# Supplementary material for: RNA-Seq Reveals Differentially Expressed Genes Associated with High Fiber Quality in Abaca (Musa textilis Nee)
Source: Genes (Basel). 2022 Mar 15;13(3):519. doi: 10.3390/genes13030519 (PMC8953247; doi:10.3390/genes13030519)
Supplement: Supplementary file 1 [file genes-13-00519-s001.zip]

Archive with 39 entries (37 files):
- genes-1568159-supplementary/
- genes-1568159-supplementary/Supplementary Materials Final/
- genes-1568159-supplementary/Supplementary Materials Final/Figure S1. Number of unique and common orthologs.png
- genes-1568159-supplementary/Supplementary Materials Final/Figure S10. GO distribution down regulated transcript abaca.png
- genes-1568159-supplementary/Supplementary Materials Final/Figure S11. MA plot between abaca and banana GDE model.png
- genes-1568159-supplementary/Supplementary Materials Final/Figure S12. Graphical representation GDE up-regulated, BP.png
- genes-1568159-supplementary/Supplementary Materials Final/Figure S13. Graphical representation GDE up-regulated, MF.png
- genes-1568159-supplementary/Supplementary Materials Final/Figure S14. Graphical representation GDE up-regulated, CC.png
- genes-1568159-supplementary/Supplementary Materials Final/Figure S15. Graphical representation NDE up-regulated, MF.png
- genes-1568159-supplementary/Supplementary Materials Final/Figure S16. Graphical representation NDE up-regulated, BP.png
- genes-1568159-supplementary/Supplementary Materials Final/Figure S17. Graphical representation NDE up-regulated, CC.png
- genes-1568159-supplementary/Supplementary Materials Final/Figure S18. Graphical representation BP, GDE R vs S.png
- genes-1568159-supplementary/Supplementary Materials Final/Figure S19. MA plot between R and S groups, GDE.png
- genes-1568159-supplementary/Supplementary Materials Final/Figure S2. MA plot Abuab vs Pacol PDE.png
- genes-1568159-supplementary/Supplementary Materials Final/Figure S20. Graphical representation CC, GDE R vs S.png
- genes-1568159-supplementary/Supplementary Materials Final/Figure S21. Graphical representation MF, GDE R vs S.png
- genes-1568159-supplementary/Supplementary Materials Final/Figure S3. MA plot BC3 vs Pacol PDE.png
- genes-1568159-supplementary/Supplementary Materials Final/Figure S4. MA plot Bandala(BC2) vs Pacol PDE.png
- genes-1568159-supplementary/Supplementary Materials Final/Figure S5. MA plot Inosa vs Pacol PDE.png
- genes-1568159-supplementary/Supplementary Materials Final/Figure S6. MA plot Tangongon vs Pacol PDE.png
- genes-1568159-supplementary/Supplementary Materials Final/Figure S7. Graphical representaiton PDE up-regulated, BP.png
- genes-1568159-supplementary/Supplementary Materials Final/Figure S8. Graphical representaiton PDE up-regulated, MF.png
- genes-1568159-supplementary/Supplementary Materials Final/Figure S9. Graphical representaiton PDE up-regulated, CC.png
- genes-1568159-supplementary/Supplementary Materials Final/Supplementary Info S1. Tapestation profiles of the six Musa sp.2.pdf
- genes-1568159-supplementary/Supplementary Materials Final/Table S1. Abuab vs Pacol PDE.xlsx
- genes-1568159-supplementary/Supplementary Materials Final/Table S10. GDE up regulated for abaca.xlsx
- genes-1568159-supplementary/Supplementary Materials Final/Table S11. NDE among abaca varieties.xlsx
- genes-1568159-supplementary/Supplementary Materials Final/Table S12. List of genes commonly upregulated NDE.xlsx
- genes-1568159-supplementary/Supplementary Materials Final/Table S13. GO analysis genes significantly enriched NDE.xlsx
- genes-1568159-supplementary/Supplementary Materials Final/Table S14. List of genes in GDE R vs S.xlsx
- genes-1568159-supplementary/Supplementary Materials Final/Table S15. List of genes in each GO term for GDE R vs S.xlsx
- genes-1568159-supplementary/Supplementary Materials Final/Table S2. BC3 vs Pacol PDE.xlsx
- genes-1568159-supplementary/Supplementary Materials Final/Table S3. Bandala vs Pacol PDE.xlsx
- genes-1568159-supplementary/Supplementary Materials Final/Table S4. Inosa vs Pacol PDE.xlsx
- genes-1568159-supplementary/Supplementary Materials Final/Table S5. Tangongon vs Pacol PDE.xlsx
- genes-1568159-supplementary/Supplementary Materials Final/Table S6. List of commonly up-regulated transcripts.xlsx
- genes-1568159-supplementary/Supplementary Materials Final/Table S7. GO analysis of genes up regulated PDE model.xlsx
- genes-1568159-supplementary/Supplementary Materials Final/Table S8. GO analysis of genes down regulated in abaca PDE.xlsx
- genes-1568159-supplementary/Supplementary Materials Final/Table S9. GDE genes between abaca and Pacol GDE for FQ.xlsx
