# Supplementary material for: RNA-Seq Reveals Differentially Expressed Genes Associated with High Fiber Quality in Abaca (Musa textilis Nee)
Source: Genes (Basel). 2022 Mar 15;13(3):519. doi: 10.3390/genes13030519 (PMC8953247; doi:10.3390/genes13030519)
Supplement: Supplementary file 1 [file genes-13-00519-s001.zip › genes-1568159-supplementary/Supplementary Materials Final/Table S1. Abuab vs Pacol PDE.xlsx]

## Sheet: Table S1. Abuab vs Pacol PDE
Table S1. Abuab vs Pacol (PDE)
Number	Transcript isoforms/Geneid		Abuab	Pacol	Abuab + Pacol	Abuab+1	Pacol+1	Expression ratio(A/P)	LogFC	likes	DE	FDR.DE	FWER.DE	Description
73	LOCUS_025531-RA	Mba00_g18830.1	60603	0	60603	60604	1	60604	15.8871	1	1>2	0	0	NAD(P)H-quinone oxidoreductase chain 4, chloroplastic
57	LOCUS_023583-RA	Mba00_g11170.1	60427	0	60427	60428	1	60428	15.8829	1	1>2	0	0	Photosystem I assembly protein Ycf3
9	LOCUS_028890-RA	Mba00_g01990.1	29842	0	29842	29843	1	29843	14.8651	1	1>2	0	0	DNA-directed RNA polymerase subunit alpha
51	LOCUS_030169-RA	Mba00_g09300.1	22381	0	22381	22382	1	22382	14.4501	1	1>2	0	0	Photosystem II CP47 reaction center protein
61	LOCUS_025532-RA	Mba00_g12600.1	21684	0	21684	21685	1	21685	14.4044	1	1>2	0	0	NAD(P)H-quinone oxidoreductase subunit 5, chloroplastic
70	LOCUS_028222-RA	Mba00_g17760.1	176167	9	176176	176168	10	17616.8	14.1047	1	1>2	0	0	Uncharacterized protein ycf68
54	LOCUS_028889-RA	Mba00_g10770.1	16345	0	16345	16346	1	16346	13.9967	1	1>2	0	0	Cytochrome b6
18	LOCUS_011033-RA	Mba00_g03530.1	11992	0	11992	11993	1	11993	13.5499	1	1>2	0	0	DNA-directed RNA polymerase subunit beta'
20	LOCUS_028891-RA	Mba00_g04160.1	35708	3	35711	35709	4	8927.25	13.124	1	1>2	0	0	Translation initiation factor IF-1, chloroplastic
12454	LOCUS_021332-RA	Mba09_g27180.1	6478	0	6478	6479	1	6479	12.6616	1	1>2	0	0	Peroxidase 39
63	LOCUS_032280-RA	Mba00_g12840.1	5970	0	5970	5971	1	5971	12.5438	1	1>2	0	0	ATP synthase subunit beta, chloroplastic
9177	LOCUS_012301-RA	Mba07_g15700.1	5764	0	5764	5765	1	5765	12.4931	1	1>2	0	0	Pre-mRNA-processing-splicing factor 8A
7825	LOCUS_015865-RA	Mba06_g23210.1	4941	0	4941	4942	1	4942	12.2709	1	1>2	0	0	Serine carboxypeptidase-like 50
17	LOCUS_025945-RA	Mba00_g03000.1	3974	0	3974	3975	1	3975	11.9567	1	1>2	0	0	DNA-directed RNA polymerase subunit beta
14249	LOCUS_006277-RA	Mba11_g10640.1	18407	4	18411	18408	5	3681.6	11.8461	1	1>2	0	0	ATP synthase protein MI25
8400	LOCUS_025449-RA	Mba06_g35940.1	3615	0	3615	3616	1	3616	11.8202	1	1>2	0	0	Beta-xylosidase/alpha-L-arabinofuranosidase 2
10225	LOCUS_011855-RA	Mba08_g11710.1	3518	0	3518	3519	1	3519	11.7809	1	1>2	0	0	Peroxidase 5
13719	LOCUS_030572-RA	Mba10_g26800.1	2117	0	2117	2118	1	2118	11.0485	1	1>2	0	0	(S)-beta-bisabolene synthase
52	LOCUS_025398-RA	Mba00_g10140.1	2023	0	2023	2024	1	2024	10.983	1	1>2	0	0	Protein Ycf2
8840	LOCUS_019365-RA	Mba07_g08020.1	12587	6	12593	12588	7	1798.29	10.8124	1	1>2	0	0	Beta-galactosidase
65	LOCUS_014239-RB	Mba00_g13800.1	3581	1	3582	3582	2	1791	10.8065	1	1>2	0	0	50S ribosomal protein L23, chloroplastic
8	LOCUS_025944-RB	Mba00_g01530.1	1463	0	1463	1464	1	1464	10.5157	1	1>2	0	0	DNA-directed RNA polymerase subunit beta'
2322	LOCUS_001743-RA	Mba02_g16160.1	1137	0	1137	1138	1	1138	10.1523	1	1>2	0	0	Peroxidase P7
19	LOCUS_026375-RA	Mba00_g03580.1	2033	1	2034	2034	2	1017	9.9901	1	1>2	0	0	ATP synthase subunit beta, chloroplastic
55	LOCUS_026372-RA	Mba00_g10960.1	7049	6	7055	7050	7	1007.14	9.97605	1	1>2	0	0	NAD(P)H-quinone oxidoreductase subunit K, chloroplastic
11332	LOCUS_006380-RA	Mba09_g01800.1	981	0	981	982	1	982	9.93958	1	1>2	0	0	Protein NBR1
4253	LOCUS_026349-RA	Mba04_g13140.1	978	0	978	979	1	979	9.93517	1	1>2	0	0	Calcium permeable stress-gated cation channel 1
307	LOCUS_005171-RA	Mba01_g05320.1	977	0	977	978	1	978	9.93369	1	1>2	0	0	putative serine/threonine-protein kinase PIX7
1811	LOCUS_022835-RA	Mba02_g05120.1	974	0	974	975	1	975	9.92926	1	1>2	0	0	3-phosphoshikimate 1-carboxyvinyltransferase, chloroplastic
64	LOCUS_032380-RA	Mba00_g13220.1	973	0	973	974	1	974	9.92778	1	1>2	0	0	NAD(P)H-quinone oxidoreductase subunit 1, chloroplastic
5961	LOCUS_012562-RA	Mba05_g11870.1	900	0	900	901	1	901	9.81538	1	1>2	0	0	3-ketoacyl-CoA synthase 6
10259	LOCUS_027986-RA	Mba08_g12620.1	882	0	882	883	1	883	9.78627	1	1>2	0	0	Bifunctional monodehydroascorbate reductase and carbonic anhydrase nectarin-3
13395	LOCUS_005650-RA	Mba10_g19760.1	874	0	874	875	1	875	9.77314	1	1>2	0	0	hypothetical protein
66	LOCUS_025535-RA	Mba00_g14160.1	7468	8	7476	7469	9	829.889	9.69677	1	1>2	0	0	NAD(P)H-quinone oxidoreductase subunit H, chloroplastic
8839	LOCUS_009522-RA	Mba07_g08020.1	5163	6	5169	5164	7	737.714	9.52692	1	1>2	0	0	Beta-galactosidase
5319	LOCUS_005120-RA	Mba04_g37930.1	723	0	723	724	1	724	9.49985	1	1>2	0	0	60S ribosomal protein L37
67	LOCUS_015602-RA	Mba00_g14990.1	2079	2	2081	2080	3	693.333	9.43741	1	1>2	0	0	ATP synthase epsilon chain, chloroplastic
337	LOCUS_000229-RA	Mba01_g05840.1	654	0	654	655	1	655	9.35535	1	1>2	0	0	B2 protein
7508	LOCUS_002062-RA	Mba06_g16310.1	637	0	637	638	1	638	9.31741	1	1>2	0	0	Wound-induced protein 1
71	LOCUS_031358-RA	Mba00_g17840.1	622	0	622	623	1	623	9.28309	1	1>2	0	0	Protein Ycf2
1813	LOCUS_025043-RA	Mba02_g05150.1	585	0	585	586	1	586	9.19476	1	1>2	0	0	Arginine decarboxylase
21	LOCUS_031502-RA	Mba00_g04380.1	2716	4	2720	2717	5	543.4	9.08587	1	1>2	0	0	ATP synthase subunit alpha, chloroplastic
7	LOCUS_023588-RA	Mba00_g01410.1	4870	8	4878	4871	9	541.222	9.08008	1	1>2	0	0	Photosystem II CP43 reaction center protein
7980	LOCUS_026552-RA	Mba06_g27010.1	536	0	536	537	1	537	9.06878	1	1>2	0	0	Subtilisin-like protease SBT5.6
53	LOCUS_025944-RA	Mba00_g10700.1	521	0	521	522	1	522	9.02791	1	1>2	0	0	DNA-directed RNA polymerase subunit beta
8344	LOCUS_002637-RA	Mba06_g34960.1	56642	108	56750	56643	109	519.661	9.02143	1	1>2	0	0	Protein ESMERALDA 1
5089	LOCUS_007170-RA	Mba04_g32850.1	5696	10	5706	5697	11	517.909	9.01656	1	1>2	0	0	GDSL esterase/lipase EXL3
10769	LOCUS_015397-RA	Mba08_g23930.1	504	0	504	505	1	505	8.98014	1	1>2	0	0	hypothetical protein
9635	LOCUS_011933-RA	Mba07_g24980.1	496	0	496	497	1	497	8.9571	1	1>2	0	0	Basic leucine zipper 34
6279	LOCUS_001535-RA	Mba05_g19820.1	491	0	491	492	1	492	8.94251	1	1>2	0	0	Transcription factor MYC2
69	LOCUS_014239-RA	Mba00_g17290.1	971	1	972	972	2	486	8.92481	1	1>2	0	0	50S ribosomal protein L2, chloroplastic
58	LOCUS_031358-RB	Mba00_g11740.1	475	0	475	476	1	476	8.89482	1	1>2	0	0	Protein Ycf2
7419	LOCUS_008580-RA	Mba06_g14290.1	474	0	474	475	1	475	8.89178	1	1>2	0	0	Fasciclin-like arabinogalactan protein 6
10588	LOCUS_008286-RA	Mba08_g19970.1	458	0	458	459	1	459	8.84235	1	1>2	0	0	Horcolin
1483	LOCUS_018023-RA	Mba01_g30100.1	428	0	428	429	1	429	8.74483	1	1>2	0	0	ABC transporter G family member 22
12272	LOCUS_024944-RA	Mba09_g22800.1	426	0	426	427	1	427	8.73809	1	1>2	0	0	Cold-regulated 413 plasma membrane protein 2
13408	LOCUS_010337-RA	Mba10_g20060.1	424	0	424	425	1	425	8.73132	1	1>2	0	0	NAD-specific glutamate dehydrogenase
7726	LOCUS_021634-RA	Mba06_g20960.1	400	0	400	401	1	401	8.64746	1	1>2	0	0	hypothetical protein
12421	LOCUS_023512-RA	Mba09_g26430.1	392	0	392	393	1	393	8.61839	1	1>2	0	0	hypothetical protein
12716	LOCUS_001418-RA	Mba10_g06280.1	391	0	391	392	1	392	8.61471	1	1>2	0	0	Ran-binding protein 1 c
12319	LOCUS_000278-RA	Mba09_g23950.1	367	0	367	368	1	368	8.52356	1	1>2	0	0	hypothetical protein
22	LOCUS_014237-RA	Mba00_g04400.1	29831	85	29916	29832	86	346.884	8.43831	1	1>2	0	0	30S ribosomal protein S3, chloroplastic
14572	LOCUS_016344-RA	Mba11_g18090.1	341	0	341	342	1	342	8.41785	1	1>2	0	0	Potassium transporter 7
10008	LOCUS_026258-RA	Mba08_g06650.1	332	0	332	333	1	333	8.37938	1	1>2	0	0	Cytochrome P450 77A3
14571	LOCUS_015511-RA	Mba11_g18090.1	322	0	322	323	1	323	8.33539	1	1>2	0	0	Potassium transporter 7
3880	LOCUS_025672-RA	Mba04_g04370.1	2888	8	2896	2889	9	321	8.32643	1	1>2	0	0	ABC transporter B family member 1
10939	LOCUS_001866-RA	Mba08_g27530.1	873	2	875	874	3	291.333	8.18653	1	1>2	0	0	CBL-interacting protein kinase 5
4820	LOCUS_017931-RA	Mba04_g26440.1	1440	4	1444	1441	5	288.2	8.17093	1	1>2	0	0	Pyrophosphate--fructose 6-phosphate 1-phosphotransferase subunit alpha
4370	LOCUS_026464-RA	Mba04_g15970.1	271	0	271	272	1	272	8.08746	1	1>2	0	0	Mediator of RNA polymerase II transcription subunit 36a
5686	LOCUS_001077-RA	Mba05_g06310.1	267	0	267	268	1	268	8.06609	1	1>2	0	0	HMG1/2-like protein
9938	LOCUS_004263-RA	Mba08_g04940.1	262	0	262	263	1	263	8.03892	1	1>2	0	0	Zinc finger CCCH domain-containing protein 59
6762	LOCUS_003293-RA	Mba05_g30890.1	1292	4	1296	1293	5	258.6	8.01458	1	1>2	0	0	Putative respiratory burst oxidase H
3897	LOCUS_016808-RA	Mba04_g04660.1	256	0	256	257	1	257	8.00562	1	1>2	0	0	Glutelin type-B 2
8057	LOCUS_017748-RA	Mba06_g28910.1	255	0	255	256	1	256	8	1	1>2	0	0	Receptor like protein kinase S.2
3176	LOCUS_003226-RA	Mba03_g11310.1	3828	14	3842	3829	15	255.267	7.99586	1	1>2	0	0	Fructose-bisphosphate aldolase 1, cytoplasmic
10145	LOCUS_016639-RA	Mba08_g09610.1	248	0	248	249	1	249	7.96	1	1>2	0	0	Bidirectional sugar transporter SWEET17
60	LOCUS_023556-RA	Mba00_g12450.1	242	0	242	243	1	243	7.92481	1	1>2	0	0	Protein TIC 214
2617	LOCUS_011728-RA	Mba02_g22720.1	240	0	240	241	1	241	7.91289	1	1>2	0	0	Cyclic dof factor 3
5653	LOCUS_019955-RA	Mba05_g05320.1	239	0	239	240	1	240	7.90689	1	1>2	0	0	Protein ECERIFERUM 26-like
14056	LOCUS_007771-RA	Mba11_g06430.1	236	0	236	237	1	237	7.88874	1	1>2	0	0	Protein EXORDIUM-like 7
12245	LOCUS_021363-RA	Mba09_g22060.1	235	0	235	236	1	236	7.88264	1	1>2	0	0	Non-specific lipid transfer protein GPI-anchored 2
1880	LOCUS_017206-RA	Mba02_g06840.1	234	0	234	235	1	235	7.87652	1	1>2	0	0	PTI1-like tyrosine-protein kinase At3g15890
59	LOCUS_033217-RA	Mba00_g11820.1	443	1	444	444	2	222	7.79442	1	1>2	0	0	Protein TIC 214
12183	LOCUS_027262-RA	Mba09_g20340.1	13435	60	13495	13436	61	220.262	7.78308	1	1>2	0	0	ABC transporter F family member 1
12213	LOCUS_004044-RA	Mba09_g21450.1	217	0	217	218	1	218	7.76818	1	1>2	0	0	hypothetical protein
646	LOCUS_004456-RA	Mba01_g12240.1	215	0	215	216	1	216	7.75489	1	1>2	0	0	FT-interacting protein 1
7872	LOCUS_004202-RA	Mba06_g24300.1	1504	6	1510	1505	7	215	7.74819	1	1>2	0	0	MKI67 FHA domain-interacting nucleolar phosphoprotein
7135	LOCUS_015518-RA	Mba06_g08280.1	416	1	417	417	2	208.5	7.7039	1	1>2	0	0	Exocyst complex component EXO70B1
5811	LOCUS_011173-RA	Mba05_g08810.1	197	0	197	198	1	198	7.62936	1	1>2	0	0	Cinnamoyl-CoA reductase-like SNL6
9002	LOCUS_010043-RA	Mba07_g11890.1	192	0	192	193	1	193	7.59246	1	1>2	0	0	hypothetical protein
600	LOCUS_017431-RA	Mba01_g10800.1	944	4	948	945	5	189	7.56224	1	1>2	0	0	Actin-interacting protein 1-2
3851	LOCUS_007252-RA	Mba04_g03620.1	188	0	188	189	1	189	7.56224	1	1>2	0	0	Protein YLS3
6577	LOCUS_014433-RA	Mba05_g26570.1	187	0	187	188	1	188	7.55459	1	1>2	0	0	Metallothiol transferase FosB
7052	LOCUS_024796-RA	Mba06_g06460.1	549	2	551	550	3	183.333	7.51833	1	1>2	0	0	Subtilisin-like protease SBT1.2
4941	LOCUS_006520-RA	Mba04_g29270.1	180	0	180	181	1	181	7.49985	1	1>2	0	0	putative galactinol--sucrose galactosyltransferase 2
14761	LOCUS_001994-RA	Mba11_g22160.1	177	0	177	178	1	178	7.47573	1	1>2	0	0	Zinc finger CCCH domain-containing protein 33
6378	LOCUS_013795-RA	Mba05_g22060.1	450	2	452	451	3	150.333	7.23202	1	1>2	0	0	Phospholipase D beta 1
10718	LOCUS_013917-RA	Mba08_g22720.1	148	0	148	149	1	149	7.21917	1	1>2	0	0	Xyloglucan 6-xylosyltransferase 2
14373	LOCUS_004889-RA	Mba11_g13930.1	148	0	148	149	1	149	7.21917	1	1>2	0	0	putative cytochrome c oxidase subunit 5C-3
11718	LOCUS_000915-RA	Mba09_g10000.1	851	5	856	852	6	142	7.14975	1	1>2	0	0	hypothetical protein
6398	LOCUS_007480-RA	Mba05_g22570.1	137	0	137	138	1	138	7.10852	1	1>2	0	0	Xyloglucan galactosyltransferase MUR3
10148	LOCUS_003927-RA	Mba08_g09680.1	136	0	136	137	1	137	7.09803	1	1>2	0	0	RING-H2 finger protein ATL60
8393	LOCUS_004402-RA	Mba06_g35810.1	131	0	131	132	1	132	7.04439	1	1>2	0	0	Arogenate dehydrogenase 1, chloroplastic
164	LOCUS_015241-RA	Mba01_g02290.1	2189	16	2205	2190	17	128.824	7.00925	1	1>2	0	0	Calcium-transporting ATPase 10, plasma membrane-type
7715	LOCUS_016650-RA	Mba06_g20700.1	127	0	127	128	1	128	7	1	1>2	0	0	NAC domain-containing protein 83
3341	LOCUS_017147-RA	Mba03_g15020.1	382	2	384	383	3	127.667	6.99624	1	1>2	0	0	SPX domain-containing membrane protein Os02g45520
136	LOCUS_018025-RA	Mba01_g01820.1	125	0	125	126	1	126	6.97728	1	1>2	0	0	Glycine-rich RNA-binding protein GRP1A
14284	LOCUS_023530-RA	Mba11_g11510.1	250	1	251	251	2	125.5	6.97154	1	1>2	0	0	Protein O-linked-mannose beta-1,4-N-acetylglucosaminyltransferase 2
3007	LOCUS_006036-RA	Mba03_g07720.1	123	0	123	124	1	124	6.9542	1	1>2	0	0	Photosystem II reaction center X protein
7266	LOCUS_004135-RA	Mba06_g11190.1	123	0	123	124	1	124	6.9542	1	1>2	0	0	40S ribosomal protein S16
11765	LOCUS_014274-RA	Mba09_g10760.1	490	3	493	491	4	122.75	6.93958	1	1>2	0	0	Phospholipase A I
9597	LOCUS_007603-RA	Mba07_g24320.1	120	0	120	121	1	121	6.91886	1	1>2	0	0	Pentatricopeptide repeat-containing protein At4g01030, mitochondrial
3762	LOCUS_022908-RA	Mba04_g01620.1	119	0	119	120	1	120	6.90689	1	1>2	0	0	putative galacturonosyltransferase 4
9104	LOCUS_023810-RA	Mba07_g14150.1	596	4	600	597	5	119.4	6.89966	1	1>2	0	0	Importin-11
8837	LOCUS_022540-RA	Mba07_g08010.1	1297	10	1307	1298	11	118	6.88264	1	1>2	0	0	GDSL esterase/lipase APG
6202	LOCUS_026028-RA	Mba05_g17690.1	116	0	116	117	1	117	6.87036	1	1>2	0	0	Endochitinase EP3
1824	LOCUS_017350-RA	Mba02_g05410.1	115	0	115	116	1	116	6.85798	1	1>2	0	0	1-Cys peroxiredoxin
11913	LOCUS_001215-RA	Mba09_g14290.1	112	0	112	113	1	113	6.82018	1	1>2	0	0	Transcription factor MYB20
5982	LOCUS_007155-RA	Mba05_g12500.1	110	0	110	111	1	111	6.79442	1	1>2	0	0	hypothetical protein
23	LOCUS_004636-RA	Mba00_g05090.1	317	2	319	318	3	106	6.72792	1	1>2	0	0	Cytochrome c1-1, heme protein, mitochondrial
13916	LOCUS_022856-RA	Mba11_g03590.1	103	0	103	104	1	104	6.70044	1	1>2	0	0	Subtilisin-like protease SBT1.2
1847	LOCUS_004458-RA	Mba02_g06000.1	102	0	102	103	1	103	6.6865	1	1>2	0	0	putative aquaporin PIP1-2
5880	LOCUS_004919-RA	Mba05_g10160.1	102	0	102	103	1	103	6.6865	1	1>2	0	0	Late embryogenesis abundant protein At1g64065
12315	LOCUS_014922-RA	Mba09_g23880.1	102	0	102	103	1	103	6.6865	1	1>2	0	0	hypothetical protein
3619	LOCUS_006414-RA	Mba03_g21380.1	101	0	101	102	1	102	6.67243	1	1>2	0	0	ABC transporter A family member 7
14851	LOCUS_031180-RA	Mba11_g24000.1	101	0	101	102	1	102	6.67243	1	1>2	0	0	Premnaspirodiene oxygenase
1197	LOCUS_009821-RA	Mba01_g23830.1	100	0	100	101	1	101	6.65821	1	1>2	0	0	hypothetical protein
5793	LOCUS_011340-RA	Mba05_g08420.1	100	0	100	101	1	101	6.65821	1	1>2	0	0	putative xyloglucan galactosyltransferase GT17
49	LOCUS_029161-RA	Mba00_g07660.1	97	0	97	98	1	98	6.61471	1	1>2	0	0	Premnaspirodiene oxygenase
10394	LOCUS_023421-RA	Mba08_g15550.1	97	0	97	98	1	98	6.61471	1	1>2	0	0	Alanine--glyoxylate aminotransferase 2 2, mitochondrial
1752	LOCUS_010142-RA	Mba02_g03990.1	1347	13	1360	1348	14	96.2857	6.58925	1	1>2	0	0	Gamma carbonic anhydrase 1, mitochondrial
5985	LOCUS_028855-RA	Mba05_g12580.1	95	0	95	96	1	96	6.58496	1	1>2	0	0	Copper transporter 5
2536	LOCUS_002898-RA	Mba02_g20940.1	94	0	94	95	1	95	6.56986	1	1>2	0	0	hypothetical protein
5873	LOCUS_018105-RA	Mba05_g10050.1	94	0	94	95	1	95	6.56986	1	1>2	0	0	E3 ubiquitin-protein ligase SIRP1
13927	LOCUS_010830-RA	Mba11_g03810.1	93	0	93	94	1	94	6.55459	1	1>2	0	0	CBS domain-containing protein CBSX5
9196	LOCUS_018709-RA	Mba07_g16350.1	279	2	281	280	3	93.3333	6.54432	1	1>2	0	0	Paired amphipathic helix protein Sin3-like 4
12102	LOCUS_021858-RA	Mba09_g18020.1	92	0	92	93	1	93	6.53916	1	1>2	0	0	Heat shock protein 8
11680	LOCUS_001713-RA	Mba09_g09030.1	91	0	91	92	1	92	6.52356	1	1>2	0	0	L-type lectin-domain containing receptor kinase IV.2
4937	LOCUS_006512-RA	Mba04_g29160.1	632	6	638	633	7	90.4286	6.49871	1	1>2	0	0	60S ribosomal protein L23A
7585	LOCUS_009774-RA	Mba06_g18110.1	89	0	89	90	1	90	6.49185	1	1>2	0	0	Dirigent protein 19
4284	LOCUS_006980-RA	Mba04_g13950.1	88	0	88	89	1	89	6.47573	1	1>2	0	0	hypothetical protein
2781	LOCUS_027089-RA	Mba03_g02840.1	87	0	87	88	1	88	6.45943	1	1>2	0	0	Aspartic proteinase
1886	LOCUS_001285-RA	Mba02_g07020.1	86	0	86	87	1	87	6.44294	1	1>2	0	0	Zinc finger protein 1
2113	LOCUS_007165-RA	Mba02_g11760.1	86	0	86	87	1	87	6.44294	1	1>2	0	0	NDR1/HIN1-like protein 26
7231	LOCUS_019826-RA	Mba06_g10550.1	86	0	86	87	1	87	6.44294	1	1>2	0	0	Delta(7)-sterol-C5(6)-desaturase
5004	LOCUS_015557-RA	Mba04_g30860.1	341	3	344	342	4	85.5	6.41785	1	1>2	0	0	SPX and EXS domain-containing protein 1
9397	LOCUS_025587-RA	Mba07_g20480.1	84	0	84	85	1	85	6.40939	1	1>2	0	0	Anthranilate O-methyltransferase 2
7209	LOCUS_027746-RA	Mba06_g10040.1	82	0	82	83	1	83	6.37504	1	1>2	0	0	Receptor-like protein EIX2
8430	LOCUS_012017-RA	Mba06_g36470.1	80	0	80	81	1	81	6.33985	1	1>2	0	0	Plant cysteine oxidase 1
8828	LOCUS_009274-RA	Mba07_g07870.1	317	3	320	318	4	79.5	6.31288	1	1>2	0	0	F-box protein SKIP23
3668	LOCUS_016110-RA	Mba03_g22280.1	77	0	77	78	1	78	6.2854	1	1>2	0	0	Transcription factor MYB73
5059	LOCUS_026892-RA	Mba04_g32060.1	77	0	77	78	1	78	6.2854	1	1>2	0	0	GATA transcription factor 12
7080	LOCUS_014677-RA	Mba06_g07080.1	232	2	234	233	3	77.6667	6.27922	1	1>2	0	0	65-kDa microtubule-associated protein 7
3020	LOCUS_003731-RA	Mba03_g07920.1	74	0	74	75	1	75	6.22882	1	1>2	0	0	Uncharacterized protein At5g01610
7565	LOCUS_014681-RA	Mba06_g17460.1	74	0	74	75	1	75	6.22882	1	1>2	0	0	Chemocyanin
10605	LOCUS_025832-RA	Mba08_g20290.1	74	0	74	75	1	75	6.22882	1	1>2	0	0	Histone-lysine N-methyltransferase SUVR3
11782	LOCUS_010497-RA	Mba09_g11150.1	73	0	73	74	1	74	6.20945	1	1>2	0	0	Receptor-like serine/threonine-protein kinase SD1-8
9295	LOCUS_026582-RA	Mba07_g18250.1	72	0	72	73	1	73	6.18982	1	1>2	0	0	Phospholipase A1-II 5
2538	LOCUS_010708-RA	Mba02_g20980.1	71	0	71	72	1	72	6.16993	1	1>2	0	0	hypothetical protein
1230	LOCUS_014610-RA	Mba01_g24520.1	70	0	70	71	1	71	6.14975	1	1>2	0	0	Tubulin-folding cofactor C
8651	LOCUS_003347-RA	Mba07_g03990.1	69	0	69	70	1	70	6.12928	1	1>2	0	0	WUSCHEL-related homeobox 8
9863	LOCUS_008863-RA	Mba08_g03120.1	69	0	69	70	1	70	6.12928	1	1>2	0	0	Myb-related protein Hv33
5787	LOCUS_023887-RA	Mba05_g08300.1	2927	42	2969	2928	43	68.093	6.08944	1	1>2	0	0	Bowman-Birk type proteinase inhibitor PVI-3(2)
11714	LOCUS_023876-RA	Mba09_g09930.1	67	0	67	68	1	68	6.08746	1	1>2	1.91847e-17	4.79616e-14	Horcolin
9338	LOCUS_014516-RA	Mba07_g19030.1	202	2	204	203	3	67.6667	6.08037	1	1>2	0	0	Zinc finger protein ZOP1
3542	LOCUS_007398-RA	Mba03_g19880.1	66	0	66	67	1	67	6.06609	1	1>2	4.2965e-17	1.08358e-13	Transcription factor MYB52
4858	LOCUS_025448-RA	Mba04_g27260.1	197	2	199	198	3	66	6.04439	1	1>2	0	0	Pyruvate dehydrogenase E1 component subunit alpha-1, mitochondrial
14706	LOCUS_010108-RA	Mba11_g20850.1	64	0	64	65	1	65	6.02237	1	1>2	1.8012e-16	4.63629e-13	Protein TORNADO 2
3608	LOCUS_002440-RA	Mba03_g21160.1	255	3	258	256	4	64	6	1	1>2	0	0	hypothetical protein
14140	LOCUS_015250-RA	Mba11_g08170.1	62	0	62	63	1	63	5.97728	1	1>2	5.44433e-16	1.42641e-12	Receptor-like kinase TMK3
2373	LOCUS_000071-RA	Mba02_g17110.1	185	2	187	186	3	62	5.9542	1	1>2	0	0	Putative leucine-rich repeat receptor-like protein kinase At2g19210
656	LOCUS_003414-RA	Mba01_g12480.1	61	0	61	62	1	62	5.9542	1	1>2	1.04906e-15	2.78e-12	hypothetical protein
2203	LOCUS_000854-RA	Mba02_g13820.1	787	12	799	788	13	60.6154	5.92161	1	1>2	0	0	Methyl-CpG-binding domain-containing protein 11
6917	LOCUS_014739-RA	Mba06_g03160.1	1389	22	1411	1390	23	60.4348	5.91731	1	1>2	0	0	Auxin response factor 5
3797	LOCUS_010596-RA	Mba04_g02350.1	179	2	181	180	3	60	5.90689	1	1>2	0	0	NAC domain-containing protein 68
2171	LOCUS_017355-RA	Mba02_g13090.1	59	0	59	60	1	60	5.90689	1	1>2	3.08362e-15	8.32578e-12	Ribose-phosphate pyrophosphokinase 1
5923	LOCUS_000608-RA	Mba05_g10910.1	59	0	59	60	1	60	5.90689	1	1>2	3.15022e-15	8.50875e-12	S-type anion channel SLAH3
10157	LOCUS_002175-RA	Mba08_g09910.1	59	0	59	60	1	60	5.90689	1	1>2	3.21677e-15	8.69171e-12	bZIP transcription factor 53
12254	LOCUS_012196-RA	Mba09_g22260.1	59	0	59	60	1	60	5.90689	1	1>2	3.28327e-15	8.87468e-12	hypothetical protein
12464	LOCUS_023548-RA	Mba10_g00180.1	59	0	59	60	1	60	5.90689	1	1>2	3.34972e-15	9.05764e-12	PRA1 family protein F4
12619	LOCUS_007640-RA	Mba10_g04330.1	59	0	59	60	1	60	5.90689	1	1>2	3.41612e-15	9.24061e-12	hypothetical protein
7327	LOCUS_007803-RA	Mba06_g12450.1	294	4	298	295	5	59	5.88264	1	1>2	0	0	hypothetical protein
2691	LOCUS_013116-RA	Mba03_g00840.1	58	0	58	59	1	59	5.88264	1	1>2	5.89498e-15	1.61169e-11	Protein ECERIFERUM 3
6221	LOCUS_006396-RA	Mba05_g18230.1	58	0	58	59	1	59	5.88264	1	1>2	6.01104e-15	1.64402e-11	Protein NRT1/ PTR FAMILY 4.3
13024	LOCUS_007509-RA	Mba10_g12320.1	58	0	58	59	1	59	5.88264	1	1>2	6.127e-15	1.67635e-11	putative glycosyltransferase MJ1607
13164	LOCUS_020197-RA	Mba10_g14940.1	58	0	58	59	1	59	5.88264	1	1>2	6.24289e-15	1.70868e-11	hypothetical protein
11834	LOCUS_027987-RA	Mba09_g12310.1	1459	24	1483	1460	25	58.4	5.8679	1	1>2	0	0	Eukaryotic translation initiation factor 3 subunit C
603	LOCUS_011262-RA	Mba01_g10930.1	405	6	411	406	7	58	5.85798	1	1>2	0	0	CDP-diacylglycerol--serine O-phosphatidyltransferase 1
14570	LOCUS_003873-RA	Mba11_g18090.1	57	0	57	58	1	58	5.85798	1	1>2	1.13048e-14	3.1303e-11	Potassium transporter 7
13086	LOCUS_000387-RA	Mba10_g13310.1	171	2	173	172	3	57.3333	5.8413	1	1>2	0	0	hypothetical protein
12021	LOCUS_016803-RA	Mba09_g16460.1	56	0	56	57	1	57	5.83289	1	1>2	2.1839e-14	6.13021e-11	Eukaryotic translation initiation factor 2 subunit beta
12853	LOCUS_009146-RA	Mba10_g08860.1	56	0	56	57	1	57	5.83289	1	1>2	2.21874e-14	6.23022e-11	Ethylene-responsive transcription factor 9
2879	LOCUS_004322-RA	Mba03_g05320.1	55	0	55	56	1	56	5.80735	1	1>2	4.12297e-14	1.17463e-10	Preprotein translocase subunit SECE1
11708	LOCUS_007317-RA	Mba09_g09750.1	55	0	55	56	1	56	5.80735	1	1>2	4.1831e-14	1.19218e-10	hypothetical protein
5940	LOCUS_010289-RA	Mba05_g11380.1	53	0	53	54	1	54	5.75489	1	1>2	1.26654e-13	3.70843e-10	putative LRR receptor-like serine/threonine-protein kinase At3g47570
7254	LOCUS_004151-RA	Mba06_g11020.1	53	0	53	54	1	54	5.75489	1	1>2	1.28449e-13	3.76227e-10	Dynein assembly factor 1, axonemal
4785	LOCUS_023056-RA	Mba04_g25660.1	572	10	582	573	11	52.0909	5.70296	1	1>2	0	0	Bowman-Birk type proteinase inhibitor 2
14207	LOCUS_009430-RA	Mba11_g09740.1	103	1	104	104	2	52	5.70044	1	1>2	0	0	hypothetical protein
12305	LOCUS_000811-RA	Mba09_g23600.1	51	0	51	52	1	52	5.70044	1	1>2	3.64326e-13	1.09261e-09	E3 ubiquitin-protein ligase RING1-like
6284	LOCUS_010910-RA	Mba05_g19910.1	822	15	837	823	16	51.4375	5.68475	1	1>2	0	0	ABC transporter C family member 5
13076	LOCUS_002845-RA	Mba10_g13180.1	357	6	363	358	7	51.1429	5.67646	1	1>2	0	0	Transcription factor MYB3R-1
62	LOCUS_032279-RA	Mba00_g12830.1	50	0	50	51	1	51	5.67243	1	1>2	6.17404e-13	1.87444e-09	ATP synthase epsilon chain, chloroplastic
10487	LOCUS_024309-RA	Mba08_g17990.1	700	13	713	701	14	50.0714	5.64592	1	1>2	0	0	AMSH-like ubiquitin thioesterase 1
11659	LOCUS_001035-RA	Mba09_g08550.1	749	14	763	750	15	50	5.64386	1	1>2	0	0	Origin of replication complex subunit 5
3667	LOCUS_016109-RA	Mba03_g22260.1	49	0	49	50	1	50	5.64386	1	1>2	1.12615e-12	3.46517e-09	Pentatricopeptide repeat-containing protein At1g79540
7334	LOCUS_020923-RA	Mba06_g12580.1	49	0	49	50	1	50	5.64386	1	1>2	1.14188e-12	3.51472e-09	Class V chitinase
8336	LOCUS_018688-RA	Mba06_g34770.1	49	0	49	50	1	50	5.64386	1	1>2	1.1576e-12	3.56426e-09	hypothetical protein
5124	LOCUS_012553-RA	Mba04_g33600.1	48	0	48	49	1	49	5.61471	1	1>2	2.05276e-12	6.40667e-09	Scarecrow-like protein 8
7597	LOCUS_024688-RA	Mba06_g18450.1	48	0	48	49	1	49	5.61471	1	1>2	2.07963e-12	6.49261e-09	Protein MKS1
13830	LOCUS_001918-RA	Mba11_g01700.1	433	8	441	434	9	48.2222	5.59163	1	1>2	0	0	putative xyloglucan endotransglucosylase/hydrolase protein 32
3539	LOCUS_015174-RA	Mba03_g19780.1	95	1	96	96	2	48	5.58496	1	1>2	0	0	U-box domain-containing protein 4
2596	LOCUS_013847-RA	Mba02_g22450.1	47	0	47	48	1	48	5.58496	1	1>2	3.70004e-12	1.1718e-08	DNA (cytosine-5)-methyltransferase 1
810	LOCUS_015171-RA	Mba01_g15530.1	46	0	46	47	1	47	5.55459	1	1>2	6.10125e-12	1.95545e-08	putative glycosyltransferase At5g03795
6139	LOCUS_014577-RA	Mba05_g15910.1	183	3	186	184	4	46	5.52356	1	1>2	0	0	Uncharacterized protein At4g15970
7307	LOCUS_018204-RA	Mba06_g11980.1	45	0	45	46	1	46	5.52356	1	1>2	1.05658e-11	3.43071e-08	Zinc finger protein 4
9458	LOCUS_022558-RA	Mba07_g21730.1	45	0	45	46	1	46	5.52356	1	1>2	1.07003e-11	3.47547e-08	NAC domain-containing protein 68
12618	LOCUS_007641-RA	Mba10_g04320.1	45	0	45	46	1	46	5.52356	1	1>2	1.08348e-11	3.52022e-08	putative WRKY transcription factor 49
14328	LOCUS_001342-RA	Mba11_g12830.1	955	20	975	956	21	45.5238	5.50855	1	1>2	0	0	40S ribosomal protein S10-2
1474	LOCUS_013654-RA	Mba01_g29720.1	362	7	369	363	8	45.375	5.50383	1	1>2	0	0	Polygalacturonase At1g48100
4592	LOCUS_024443-RA	Mba04_g21680.1	44	0	44	45	1	45	5.49185	1	1>2	1.72686e-11	5.67102e-08	E3 ubiquitin-protein ligase RHA2B
6295	LOCUS_008006-RA	Mba05_g20090.1	44	0	44	45	1	45	5.49185	1	1>2	1.74998e-11	5.74868e-08	PRA1 family protein D
9072	LOCUS_010069-RA	Mba07_g13410.1	44	0	44	45	1	45	5.49185	1	1>2	1.77308e-11	5.82634e-08	hypothetical protein
932	LOCUS_000961-RA	Mba01_g17750.1	3100	68	3168	3101	69	44.942	5.48999	1	1>2	0	0	Phospholipase D alpha 1
2441	LOCUS_002092-RA	Mba02_g18530.1	221	4	225	222	5	44.4	5.47249	1	1>2	0	0	putative inactive poly [ADP-ribose] polymerase SRO2
7293	LOCUS_006428-RA	Mba06_g11660.1	219	4	223	220	5	44	5.45943	1	1>2	0	0	U-box domain-containing protein 11
5938	LOCUS_010291-RA	Mba05_g11360.1	2324	52	2376	2325	53	43.8679	5.45509	1	1>2	0	0	hypothetical protein
5785	LOCUS_028838-RA	Mba05_g08270.1	2366	54	2420	2367	55	43.0364	5.42748	1	1>2	0	0	1-aminocyclopropane-1-carboxylate oxidase 1
1379	LOCUS_002301-RA	Mba01_g27870.1	42	0	42	43	1	43	5.42626	1	1>2	6.03593e-11	2.04376e-07	Structural maintenance of chromosomes protein 6A
8155	LOCUS_025354-RA	Mba06_g31010.1	42	0	42	43	1	43	5.42626	1	1>2	6.10357e-11	2.06728e-07	Class V chitinase
9929	LOCUS_025752-RA	Mba08_g04760.1	42	0	42	43	1	43	5.42626	1	1>2	6.17117e-11	2.09079e-07	Nuclear transcription factor Y subunit B-8
14449	LOCUS_009258-RA	Mba11_g15470.1	293	6	299	294	7	42	5.39232	1	1>2	0	0	Peroxisome biogenesis protein 19-1
5743	LOCUS_000876-RA	Mba05_g07500.1	41	0	41	42	1	42	5.39232	1	1>2	1.07962e-10	3.71604e-07	Ataxin-10
9860	LOCUS_008854-RA	Mba08_g03020.1	41	0	41	42	1	42	5.39232	1	1>2	1.09123e-10	3.75711e-07	Vacuolar protein sorting-associated protein 28 2
12263	LOCUS_018697-RA	Mba09_g22650.1	41	0	41	42	1	42	5.39232	1	1>2	1.10284e-10	3.79818e-07	Homeobox-leucine zipper protein HAT22
12503	LOCUS_012706-RA	Mba10_g01220.1	911	21	932	912	22	41.4545	5.37346	1	1>2	0	0	Histone H4
12273	LOCUS_024943-RA	Mba09_g22830.1	123	2	125	124	3	41.3333	5.36923	1	1>2	0	0	BTB/POZ domain-containing protein At5g66560
8736	LOCUS_011955-RA	Mba07_g05840.1	369	8	377	370	9	41.1111	5.36146	1	1>2	0	0	DNA-directed RNA polymerases I and III subunit rpac1
3781	LOCUS_021352-RA	Mba04_g02010.1	203	4	207	204	5	40.8	5.3505	1	1>2	0	0	LRR receptor-like serine/threonine-protein kinase FEI 1
10971	LOCUS_016422-RA	Mba08_g28160.1	120	2	122	121	3	40.3333	5.3339	1	1>2	0	0	Glutamate synthase 2 [NADH], chloroplastic
10597	LOCUS_010224-RA	Mba08_g20160.1	39	0	39	40	1	40	5.32193	1	1>2	3.30486e-10	1.17322e-06	Protein LIFEGUARD 4
11762	LOCUS_009198-RA	Mba09_g10740.1	39	0	39	40	1	40	5.32193	1	1>2	3.33949e-10	1.18585e-06	F-box protein PP2-B10
11772	LOCUS_029143-RA	Mba09_g10960.1	39	0	39	40	1	40	5.32193	1	1>2	3.3741e-10	1.19848e-06	hypothetical protein
4077	LOCUS_008570-RA	Mba04_g08880.1	275	6	281	276	7	39.4286	5.30117	1	1>2	0	0	Serine carboxypeptidase II-2
9018	LOCUS_027644-RA	Mba07_g12220.1	117	2	119	118	3	39.3333	5.29768	1	1>2	0	0	Cationic amino acid transporter 5
921	LOCUS_002982-RA	Mba01_g17680.1	9592	243	9835	9593	244	39.3156	5.29703	1	1>2	0	0	ABC transporter G family member 31
7614	LOCUS_013809-RA	Mba06_g18760.1	584	14	598	585	15	39	5.2854	1	1>2	0	0	Non-lysosomal glucosylceramidase
8120	LOCUS_005069-RA	Mba06_g30430.1	38	0	38	39	1	39	5.2854	1	1>2	6.26125e-10	2.26407e-06	hypothetical protein
8988	LOCUS_015504-RA	Mba07_g11680.1	38	0	38	39	1	39	5.2854	1	1>2	6.32095e-10	2.28629e-06	Mitochondrial uncoupling protein 5
5278	LOCUS_011782-RA	Mba04_g36970.1	1009	25	1034	1010	26	38.8462	5.2797	1	1>2	0	0	Non-lysosomal glucosylceramidase
463	LOCUS_024135-RA	Mba01_g07950.1	193	4	197	194	5	38.8	5.27798	1	1>2	0	0	Zinc transporter 3
2275	LOCUS_024184-RA	Mba02_g15240.1	421	10	431	422	11	38.3636	5.26167	1	1>2	0	0	Serine/threonine-protein kinase ATM
11	LOCUS_027963-RA	Mba00_g02210.1	37	0	37	38	1	38	5.24793	1	1>2	9.94988e-10	3.64762e-06	Sugar transport protein MST4
2282	LOCUS_026132-RA	Mba02_g15430.1	37	0	37	38	1	38	5.24793	1	1>2	1.0054e-09	3.68678e-06	UDP-glycosyltransferase 87A2
3159	LOCUS_026249-RA	Mba03_g10920.1	37	0	37	38	1	38	5.24793	1	1>2	1.0158e-09	3.72595e-06	Subtilisin-like protease SBT3.16
10966	LOCUS_018924-RA	Mba08_g28000.1	37	0	37	38	1	38	5.24793	1	1>2	1.0262e-09	3.76512e-06	Heat stress transcription factor C-1a
13061	LOCUS_017369-RA	Mba10_g12950.1	37	0	37	38	1	38	5.24793	1	1>2	1.03659e-09	3.80428e-06	ABC transporter C family member 10
14005	LOCUS_023921-RA	Mba11_g05340.1	37	0	37	38	1	38	5.24793	1	1>2	1.04698e-09	3.84345e-06	Glutaredoxin-C1
1194	LOCUS_009817-RA	Mba01_g23800.1	3705	97	3802	3706	98	37.8163	5.24094	1	1>2	0	0	Protein O-linked-mannose beta-1,4-N-acetylglucosaminyltransferase 2
1711	LOCUS_019774-RA	Mba02_g02990.1	1878	49	1927	1879	50	37.58	5.23189	1	1>2	0	0	26S proteasome non-ATPase regulatory subunit 11
13230	LOCUS_014440-RA	Mba10_g16590.1	860	22	882	861	23	37.4348	5.22631	1	1>2	0	0	ABC transporter F family member 5
9922	LOCUS_024790-RA	Mba08_g04590.1	408	10	418	409	11	37.1818	5.21653	1	1>2	0	0	putative xyloglucan endotransglucosylase/hydrolase protein 7
11057	LOCUS_022626-RA	Mba08_g29840.1	702	18	720	703	19	37	5.20945	1	1>2	0	0	ABC transporter B family member 4
3818	LOCUS_018998-RA	Mba04_g02700.1	36	0	36	37	1	37	5.20945	1	1>2	1.84494e-09	6.87423e-06	Pentatricopeptide repeat-containing protein At1g06270
8547	LOCUS_001151-RA	Mba07_g01910.1	36	0	36	37	1	37	5.20945	1	1>2	1.86298e-09	6.94332e-06	Receptor-like serine/threonine-protein kinase SD1-8
8581	LOCUS_005010-RA	Mba07_g02510.1	36	0	36	37	1	37	5.20945	1	1>2	1.88102e-09	7.0124e-06	Transcription factor GAMYB
2460	LOCUS_027755-RA	Mba02_g19010.1	254	6	260	255	7	36.4286	5.187	1	1>2	0	0	Putative L-cysteine desulfhydrase 1
7027	LOCUS_000295-RA	Mba06_g05830.1	108	2	110	109	3	36.3333	5.18322	1	1>2	0	0	Early nodulin-93
540	LOCUS_005389-RA	Mba01_g09500.1	35	0	35	36	1	36	5.16993	1	1>2	3.49866e-09	1.32773e-05	Patellin-3
8092	LOCUS_017541-RA	Mba06_g29800.1	35	0	35	36	1	36	5.16993	1	1>2	3.52983e-09	1.33992e-05	putative carboxylesterase 18
8997	LOCUS_022429-RA	Mba07_g11810.1	35	0	35	36	1	36	5.16993	1	1>2	3.56099e-09	1.3521e-05	Protein WEAK CHLOROPLAST MOVEMENT UNDER BLUE LIGHT 1
11118	LOCUS_019183-RA	Mba08_g31090.1	35	0	35	36	1	36	5.16993	1	1>2	3.59213e-09	1.36428e-05	Homeobox-leucine zipper protein HOX14
4443	LOCUS_024092-RA	Mba04_g17990.1	106	2	108	107	3	35.6667	5.1565	1	1>2	0	0	Protein ESKIMO 1
802	LOCUS_022393-RA	Mba01_g15370.1	1639	45	1684	1640	46	35.6522	5.15592	1	1>2	0	0	Glutamine--tRNA ligase
1866	LOCUS_004537-RA	Mba02_g06560.1	34	0	34	35	1	35	5.12928	1	1>2	5.95078e-09	2.2934e-05	Pentatricopeptide repeat-containing protein At4g02750
2751	LOCUS_003593-RA	Mba03_g02170.1	34	0	34	35	1	35	5.12928	1	1>2	6.0049e-09	2.31486e-05	Seipin-1
2900	LOCUS_007245-RA	Mba03_g05910.1	34	0	34	35	1	35	5.12928	1	1>2	6.05899e-09	2.33632e-05	U-box domain-containing protein 41
6476	LOCUS_028833-RA	Mba05_g24150.1	34	0	34	35	1	35	5.12928	1	1>2	6.11305e-09	2.35777e-05	Auxin-responsive protein SAUR50
13392	LOCUS_005644-RA	Mba10_g19710.1	34	0	34	35	1	35	5.12928	1	1>2	6.16708e-09	2.37923e-05	BAHD acyltransferase DCR
4382	LOCUS_021443-RA	Mba04_g16290.1	33	0	33	34	1	34	5.08746	1	1>2	1.18606e-08	4.6694e-05	UDP-glycosyltransferase 73D1
9676	LOCUS_018789-RA	Mba07_g25970.1	33	0	33	34	1	34	5.08746	1	1>2	1.19533e-08	4.7071e-05	LOB domain-containing protein 38
10285	LOCUS_006771-RA	Mba08_g13180.1	33	0	33	34	1	34	5.08746	1	1>2	1.2046e-08	4.74481e-05	Photosynthetic NDH subunit of lumenal location 3, chloroplastic
14494	LOCUS_013403-RA	Mba11_g16490.1	234	6	240	235	7	33.5714	5.06916	1	1>2	0	0	hypothetical protein
1719	LOCUS_015928-RA	Mba02_g03140.1	99	2	101	100	3	33.3333	5.05889	1	1>2	0	0	ABC transporter G family member 45
639	LOCUS_016022-RA	Mba01_g11980.1	32	0	32	33	1	33	5.04439	0.999999	1>2	2.15095e-08	8.63355e-05	hypothetical protein
10775	LOCUS_010725-RA	Mba08_g24010.1	32	0	32	33	1	33	5.04439	0.999999	1>2	2.16687e-08	8.6996e-05	Trihelix transcription factor ASIL2
10926	LOCUS_025974-RA	Mba08_g27290.1	32	0	32	33	1	33	5.04439	0.999999	1>2	2.18278e-08	8.76566e-05	Glycerol-3-phosphate acyltransferase 1
13778	LOCUS_021960-RA	Mba11_g00470.1	487	14	501	488	15	32.5333	5.02385	1	1>2	0	0	Hydrophobic protein LTI6B
2329	LOCUS_008340-RA	Mba02_g16270.1	95	2	97	96	3	32	5	1	1>2	0	0	Serine/threonine-protein kinase HT1
5441	LOCUS_026725-RA	Mba05_g00780.1	31	0	31	32	1	32	5	0.999999	1>2	3.72184e-08	0.000152174	Protein kinase PVPK-1
1195	LOCUS_011593-RA	Mba01_g23800.1	3076	97	3173	3077	98	31.398	4.9726	1	1>2	0	0	EGF domain-specific O-linked N-acetylglucosamine transferase
2304	LOCUS_000242-RA	Mba02_g15830.1	30	0	30	31	1	31	4.9542	0.999998	1>2	5.83534e-08	0.000241846	Ribonuclease 3-like protein 2
4538	LOCUS_018618-RA	Mba04_g20470.1	30	0	30	31	1	31	4.9542	0.999998	1>2	5.88232e-08	0.000243851	hypothetical protein
7820	LOCUS_002742-RA	Mba06_g23100.1	30	0	30	31	1	31	4.9542	0.999998	1>2	5.92928e-08	0.000245857	Sugar transport protein 14
8909	LOCUS_011089-RA	Mba07_g09910.1	30	0	30	31	1	31	4.9542	0.999998	1>2	5.97622e-08	0.000247863	Monothiol glutaredoxin-S3
10219	LOCUS_007427-RA	Mba08_g11540.1	30	0	30	31	1	31	4.9542	0.999998	1>2	6.02313e-08	0.000249869	Transcription repressor OFP6
14145	LOCUS_016158-RA	Mba11_g08270.1	30	0	30	31	1	31	4.9542	0.999998	1>2	6.07002e-08	0.000251874	Cyclic dof factor 1
2820	LOCUS_011542-RA	Mba03_g03780.1	243	7	250	244	8	30.5	4.93074	1	1>2	0	0	Aspartyl protease family protein At5g10770
1992	LOCUS_022314-RA	Mba02_g09070.1	29	0	29	30	1	30	4.90689	0.999997	1>2	1.08766e-07	0.000459757	Cullin-3A
5613	LOCUS_008486-RA	Mba05_g04490.1	29	0	29	30	1	30	4.90689	0.999997	1>2	1.09563e-07	0.000463234	Ethylene-responsive transcription factor ERF034
6628	LOCUS_001349-RA	Mba05_g27690.1	29	0	29	30	1	30	4.90689	0.999997	1>2	1.10359e-07	0.000466711	hypothetical protein
9712	LOCUS_023406-RA	Mba07_g26720.1	29	0	29	30	1	30	4.90689	0.999997	1>2	1.11155e-07	0.000470187	hypothetical protein
10023	LOCUS_003230-RA	Mba08_g06940.1	29	0	29	30	1	30	4.90689	0.999997	1>2	1.11951e-07	0.000473664	Arogenate dehydratase/prephenate dehydratase 6, chloroplastic
14768	LOCUS_004583-RA	Mba11_g22260.1	29	0	29	30	1	30	4.90689	0.999997	1>2	1.12746e-07	0.000477141	Wound-induced protein 1
11287	LOCUS_020372-RA	Mba09_g00830.1	148	4	152	149	5	29.8	4.89724	1	1>2	0	0	Aluminum-activated malate transporter 10
931	LOCUS_007054-RA	Mba01_g17740.1	2933	99	3032	2934	100	29.34	4.8748	1	1>2	0	0	GTP-binding nuclear protein Ran-3
6402	LOCUS_008866-RA	Mba05_g22610.1	28	0	28	29	1	29	4.85798	0.999994	1>2	1.95622e-07	0.000843166	Transcription factor MYC1
9014	LOCUS_004447-RA	Mba07_g12130.1	28	0	28	29	1	29	4.85798	0.999994	1>2	1.96971e-07	0.000849176	Plant cysteine oxidase 2
12169	LOCUS_009585-RA	Mba09_g19770.1	28	0	28	29	1	29	4.85798	0.999994	1>2	1.9832e-07	0.000855186	Cytochrome c oxidase assembly protein COX11, mitochondrial
12281	LOCUS_022647-RA	Mba09_g23130.1	28	0	28	29	1	29	4.85798	0.999994	1>2	1.99668e-07	0.000861196	Transcription factor bHLH113
8172	LOCUS_016617-RA	Mba06_g31310.1	85	2	87	86	3	28.6667	4.8413	1	1>2	0	0	Transcription factor ILI5
4655	LOCUS_000545-RA	Mba04_g23020.1	27	0	27	28	1	28	4.80735	0.99999	1>2	3.41315e-07	0.00149896	Thaumatin-like protein 1
5048	LOCUS_010155-RA	Mba04_g31890.1	27	0	27	28	1	28	4.80735	0.99999	1>2	3.436e-07	0.00150933	hypothetical protein
12040	LOCUS_023740-RA	Mba09_g16870.1	27	0	27	28	1	28	4.80735	0.99999	1>2	3.45884e-07	0.0015197	E3 ubiquitin-protein ligase RNF144B
12200	LOCUS_012011-RA	Mba09_g20990.1	27	0	27	28	1	28	4.80735	0.99999	1>2	3.48167e-07	0.00153007	CDPK-related kinase 3
3632	LOCUS_017812-RA	Mba03_g21570.1	358	12	370	359	13	27.6154	4.7874	1	1>2	0	0	Potassium channel AKT1
9517	LOCUS_003051-RA	Mba07_g22730.1	137	4	141	138	5	27.6	4.7866	1	1>2	0	0	hypothetical protein
3489	LOCUS_010768-RA	Mba03_g18600.1	409	14	423	410	15	27.3333	4.77259	1	1>2	0	0	Cytochrome P450 77A3
5032	LOCUS_000356-RA	Mba04_g31630.1	327	11	338	328	12	27.3333	4.77259	1	1>2	0	0	EGF domain-specific O-linked N-acetylglucosamine transferase
2777	LOCUS_014762-RA	Mba03_g02770.1	26	0	26	27	1	27	4.75489	0.999982	1>2	6.30105e-07	0.00282644	hypothetical protein
4276	LOCUS_015812-RA	Mba04_g13680.1	26	0	26	27	1	27	4.75489	0.999982	1>2	6.33955e-07	0.00284432	Putative pentatricopeptide repeat-containing protein At3g01580
5050	LOCUS_019185-RA	Mba04_g31940.1	26	0	26	27	1	27	4.75489	0.999982	1>2	6.37803e-07	0.0028622	putative trehalose-phosphate phosphatase G
6263	LOCUS_024533-RA	Mba05_g19460.1	26	0	26	27	1	27	4.75489	0.999982	1>2	6.4165e-07	0.00288007	Transcription factor MYB93
6985	LOCUS_028535-RA	Mba06_g04980.1	26	0	26	27	1	27	4.75489	0.999982	1>2	6.45495e-07	0.00289795	hypothetical protein
7118	LOCUS_006175-RA	Mba06_g07770.1	26	0	26	27	1	27	4.75489	0.999982	1>2	6.49338e-07	0.00291583	Glycosyl hydrolase 5 family protein
12873	LOCUS_024166-RA	Mba10_g09270.1	26	0	26	27	1	27	4.75489	0.999982	1>2	6.53179e-07	0.0029337	Ethylene-responsive transcription factor ERF112
13062	LOCUS_027971-RA	Mba10_g12950.1	26	0	26	27	1	27	4.75489	0.999982	1>2	6.57019e-07	0.00295158	ABC transporter C family member 10
2357	LOCUS_005839-RA	Mba02_g16740.1	2384	88	2472	2385	89	26.7978	4.74404	1	1>2	0	0	Calcium-transporting ATPase, endoplasmic reticulum-type
715	LOCUS_015144-RA	Mba01_g13940.1	79	2	81	80	3	26.6667	4.73697	1	1>2	1.56695e-17	3.90799e-14	Disease resistance protein RPS2
12058	LOCUS_009731-RA	Mba09_g17400.1	132	4	136	133	5	26.6	4.73335	1	1>2	0	0	ATP-dependent 6-phosphofructokinase 2
6287	LOCUS_016857-RA	Mba05_g19910.1	421	15	436	422	16	26.375	4.7211	1	1>2	0	0	ABC transporter C family member 5
3003	LOCUS_008716-RA	Mba03_g07650.1	788	29	817	789	30	26.3	4.71699	1	1>2	0	0	Phospholipid:diacylglycerol acyltransferase 1
3995	LOCUS_015703-RA	Mba04_g06810.1	1235	46	1281	1236	47	26.2979	4.71687	1	1>2	0	0	Myosin-17
12422	LOCUS_031078-RA	Mba09_g26440.1	130	4	134	131	5	26.2	4.71149	1	1>2	0	0	hypothetical protein
379	LOCUS_009995-RA	Mba01_g06570.1	181	6	187	182	7	26	4.70044	1	1>2	0	0	Olee1-like protein
6205	LOCUS_007349-RA	Mba05_g17770.1	77	2	79	78	3	26	4.70044	1	1>2	5.82527e-17	1.47438e-13	hypothetical protein
2327	LOCUS_001751-RA	Mba02_g16240.1	25	0	25	26	1	26	4.70044	0.999969	1>2	1.11383e-06	0.00509949	Transcription elongation factor 1
3158	LOCUS_021466-RA	Mba03_g10830.1	25	0	25	26	1	26	4.70044	0.999969	1>2	1.12034e-06	0.00513032	Subtilisin-like protease SBT3.13
3903	LOCUS_011081-RA	Mba04_g04720.1	25	0	25	26	1	26	4.70044	0.999969	1>2	1.12684e-06	0.00516115	putative L-gulonolactone oxidase 6
10494	LOCUS_013907-RA	Mba08_g18140.1	25	0	25	26	1	26	4.70044	0.999969	1>2	1.13335e-06	0.00519198	Protein FAF-like, chloroplastic
10969	LOCUS_027988-RA	Mba08_g28100.1	25	0	25	26	1	26	4.70044	0.999969	1>2	1.13984e-06	0.0052228	Acidic endochitinase
13507	LOCUS_019057-RA	Mba10_g22230.1	25	0	25	26	1	26	4.70044	0.999969	1>2	1.14634e-06	0.00525363	Transcription factor BEE 1
14479	LOCUS_018289-RA	Mba11_g16130.1	25	0	25	26	1	26	4.70044	0.999969	1>2	1.15283e-06	0.00528446	Putative glutaredoxin-C14
11525	LOCUS_004924-RA	Mba09_g05700.1	204	7	211	205	8	25.625	4.67948	1	1>2	0	0	CBL-interacting serine/threonine-protein kinase 12
397	LOCUS_003156-RA	Mba01_g06810.1	24	0	24	25	1	25	4.64386	0.999946	1>2	2.02163e-06	0.00944878	Gibberellin receptor GID1C
2955	LOCUS_007359-RA	Mba03_g06760.1	24	0	24	25	1	25	4.64386	0.999946	1>2	2.03263e-06	0.00950198	Serine carboxypeptidase-like 40
3139	LOCUS_003180-RA	Mba03_g10330.1	24	0	24	25	1	25	4.64386	0.999946	1>2	2.04363e-06	0.00955518	MLO-like protein 1
13781	LOCUS_005168-RA	Mba11_g00560.1	24	0	24	25	1	25	4.64386	0.999946	1>2	2.05463e-06	0.00960838	hypothetical protein
3649	LOCUS_011238-RA	Mba03_g21910.1	73	2	75	74	3	24.6667	4.62449	1	1>2	7.4116e-16	1.95222e-12	Putative receptor-like protein kinase At1g80870
8759	LOCUS_025999-RA	Mba07_g06440.1	122	4	126	123	5	24.6	4.62059	1	1>2	0	0	SNF2 domain-containing protein CLASSY 3
6915	LOCUS_009383-RA	Mba06_g03160.1	563	22	585	564	23	24.5217	4.61599	1	1>2	0	0	Auxin response factor 5
10515	LOCUS_010171-RA	Mba08_g18580.1	48	1	49	49	2	24.5	4.61471	1	1>2	3.92885e-11	1.31577e-07	hypothetical protein
13465	LOCUS_018963-RA	Mba10_g21480.1	48	1	49	49	2	24.5	4.61471	1	1>2	3.97404e-11	1.3313e-07	hypothetical protein
13087	LOCUS_001672-RA	Mba10_g13360.1	755	30	785	756	31	24.3871	4.60805	1	1>2	0	0	Auxin response factor 9
56	LOCUS_030578-RA	Mba00_g11160.1	13744	563	14307	13745	564	24.3706	4.60707	1	1>2	0	0	Photosystem I P700 chlorophyll a apoprotein A1
1997	LOCUS_009688-RA	Mba02_g09260.1	849	34	883	850	35	24.2857	4.60204	1	1>2	0	0	Metacaspase-1
10931	LOCUS_020302-RA	Mba08_g27390.1	71	2	73	72	3	24	4.58496	1	1>2	2.08434e-15	5.59019e-12	Ras-related protein RABA1f
1415	LOCUS_027733-RA	Mba01_g28440.1	47	1	48	48	2	24	4.58496	1	1>2	7.17675e-11	2.44153e-07	hypothetical protein
550	LOCUS_022628-RA	Mba01_g09700.1	23	0	23	24	1	24	4.58496	0.999907	1>2	3.67738e-06	0.0175367	Auxin efflux carrier component 6
1405	LOCUS_014464-RA	Mba01_g28270.1	23	0	23	24	1	24	4.58496	0.999907	1>2	3.69604e-06	0.0176286	putative WRKY transcription factor 11
3069	LOCUS_015688-RA	Mba03_g08970.1	23	0	23	24	1	24	4.58496	0.999907	1>2	3.71469e-06	0.0177204	Putative disease resistance protein At3g14460
4186	LOCUS_003994-RA	Mba04_g11470.1	23	0	23	24	1	24	4.58496	0.999907	1>2	3.73334e-06	0.0178122	Transport and Golgi organization 2
7510	LOCUS_002064-RA	Mba06_g16340.1	23	0	23	24	1	24	4.58496	0.999907	1>2	3.75197e-06	0.017904	Adenine/guanine permease AZG1
9806	LOCUS_005485-RA	Mba08_g01720.1	23	0	23	24	1	24	4.58496	0.999907	1>2	3.7706e-06	0.0179958	Protein LIGHT-DEPENDENT SHORT HYPOCOTYLS 6
10035	LOCUS_013125-RA	Mba08_g07160.1	23	0	23	24	1	24	4.58496	0.999907	1>2	3.78922e-06	0.0180876	Transcription repressor OFP13
10663	LOCUS_025233-RA	Mba08_g21590.1	23	0	23	24	1	24	4.58496	0.999907	1>2	3.80784e-06	0.0181793	Non-classical arabinogalactan protein 30
10788	LOCUS_005421-RA	Mba08_g24290.1	23	0	23	24	1	24	4.58496	0.999907	1>2	3.82644e-06	0.0182711	hypothetical protein
10802	LOCUS_020790-RA	Mba08_g24520.1	23	0	23	24	1	24	4.58496	0.999907	1>2	3.84504e-06	0.0183629	Transcription factor ILI7
11273	LOCUS_008508-RA	Mba09_g00400.1	23	0	23	24	1	24	4.58496	0.999907	1>2	3.86363e-06	0.0184546	Gibberellin-regulated protein 3
11517	LOCUS_000096-RA	Mba09_g05500.1	23	0	23	24	1	24	4.58496	0.999907	1>2	3.88221e-06	0.0185464	Aspartic proteinase NANA, chloroplast
11537	LOCUS_005441-RA	Mba09_g05920.1	23	0	23	24	1	24	4.58496	0.999907	1>2	3.90079e-06	0.0186381	Zinc finger protein MAGPIE
12919	LOCUS_014284-RA	Mba10_g10070.1	23	0	23	24	1	24	4.58496	0.999907	1>2	3.91935e-06	0.0187298	hypothetical protein
14681	LOCUS_016501-RA	Mba11_g20150.1	23	0	23	24	1	24	4.58496	0.999907	1>2	3.93791e-06	0.0188215	Benzoate--CoA ligase, peroxisomal
7704	LOCUS_012887-RA	Mba06_g20490.1	233	9	242	234	10	23.4	4.54844	1	1>2	0	0	Poly [ADP-ribose] polymerase 2-A
10380	LOCUS_015553-RA	Mba08_g15030.1	207	8	215	208	9	23.1111	4.53051	1	1>2	0	0	Oligopeptide transporter 4
11054	LOCUS_002285-RA	Mba08_g29840.1	437	18	455	438	19	23.0526	4.52686	1	1>2	0	0	ABC transporter B family member 11
1823	LOCUS_008529-RA	Mba02_g05400.1	22	0	22	23	1	23	4.52356	0.999837	1>2	6.84454e-06	0.0332614	1-Cys peroxiredoxin
3178	LOCUS_005307-RA	Mba03_g11340.1	22	0	22	23	1	23	4.52356	0.999837	1>2	6.87623e-06	0.0334195	hypothetical protein
4551	LOCUS_025981-RA	Mba04_g20700.1	22	0	22	23	1	23	4.52356	0.999837	1>2	6.9079e-06	0.0335775	GATA transcription factor 5
8063	LOCUS_005806-RA	Mba06_g29050.1	22	0	22	23	1	23	4.52356	0.999837	1>2	6.93956e-06	0.0337355	Leucine-rich repeat receptor-like serine/threonine/tyrosine-protein kinase SOBIR1
1165	LOCUS_006796-RA	Mba01_g23070.1	205	8	213	206	9	22.8889	4.51658	1	1>2	0	0	Monocopper oxidase-like protein SKU5
5439	LOCUS_012318-RA	Mba05_g00720.1	67	2	69	68	3	22.6667	4.5025	1	1>2	2.43583e-14	6.85443e-11	putative galacturonosyltransferase 10
3752	LOCUS_008292-RA	Mba04_g01410.1	66	2	68	67	3	22.3333	4.48113	1	1>2	4.42956e-14	1.2642e-10	Squamosa promoter-binding-like protein 14
165	LOCUS_019905-RA	Mba01_g02290.1	376	16	392	377	17	22.1765	4.47096	1	1>2	0	0	Calcium-transporting ATPase 10, plasma membrane-type
11858	LOCUS_009704-RA	Mba09_g12870.1	1351	60	1411	1352	61	22.1639	4.47014	1	1>2	0	0	putative pectinesterase/pectinesterase inhibitor 12
2941	LOCUS_020958-RA	Mba03_g06570.1	551	24	575	552	25	22.08	4.46467	1	1>2	0	0	Blue copper protein
12484	LOCUS_023423-RA	Mba10_g00650.1	65	2	67	66	3	22	4.45943	1	1>2	7.51944e-14	2.17387e-10	Sugar transporter ERD6-like 7
7149	LOCUS_017401-RA	Mba06_g08610.1	21	0	21	22	1	22	4.45943	0.999713	1>2	1.13522e-05	0.0557413	Mitogen-activated protein kinase kinase kinase 17
9192	LOCUS_017374-RA	Mba07_g16290.1	21	0	21	22	1	22	4.45943	0.999713	1>2	1.14068e-05	0.0560128	hypothetical protein
13690	LOCUS_008917-RA	Mba10_g25810.1	21	0	21	22	1	22	4.45943	0.999713	1>2	1.14614e-05	0.0562842	hypothetical protein
6712	LOCUS_005482-RA	Mba05_g29820.1	239	10	249	240	11	21.8182	4.44746	1	1>2	0	0	Importin subunit beta-1
8062	LOCUS_021291-RA	Mba06_g29010.1	972	44	1016	973	45	21.6222	4.43444	1	1>2	0	0	Isocitrate dehydrogenase [NAD] regulatory subunit 2, mitochondrial
3770	LOCUS_015353-RA	Mba04_g01740.1	42	1	43	43	2	21.5	4.42626	1	1>2	9.74417e-10	3.57026e-06	putative trehalose-phosphate phosphatase 6
7610	LOCUS_029030-RA	Mba06_g18690.1	364	16	380	365	17	21.4706	4.42429	1	1>2	0	0	Peroxidase 47
12413	LOCUS_026312-RA	Mba09_g26180.1	2038	96	2134	2039	97	21.0206	4.39373	1	1>2	0	0	Ferredoxin-3, chloroplastic
2986	LOCUS_001393-RA	Mba03_g07330.1	167	7	174	168	8	21	4.39232	1	1>2	0	0	Cysteine-rich repeat secretory protein 12
10227	LOCUS_011365-RA	Mba08_g11780.1	62	2	64	63	3	21	4.39232	1	1>2	3.43436e-13	1.02859e-09	hypothetical protein
14133	LOCUS_012676-RA	Mba11_g08000.1	62	2	64	63	3	21	4.39232	1	1>2	3.48473e-13	1.04403e-09	Fructokinase-1
743	LOCUS_017116-RA	Mba01_g14410.1	20	0	20	21	1	21	4.39232	0.999492	1>2	2.07792e-05	0.102021	NAC domain-containing protein 21/22
3384	LOCUS_006911-RA	Mba03_g16110.1	20	0	20	21	1	21	4.39232	0.999492	1>2	2.08733e-05	0.102478	Scopoletin glucosyltransferase
4215	LOCUS_019152-RA	Mba04_g12330.1	20	0	20	21	1	21	4.39232	0.999492	1>2	2.09674e-05	0.102934	CASP-like protein 2C2
5674	LOCUS_017102-RA	Mba05_g05940.1	20	0	20	21	1	21	4.39232	0.999492	1>2	2.10615e-05	0.10339	Glutathione S-transferase U10
8665	LOCUS_021456-RA	Mba07_g04370.1	20	0	20	21	1	21	4.39232	0.999492	1>2	2.11556e-05	0.103846	hypothetical protein
9913	LOCUS_005492-RA	Mba08_g04310.1	20	0	20	21	1	21	4.39232	0.999492	1>2	2.12496e-05	0.104302	Allene oxide synthase, chloroplastic
12333	LOCUS_005369-RA	Mba09_g24240.1	20	0	20	21	1	21	4.39232	0.999492	1>2	2.13435e-05	0.104757	Heavy metal-associated isoprenylated plant protein 47
12395	LOCUS_022237-RA	Mba09_g25700.1	20	0	20	21	1	21	4.39232	0.999492	1>2	2.14375e-05	0.105212	hypothetical protein
1477	LOCUS_011588-RA	Mba01_g29920.1	1335	63	1398	1336	64	20.875	4.3837	1	1>2	0	0	Sulfate transporter 3.1
1443	LOCUS_006397-RA	Mba01_g29000.1	143	6	149	144	7	20.5714	4.36257	1	1>2	0	0	Transcription factor bHLH93
9204	LOCUS_016259-RA	Mba07_g16510.1	1749	85	1834	1750	86	20.3488	4.34687	1	1>2	0	0	Putative germin-like protein 2-1
5677	LOCUS_023496-RA	Mba05_g06000.1	60	2	62	61	3	20.3333	4.34577	1	1>2	9.75273e-13	2.99116e-09	Beta-galactosidase 1
1785	LOCUS_016034-RA	Mba02_g04570.1	764	37	801	765	38	20.1316	4.33139	1	1>2	0	0	Putative potassium transporter 12
11577	LOCUS_016406-RA	Mba09_g06800.1	965	47	1012	966	48	20.125	4.33092	1	1>2	0	0	T-complex protein 1 subunit epsilon
10773	LOCUS_010727-RA	Mba08_g23980.1	59	2	61	60	3	20	4.32193	1	1>2	1.74561e-12	5.42709e-09	putative polygalacturonase
860	LOCUS_021485-RA	Mba01_g16530.1	39	1	40	40	2	20	4.32193	1	1>2	5.13696e-09	1.97155e-05	Zinc-finger homeodomain protein 4
3662	LOCUS_006594-RA	Mba03_g22210.1	2296	114	2410	2297	115	19.9739	4.32005	1	1>2	0	0	Kinesin-like protein KIN-4A
8648	LOCUS_003354-RA	Mba07_g03940.1	656	32	688	657	33	19.9091	4.31536	1	1>2	0	0	Auxin-responsive protein SAUR36
5064	LOCUS_024120-RA	Mba04_g32250.1	98	4	102	99	5	19.8	4.30743	1	1>2	0	0	Phospholipase D beta 1
3777	LOCUS_014669-RA	Mba04_g01930.1	78	3	81	79	4	19.75	4.30378	1	1>2	9.03973e-16	2.3892e-12	Hydroxycinnamoyltransferase 1
11882	LOCUS_002047-RA	Mba09_g13490.1	58	2	60	59	3	19.6667	4.29768	1	1>2	3.1373e-12	9.89503e-09	Annexin D7
1134	LOCUS_025571-RA	Mba01_g22190.1	96	4	100	97	5	19.4	4.27798	1	1>2	0	0	C2 and GRAM domain-containing protein At1g03370
8934	LOCUS_022861-RA	Mba07_g10530.1	309	15	324	310	16	19.375	4.27612	1	1>2	0	0	Alcohol dehydrogenase-like 7
3924	LOCUS_007099-RA	Mba04_g05140.1	211	10	221	212	11	19.2727	4.26849	1	1>2	0	0	Lignin-forming anionic peroxidase
12191	LOCUS_019923-RA	Mba09_g20650.1	902	46	948	903	47	19.2128	4.26399	1	1>2	0	0	putative polyamine oxidase 4
12402	LOCUS_017017-RA	Mba09_g25850.1	56	2	58	57	3	19	4.24793	1	1>2	9.06151e-12	2.9314e-08	Peroxidase 12
4818	LOCUS_017933-RA	Mba04_g26420.1	2747	145	2892	2748	146	18.8219	4.23434	1	1>2	0	0	Kinesin-like protein KIN-14I
6998	LOCUS_000139-RA	Mba06_g05330.1	994	52	1046	995	53	18.7736	4.23063	1	1>2	0	0	F-box/kelch-repeat protein At1g22040
7613	LOCUS_012426-RA	Mba06_g18760.1	278	14	292	279	15	18.6	4.21723	1	1>2	0	0	Non-lysosomal glucosylceramidase
1081	LOCUS_019544-RA	Mba01_g21150.1	36	1	37	37	2	18.5	4.20945	0.999999	1>2	3.10024e-08	0.000125986	1-aminocyclopropane-1-carboxylate oxidase 3
13680	LOCUS_002945-RA	Mba10_g25580.1	977	52	1029	978	53	18.4528	4.20577	1	1>2	0	0	Universal stress protein A-like protein
8047	LOCUS_014199-RA	Mba06_g28600.1	1454	78	1532	1455	79	18.4177	4.20302	1	1>2	0	0	hypothetical protein
287	LOCUS_023908-RA	Mba01_g05050.1	54	2	56	55	3	18.3333	4.1964	1	1>2	2.44194e-11	8.08526e-08	Endochitinase CH25
1050	LOCUS_011704-RA	Mba01_g20490.1	145	7	152	146	8	18.25	4.18982	1	1>2	0	0	Clathrin light chain 2
4774	LOCUS_014248-RA	Mba04_g25340.1	2384	130	2514	2385	131	18.2061	4.18635	1	1>2	0	0	Inactive protein kinase SELMODRAFT_444075
10780	LOCUS_012933-RA	Mba08_g24080.1	687	37	724	688	38	18.1053	4.17834	1	1>2	0	0	Ethylene-responsive transcription factor 1
6718	LOCUS_014536-RA	Mba05_g29920.1	415	22	437	416	23	18.087	4.17688	1	1>2	0	0	Asparagine synthetase [glutamine-hydrolyzing]
12839	LOCUS_001593-RA	Mba10_g08640.1	1101	60	1161	1102	61	18.0656	4.17517	1	1>2	0	0	Phosphatidate cytidylyltransferase 1
14790	LOCUS_015456-RA	Mba11_g22690.1	4773	264	5037	4774	265	18.0151	4.17113	1	1>2	0	0	ATP-citrate synthase alpha chain protein 2
3428	LOCUS_017063-RA	Mba03_g17110.1	1918	106	2024	1919	107	17.9346	4.16467	1	1>2	0	0	Chaperone protein ClpB1
10096	LOCUS_001366-RA	Mba08_g08660.1	106	5	111	107	6	17.8333	4.1565	1	1>2	0	0	Mini zinc finger protein 2
9205	LOCUS_022984-RA	Mba07_g16560.1	70	3	73	71	4	17.75	4.14975	1	1>2	8.2855e-14	2.40114e-10	54S ribosomal protein L12, mitochondrial
14760	LOCUS_007688-RA	Mba11_g22110.1	158	8	166	159	9	17.6667	4.14296	1	1>2	0	0	hypothetical protein
6567	LOCUS_028250-RA	Mba05_g26370.1	52	2	54	53	3	17.6667	4.14296	1	1>2	8.55935e-11	2.92644e-07	Protein WEAK CHLOROPLAST MOVEMENT UNDER BLUE LIGHT-like 1
7003	LOCUS_025941-RA	Mba06_g05440.1	52	2	54	53	3	17.6667	4.14296	1	1>2	8.64582e-11	2.95687e-07	ABC transporter G family member 11
9022	LOCUS_012598-RA	Mba07_g12330.1	86	4	90	87	5	17.4	4.12102	1	1>2	1.68585e-16	4.33431e-13	putative serine/threonine-protein kinase PBL23
8279	LOCUS_021921-RA	Mba06_g33540.1	379	21	400	380	22	17.2727	4.11042	1	1>2	0	0	Zinc finger CCCH domain-containing protein 33
4258	LOCUS_021573-RA	Mba04_g13280.1	50	2	52	51	3	17	4.08746	1	1>2	2.30469e-10	8.1033e-07	putative E3 ubiquitin ligase SUD1
7636	LOCUS_007209-RA	Mba06_g19070.1	33	1	34	34	2	17	4.08746	0.999995	1>2	1.50186e-07	0.000641689	Auxin response factor 17
1161	LOCUS_024401-RA	Mba01_g22890.1	253	14	267	254	15	16.9333	4.08179	1	1>2	0	0	Auxin response factor 11
13462	LOCUS_007260-RA	Mba10_g21430.1	1158	69	1227	1159	70	16.5571	4.04938	1	1>2	0	0	Protein SODIUM POTASSIUM ROOT DEFECTIVE 1
12104	LOCUS_011333-RA	Mba09_g18050.1	212	12	224	213	13	16.3846	4.03427	1	1>2	0	0	Amino-acid permease BAT1
1950	LOCUS_015857-RA	Mba02_g08260.1	113	6	119	114	7	16.2857	4.02554	1	1>2	0	0	bZIP transcription factor 44
12158	LOCUS_017563-RA	Mba09_g19560.1	113	6	119	114	7	16.2857	4.02554	1	1>2	0	0	Fasciclin-like arabinogalactan protein 2
8452	LOCUS_008061-RA	Mba06_g37060.1	3532	216	3748	3533	217	16.2811	4.02513	1	1>2	0	0	Pyrophosphate-energized vacuolar membrane proton pump
3391	LOCUS_017553-RA	Mba03_g16320.1	175	10	185	176	11	16	4	1	1>2	0	0	Wall-associated receptor kinase-like 14
14295	LOCUS_028537-RA	Mba11_g11670.1	78	4	82	79	5	15.8	3.98185	1	1>2	1.19231e-14	3.30509e-11	hypothetical protein
8374	LOCUS_004312-RA	Mba06_g35510.1	139	8	147	140	9	15.5556	3.95936	1	1>2	0	0	LYR motif-containing protein 4
4334	LOCUS_010191-RA	Mba04_g14920.1	294	18	312	295	19	15.5263	3.95664	1	1>2	0	0	Zinc finger CCCH domain-containing protein 49
2214	LOCUS_007429-RA	Mba02_g13950.1	1143	73	1216	1144	74	15.4595	3.95042	1	1>2	0	0	Homeobox-leucine zipper protein HOX9
3043	LOCUS_002297-RA	Mba03_g08320.1	60	3	63	61	4	15.25	3.93074	1	1>2	1.3799e-11	4.50812e-08	putative membrane-associated kinase regulator 1
4732	LOCUS_011500-RA	Mba04_g24530.1	514	33	547	515	34	15.1471	3.92097	1	1>2	0	0	Molybdate-anion transporter
4291	LOCUS_003560-RA	Mba04_g14040.1	59	3	62	60	4	15	3.90689	1	1>2	2.4104e-11	7.97842e-08	Replication protein A DNA-binding subunit B
6964	LOCUS_009642-RA	Mba06_g04450.1	29	1	30	30	2	15	3.90689	0.999962	1>2	1.38883e-06	0.00640696	Phosphatidylinositol/phosphatidylcholine transfer protein SFH6
3328	LOCUS_018832-RA	Mba03_g14700.1	73	4	77	74	5	14.8	3.88753	1	1>2	1.82811e-13	5.40025e-10	50S ribosomal protein L20
7404	LOCUS_002900-RA	Mba06_g14020.1	43	2	45	44	3	14.6667	3.87447	1	1>2	9.73992e-09	3.81018e-05	DNA mismatch repair protein MSH2
8455	LOCUS_017519-RA	Mba06_g37060.1	3173	216	3389	3174	217	14.6267	3.87054	1	1>2	0	0	Pyrophosphate-energized vacuolar membrane proton pump
12598	LOCUS_014413-RA	Mba10_g03840.1	101	6	107	102	7	14.5714	3.86507	1	1>2	0	0	Protein ALP1-like
4447	LOCUS_017753-RA	Mba04_g18040.1	3277	225	3502	3278	226	14.5044	3.85842	1	1>2	0	0	Chalcone--flavonone isomerase
4361	LOCUS_021208-RA	Mba04_g15630.1	71	4	75	72	5	14.4	3.848	1	1>2	5.06789e-13	1.53152e-09	putative polyamine oxidase 5
6285	LOCUS_013025-RA	Mba05_g19910.1	227	15	242	228	16	14.25	3.83289	1	1>2	0	0	ABC transporter C family member 9
8682	LOCUS_029196-RA	Mba07_g04700.1	269	18	287	270	19	14.2105	3.82889	1	1>2	0	0	Shikimate O-hydroxycinnamoyltransferase
8640	LOCUS_000654-RA	Mba07_g03760.1	155	10	165	156	11	14.1818	3.82597	1	1>2	0	0	Rac-like GTP-binding protein 7
14597	LOCUS_022988-RA	Mba11_g18540.1	708	49	757	709	50	14.18	3.82579	1	1>2	0	0	CBL-interacting protein kinase 1
13005	LOCUS_014553-RA	Mba10_g11930.1	81	5	86	82	6	13.6667	3.77259	1	1>2	2.47302e-14	6.96154e-11	ACT domain-containing protein ACR9
8523	LOCUS_018975-RA	Mba07_g01390.1	40	2	42	41	3	13.6667	3.77259	0.999999	1>2	4.1787e-08	0.000171479	Leucine-rich repeat extensin-like protein 6
1424	LOCUS_025605-RA	Mba01_g28580.1	203	14	217	204	15	13.6	3.76553	1	1>2	0	0	PAX-interacting protein 1
1350	LOCUS_014193-RA	Mba01_g27090.1	26	1	27	27	2	13.5	3.75489	0.999823	1>2	7.37558e-06	0.0359092	60S ribosomal protein L19-2
4440	LOCUS_025152-RA	Mba04_g17840.1	26	1	27	27	2	13.5	3.75489	0.999823	1>2	7.40986e-06	0.0360802	Pathogenesis-related genes transcriptional activator PTI6
6939	LOCUS_029019-RA	Mba06_g03800.1	26	1	27	27	2	13.5	3.75489	0.999823	1>2	7.44412e-06	0.0362512	hypothetical protein
166	LOCUS_025085-RA	Mba01_g02290.1	228	16	244	229	17	13.4706	3.75174	1	1>2	0	0	putative calcium-transporting ATPase 9, plasma membrane-type
9296	LOCUS_005542-RA	Mba07_g18320.1	147	10	157	148	11	13.4545	3.75002	1	1>2	0	0	Peptide-N4-(N-acetyl-beta- glucosaminyl)asparagine amidase A
12290	LOCUS_022428-RA	Mba09_g23340.1	253	18	271	254	19	13.3684	3.74076	1	1>2	0	0	Galactoside 2-alpha-L-fucosyltransferase
13529	LOCUS_000582-RA	Mba10_g22660.1	343	26	369	344	27	12.7407	3.67138	1	1>2	0	0	putative histidine kinase 4
1845	LOCUS_028582-RA	Mba02_g05940.1	164	12	176	165	13	12.6923	3.66588	1	1>2	0	0	O-glucosyltransferase rumi
3820	LOCUS_026829-RA	Mba04_g02760.1	138	10	148	139	11	12.6364	3.65951	1	1>2	0	0	Cytochrome P450 72A15
3219	LOCUS_017216-RA	Mba03_g12320.1	200	15	215	201	16	12.5625	3.65105	1	1>2	0	0	Chromoplast-specific carotenoid-associated protein C1, chromoplastic
8454	LOCUS_010640-RA	Mba06_g37060.1	2714	216	2930	2715	217	12.5115	3.64519	1	1>2	0	0	Pyrophosphate-energized vacuolar membrane proton pump
631	LOCUS_019352-RA	Mba01_g11850.1	24	1	25	25	2	12.5	3.64386	0.999509	1>2	1.91994e-05	0.0943479	MDIS1-interacting receptor like kinase 1
14331	LOCUS_030398-RA	Mba11_g12940.1	24	1	25	25	2	12.5	3.64386	0.999509	1>2	1.92908e-05	0.094793	hypothetical protein
12806	LOCUS_022127-RA	Mba10_g08000.1	61	4	65	62	5	12.4	3.63227	1	1>2	9.65588e-11	3.31293e-07	Transcription factor MYB26
3032	LOCUS_021368-RA	Mba03_g08160.1	5663	456	6119	5664	457	12.3939	3.63156	1	1>2	0	0	Phytochrome C
14789	LOCUS_015454-RA	Mba11_g22660.1	98	7	105	99	8	12.375	3.62936	1	1>2	1.88255e-16	4.84945e-13	hypothetical protein
3087	LOCUS_004054-RA	Mba03_g09350.1	778	62	840	779	63	12.3651	3.6282	1	1>2	0	0	Eukaryotic translation initiation factor 2 subunit beta
2157	LOCUS_020275-RA	Mba02_g12690.1	813	65	878	814	66	12.3333	3.62449	1	1>2	0	0	Cyclin-dependent kinases regulatory subunit 1
2279	LOCUS_020506-RA	Mba02_g15340.1	36	2	38	37	3	12.3333	3.62449	0.999989	1>2	3.66809e-07	0.00161486	Protein O-linked-mannose beta-1,4-N-acetylglucosaminyltransferase 2
5286	LOCUS_030086-RA	Mba04_g37160.1	36	2	38	37	3	12.3333	3.62449	0.999989	1>2	3.69181e-07	0.00162566	hypothetical protein
14250	LOCUS_021664-RA	Mba11_g10690.1	36	2	38	37	3	12.3333	3.62449	0.999989	1>2	3.71553e-07	0.00163647	30S ribosomal protein S21, chloroplastic
10599	LOCUS_010222-RA	Mba08_g20180.1	85	6	91	86	7	12.2857	3.61891	1	1>2	2.14904e-14	6.0302e-11	Leucine-rich repeat extensin-like protein 6
3925	LOCUS_007097-RA	Mba04_g05170.1	1021	83	1104	1022	84	12.1667	3.60486	1	1>2	0	0	Transcription factor ILR3
9050	LOCUS_016271-RA	Mba07_g12940.1	254	20	274	255	21	12.1429	3.60204	1	1>2	0	0	CMP-sialic acid transporter 1
13430	LOCUS_014738-RA	Mba10_g20490.1	431	35	466	432	36	12	3.58496	1	1>2	0	0	L-arabinokinase
3970	LOCUS_013726-RA	Mba04_g06070.1	59	4	63	60	5	12	3.58496	1	1>2	2.45334e-10	8.64066e-07	E3 ubiquitin-protein ligase WAV3
10956	LOCUS_016894-RA	Mba08_g27860.1	59	4	63	60	5	12	3.58496	1	1>2	2.47896e-10	8.73336e-07	Protodermal factor 1
4962	LOCUS_024286-RA	Mba04_g29760.1	35	2	37	36	3	12	3.58496	0.999982	1>2	6.60876e-07	0.00296954	Guanylate-binding protein 5
7850	LOCUS_012584-RA	Mba06_g23810.1	35	2	37	36	3	12	3.58496	0.999982	1>2	6.64732e-07	0.0029875	B-box zinc finger protein 22
4735	LOCUS_006679-RA	Mba04_g24590.1	525	43	568	526	44	11.9545	3.57949	1	1>2	0	0	Cytochrome b5 isoform E
5129	LOCUS_011777-RA	Mba04_g33740.1	130	10	140	131	11	11.9091	3.57399	1	1>2	0	0	putative inositol transporter 2
4135	LOCUS_014801-RA	Mba04_g10060.1	462	38	500	463	39	11.8718	3.56947	1	1>2	0	0	Protein SAWADEE HOMEODOMAIN HOMOLOG 2
3066	LOCUS_006292-RA	Mba03_g08860.1	2616	220	2836	2617	221	11.8416	3.5658	1	1>2	0	0	Squamosa promoter-binding-like protein 9
933	LOCUS_005295-RA	Mba01_g17750.1	813	68	881	814	69	11.7971	3.56036	1	1>2	0	0	Phospholipase D alpha 1
4877	LOCUS_003857-RA	Mba04_g27690.1	1397	118	1515	1398	119	11.7479	3.55433	1	1>2	0	0	Calmodulin-binding protein 60 B
5473	LOCUS_015246-RA	Mba05_g01660.1	679	57	736	680	58	11.7241	3.55141	1	1>2	0	0	Molybdenum cofactor sulfurase
10131	LOCUS_015750-RA	Mba08_g09370.1	174	14	188	175	15	11.6667	3.54432	1	1>2	0	0	Nuclear transcription factor Y subunit B-5
3815	LOCUS_003746-RA	Mba04_g02620.1	104	8	112	105	9	11.6667	3.54432	1	1>2	4.43561e-17	1.1191e-13	Nucleobase-ascorbate transporter 2
6770	LOCUS_018679-RA	Mba05_g31140.1	34	2	36	35	3	11.6667	3.54432	0.99997	1>2	1.0946e-06	0.00500837	Abscisic acid receptor PYL4
13031	LOCUS_024949-RA	Mba10_g12390.1	57	4	61	58	5	11.6	3.53605	1	1>2	7.32536e-10	2.6613e-06	Transcription factor MYBS3
12515	LOCUS_008731-RA	Mba10_g01470.1	368	31	399	369	32	11.5312	3.52748	1	1>2	0	0	Eukaryotic translation initiation factor 3 subunit G
9589	LOCUS_032263-RA	Mba07_g24190.1	22	1	23	23	2	11.5	3.52356	0.998632	1>2	5.7822e-05	0.269077	Protein trichome birefringence-like 37
12051	LOCUS_026889-RA	Mba09_g17200.1	22	1	23	23	2	11.5	3.52356	0.998632	1>2	5.80636e-05	0.270076	Tetraspanin-7
7077	LOCUS_023824-RA	Mba06_g07020.1	102	8	110	103	9	11.4444	3.51658	1	1>2	1.57714e-16	4.05009e-13	putative inactive receptor kinase At1g48480
13569	LOCUS_014775-RA	Mba10_g23420.1	14620	1277	15897	14621	1278	11.4405	3.51608	1	1>2	0	0	Endoplasmin
13426	LOCUS_019725-RA	Mba10_g20450.1	239	20	259	240	21	11.4286	3.51457	1	1>2	0	0	Protein PHOSPHATE STARVATION RESPONSE 3
6377	LOCUS_004096-RA	Mba05_g22060.1	33	2	35	34	3	11.3333	3.5025	0.99995	1>2	1.88255e-06	0.00877733	Phospholipase D beta 1
163	LOCUS_004249-RA	Mba01_g02290.1	191	16	207	192	17	11.2941	3.4975	1	1>2	0	0	putative calcium-transporting ATPase 9, plasma membrane-type
8638	LOCUS_016096-RA	Mba07_g03630.1	6573	583	7156	6574	584	11.2568	3.49273	1	1>2	0	0	Superoxide dismutase [Cu-Zn]
4764	LOCUS_026534-RA	Mba04_g25150.1	44	3	47	45	4	11.25	3.49185	0.999998	1>2	5.55729e-08	0.00022999	Calmodulin-like protein 8
4213	LOCUS_000011-RA	Mba04_g12200.1	1686	149	1835	1687	150	11.2467	3.49143	1	1>2	0	0	Squamosa promoter-binding-like protein 12
7285	LOCUS_026494-RA	Mba06_g11540.1	1075	95	1170	1076	96	11.2083	3.4865	1	1>2	0	0	1-phosphatidylinositol-3-phosphate 5-kinase FAB1B
6855	LOCUS_003279-RA	Mba06_g01910.1	166	14	180	167	15	11.1333	3.47681	1	1>2	0	0	putative LRR receptor-like serine/threonine-protein kinase At5g45780
13525	LOCUS_012450-RA	Mba10_g22590.1	176	15	191	177	16	11.0625	3.46761	1	1>2	0	0	F-box/LRR-repeat protein 20
13017	LOCUS_028564-RA	Mba10_g12170.1	109	9	118	110	10	11	3.45943	1	1>2	1.84815e-17	4.61853e-14	hypothetical protein
3620	LOCUS_006413-RA	Mba03_g21400.1	32	2	34	33	3	11	3.45943	0.999918	1>2	3.12338e-06	0.0148161	ABC transporter A family member 2
6691	LOCUS_016586-RA	Mba05_g29310.1	32	2	34	33	3	11	3.45943	0.999918	1>2	3.1399e-06	0.014897	Aquaporin SIP2-1
13524	LOCUS_012449-RA	Mba10_g22560.1	32	2	34	33	3	11	3.45943	0.999918	1>2	3.15641e-06	0.0149778	Transcription initiation factor TFIID subunit 9
12203	LOCUS_016599-RA	Mba09_g21080.1	21	1	22	22	2	11	3.45943	0.997711	1>2	9.94911e-05	0.42472	Auxin-induced protein 10A5
4759	LOCUS_007882-RA	Mba04_g25070.1	86	7	93	87	8	10.875	3.44294	1	1>2	8.64965e-14	2.50926e-10	Subtilisin-like protease SBT3.18
8838	LOCUS_000779-RA	Mba07_g08020.1	75	6	81	76	7	10.8571	3.44057	1	1>2	3.26008e-12	1.02921e-08	Beta-galactosidase
10583	LOCUS_007817-RA	Mba08_g19810.1	482	44	526	483	45	10.7333	3.42403	1	1>2	0	0	Gamma-glutamyl peptidase 5
9932	LOCUS_010237-RA	Mba08_g04830.1	95	8	103	96	9	10.6667	3.41504	1	1>2	5.1317e-15	1.39941e-11	RNA polymerase II transcriptional coactivator KELP
74	LOCUS_015780-RA	Mba00_g19320.1	31	2	33	32	3	10.6667	3.41504	0.999865	1>2	5.40999e-06	0.0261194	ATP-dependent DNA helicase Q-like 1
7708	LOCUS_012910-RA	Mba06_g20570.1	31	2	33	32	3	10.6667	3.41504	0.999865	1>2	5.4365e-06	0.026251	hypothetical protein
12112	LOCUS_017902-RA	Mba09_g18360.1	84	7	91	85	8	10.625	3.40939	1	1>2	2.17665e-13	6.45594e-10	Homeobox-leucine zipper protein ROC5
1327	LOCUS_020165-RA	Mba01_g26680.1	687	64	751	688	65	10.5846	3.4039	1	1>2	0	0	Germin-like protein 5-1
11417	LOCUS_012169-RA	Mba09_g03330.1	2242	211	2453	2243	212	10.5802	3.40329	1	1>2	0	0	18. class I heat shock protein
1362	LOCUS_020365-RA	Mba01_g27410.1	1023	96	1119	1024	97	10.5567	3.40009	1	1>2	0	0	Signal peptide peptidase 1
14697	LOCUS_019940-RA	Mba11_g20580.1	94	8	102	95	9	10.5556	3.39993	1	1>2	8.27697e-15	2.27782e-11	Flavanone 3-dioxygenase 3
6590	LOCUS_024155-RA	Mba05_g26790.1	83	7	90	84	8	10.5	3.39232	1	1>2	3.33383e-13	9.97815e-10	Peroxidase 51
9802	LOCUS_025749-RA	Mba08_g01670.1	20	1	21	21	2	10.5	3.39232	0.996161	1>2	0.000183112	0.649278	WRKY transcription factor WRKY24
13751	LOCUS_017457-RA	Mba10_g27370.1	20	1	21	21	2	10.5	3.39232	0.996161	1>2	0.000183751	0.650625	Alpha/beta hydrolase domain-containing protein 17B
2944	LOCUS_020955-RA	Mba03_g06610.1	156	14	170	157	15	10.4667	3.38773	1	1>2	0	0	E3 ubiquitin-protein ligase ATL6
11552	LOCUS_005061-RA	Mba09_g06270.1	166	15	181	167	16	10.4375	3.3837	1	1>2	0	0	Cinnamoyl-CoA reductase-like SNL6
10404	LOCUS_020070-RA	Mba08_g15930.1	72	6	78	73	7	10.4286	3.38247	1	1>2	1.325e-11	4.32479e-08	Protein O-linked-mannose beta-1,4-N-acetylglucosaminyltransferase 2
10622	LOCUS_002914-RA	Mba08_g20690.1	2664	255	2919	2665	256	10.4102	3.37992	1	1>2	0	0	putative polygalacturonase
2803	LOCUS_000667-RA	Mba03_g03430.1	228	21	249	229	22	10.4091	3.37977	1	1>2	0	0	Protein PIN-LIKES 1
7769	LOCUS_028728-RA	Mba06_g21920.1	155	14	169	156	15	10.4	3.37851	1	1>2	0	0	Glyceraldehyde-3-phosphate dehydrogenase 2, cytosolic
5950	LOCUS_001146-RA	Mba05_g11610.1	40	3	43	41	4	10.25	3.35755	0.999987	1>2	4.69567e-07	0.00208506	hypothetical protein
12117	LOCUS_031413-RA	Mba09_g18480.1	40	3	43	41	4	10.25	3.35755	0.999987	1>2	4.72471e-07	0.00209841	Non-specific lipid-transfer protein 2
13007	LOCUS_011975-RA	Mba10_g11960.1	1445	141	1586	1446	142	10.1831	3.3481	1	1>2	0	0	60S ribosomal protein L36-2
2065	LOCUS_006654-RA	Mba02_g10730.1	252	24	276	253	25	10.12	3.33914	1	1>2	0	0	UPF0678 fatty acid-binding protein-like protein At1g79260
1759	LOCUS_021927-RA	Mba02_g04100.1	110	10	120	111	11	10.0909	3.33498	1	1>2	8.65834e-17	2.20268e-13	Huntingtin-interacting protein K
1187	LOCUS_009145-RA	Mba01_g23580.1	160	15	175	161	16	10.0625	3.33092	1	1>2	0	0	hypothetical protein
7144	LOCUS_010218-RA	Mba06_g08470.1	370	36	406	371	37	10.027	3.32582	1	1>2	0	0	Chloride channel protein CLC-c
6177	LOCUS_016603-RA	Mba05_g16860.1	99	9	108	100	10	10	3.32193	1	1>2	4.35658e-15	1.18412e-11	NDR1/HIN1-like protein 2
2117	LOCUS_003483-RA	Mba02_g11830.1	29	2	31	30	3	10	3.32193	0.999639	1>2	1.40339e-05	0.0690254	DUF724 domain-containing protein 10
4506	LOCUS_004170-RA	Mba04_g19710.1	29	2	31	30	3	10	3.32193	0.999639	1>2	1.41021e-05	0.0693618	ATP sulfurylase 2
10401	LOCUS_013380-RA	Mba08_g15820.1	7245	727	7972	7246	728	9.9533	3.31517	1	1>2	0	0	Clathrin heavy chain 1
8691	LOCUS_016262-RA	Mba07_g04870.1	1609	161	1770	1610	162	9.93827	3.31299	1	1>2	0	0	NADPH--cytochrome P450 reductase
11568	LOCUS_002369-RA	Mba09_g06600.1	672	67	739	673	68	9.89706	3.307	1	1>2	0	0	Importin beta-like SAD2
11788	LOCUS_008160-RA	Mba09_g11240.1	216	21	237	217	22	9.86364	3.30212	1	1>2	0	0	hypothetical protein
12307	LOCUS_007948-RA	Mba09_g23670.1	196	19	215	197	20	9.85	3.30012	1	1>2	0	0	Replication protein A DNA-binding subunit A
11527	LOCUS_016519-RA	Mba09_g05720.1	1593	161	1754	1594	162	9.83951	3.29859	1	1>2	0	0	Phosphoenolpyruvate carboxylase 2
5799	LOCUS_022432-RA	Mba05_g08510.1	48	4	52	49	5	9.8	3.29278	0.999998	1>2	5.69485e-08	0.000235853	Transcription repressor OFP7
12945	LOCUS_013175-RA	Mba10_g10530.1	165	16	181	166	17	9.76471	3.28758	1	1>2	0	0	BAG family molecular chaperone regulator 5, mitochondrial
14653	LOCUS_004908-RA	Mba11_g19660.1	38	3	41	39	4	9.75	3.2854	0.999965	1>2	1.23551e-06	0.00567713	DNA repair protein RAD5B
5731	LOCUS_007533-RA	Mba05_g07270.1	106	10	116	107	11	9.72727	3.28204	1	1>2	6.94744e-16	1.82787e-12	Calmodulin-binding receptor-like cytoplasmic kinase 2
8969	LOCUS_010867-RA	Mba07_g11250.1	67	6	73	68	7	9.71429	3.28011	1	1>2	1.87624e-10	6.55934e-07	Cysteine-rich repeat secretory protein 60
10856	LOCUS_002484-RA	Mba08_g25840.1	86	8	94	87	9	9.66667	3.27302	1	1>2	4.40344e-13	1.32632e-09	ETHYLENE INSENSITIVE 3-like 3 protein
6461	LOCUS_012955-RA	Mba05_g23950.1	28	2	30	29	3	9.66667	3.27302	0.999413	1>2	2.49598e-05	0.122177	putative WRKY transcription factor 11
7649	LOCUS_006647-RA	Mba06_g19350.1	414	42	456	415	43	9.65116	3.2707	1	1>2	0	0	hypothetical protein
12239	LOCUS_013347-RA	Mba09_g21920.1	816	84	900	817	85	9.61176	3.2648	1	1>2	0	0	Auxin-responsive protein IAA30
2719	LOCUS_003316-RA	Mba03_g01450.1	47	4	51	48	5	9.6	3.26303	0.999997	1>2	1.01858e-07	0.000429645	putative trehalose-phosphate phosphatase 6
13105	LOCUS_016885-RA	Mba10_g13660.1	638	66	704	639	67	9.53731	3.25358	1	1>2	0	0	Glucomannan 4-beta-mannosyltransferase 9
3954	LOCUS_000749-RA	Mba04_g05780.1	180	18	198	181	19	9.52632	3.25192	1	1>2	0	0	Trihelix transcription factor ASIL2
8622	LOCUS_019277-RA	Mba07_g03360.1	75	7	82	76	8	9.5	3.24793	1	1>2	1.61551e-11	5.29725e-08	Protein translation factor SUI1
12371	LOCUS_002234-RA	Mba09_g25270.1	56	5	61	57	6	9.5	3.24793	1	1>2	6.86509e-09	2.65675e-05	Transcription factor GHD7
12640	LOCUS_009314-RA	Mba10_g04820.1	56	5	61	57	6	9.5	3.24793	1	1>2	6.92599e-09	2.68102e-05	Calcium-dependent protein kinase 2
9319	LOCUS_012917-RA	Mba07_g18700.1	976	102	1078	977	103	9.48544	3.24571	1	1>2	0	0	RNA-dependent RNA polymerase 1
1320	LOCUS_015856-RA	Mba01_g26490.1	236	24	260	237	25	9.48	3.24489	1	1>2	0	0	Phosphatidylinositol/phosphatidylcholine transfer protein SFH6
2355	LOCUS_002729-RA	Mba02_g16740.1	841	88	929	842	89	9.46067	3.24194	1	1>2	0	0	Calcium-transporting ATPase 4, endoplasmic reticulum-type
2159	LOCUS_020270-RA	Mba02_g12770.1	46	4	50	47	5	9.4	3.23266	0.999995	1>2	1.67797e-07	0.000719589	Protein NTM1-like 9
6319	LOCUS_008503-RA	Mba05_g20540.1	403	42	445	404	43	9.39535	3.23195	1	1>2	0	0	60S ribosomal protein L8
12739	LOCUS_011078-RA	Mba10_g06730.1	2406	256	2662	2407	257	9.36576	3.2274	1	1>2	0	0	Eyes absent
13133	LOCUS_029511-RA	Mba10_g14220.1	102	10	112	103	11	9.36364	3.22707	1	1>2	5.03323e-15	1.37206e-11	Dirigent protein 1
4905	LOCUS_017317-RA	Mba04_g28410.1	27	2	29	28	3	9.33333	3.22239	0.999051	1>2	4.16229e-05	0.19931	putative N-acetyltransferase p20
9950	LOCUS_029040-RA	Mba08_g05140.1	27	2	29	28	3	9.33333	3.22239	0.999051	1>2	4.17927e-05	0.200069	Magnesium-protoporphyrin IX monomethyl ester [oxidative] cyclase, chloroplastic
13194	LOCUS_004358-RA	Mba10_g15450.1	176	18	194	177	19	9.31579	3.21968	1	1>2	0	0	Subtilisin-like protease SBT1.8
3671	LOCUS_016114-RA	Mba03_g22350.1	120	12	132	121	13	9.30769	3.21842	1	1>2	7.16851e-18	1.77636e-14	putative carboxylesterase Os04g0669500
13836	LOCUS_022165-RA	Mba11_g01760.1	120	12	132	121	13	9.30769	3.21842	1	1>2	7.88218e-18	1.95399e-14	ABC transporter G family member 28
14366	LOCUS_000684-RA	Mba11_g13820.1	64	6	70	65	7	9.28571	3.21501	1	1>2	8.45923e-10	3.08677e-06	putative pectinesterase/pectinesterase inhibitor 40
11218	LOCUS_024460-RA	Mba08_g33110.1	249	26	275	250	27	9.25926	3.2109	1	1>2	0	0	Haloacid dehalogenase-like hydrolase domain-containing protein 3
5660	LOCUS_006333-RA	Mba05_g05580.1	36	3	39	37	4	9.25	3.20945	0.999908	1>2	3.62161e-06	0.0172624	Copper-transporting ATPase HMA5
8424	LOCUS_007458-RA	Mba06_g36420.1	36	3	39	37	4	9.25	3.20945	0.999908	1>2	3.64007e-06	0.0173532	putative ADP,ATP carrier protein At5g56450
6243	LOCUS_016487-RA	Mba05_g18880.1	376	40	416	377	41	9.19512	3.20087	1	1>2	0	0	Obtusifoliol 14-alpha demethylase
5526	LOCUS_007932-RA	Mba05_g02490.1	293	31	324	294	32	9.1875	3.19967	1	1>2	0	0	hypothetical protein
7898	LOCUS_008770-RA	Mba06_g25070.1	118	12	130	119	13	9.15385	3.19438	1	1>2	3.45952e-17	8.70415e-14	Serine/threonine-protein kinase STY13
6387	LOCUS_003515-RA	Mba05_g22290.1	99	10	109	100	11	9.09091	3.18442	1	1>2	2.2896e-14	6.43379e-11	B3 domain-containing protein Os03g0120900
9555	LOCUS_004528-RA	Mba07_g23510.1	443	48	491	444	49	9.06122	3.17971	1	1>2	0	0	Ribonuclease 2
14757	LOCUS_001120-RA	Mba11_g22070.1	560	61	621	561	62	9.04839	3.17766	1	1>2	0	0	Serine/threonine-protein kinase ATM
9025	LOCUS_012601-RA	Mba07_g12360.1	189	20	209	190	21	9.04762	3.17754	1	1>2	0	0	SH3 domain-containing protein PJ696.02
4132	LOCUS_024371-RA	Mba04_g10000.1	44	4	48	45	5	9	3.16993	0.999987	1>2	4.55175e-07	0.00201894	UDP-glycosyltransferase 88B1
6868	LOCUS_020423-RA	Mba06_g02220.1	44	4	48	45	5	9	3.16993	0.999987	1>2	4.58021e-07	0.00203201	Ras-related protein RABA5a
8295	LOCUS_025764-RA	Mba06_g33890.1	26	2	28	27	3	9	3.16993	0.998472	1>2	6.37594e-05	0.293274	hypothetical protein
9834	LOCUS_018942-RA	Mba08_g02420.1	1085	120	1205	1086	121	8.97521	3.16595	1	1>2	0	0	Serine/threonine-protein kinase ATM
11543	LOCUS_020099-RA	Mba09_g06080.1	1101	122	1223	1102	123	8.95935	3.16339	1	1>2	0	0	Pre-mRNA-processing factor 39
11992	LOCUS_006797-RA	Mba09_g15720.1	97	10	107	98	11	8.90909	3.15528	1	1>2	6.03677e-14	1.73618e-10	putative isomerase BH0283
1171	LOCUS_015537-RA	Mba01_g23300.1	2412	270	2682	2413	271	8.90406	3.15446	1	1>2	0	0	Protein ECERIFERUM 1
12095	LOCUS_024375-RA	Mba09_g17980.1	16743	1881	18624	16744	1882	8.89692	3.15331	1	1>2	0	0	putative cellulose synthase A catalytic subunit 8 [UDP-forming]
261	LOCUS_005035-RA	Mba01_g04540.1	417	46	463	418	47	8.89362	3.15277	1	1>2	0	0	UMP-CMP kinase 4
11570	LOCUS_016328-RA	Mba09_g06610.1	141	15	156	142	16	8.875	3.14975	1	1>2	0	0	Protein ANTAGONIST OF LIKE HETEROCHROMATIN PROTEIN 1
14772	LOCUS_018770-RA	Mba11_g22370.1	1218	137	1355	1219	138	8.83333	3.14296	1	1>2	0	0	Ycf54-like protein
14518	LOCUS_019493-RA	Mba11_g17120.1	2082	235	2317	2083	236	8.82627	3.1418	1	1>2	0	0	Leucine--tRNA ligase, cytoplasmic
6922	LOCUS_005689-RA	Mba06_g03330.1	43	4	47	44	5	8.8	3.1375	0.999979	1>2	7.85704e-07	0.00355293	Putrescine hydroxycinnamoyltransferase 1
1468	LOCUS_007355-RA	Mba01_g29460.1	78	8	86	79	9	8.77778	3.13386	1	1>2	1.86742e-11	6.14383e-08	Putative beta-glucosidase 41
1462	LOCUS_009754-RA	Mba01_g29340.1	5577	636	6213	5578	637	8.75667	3.13038	1	1>2	0	0	Acidic endochitinase
4963	LOCUS_024775-RA	Mba04_g29800.1	209	23	232	210	24	8.75	3.12928	1	1>2	0	0	Serine/threonine-protein kinase Nek2
8820	LOCUS_004375-RA	Mba07_g07530.1	34	3	37	35	4	8.75	3.12928	0.999758	1>2	1.01116e-05	0.0495638	hypothetical protein
12	LOCUS_006135-RA	Mba00_g02260.1	3367	384	3751	3368	385	8.74805	3.12896	1	1>2	0	0	60S ribosomal protein L2, mitochondrial
11957	LOCUS_013460-RA	Mba09_g15080.1	1033	118	1151	1034	119	8.68908	3.1192	1	1>2	0	0	Protein FAM91A1
12267	LOCUS_024271-RA	Mba09_g22700.1	129	14	143	130	15	8.66667	3.11548	1	1>2	0	0	hypothetical protein
3879	LOCUS_015829-RA	Mba04_g04370.1	77	8	85	78	9	8.66667	3.11548	1	1>2	2.99034e-11	9.94586e-08	ABC transporter B family member 19
9389	LOCUS_026160-RA	Mba07_g20350.1	77	8	85	78	9	8.66667	3.11548	1	1>2	3.02788e-11	1.00737e-07	Disease resistance RPP8-like protein 3
5910	LOCUS_000628-RA	Mba05_g10730.1	25	2	27	26	3	8.66667	3.11548	0.997548	1>2	0.000106516	0.447761	Protein DA1-related 2
10502	LOCUS_003836-RA	Mba08_g18320.1	120	13	133	121	14	8.64286	3.11151	1	1>2	7.48603e-17	1.9007e-13	Ras-related protein Rab11D
11466	LOCUS_018586-RA	Mba09_g04160.1	543	62	605	544	63	8.63492	3.11018	1	1>2	0	0	LIMR family protein At5g01460
6728	LOCUS_019779-RA	Mba05_g30160.1	498	57	555	499	58	8.60345	3.10492	1	1>2	0	0	Receptor-like protein kinase HERK 1
12594	LOCUS_012869-RA	Mba10_g03760.1	162	18	180	163	19	8.57895	3.1008	1	1>2	0	0	Protein GPR107
517	LOCUS_013190-RA	Mba01_g09070.1	59	6	65	60	7	8.57143	3.09954	1	1>2	8.92956e-09	3.48336e-05	Apoptosis-inducing factor A
6773	LOCUS_025539-RA	Mba05_g31230.1	59	6	65	60	7	8.57143	3.09954	1	1>2	9.00154e-09	3.51234e-05	Peroxidase 4
11373	LOCUS_011907-RA	Mba09_g02620.1	84	9	93	85	10	8.5	3.08746	1	1>2	5.13644e-12	1.63955e-08	hypothetical protein
3112	LOCUS_007903-RA	Mba03_g09820.1	33	3	36	34	4	8.5	3.08746	0.999611	1>2	1.49566e-05	0.0735733	Zinc finger AN1 domain-containing stress-associated protein 12
11180	LOCUS_011387-RA	Mba08_g32250.1	211	24	235	212	25	8.48	3.08406	1	1>2	0	0	Protein trichome berefringence-like 7
11411	LOCUS_005219-RA	Mba09_g03250.1	134	15	149	135	16	8.4375	3.07682	1	1>2	0	0	Methylsterol monooxygenase 2-1
6787	LOCUS_001279-RA	Mba06_g00150.1	58	6	64	59	7	8.42857	3.07529	1	1>2	1.4156e-08	5.60561e-05	Cinnamoyl-CoA reductase 1
248	LOCUS_000738-RA	Mba01_g04110.1	1108	131	1239	1109	132	8.40152	3.07065	1	1>2	0	0	putative membrane protein At1g16860
3765	LOCUS_008426-RA	Mba04_g01670.1	41	4	45	42	5	8.4	3.07039	0.999947	1>2	1.9779e-06	0.00923751	UPF0481 protein At3g47200
14670	LOCUS_015031-RA	Mba11_g19940.1	41	4	45	42	5	8.4	3.07039	0.999947	1>2	1.9887e-06	0.00928967	MLO-like protein 10
6781	LOCUS_024414-RA	Mba06_g00010.1	1783	212	1995	1784	213	8.37559	3.06619	1	1>2	0	0	hypothetical protein
10920	LOCUS_006537-RA	Mba08_g27190.1	383	45	428	384	46	8.34783	3.0614	1	1>2	0	0	Pentatricopeptide repeat-containing protein At3g23020
2805	LOCUS_000664-RA	Mba03_g03460.1	124	14	138	125	15	8.33333	3.05889	1	1>2	4.57461e-17	1.15463e-13	AT-hook motif nuclear-localized protein 10
692	LOCUS_006764-RA	Mba01_g13400.1	74	8	82	75	9	8.33333	3.05889	1	1>2	1.43672e-10	4.98541e-07	Ubiquitin fusion degradation protein 1
1111	LOCUS_023723-RA	Mba01_g21740.1	24	2	26	25	3	8.33333	3.05889	0.996074	1>2	0.000188304	0.660067	Cell cycle checkpoint protein RAD1
12066	LOCUS_000271-RA	Mba09_g17580.1	24	2	26	25	3	8.33333	3.05889	0.996074	1>2	0.000188957	0.661402	IRK-interacting protein
7189	LOCUS_006905-RA	Mba06_g09580.1	32	3	35	33	4	8.25	3.04439	0.999375	1>2	2.58516e-05	0.126436	CBL-interacting protein kinase 18
6786	LOCUS_004596-RA	Mba06_g00100.1	774	93	867	775	94	8.24468	3.04346	1	1>2	0	0	Serine incorporator 3
5187	LOCUS_009717-RA	Mba04_g35010.1	977	118	1095	978	119	8.21849	3.03887	1	1>2	0	0	Expansin-A9
1018	LOCUS_000688-RA	Mba01_g19850.1	40	4	44	41	5	8.2	3.03562	0.999917	1>2	3.33891e-06	0.0158731	Secoisolariciresinol dehydrogenase
8943	LOCUS_016915-RA	Mba07_g10840.1	48	5	53	49	6	8.16667	3.02975	0.99999	1>2	3.39029e-07	0.00148859	Transcription factor bHLH162
11532	LOCUS_008461-RA	Mba09_g05770.1	219	26	245	220	27	8.14815	3.02647	1	1>2	0	0	Potassium channel KAT1
7632	LOCUS_007203-RA	Mba06_g19010.1	3217	395	3612	3218	396	8.12626	3.02259	1	1>2	0	0	Erythroid differentiation-related factor 1
5620	LOCUS_011524-RA	Mba05_g04650.1	4666	578	5244	4667	579	8.06045	3.01086	1	1>2	0	0	Delta(24)-sterol reductase
9136	LOCUS_015308-RA	Mba07_g14820.1	990	122	1112	991	123	8.05691	3.01023	1	1>2	0	0	CBL-interacting serine/threonine-protein kinase 25
4441	LOCUS_026934-RA	Mba04_g17870.1	168	20	188	169	21	8.04762	3.00856	1	1>2	0	0	Non-specific lipid-transfer protein
867	LOCUS_007788-RA	Mba01_g16680.1	247	30	277	248	31	8	3	1	1>2	0	0	Plant intracellular Ras-group-related LRR protein 1
4041	LOCUS_007329-RA	Mba04_g07960.1	63	7	70	64	8	8	3	1	1>2	5.57948e-09	2.1464e-05	CASP-like protein 3A1
10390	LOCUS_022414-RA	Mba08_g15470.1	63	7	70	64	8	8	3	1	1>2	5.63068e-09	2.16666e-05	putative leucine-rich repeat receptor-like protein kinase At5g49770
6841	LOCUS_015198-RA	Mba06_g01710.1	47	5	52	48	6	8	3	0.999984	1>2	5.52667e-07	0.00246793	hypothetical protein
6386	LOCUS_024467-RA	Mba05_g22280.1	39	4	43	40	5	8	3	0.999868	1>2	5.2264e-06	0.0252087	Peroxidase 5
10693	LOCUS_019208-RA	Mba08_g22110.1	39	4	43	40	5	8	3	0.999868	1>2	5.25236e-06	0.0253374	Histone H2AX
14738	LOCUS_019903-RA	Mba11_g21450.1	31	3	34	32	4	8	3	0.999002	1>2	4.47541e-05	0.213225	hypothetical protein
4904	LOCUS_017318-RA	Mba04_g28390.1	23	2	25	24	3	8	3	0.993727	1>2	0.000302134	0.830453	hypothetical protein
6241	LOCUS_025865-RA	Mba05_g18850.1	23	2	25	24	3	8	3	0.993727	1>2	0.000303152	0.831517	E3 ubiquitin-protein ligase ORTHRUS 2
13310	LOCUS_020994-RA	Mba10_g18290.1	23	2	25	24	3	8	3	0.993727	1>2	0.00030417	0.832574	putative methyltransferase PMT15
7899	LOCUS_007888-RA	Mba06_g25080.1	1862	233	2095	1863	234	7.96154	2.99305	1	1>2	0	0	Protein NETWORKED 1A
10135	LOCUS_016002-RA	Mba08_g09440.1	141	17	158	142	18	7.88889	2.97982	1	1>2	0	0	Autophagy-related protein 18a
12434	LOCUS_020869-RA	Mba09_g26800.1	827	105	932	828	106	7.81132	2.96557	1	1>2	0	0	Putative lysine-specific demethylase JMJ16
3397	LOCUS_020743-RA	Mba03_g16440.1	38	4	42	39	5	7.8	2.96347	0.999791	1>2	8.85909e-06	0.0433141	Sulfate transporter 3.1
7414	LOCUS_010356-RA	Mba06_g14200.1	38	4	42	39	5	7.8	2.96347	0.999791	1>2	8.89907e-06	0.0435138	hypothetical protein
12085	LOCUS_001166-RA	Mba09_g17980.1	14678	1881	16559	14679	1882	7.79968	2.96342	1	1>2	0	0	putative cellulose synthase A catalytic subunit 3 [UDP-forming]
6013	LOCUS_018461-RA	Mba05_g13180.1	92	11	103	93	12	7.75	2.9542	1	1>2	2.45817e-12	7.70637e-09	Putative leucine-rich repeat receptor-like serine/threonine-protein kinase At2g24130
4755	LOCUS_007878-RA	Mba04_g25020.1	146	18	164	147	19	7.73684	2.95174	1	1>2	0	0	Serine carboxypeptidase-like 9
740	LOCUS_000596-RA	Mba01_g14380.1	1433	185	1618	1434	186	7.70968	2.94667	1	1>2	0	0	Lysine-specific demethylase JMJ703
1646	LOCUS_014908-RA	Mba02_g01590.1	705	91	796	706	92	7.67391	2.93996	1	1>2	0	0	Protein GRAVITROPIC IN THE LIGHT 1
1529	LOCUS_012094-RA	Mba01_g31500.1	114	14	128	115	15	7.66667	2.9386	1	1>2	5.77885e-15	1.57936e-11	BTB/POZ domain-containing protein At3g08570
13644	LOCUS_016376-RA	Mba10_g24910.1	45	5	50	46	6	7.66667	2.9386	0.99996	1>2	1.48681e-06	0.00687513	Tyrosine/DOPA decarboxylase 2
4087	LOCUS_027617-RA	Mba04_g09100.1	22	2	24	23	3	7.66667	2.9386	0.989997	1>2	0.000520816	0.957135	Transcription factor MYB44
7838	LOCUS_014272-RA	Mba06_g23520.1	22	2	24	23	3	7.66667	2.9386	0.989997	1>2	0.000522389	0.957564	hypothetical protein
8562	LOCUS_001171-RA	Mba07_g02130.1	22	2	24	23	3	7.66667	2.9386	0.989997	1>2	0.00052396	0.957989	putative transcription factor At5g28040
11354	LOCUS_000947-RA	Mba09_g02280.1	22	2	24	23	3	7.66667	2.9386	0.989997	1>2	0.000525531	0.958409	Protein SHORT-ROOT
12932	LOCUS_013075-RA	Mba10_g10280.1	129	16	145	130	17	7.64706	2.9349	1	1>2	1.01705e-16	2.59348e-13	hypothetical protein
12911	LOCUS_016883-RA	Mba10_g09990.1	2304	301	2605	2305	302	7.63245	2.93215	1	1>2	0	0	UDP-D-apiose/UDP-D-xylose synthase 2
6425	LOCUS_002171-RA	Mba05_g23210.1	1625	213	1838	1626	214	7.59813	2.92564	1	1>2	0	0	Calmodulin-binding transcription activator CBT
670	LOCUS_002801-RA	Mba01_g12890.1	52	6	58	53	7	7.57143	2.92057	0.999993	1>2	2.38024e-07	0.00103273	Myb-related protein Hv1
5630	LOCUS_012984-RA	Mba05_g04950.1	438	57	495	439	58	7.56897	2.9201	1	1>2	0	0	60S ribosomal protein L21-1
6056	LOCUS_021642-RA	Mba05_g13940.1	1557	205	1762	1558	206	7.56311	2.91898	1	1>2	0	0	Phenylalanine ammonia-lyase 3
3481	LOCUS_014121-RA	Mba03_g18400.1	702	92	794	703	93	7.55914	2.91822	1	1>2	0	0	UDP-glucuronate:xylan alpha-glucuronosyltransferase 1
1998	LOCUS_014864-RA	Mba02_g09280.1	919	122	1041	920	123	7.47967	2.90298	1	1>2	0	0	CDPK-related kinase 5
3250	LOCUS_001384-RA	Mba03_g13020.1	468	62	530	469	63	7.44444	2.89616	1	1>2	0	0	Zinc finger protein CONSTANS-LIKE 5
4692	LOCUS_024427-RA	Mba04_g23810.1	51	6	57	52	7	7.42857	2.89308	0.999989	1>2	3.85942e-07	0.0017021	hypothetical protein
8942	LOCUS_016914-RA	Mba07_g10830.1	2634	355	2989	2635	356	7.40169	2.88785	1	1>2	0	0	hypothetical protein
2595	LOCUS_011198-RA	Mba02_g22440.1	36	4	40	37	5	7.4	2.88753	0.999481	1>2	2.18177e-05	0.107053	Peroxidase N
7320	LOCUS_012871-RA	Mba06_g12220.1	36	4	40	37	5	7.4	2.88753	0.999481	1>2	2.19135e-05	0.107516	Cation/calcium exchanger 4
10822	LOCUS_008091-RA	Mba08_g25120.1	36	4	40	37	5	7.4	2.88753	0.999481	1>2	2.20094e-05	0.10798	Transcription factor MYB36
6576	LOCUS_000291-RA	Mba05_g26550.1	169	22	191	170	23	7.3913	2.88583	1	1>2	0	0	hypothetical protein
3483	LOCUS_009583-RA	Mba03_g18490.1	1668	226	1894	1669	227	7.35242	2.87822	1	1>2	0	0	Carboxyvinyl-carboxyphosphonate phosphorylmutase, chloroplastic
4404	LOCUS_009206-RA	Mba04_g17100.1	484	65	549	485	66	7.34848	2.87745	1	1>2	0	0	Transcription factor bHLH49
4306	LOCUS_006389-RA	Mba04_g14310.1	21	2	23	22	3	7.33333	2.87447	0.984087	1>2	0.000859521	0.99527	Calcium uniporter protein 2, mitochondrial
12372	LOCUS_002235-RA	Mba09_g25280.1	21	2	23	22	3	7.33333	2.87447	0.984087	1>2	0.000861948	0.995345	hypothetical protein
7284	LOCUS_009700-RA	Mba06_g11540.1	702	95	797	703	96	7.32292	2.87242	1	1>2	0	0	1-phosphatidylinositol-3-phosphate 5-kinase FAB1B
8094	LOCUS_017540-RA	Mba06_g29850.1	321	43	364	322	44	7.31818	2.87149	1	1>2	0	0	Auxin response factor 7
10150	LOCUS_010208-RA	Mba08_g09740.1	394	53	447	395	54	7.31481	2.87082	1	1>2	0	0	GDSL esterase/lipase At1g28570
12742	LOCUS_006133-RA	Mba10_g06780.1	2280	311	2591	2281	312	7.3109	2.87005	1	1>2	0	0	Protein LHY
5815	LOCUS_017944-RA	Mba05_g08880.1	50	6	56	51	7	7.28571	2.86507	0.999983	1>2	5.99615e-07	0.00268507	Calmodulin
3473	LOCUS_004734-RA	Mba03_g18270.1	115	15	130	116	16	7.25	2.85798	1	1>2	1.52642e-14	4.2526e-11	Zinc finger BED domain-containing protein RICESLEEPER 2
1246	LOCUS_007499-RA	Mba01_g24850.1	636	87	723	637	88	7.23864	2.85572	1	1>2	0	0	hypothetical protein
3335	LOCUS_021659-RA	Mba03_g14870.1	35	4	39	36	5	7.2	2.848	0.999183	1>2	3.48627e-05	0.168653	putative serine/threonine-protein kinase PBL19
344	LOCUS_026295-RA	Mba01_g05920.1	78	10	88	79	11	7.18182	2.84435	1	1>2	3.48019e-10	1.23721e-06	IQ domain-containing protein IQM1
4453	LOCUS_027692-RA	Mba04_g18230.1	78	10	88	79	11	7.18182	2.84435	1	1>2	3.51557e-10	1.25014e-06	Inositol-tetrakisphosphate 1-kinase 5
14214	LOCUS_014898-RA	Mba11_g09980.1	78	10	88	79	11	7.18182	2.84435	1	1>2	3.55093e-10	1.26306e-06	hypothetical protein
10336	LOCUS_026626-RA	Mba08_g14080.1	164	22	186	165	23	7.17391	2.84276	1	1>2	0	0	hypothetical protein
10655	LOCUS_023264-RA	Mba08_g21430.1	85	11	96	86	12	7.16667	2.8413	1	1>2	5.57286e-11	1.88307e-07	DNA repair protein RAD51 2
3708	LOCUS_013619-RA	Mba04_g00410.1	42	5	47	43	6	7.16667	2.8413	0.999847	1>2	6.35608e-06	0.0308262	Beta-1,3-galactosyltransferase GALT1
10440	LOCUS_026376-RA	Mba08_g16970.1	62044	8686	70730	62045	8687	7.14228	2.83639	1	1>2	0	0	Cytochrome f
3848	LOCUS_023178-RA	Mba04_g03500.1	206	28	234	207	29	7.13793	2.83551	1	1>2	0	0	E3 ubiquitin ligase BIG BROTHER
3831	LOCUS_022774-RA	Mba04_g03010.1	63	8	71	64	9	7.11111	2.83007	0.999999	1>2	2.704e-08	0.000109371	Salicylic acid-binding protein 2
991	LOCUS_015803-RA	Mba01_g19180.1	155	21	176	156	22	7.09091	2.82597	1	1>2	0	0	Homeobox-leucine zipper protein HOX6
11161	LOCUS_006843-RA	Mba08_g31950.1	885	124	1009	886	125	7.088	2.82538	1	1>2	0	0	Late embryogenesis abundant protein Lea14-A
1361	LOCUS_015190-RA	Mba01_g27390.1	190	26	216	191	27	7.07407	2.82254	1	1>2	0	0	Protein UXT
7803	LOCUS_026900-RA	Mba06_g22830.1	147	20	167	148	21	7.04762	2.81714	1	1>2	0	0	putative NADH kinase
7487	LOCUS_014618-RA	Mba06_g15750.1	48	6	54	49	7	7	2.80735	0.999958	1>2	1.58874e-06	0.00736367	7-deoxyloganetic acid glucosyltransferase
8340	LOCUS_002646-RA	Mba06_g34900.1	34	4	38	35	5	7	2.80735	0.998718	1>2	5.36044e-05	0.251445	Laccase-17
3132	LOCUS_023183-RA	Mba03_g10180.1	27	3	30	28	4	7	2.80735	0.993807	1>2	0.000298081	0.826155	putative E3 ubiquitin-protein ligase XERICO
266	LOCUS_009914-RA	Mba01_g04630.1	20	2	22	21	3	7	2.80735	0.974781	1>2	0.00145864	0.999918	Zinc finger CCCH domain-containing protein 17
7763	LOCUS_025432-RA	Mba06_g21840.1	341	48	389	342	49	6.97959	2.80314	1	1>2	0	0	U3 small nucleolar RNA-associated protein 18
9482	LOCUS_010693-RA	Mba07_g22150.1	257	36	293	258	37	6.97297	2.80177	1	1>2	0	0	Amino acid transporter AVT6C
90	LOCUS_017124-RA	Mba01_g00730.1	991	142	1133	992	143	6.93706	2.79432	1	1>2	0	0	Ultraviolet-B receptor UVR8
2360	LOCUS_025803-RA	Mba02_g16740.1	615	88	703	616	89	6.92135	2.79105	1	1>2	0	0	Calcium-transporting ATPase 4, endoplasmic reticulum-type
4350	LOCUS_020258-RA	Mba04_g15360.1	483	69	552	484	70	6.91429	2.78958	1	1>2	0	0	Splicing factor SF3a60
5890	LOCUS_008197-RA	Mba05_g10440.1	61	8	69	62	9	6.88889	2.78427	0.999998	1>2	5.64828e-08	0.000233868	Protein YIPF5
9268	LOCUS_020968-RA	Mba07_g17670.1	157	22	179	158	23	6.86957	2.78022	1	1>2	0	0	Lysophospholipid acyltransferase LPEAT2
9066	LOCUS_011150-RA	Mba07_g13310.1	603	87	690	604	88	6.86364	2.77897	1	1>2	0	0	Bidirectional sugar transporter SWEET4
3278	LOCUS_013107-RA	Mba03_g13680.1	150	21	171	151	22	6.86364	2.77897	1	1>2	0	0	Protein indeterminate-domain 4, chloroplastic
11529	LOCUS_023890-RA	Mba09_g05720.1	1110	161	1271	1111	162	6.85802	2.77779	1	1>2	0	0	Phosphoenolpyruvate carboxylase 2
4046	LOCUS_007332-RA	Mba04_g07980.1	143	20	163	144	21	6.85714	2.77761	1	1>2	3.73896e-17	9.41469e-14	O-acyltransferase WSD1
6494	LOCUS_009732-RA	Mba05_g24480.1	143	20	163	144	21	6.85714	2.77761	1	1>2	3.87851e-17	9.76996e-14	Zinc finger protein CONSTANS-LIKE 9
9581	LOCUS_009303-RA	Mba07_g24010.1	47	6	53	48	7	6.85714	2.77761	0.999935	1>2	2.57568e-06	0.0121398	Vacuolar-processing enzyme
10586	LOCUS_008284-RA	Mba08_g19870.1	244	35	279	245	36	6.80556	2.76671	1	1>2	0	0	Protein NUCLEAR FUSION DEFECTIVE 4
14045	LOCUS_004242-RA	Mba11_g06200.1	305	44	349	306	45	6.8	2.76553	1	1>2	0	0	Beta-glucosidase 31
6570	LOCUS_029367-RA	Mba05_g26420.1	33	4	37	34	5	6.8	2.76553	0.997995	1>2	8.99047e-05	0.391804	hypothetical protein
11955	LOCUS_001959-RA	Mba09_g15030.1	887	130	1017	888	131	6.77863	2.76099	1	1>2	0	0	Dual specificity protein phosphatase PHS1
2155	LOCUS_011882-RA	Mba02_g12630.1	53	7	60	54	8	6.75	2.75489	0.999983	1>2	6.03349e-07	0.00270238	Transmembrane protein 208
5778	LOCUS_006784-RA	Mba05_g08130.1	26	3	29	27	4	6.75	2.75489	0.990367	1>2	0.000486681	0.946713	Gibberellin 3-beta-dioxygenase 1
2165	LOCUS_002750-RA	Mba02_g12910.1	174	25	199	175	26	6.73077	2.75077	1	1>2	0	0	Kinesin-like protein KIN-7F
982	LOCUS_006862-RA	Mba01_g18730.1	423	62	485	424	63	6.73016	2.75064	1	1>2	0	0	Amino acid transporter AVT6E
3898	LOCUS_016809-RA	Mba04_g04670.1	354	52	406	355	53	6.69811	2.74375	1	1>2	0	0	Hydroxymethylglutaryl-CoA synthase
11446	LOCUS_022061-RA	Mba09_g03770.1	3814	571	4385	3815	572	6.66958	2.7376	1	1>2	0	0	Kinesin-like protein KIN-5A
11526	LOCUS_011458-RA	Mba09_g05720.1	1079	161	1240	1080	162	6.66667	2.73697	1	1>2	0	0	Phosphoenolpyruvate carboxylase, housekeeping isozyme
10279	LOCUS_001936-RA	Mba08_g13080.1	59	8	67	60	9	6.66667	2.73697	0.999995	1>2	1.49133e-07	0.000637042	hypothetical protein
1010	LOCUS_014879-RA	Mba01_g19590.1	19	2	21	20	3	6.66667	2.73697	0.960278	1>2	0.00236237	1	hypothetical protein
8429	LOCUS_012016-RA	Mba06_g36460.1	19	2	21	20	3	6.66667	2.73697	0.960278	1>2	0.00236803	1	Putative disease resistance protein RGA1
6288	LOCUS_017728-RA	Mba05_g19910.1	105	15	120	106	16	6.625	2.72792	1	1>2	1.27546e-12	3.93608e-09	ABC transporter C family member 9
6186	LOCUS_005868-RA	Mba05_g17110.1	416	62	478	417	63	6.61905	2.72662	1	1>2	0	0	LRR receptor kinase BAK1
10039	LOCUS_013914-RA	Mba08_g07270.1	270	40	310	271	41	6.60976	2.7246	1	1>2	0	0	Fructose-1,6-bisphosphatase, cytosolic
3311	LOCUS_013569-RA	Mba03_g14350.1	98	14	112	99	15	6.6	2.72247	1	1>2	7.4546e-12	2.40038e-08	ADP-ribosylation factor
12980	LOCUS_005625-RA	Mba10_g11390.1	58	8	66	59	9	6.55556	2.71272	0.999993	1>2	2.41188e-07	0.00104693	ATP-dependent DNA helicase RecQ
2013	LOCUS_005331-RA	Mba02_g09650.1	3518	536	4054	3519	537	6.55307	2.71217	1	1>2	0	0	Alcohol dehydrogenase 1
2216	LOCUS_018909-RA	Mba02_g13950.1	483	73	556	484	74	6.54054	2.70941	1	1>2	0	0	Homeobox-leucine zipper protein HOX32
5330	LOCUS_007927-RA	Mba04_g38120.1	110	16	126	111	17	6.52941	2.70695	1	1>2	5.21051e-13	1.57566e-09	Nuclear transcription factor Y subunit A-3
9707	LOCUS_000470-RA	Mba07_g26660.1	123	18	141	124	19	6.52632	2.70627	1	1>2	2.6266e-14	7.40439e-11	Growth-regulating factor 6
5049	LOCUS_019186-RA	Mba04_g31900.1	90	13	103	91	14	6.5	2.70044	1	1>2	8.90541e-11	3.04832e-07	Cyclin-U2-2
2796	LOCUS_000676-RA	Mba03_g03280.1	25	3	28	26	4	6.5	2.70044	0.985112	1>2	0.000819507	0.99384	GDSL esterase/lipase At5g45920
3961	LOCUS_006590-RA	Mba04_g05860.1	2175	335	2510	2176	336	6.47619	2.69515	1	1>2	0	0	putative sucrose-phosphate synthase 1
13021	LOCUS_007513-RA	Mba10_g12220.1	219	33	252	220	34	6.47059	2.6939	1	1>2	0	0	Protein GRAVITROPIC IN THE LIGHT 1
10050	LOCUS_027666-RA	Mba08_g07530.1	193	29	222	194	30	6.46667	2.69302	1	1>2	0	0	hypothetical protein
11686	LOCUS_026658-RA	Mba09_g09240.1	354	54	408	355	55	6.45455	2.69032	1	1>2	0	0	Zinc transport protein ZntB
216	LOCUS_006692-RA	Mba01_g03300.1	141	21	162	142	22	6.45455	2.69032	1	1>2	4.08671e-16	1.06581e-12	Two-pore potassium channel 3
1801	LOCUS_018989-RA	Mba02_g04920.1	70	10	80	71	11	6.45455	2.69032	1	1>2	1.38241e-08	5.47006e-05	Peroxidase 39
4017	LOCUS_011425-RA	Mba04_g07450.1	70	10	80	71	11	6.45455	2.69032	1	1>2	1.39337e-08	5.51479e-05	Stem-specific protein TSJT1
7784	LOCUS_010820-RA	Mba06_g22390.1	1631	252	1883	1632	253	6.45059	2.68943	1	1>2	0	0	Cyclic nucleotide-gated ion channel 1
9144	LOCUS_023334-RA	Mba07_g14940.1	9676	1501	11177	9677	1502	6.44274	2.68768	1	1>2	0	0	Protein CELLULOSE SYNTHASE INTERACTIVE 1
6618	LOCUS_005595-RA	Mba05_g27460.1	366	56	422	367	57	6.4386	2.68675	1	1>2	0	0	Zinc finger CCCH domain-containing protein 19
10093	LOCUS_001370-RA	Mba08_g08580.1	1839	285	2124	1840	286	6.43357	2.68562	1	1>2	0	0	Calmodulin-binding transcription activator 4
4836	LOCUS_013162-RA	Mba04_g26850.1	841	130	971	842	131	6.42748	2.68425	1	1>2	0	0	Sorbitol dehydrogenase
2359	LOCUS_019788-RA	Mba02_g16740.1	571	88	659	572	89	6.42697	2.68414	1	1>2	0	0	Calcium-transporting ATPase 1, endoplasmic reticulum-type
4220	LOCUS_001900-RA	Mba04_g12460.1	346	53	399	347	54	6.42593	2.6839	1	1>2	0	0	Enhancer of rudimentary
4045	LOCUS_013700-RA	Mba04_g07970.1	1605	249	1854	1606	250	6.424	2.68347	1	1>2	0	0	Protein unc-13
13313	LOCUS_010038-RA	Mba10_g18330.1	95	14	109	96	15	6.4	2.67807	1	1>2	2.54864e-11	8.4462e-08	Coleoptile phototropism protein 1
4597	LOCUS_027087-RA	Mba04_g21780.1	31	4	35	32	5	6.4	2.67807	0.995153	1>2	0.000235225	0.744235	E3 ubiquitin-protein ligase ATL4
6651	LOCUS_014963-RA	Mba05_g28280.1	31	4	35	32	5	6.4	2.67807	0.995153	1>2	0.000236021	0.745474	Remorin 4.1
11014	LOCUS_027979-RA	Mba08_g29150.1	114	17	131	115	18	6.38889	2.67557	1	1>2	2.84658e-13	8.49136e-10	Cinnamoyl-CoA reductase 1
11379	LOCUS_014206-RA	Mba09_g02730.1	1417	221	1638	1418	222	6.38739	2.67523	1	1>2	0	0	Receptor-like protein kinase THESEUS 1
11201	LOCUS_017665-RA	Mba08_g32660.1	273	42	315	274	43	6.37209	2.67177	1	1>2	0	0	Ubiquitin carboxyl-terminal hydrolase 14
324	LOCUS_000218-RA	Mba01_g05700.1	279	43	322	280	44	6.36364	2.66985	1	1>2	0	0	Sucrose transport protein SUT2
5117	LOCUS_022378-RA	Mba04_g33480.1	158	24	182	159	25	6.36	2.66903	1	1>2	0	0	Cytochrome P450 86A2
6916	LOCUS_014415-RA	Mba06_g03160.1	145	22	167	146	23	6.34783	2.66626	1	1>2	2.60038e-16	6.73239e-13	Auxin response factor 5
5525	LOCUS_000855-RA	Mba05_g02490.1	202	31	233	203	32	6.34375	2.66534	1	1>2	0	0	hypothetical protein
11001	LOCUS_007216-RA	Mba08_g28910.1	132	20	152	133	21	6.33333	2.66297	1	1>2	5.66523e-15	1.54774e-11	hypothetical protein
5640	LOCUS_005022-RA	Mba05_g05110.1	75	11	86	76	12	6.33333	2.66297	1	1>2	4.64904e-09	1.77917e-05	Scarecrow-like protein 8
8573	LOCUS_007576-RA	Mba07_g02370.1	37	5	42	38	6	6.33333	2.66297	0.998651	1>2	5.71025e-05	0.266094	putative E3 ubiquitin-protein ligase RHC1A
10499	LOCUS_003840-RA	Mba08_g18240.1	37	5	42	38	6	6.33333	2.66297	0.998651	1>2	5.73411e-05	0.267084	hypothetical protein
3547	LOCUS_008713-RA	Mba03_g19990.1	18	2	20	19	3	6.33333	2.66297	0.938059	1>2	0.00388481	1	hypothetical protein
6565	LOCUS_002995-RA	Mba05_g26330.1	18	2	20	19	3	6.33333	2.66297	0.938059	1>2	0.00389333	1	Cysteine-rich receptor-like protein kinase 10
11282	LOCUS_001247-RA	Mba09_g00660.1	18	2	20	19	3	6.33333	2.66297	0.938059	1>2	0.00390184	1	U-box domain-containing protein 4
9395	LOCUS_004818-RA	Mba07_g20440.1	548	86	634	549	87	6.31034	2.65772	1	1>2	0	0	Vacuolar protein sorting-associated protein 27
8677	LOCUS_011982-RA	Mba07_g04590.1	415	65	480	416	66	6.30303	2.65605	1	1>2	0	0	hypothetical protein
5565	LOCUS_014805-RA	Mba05_g03390.1	125	19	144	126	20	6.3	2.65535	1	1>2	3.65563e-14	1.03856e-10	hypothetical protein
1289	LOCUS_024374-RA	Mba01_g25850.1	43	6	49	44	7	6.28571	2.65208	0.999631	1>2	1.431e-05	0.0703878	Cyclin-dependent protein kinase inhibitor SMR13
13936	LOCUS_006104-RA	Mba11_g04030.1	112	17	129	113	18	6.27778	2.65025	1	1>2	7.15215e-13	2.17855e-09	Vesicle-associated protein 1-1
9210	LOCUS_018633-RA	Mba07_g16660.1	319	50	369	320	51	6.27451	2.6495	1	1>2	0	0	hypothetical protein
13352	LOCUS_015771-RA	Mba10_g18990.1	137	21	158	138	22	6.27273	2.64909	1	1>2	2.32242e-15	6.24034e-12	putative beta-1,3-galactosyltransferase 13
11253	LOCUS_021080-RA	Mba08_g34020.1	619	98	717	620	99	6.26263	2.64677	1	1>2	0	0	GDP-mannose transporter GONST1
3458	LOCUS_002190-RA	Mba03_g17930.1	24	3	27	25	4	6.25	2.64386	0.977143	1>2	0.00132488	0.999794	Tryptamine 5-hydroxylase
10673	LOCUS_004053-RA	Mba08_g21790.1	829	132	961	830	133	6.2406	2.64169	1	1>2	0	0	Receptor-like protein kinase FERONIA
1625	LOCUS_004544-RA	Mba02_g00840.1	86	13	99	87	14	6.21429	2.63559	1	1>2	4.66256e-10	1.67153e-06	Aspartyl protease AED3
7004	LOCUS_025939-RA	Mba06_g05450.1	154	24	178	155	25	6.2	2.63227	1	1>2	4.85228e-17	1.22569e-13	Protein DETOXIFICATION 27
3408	LOCUS_003538-RA	Mba03_g16760.1	123	19	142	124	20	6.2	2.63227	1	1>2	9.01893e-14	2.6191e-10	DnaJ subfamily B member 4
989	LOCUS_025386-RA	Mba01_g19090.1	30	4	34	31	5	6.2	2.63227	0.992524	1>2	0.000359888	0.881548	Serine/arginine-rich splicing factor RS40
3435	LOCUS_013615-RA	Mba03_g17360.1	30	4	34	31	5	6.2	2.63227	0.992524	1>2	0.00036109	0.882433	putative WRKY transcription factor 41
5989	LOCUS_033216-RA	Mba05_g12650.1	30	4	34	31	5	6.2	2.63227	0.992524	1>2	0.000362292	0.883312	Auxin-responsive protein SAUR76
11749	LOCUS_015584-RA	Mba09_g10510.1	30	4	34	31	5	6.2	2.63227	0.992524	1>2	0.000363494	0.884184	Metacaspase-5
14332	LOCUS_014939-RA	Mba11_g12960.1	30	4	34	31	5	6.2	2.63227	0.992524	1>2	0.000364696	0.88505	putative magnesium transporter NIPA3
5450	LOCUS_026462-RA	Mba05_g01050.1	129	20	149	130	21	6.19048	2.63005	1	1>2	2.36201e-14	6.64198e-11	FT-interacting protein 1
10768	LOCUS_015399-RA	Mba08_g23910.1	302	48	350	303	49	6.18367	2.62846	1	1>2	0	0	hypothetical protein
6692	LOCUS_001460-RA	Mba05_g29320.1	678	109	787	679	110	6.17273	2.62591	1	1>2	0	0	Alpha-L-arabinofuranosidase 1
12927	LOCUS_011573-RA	Mba10_g10230.1	73	11	84	74	12	6.16667	2.62449	1	1>2	1.26117e-08	4.9752e-05	hypothetical protein
2260	LOCUS_005580-RA	Mba02_g14960.1	36	5	41	37	6	6.16667	2.62449	0.99793	1>2	9.2719e-05	0.401647	Dynein light chain LC6, flagellar outer arm
13202	LOCUS_006614-RA	Mba10_g15720.1	380	61	441	381	62	6.14516	2.61945	1	1>2	0	0	Receptor protein kinase TMK1
1698	LOCUS_001989-RA	Mba02_g02720.1	42	6	48	43	7	6.14286	2.61891	0.999437	1>2	2.39016e-05	0.117102	putative transcription factor PosF21
14162	LOCUS_010875-RA	Mba11_g08800.1	42	6	48	43	7	6.14286	2.61891	0.999437	1>2	2.40051e-05	0.1176	putative protein S-acyltransferase 7
11809	LOCUS_002097-RA	Mba09_g11650.1	318	51	369	319	52	6.13462	2.61697	1	1>2	0	0	Ubiquitin-conjugating enzyme E2
7640	LOCUS_002414-RA	Mba06_g19180.1	54	8	62	55	9	6.11111	2.61143	0.999961	1>2	1.42104e-06	0.00656071	Pentatricopeptide repeat-containing protein At3g29230
10042	LOCUS_008677-RA	Mba08_g07360.1	307	50	357	308	51	6.03922	2.59436	1	1>2	0	0	Protein S-acyltransferase 8
11347	LOCUS_001575-RA	Mba09_g02160.1	215	35	250	216	36	6	2.58496	1	1>2	0	0	Zinc finger AN1 domain-containing stress-associated protein 15
9354	LOCUS_017568-RA	Mba07_g19520.1	71	11	82	72	12	6	2.58496	0.999999	1>2	3.0121e-08	0.000122284	QWRF motif-containing protein 4
2410	LOCUS_010545-RA	Mba02_g17950.1	41	6	47	42	7	6	2.58496	0.999142	1>2	3.60768e-05	0.174223	Peroxisomal membrane protein 13
703	LOCUS_018745-RA	Mba01_g13710.1	29	4	33	30	5	6	2.58496	0.988542	1>2	0.000587099	0.971975	GDSL esterase/lipase At5g55050
5142	LOCUS_009470-RA	Mba04_g34010.1	29	4	33	30	5	6	2.58496	0.988542	1>2	0.000588889	0.972296	putative pectinesterase 68
5911	LOCUS_000627-RA	Mba05_g10740.1	29	4	33	30	5	6	2.58496	0.988542	1>2	0.000590679	0.972614	BEL1-like homeodomain protein 9
14577	LOCUS_004370-RA	Mba11_g18140.1	29	4	33	30	5	6	2.58496	0.988542	1>2	0.000592469	0.972927	hypothetical protein
14672	LOCUS_015033-RA	Mba11_g19960.1	29	4	33	30	5	6	2.58496	0.988542	1>2	0.000594258	0.973238	DNA polymerase delta small subunit
2502	LOCUS_018489-RA	Mba02_g20120.1	23	3	26	24	4	6	2.58496	0.965179	1>2	0.00208301	0.999999	hypothetical protein
12552	LOCUS_019032-RA	Mba10_g02640.1	23	3	26	24	4	6	2.58496	0.965179	1>2	0.00208801	0.999999	Protein RICE SALT SENSITIVE 3
6145	LOCUS_024768-RA	Mba05_g15960.1	1490	249	1739	1491	250	5.964	2.57628	1	1>2	0	0	Monosaccharide-sensing protein 2
8426	LOCUS_020796-RA	Mba06_g36430.1	4123	691	4814	4124	692	5.95954	2.5752	1	1>2	0	0	Beta-galactosidase 5
7672	LOCUS_020175-RA	Mba06_g19890.1	439	73	512	440	74	5.94595	2.57191	1	1>2	0	0	Peroxisomal (S)-2-hydroxy-acid oxidase
13895	LOCUS_007538-RA	Mba11_g03110.1	94	15	109	95	16	5.9375	2.56986	1	1>2	1.56113e-10	5.42961e-07	Transcription factor LHW
9475	LOCUS_011509-RA	Mba07_g21970.1	159	26	185	160	27	5.92593	2.56704	1	1>2	6.65696e-17	1.68754e-13	Non-specific lipid-transfer protein 4
14105	LOCUS_025485-RA	Mba11_g07500.1	212	35	247	213	36	5.91667	2.56478	1	1>2	0	0	Transcription factor IBH1-like 1
12415	LOCUS_028963-RA	Mba09_g26240.1	64	10	74	65	11	5.90909	2.56294	0.999994	1>2	1.90235e-07	0.000819198	Uncharacterized protein At4g04980
10363	LOCUS_011985-RA	Mba08_g14660.1	436	73	509	437	74	5.90541	2.56204	1	1>2	0	0	Charged multivesicular body protein 7
10460	LOCUS_008056-RA	Mba08_g17430.1	477	80	557	478	81	5.90123	2.56102	1	1>2	0	0	BRCA1-associated protein
4605	LOCUS_017282-RA	Mba04_g22010.1	93	15	108	94	16	5.875	2.55459	1	1>2	2.3528e-10	8.27714e-07	Pentatricopeptide repeat-containing protein At2g26790, mitochondrial
183	LOCUS_003115-RA	Mba01_g02630.1	46	7	53	47	8	5.875	2.55459	0.999655	1>2	1.36977e-05	0.0673648	hypothetical protein
6923	LOCUS_005690-RA	Mba06_g03340.1	404	68	472	405	69	5.86957	2.55325	1	1>2	0	0	Ubiquitin carboxyl-terminal hydrolase 23
10589	LOCUS_013352-RA	Mba08_g19980.1	87	14	101	88	15	5.86667	2.55254	1	1>2	9.09573e-10	3.3263e-06	GRF1-interacting factor 1
2257	LOCUS_014174-RA	Mba02_g14770.1	40	6	46	41	7	5.85714	2.5502	0.998699	1>2	5.40652e-05	0.253388	hypothetical protein
7276	LOCUS_022832-RA	Mba06_g11390.1	40	6	46	41	7	5.85714	2.5502	0.998699	1>2	5.42959e-05	0.254359	Cyclic dof factor 2
8617	LOCUS_002549-RA	Mba07_g03260.1	40	6	46	41	7	5.85714	2.5502	0.998699	1>2	5.45265e-05	0.255329	Putative UDP-rhamnose:rhamnosyltransferase 1
14210	LOCUS_009556-RA	Mba11_g09820.1	116	19	135	117	20	5.85	2.54844	1	1>2	1.38671e-12	4.2877e-09	Aldehyde dehydrogenase family 3 member H1
1143	LOCUS_018665-RA	Mba01_g22540.1	2415	413	2828	2416	414	5.83575	2.54492	1	1>2	0	0	RNA polymerase I-specific transcription initiation factor RRN3
8353	LOCUS_021128-RA	Mba06_g35140.1	69	11	80	70	12	5.83333	2.54432	0.999998	1>2	6.45861e-08	0.000268513	Floral homeotic protein APETALA 2
8456	LOCUS_020463-RA	Mba06_g37060.1	1264	216	1480	1265	217	5.82949	2.54337	1	1>2	0	0	Pyrophosphate-energized vacuolar membrane proton pump
5876	LOCUS_004915-RA	Mba05_g10120.1	92	15	107	93	16	5.8125	2.53916	1	1>2	3.58663e-10	1.27612e-06	NAC domain-containing protein 87
7129	LOCUS_016718-RA	Mba06_g07970.1	1803	310	2113	1804	311	5.80064	2.53621	1	1>2	0	0	2-alkenal reductase (NADP(+)-dependent)
6433	LOCUS_028122-RA	Mba05_g23410.1	1623	279	1902	1624	280	5.8	2.53605	1	1>2	0	0	putative methyltransferase PMT8
8580	LOCUS_005009-RA	Mba07_g02500.1	28	4	32	29	5	5.8	2.53605	0.98257	1>2	0.000997982	0.998117	Protein MIZU-KUSSEI 1
7290	LOCUS_015440-RA	Mba06_g11630.1	109	18	127	110	19	5.78947	2.53343	1	1>2	7.24933e-12	2.33283e-08	Oligopeptide transporter 3
11940	LOCUS_013464-RA	Mba09_g14710.1	74	12	86	75	13	5.76923	2.52838	0.999999	1>2	2.48019e-08	0.000100021	MOB kinase activator-like 1A
11998	LOCUS_006290-RA	Mba09_g15860.1	74	12	86	75	13	5.76923	2.52838	0.999999	1>2	2.49854e-08	0.000100786	Lipase
2149	LOCUS_005879-RA	Mba02_g12530.1	270	46	316	271	47	5.76596	2.52756	1	1>2	0	0	hypothetical protein
11139	LOCUS_012948-RA	Mba08_g31400.1	91	15	106	92	16	5.75	2.52356	1	1>2	5.47539e-10	1.97223e-06	hypothetical protein
9769	LOCUS_027578-RA	Mba08_g01000.1	22	3	25	23	4	5.75	2.52356	0.947445	1>2	0.0033256	1	Transcription factor IBH1
1774	LOCUS_028938-RA	Mba02_g04320.1	497	86	583	498	87	5.72414	2.51706	1	1>2	0	0	putative glutathione S-transferase GSTF1
10222	LOCUS_011852-RA	Mba08_g11670.1	159	27	186	160	28	5.71429	2.51457	1	1>2	2.35015e-16	6.07514e-13	Transcription factor bHLH70
42	LOCUS_017049-RA	Mba00_g07350.1	39	6	45	40	7	5.71429	2.51457	0.998035	1>2	8.7501e-05	0.383283	Curcumin synthase 2
1659	LOCUS_020034-RA	Mba02_g01970.1	39	6	45	40	7	5.71429	2.51457	0.998035	1>2	8.7841e-05	0.384495	Pentatricopeptide repeat-containing protein At4g21065
12744	LOCUS_006129-RA	Mba10_g06820.1	39	6	45	40	7	5.71429	2.51457	0.998035	1>2	8.8181e-05	0.385705	E3 ubiquitin-protein ligase RHA1B
9086	LOCUS_007732-RA	Mba07_g13640.1	256	44	300	257	45	5.71111	2.51377	1	1>2	0	0	Scarecrow-like protein 9
2860	LOCUS_011451-RA	Mba03_g04770.1	170	29	199	171	30	5.7	2.51096	1	1>2	1.49633e-17	3.73035e-14	Glutamate receptor 2.2
5719	LOCUS_003811-RA	Mba05_g06890.1	130	22	152	131	23	5.69565	2.50986	1	1>2	1.61603e-13	4.7592e-10	hypothetical protein
6294	LOCUS_013838-RA	Mba05_g20020.1	255	44	299	256	45	5.68889	2.50815	1	1>2	0	0	Uncharacterized protein At1g28695
101	LOCUS_022486-RA	Mba01_g01020.1	61	10	71	62	11	5.63636	2.49476	0.999979	1>2	7.90138e-07	0.00357373	Basic leucine zipper 34
2367	LOCUS_005924-RA	Mba02_g16880.1	190	33	223	191	34	5.61765	2.48997	1	1>2	0	0	Osmotin-like protein
11907	LOCUS_018684-RA	Mba09_g14170.1	27	4	31	28	5	5.6	2.48543	0.97371	1>2	0.00151536	0.999944	LysM domain-containing GPI-anchored protein 1
14505	LOCUS_011325-RA	Mba11_g16830.1	256	45	301	257	46	5.58696	2.48206	1	1>2	0	0	Alpha-soluble NSF attachment protein
8769	LOCUS_020009-RA	Mba07_g06570.1	2219	397	2616	2220	398	5.57789	2.47972	1	1>2	0	0	Coatomer subunit alpha-3
9078	LOCUS_010075-RA	Mba07_g13470.1	166	29	195	167	30	5.56667	2.47681	1	1>2	1.30451e-16	3.33955e-13	18. class I heat shock protein
10710	LOCUS_026031-RA	Mba08_g22510.1	772	138	910	773	139	5.56115	2.47538	1	1>2	0	0	Polygalacturonase At1g48100
7584	LOCUS_009773-RA	Mba06_g18100.1	143	25	168	144	26	5.53846	2.46949	1	1>2	2.39874e-14	6.74767e-11	ATP-dependent DNA helicase Q-like 4A
13888	LOCUS_018166-RA	Mba11_g02840.1	71	12	83	72	13	5.53846	2.46949	0.999997	1>2	8.68869e-08	0.000364598	Fasciclin-like arabinogalactan protein 8
8851	LOCUS_007043-RA	Mba07_g08270.1	468	84	552	469	85	5.51765	2.46405	1	1>2	0	0	Far upstream element-binding protein 2
6289	LOCUS_025881-RA	Mba05_g19910.1	87	15	102	88	16	5.5	2.45943	1	1>2	2.6812e-09	1.00973e-05	ABC transporter C family member 3
6860	LOCUS_010445-RA	Mba06_g02070.1	207	37	244	208	38	5.47368	2.45251	1	1>2	0	0	Protein FAR1-RELATED SEQUENCE 5
7127	LOCUS_024300-RA	Mba06_g07930.1	185	33	218	186	34	5.47059	2.4517	1	1>2	0	0	hypothetical protein
12671	LOCUS_005004-RA	Mba10_g05410.1	70	12	82	71	13	5.46154	2.44931	0.999996	1>2	1.35167e-07	0.000575512	Auxin response factor 10
1188	LOCUS_026400-RA	Mba01_g23600.1	179	32	211	180	33	5.45455	2.44746	1	1>2	2.15752e-18	5.32907e-15	Phosphate transporter PHO1-2
12266	LOCUS_024270-RA	Mba09_g22690.1	59	10	69	60	11	5.45455	2.44746	0.999953	1>2	1.7733e-06	0.00825074	hypothetical protein
10435	LOCUS_011046-RA	Mba08_g16860.1	528	96	624	529	97	5.45361	2.44721	1	1>2	0	0	Pollen-specific protein C13
11740	LOCUS_018218-RA	Mba09_g10370.1	108	19	127	109	20	5.45	2.44626	1	1>2	3.7525e-11	1.25521e-07	Transcription factor SPATULA
2912	LOCUS_007232-RA	Mba03_g06060.1	37	6	43	38	7	5.42857	2.44057	0.995563	1>2	0.000215327	0.711317	CST complex subunit CTC1
10678	LOCUS_027830-RA	Mba08_g21840.1	323	59	382	324	60	5.4	2.43296	1	1>2	0	0	Zinc finger CCCH domain-containing protein 53
2717	LOCUS_003314-RA	Mba03_g01420.1	26	4	30	27	5	5.4	2.43296	0.960741	1>2	0.00231743	1	Protein UPSTREAM OF FLC
2745	LOCUS_013763-RA	Mba03_g02070.1	26	4	30	27	5	5.4	2.43296	0.960741	1>2	0.00232303	1	Ethylene-responsive transcription factor ERF113
4516	LOCUS_005966-RA	Mba04_g19950.1	26	4	30	27	5	5.4	2.43296	0.960741	1>2	0.00232863	1	Exocyst complex component EXO70B1
10233	LOCUS_018539-RA	Mba08_g11850.1	26	4	30	27	5	5.4	2.43296	0.960741	1>2	0.00233424	1	Protein JASON
2069	LOCUS_001313-RA	Mba02_g10800.1	247	45	292	248	46	5.3913	2.43063	1	1>2	0	0	LysM domain receptor-like kinase 3
6270	LOCUS_023227-RA	Mba05_g19620.1	374	69	443	375	70	5.35714	2.42146	1	1>2	0	0	Cyclin-D4-1
14348	LOCUS_021666-RA	Mba11_g13240.1	443	82	525	444	83	5.3494	2.41938	1	1>2	0	0	Molybdopterin biosynthesis protein CNX1
10013	LOCUS_010896-RA	Mba08_g06730.1	127	23	150	128	24	5.33333	2.41504	1	1>2	1.44527e-12	4.47312e-09	Formin-like protein 11
8303	LOCUS_012700-RA	Mba06_g34020.1	79	14	93	80	15	5.33333	2.41504	0.999999	1>2	2.68473e-08	0.000108564	hypothetical protein
2642	LOCUS_016279-RA	Mba02_g23450.1	63	11	74	64	12	5.33333	2.41504	0.999974	1>2	9.62377e-07	0.00438365	Fruit protein pKIWI502
10812	LOCUS_023045-RA	Mba08_g24830.1	63	11	74	64	12	5.33333	2.41504	0.999974	1>2	9.67959e-07	0.00440998	Transcription factor bHLH49
4775	LOCUS_016105-RA	Mba04_g25340.1	695	130	825	696	131	5.31298	2.40952	1	1>2	0	0	Proline-rich receptor-like protein kinase PERK13
8748	LOCUS_005139-RA	Mba07_g06200.1	5154	970	6124	5155	971	5.30896	2.40843	1	1>2	0	0	Protein IQ-DOMAIN 32
13600	LOCUS_006363-RA	Mba10_g23880.1	68	12	80	69	13	5.30769	2.40808	0.999991	1>2	3.17239e-07	0.00138981	Mitogen-activated protein kinase kinase 2
8327	LOCUS_007854-RA	Mba06_g34540.1	158	29	187	159	30	5.3	2.40599	1	1>2	3.61765e-15	9.79661e-12	Arginyl-tRNA--protein transferase 1
13414	LOCUS_008049-RA	Mba10_g20220.1	17434	3290	20724	17435	3291	5.29778	2.40539	1	1>2	0	0	Elongation factor 1-alpha
11409	LOCUS_019427-RA	Mba09_g03230.1	110	20	130	111	21	5.28571	2.4021	1	1>2	4.67108e-11	1.57135e-07	L-type lectin-domain containing receptor kinase S.4
3036	LOCUS_014332-RA	Mba03_g08210.1	36	6	42	37	7	5.28571	2.4021	0.993374	1>2	0.000322051	0.850122	Polygalacturonase At1g48100
12459	LOCUS_022702-RA	Mba10_g00060.1	36	6	42	37	7	5.28571	2.4021	0.993374	1>2	0.000323122	0.851115	Pentatricopeptide repeat-containing protein At1g31430
10958	LOCUS_016896-RA	Mba08_g27900.1	437	82	519	438	83	5.27711	2.39975	1	1>2	0	0	putative galacturonosyltransferase 15
9377	LOCUS_009673-RA	Mba07_g20100.1	331	62	393	332	63	5.26984	2.39776	1	1>2	0	0	RING-H2 finger protein ATL48
11975	LOCUS_025952-RA	Mba09_g15410.1	204	38	242	205	39	5.25641	2.39408	1	1>2	0	0	putative NADPH:quinone oxidoreductase 1
9056	LOCUS_018948-RA	Mba07_g13110.1	20	3	23	21	4	5.25	2.39232	0.884981	1>2	0.00757573	1	Proline-rich receptor-like protein kinase PERK1
14114	LOCUS_015079-RA	Mba11_g07640.1	20	3	23	21	4	5.25	2.39232	0.884981	1>2	0.0075908	1	putative DNA helicase MCM8
13677	LOCUS_001416-RA	Mba10_g25520.1	282	53	335	283	54	5.24074	2.38977	1	1>2	0	0	Protein DWARF 53-LIKE
14829	LOCUS_017010-RA	Mba11_g23550.1	198	37	235	199	38	5.23684	2.3887	1	1>2	0	0	hypothetical protein
3655	LOCUS_000829-RA	Mba03_g22090.1	88	16	104	89	17	5.23529	2.38827	1	1>2	5.09011e-09	1.95306e-05	hypothetical protein
3535	LOCUS_009840-RA	Mba03_g19720.1	161	30	191	162	31	5.22581	2.38565	1	1>2	2.77098e-15	7.4678e-12	Leucine-rich repeat protein 2
9667	LOCUS_012278-RA	Mba07_g25790.1	46	8	54	47	9	5.22222	2.38466	0.998967	1>2	4.62e-05	0.219587	Nucleobase-ascorbate transporter LPE1
5810	LOCUS_011170-RA	Mba05_g08790.1	77	14	91	78	15	5.2	2.37851	0.999998	1>2	5.12621e-08	0.000211639	3-ketoacyl-CoA synthase 4
13575	LOCUS_027432-RA	Mba10_g23520.1	51	9	60	52	10	5.2	2.37851	0.999604	1>2	1.5105e-05	0.0743039	Beta-glucuronosyltransferase GlcAT14B
7415	LOCUS_010359-RA	Mba06_g14230.1	25	4	29	26	5	5.2	2.37851	0.942062	1>2	0.00360318	1	Transcription factor bHLH144
11110	LOCUS_003073-RA	Mba08_g30860.1	25	4	29	26	5	5.2	2.37851	0.942062	1>2	0.00361119	1	Pentatricopeptide repeat-containing protein At4g01570
13424	LOCUS_015271-RA	Mba10_g20400.1	25	4	29	26	5	5.2	2.37851	0.942062	1>2	0.0036192	1	hypothetical protein
5099	LOCUS_023435-RA	Mba04_g33040.1	553	106	659	554	107	5.17757	2.37228	1	1>2	0	0	Prolyl endopeptidase
3855	LOCUS_007246-RA	Mba04_g03690.1	532	102	634	533	103	5.17476	2.37149	1	1>2	0	0	LOB domain-containing protein 41
3188	LOCUS_001060-RA	Mba03_g11600.1	185	35	220	186	36	5.16667	2.36923	1	1>2	2.33918e-17	5.86198e-14	Protein GPR107
14239	LOCUS_027293-RA	Mba11_g10470.1	123	23	146	124	24	5.16667	2.36923	1	1>2	6.67615e-12	2.14438e-08	Putative MO25-like protein At5g47540
6256	LOCUS_000500-RA	Mba05_g19270.1	30	5	35	31	6	5.16667	2.36923	0.975263	1>2	0.00144024	0.999907	hypothetical protein
3615	LOCUS_017229-RA	Mba03_g21320.1	1474	285	1759	1475	286	5.15734	2.36663	1	1>2	0	0	hypothetical protein
13760	LOCUS_013079-RA	Mba11_g00030.1	586	113	699	587	114	5.14912	2.36433	1	1>2	0	0	Acetylornithine deacetylase
7983	LOCUS_027062-RA	Mba06_g27050.1	76	14	90	77	15	5.13333	2.3599	0.999997	1>2	8.38059e-08	0.000351253	Periodic tryptophan protein 2
7271	LOCUS_014436-RA	Mba06_g11310.1	86	16	102	87	17	5.11765	2.35548	1	1>2	1.2708e-08	5.01443e-05	Transcription factor MYB88
14663	LOCUS_001926-RA	Mba11_g19840.1	311	60	371	312	61	5.11475	2.35466	1	1>2	0	0	putative metal-nicotianamine transporter YSL12
9100	LOCUS_005711-RA	Mba07_g14090.1	137	26	163	138	27	5.11111	2.35364	1	1>2	6.45548e-13	1.96182e-09	Protein ESKIMO 1
5197	LOCUS_012398-RA	Mba04_g35250.1	45	8	53	46	9	5.11111	2.35364	0.998461	1>2	6.42994e-05	0.295441	putative polyamine transporter At1g31830
10643	LOCUS_018465-RA	Mba08_g21170.1	45	8	53	46	9	5.11111	2.35364	0.998461	1>2	6.45702e-05	0.296525	E3 ubiquitin-protein ligase RDUF1
5382	LOCUS_011871-RA	Mba04_g39600.1	55	10	65	56	11	5.09091	2.34792	0.999773	1>2	9.57102e-06	0.0468677	hypothetical protein
12084	LOCUS_001144-RA	Mba09_g17980.1	9560	1881	11441	9561	1882	5.08023	2.34489	1	1>2	0	0	putative cellulose synthase A catalytic subunit 1 [UDP-forming]
10349	LOCUS_014907-RA	Mba08_g14320.1	461	90	551	462	91	5.07692	2.34395	1	1>2	0	0	Beta-glucosidase 18
3712	LOCUS_011130-RA	Mba04_g00490.1	329	64	393	330	65	5.07692	2.34395	1	1>2	0	0	PH, RCC1 and FYVE domains-containing protein 1
4528	LOCUS_004606-RA	Mba04_g20230.1	334	65	399	335	66	5.07576	2.34362	1	1>2	0	0	putative membrane protein At4g09580
5918	LOCUS_000614-RA	Mba05_g10840.1	70	13	83	71	14	5.07143	2.34239	0.999989	1>2	3.83518e-07	0.00169104	hypothetical protein
14620	LOCUS_013519-RA	Mba11_g18960.1	4001	789	4790	4002	790	5.06582	2.3408	1	1>2	0	0	CLIP-associated protein
2366	LOCUS_005923-RA	Mba02_g16870.1	682	134	816	683	135	5.05926	2.33893	1	1>2	0	0	Zinc finger protein GIS2
7905	LOCUS_022392-RA	Mba06_g25190.1	100	19	119	101	20	5.05	2.33628	1	1>2	9.36242e-10	3.42664e-06	Cinnamoyl-CoA reductase-like SNL6
1033	LOCUS_007434-RA	Mba01_g20190.1	486	96	582	487	97	5.02062	2.32787	1	1>2	0	0	Serine/arginine-rich SC35-like splicing factor SCL30
7037	LOCUS_005029-RA	Mba06_g06120.1	204	40	244	205	41	5	2.32193	1	1>2	0	0	Protein IQ-DOMAIN 1
461	LOCUS_026587-RA	Mba01_g07900.1	134	26	160	135	27	5	2.32193	1	1>2	2.18929e-12	6.84371e-09	Vacuolar-sorting receptor 2
11756	LOCUS_015114-RA	Mba09_g10630.1	74	14	88	75	15	5	2.32193	0.999994	1>2	1.86249e-07	0.00080148	DNA repair protein RAD16
6614	LOCUS_022057-RA	Mba05_g27390.1	64	12	76	65	13	5	2.32193	0.999952	1>2	1.79285e-06	0.00834486	Premnaspirodiene oxygenase
13977	LOCUS_020242-RA	Mba11_g04800.1	64	12	76	65	13	5	2.32193	0.999952	1>2	1.80264e-06	0.00839202	hypothetical protein
8209	LOCUS_011295-RA	Mba06_g32390.1	39	7	46	40	8	5	2.32193	0.994172	1>2	0.000283379	0.809654	Receptor protein-tyrosine kinase CEPR1
4493	LOCUS_024917-RA	Mba04_g19410.1	24	4	28	25	5	5	2.32193	0.915705	1>2	0.00517087	1	Zinc transporter 5
6510	LOCUS_022138-RA	Mba05_g24950.1	24	4	28	25	5	5	2.32193	0.915705	1>2	0.00518226	1	putative membrane protein At3g27390
7472	LOCUS_002027-RA	Mba06_g15460.1	24	4	28	25	5	5	2.32193	0.915705	1>2	0.00519365	1	Protein IQ-DOMAIN 31
444	LOCUS_009460-RA	Mba01_g07660.1	407	81	488	408	82	4.97561	2.31487	1	1>2	0	0	Protein RALF-like 33
9472	LOCUS_025369-RA	Mba07_g21940.1	3057	614	3671	3058	615	4.97236	2.31393	1	1>2	0	0	Vacuolar-sorting receptor 1
237	LOCUS_009161-RA	Mba01_g03870.1	108	21	129	109	22	4.95455	2.30875	1	1>2	2.75766e-10	9.74279e-07	Alpha/beta hydrolase domain-containing protein 17C
14362	LOCUS_017230-RA	Mba11_g13560.1	83	16	99	84	17	4.94118	2.30485	0.999999	1>2	3.83568e-08	0.000156982	hypothetical protein
14026	LOCUS_021446-RA	Mba11_g05810.1	572	115	687	573	116	4.93966	2.30441	1	1>2	0	0	Alpha-glucosidase 2
3256	LOCUS_014466-RA	Mba03_g13190.1	760	154	914	761	155	4.90968	2.29563	1	1>2	0	0	Calcium-transporting ATPase 5, plasma membrane-type
2571	LOCUS_021290-RA	Mba02_g21800.1	175	35	210	176	36	4.88889	2.28951	1	1>2	1.78167e-15	4.76597e-12	Surfeit locus protein 2
649	LOCUS_003428-RA	Mba01_g12310.1	209	42	251	210	43	4.88372	2.28798	1	1>2	0	0	MLO-like protein 11
5899	LOCUS_015448-RA	Mba05_g10510.1	824	168	992	825	169	4.88166	2.28737	1	1>2	0	0	Ankyrin repeat-containing protein ITN1
420	LOCUS_005098-RA	Mba01_g07250.1	267	54	321	268	55	4.87273	2.28473	1	1>2	0	0	Intermediate cleaving peptidase 55, mitochondrial
3684	LOCUS_018146-RA	Mba03_g22620.1	325	66	391	326	67	4.86567	2.28264	1	1>2	0	0	RNA-binding protein Musashi 1
5552	LOCUS_012395-RA	Mba05_g03090.1	354	72	426	355	73	4.86301	2.28185	1	1>2	0	0	Threonine dehydratase biosynthetic, chloroplastic
569	LOCUS_003525-RA	Mba01_g10100.1	456	93	549	457	94	4.8617	2.28146	1	1>2	0	0	Heterogeneous nuclear ribonucleoprotein U-like protein 1
11528	LOCUS_017234-RA	Mba09_g05720.1	786	161	947	787	162	4.85802	2.28037	1	1>2	0	0	Phosphoenolpyruvate carboxylase, housekeeping isozyme
8762	LOCUS_005608-RA	Mba07_g06530.1	33	6	39	34	7	4.85714	2.28011	0.978603	1>2	0.00124641	0.999648	Probably inactive leucine-rich repeat receptor-like protein kinase IMK2
2032	LOCUS_026955-RA	Mba02_g09920.1	706	145	851	707	146	4.84247	2.27574	1	1>2	0	0	Plant cysteine oxidase 2
8258	LOCUS_011437-RA	Mba06_g33110.1	1246	257	1503	1247	258	4.83333	2.27302	1	1>2	0	0	putative LRR receptor-like serine/threonine-protein kinase At1g06840
13511	LOCUS_012995-RA	Mba10_g22320.1	81	16	97	82	17	4.82353	2.27009	0.999997	1>2	8.26042e-08	0.000346052	Mitogen-activated protein kinase kinase kinase 1
1237	LOCUS_023882-RA	Mba01_g24700.1	769	159	928	770	160	4.8125	2.26679	1	1>2	0	0	hypothetical protein
1682	LOCUS_018275-RA	Mba02_g02440.1	76	15	91	77	16	4.8125	2.26679	0.999993	1>2	2.25646e-07	0.000977249	Transcription factor TCP20
7888	LOCUS_026999-RA	Mba06_g24750.1	76	15	91	77	16	4.8125	2.26679	0.999993	1>2	2.2715e-07	0.000983985	Zinc finger protein VAR3, chloroplastic
7401	LOCUS_002888-RA	Mba06_g13860.1	686	142	828	687	143	4.8042	2.26429	1	1>2	0	0	IQ domain-containing protein IQM3
3497	LOCUS_004119-RA	Mba03_g18780.1	71	14	85	72	15	4.8	2.26303	0.999981	1>2	7.00313e-07	0.00315344	Universal stress protein PHOS32
2999	LOCUS_007501-RA	Mba03_g07600.1	23	4	27	24	5	4.8	2.26303	0.879475	1>2	0.0081714	1	Zinc finger protein 8
9231	LOCUS_008279-RA	Mba07_g17040.1	23	4	27	24	5	4.8	2.26303	0.879475	1>2	0.00818708	1	4-coumarate--CoA ligase-like 5
9697	LOCUS_028440-RA	Mba07_g26490.1	23	4	27	24	5	4.8	2.26303	0.879475	1>2	0.00820275	1	Scarecrow-like protein 4
12953	LOCUS_014350-RA	Mba10_g10730.1	23	4	27	24	5	4.8	2.26303	0.879475	1>2	0.00821841	1	Trihelix transcription factor ASR3
14363	LOCUS_006207-RA	Mba11_g13570.1	23	4	27	24	5	4.8	2.26303	0.879475	1>2	0.00823408	1	Auxin-responsive protein SAUR71
10698	LOCUS_009088-RA	Mba08_g22210.1	219	45	264	220	46	4.78261	2.2578	1	1>2	0	0	Protein EFFECTOR OF TRANSCRIPTION 2
14171	LOCUS_003571-RA	Mba11_g09030.1	152	31	183	153	32	4.78125	2.25739	1	1>2	2.542e-13	7.56501e-10	putative catabolite repression protein creC
5320	LOCUS_005119-RA	Mba04_g37940.1	414	86	500	415	87	4.77011	2.25402	1	1>2	0	0	hypothetical protein
7567	LOCUS_004935-RA	Mba06_g17550.1	142	29	171	143	30	4.76667	2.25298	1	1>2	1.84378e-12	5.73968e-09	F-box protein PP2-A15
412	LOCUS_009858-RA	Mba01_g07160.1	2977	624	3601	2978	625	4.7648	2.25242	1	1>2	0	0	Squamosa promoter-binding-like protein 6
9794	LOCUS_013784-RA	Mba08_g01460.1	99	20	119	100	21	4.7619	2.25154	1	1>2	3.78605e-09	1.4402e-05	Uncharacterized protein At5g41620
12989	LOCUS_012139-RA	Mba10_g11560.1	608	127	735	609	128	4.75781	2.2503	1	1>2	0	0	Uncharacterized protein At5g01610
10978	LOCUS_015425-RA	Mba08_g28480.1	194	40	234	195	41	4.7561	2.24978	1	1>2	1.44104e-16	3.69482e-13	hypothetical protein
13455	LOCUS_011279-RA	Mba10_g21050.1	56	11	67	57	12	4.75	2.24793	0.999594	1>2	1.57108e-05	0.0772822	CBL-interacting serine/threonine-protein kinase 25
10904	LOCUS_017554-RA	Mba08_g26910.1	37	7	44	38	8	4.75	2.24793	0.987482	1>2	0.000672712	0.983895	putative membrane protein At3g27390
14750	LOCUS_017640-RA	Mba11_g21830.1	18	3	21	19	4	4.75	2.24793	0.769196	1>2	0.0181774	1	Glucan endo-1,3-beta-glucosidase
13509	LOCUS_028626-RA	Mba10_g22290.1	3509	738	4247	3510	739	4.74966	2.24782	1	1>2	0	0	Phospholipase A2-alpha
5927	LOCUS_000165-RA	Mba05_g11040.1	776	163	939	777	164	4.7378	2.24422	1	1>2	0	0	Putative E3 ubiquitin-protein ligase UBR7
1369	LOCUS_018930-RA	Mba01_g27590.1	70	14	84	71	15	4.73333	2.24286	0.999972	1>2	1.00264e-06	0.00457362	U-box domain-containing protein 12
12754	LOCUS_024230-RA	Mba10_g06940.1	977	206	1183	978	207	4.72464	2.2402	1	1>2	0	0	Protein UPSTREAM OF FLC
2464	LOCUS_021968-RA	Mba02_g19150.1	273	57	330	274	58	4.72414	2.24005	1	1>2	0	0	F-box/kelch-repeat protein At1g16250
13078	LOCUS_000379-RA	Mba10_g13200.1	221	46	267	222	47	4.7234	2.23983	1	1>2	0	0	TOM1-like protein 9
8290	LOCUS_021897-RA	Mba06_g33820.1	150	31	181	151	32	4.71875	2.2384	1	1>2	5.99205e-13	1.81799e-09	Protein IN2-1 B
7381	LOCUS_026059-RA	Mba06_g13560.1	32	6	38	33	7	4.71429	2.23704	0.96879	1>2	0.00184029	0.999994	Serine/threonine-protein kinase SAPK7
13374	LOCUS_009714-RA	Mba10_g19320.1	126	26	152	127	27	4.7037	2.2338	1	1>2	4.25979e-11	1.42959e-07	hypothetical protein
11185	LOCUS_016569-RA	Mba08_g32320.1	140	29	169	141	30	4.7	2.23266	1	1>2	4.08925e-12	1.29834e-08	TLC domain-containing protein 2
241	LOCUS_009157-RA	Mba01_g03930.1	60	12	72	61	13	4.69231	2.2303	0.999775	1>2	9.44101e-06	0.0462189	Eukaryotic translation initiation factor isoform 4G-1
12224	LOCUS_001595-RA	Mba09_g21680.1	69	14	83	70	15	4.66667	2.22239	0.999958	1>2	1.55406e-06	0.00719731	hypothetical protein
13633	LOCUS_011354-RA	Mba10_g24690.1	55	11	66	56	12	4.66667	2.22239	0.999411	1>2	2.50678e-05	0.122694	hypothetical protein
4241	LOCUS_007013-RB	Mba04_g12950.1	27	5	32	28	6	4.66667	2.22239	0.923116	1>2	0.00470641	1	hypothetical protein
8262	LOCUS_011082-RA	Mba06_g33170.1	372	79	451	373	80	4.6625	2.2211	1	1>2	0	0	putative U3 small nucleolar RNA-associated protein 11
12124	LOCUS_015463-RA	Mba09_g18670.1	288	61	349	289	62	4.66129	2.22073	1	1>2	0	0	Diacylglycerol kinase 5
6883	LOCUS_007041-RA	Mba06_g02520.1	493	105	598	494	106	4.66038	2.22045	1	1>2	0	0	Protein NDL1
1967	LOCUS_008557-RA	Mba02_g08660.1	409	87	496	410	88	4.65909	2.22005	1	1>2	0	0	Haloacid dehalogenase-like hydrolase domain-containing protein 3
5351	LOCUS_002770-RA	Mba04_g38740.1	199	42	241	200	43	4.65116	2.21759	1	1>2	1.37283e-16	3.51719e-13	Amino acid permease 6
6235	LOCUS_019374-RA	Mba05_g18700.1	264	56	320	265	57	4.64912	2.21696	1	1>2	0	0	Transcription factor ICE1
5680	LOCUS_017972-RA	Mba05_g06110.1	222	47	269	223	48	4.64583	2.21594	1	1>2	0	0	Remorin 4.1
7528	LOCUS_015979-RA	Mba06_g16650.1	273	58	331	274	59	4.64407	2.21539	1	1>2	0	0	Autophagy-related protein 18g
9731	LOCUS_022137-RA	Mba07_g27070.1	64	13	77	65	14	4.64286	2.21501	0.99988	1>2	4.95291e-06	0.0238522	F-box protein At1g55000
10742	LOCUS_002500-RA	Mba08_g23300.1	50	10	60	51	11	4.63636	2.21299	0.998475	1>2	6.32212e-05	0.29111	Potassium channel KOR1
674	LOCUS_014771-RA	Mba01_g12950.1	258	55	313	259	56	4.625	2.20945	1	1>2	0	0	ER lumen protein-retaining receptor
1447	LOCUS_017517-RA	Mba01_g29130.1	221	47	268	222	48	4.625	2.20945	1	1>2	0	0	Synaptotagmin-5
13851	LOCUS_006607-RA	Mba11_g02050.1	36	7	43	37	8	4.625	2.20945	0.981823	1>2	0.00104888	0.998662	Protein UPSTREAM OF FLC
11742	LOCUS_000171-RA	Mba09_g10400.1	2893	626	3519	2894	627	4.61563	2.20653	1	1>2	0	0	Filament-like plant protein 7
4163	LOCUS_005919-RA	Mba04_g10780.1	119	25	144	120	26	4.61538	2.20645	1	1>2	2.21005e-10	7.76168e-07	Ribonuclease P protein subunit p25
13166	LOCUS_004755-RA	Mba10_g15010.1	59	12	71	60	13	4.61538	2.20645	0.999672	1>2	1.28719e-05	0.063278	Putative lipid-transfer protein DIR1
4250	LOCUS_016904-RA	Mba04_g13070.1	225	48	273	226	49	4.61224	2.20547	1	1>2	0	0	Protein kinase and PP2C-like domain-containing protein
7582	LOCUS_023864-RA	Mba06_g18000.1	280	60	340	281	61	4.60656	2.20369	1	1>2	0	0	Ultraviolet-B receptor UVR8
2988	LOCUS_011301-RA	Mba03_g07380.1	321	69	390	322	70	4.6	2.20163	1	1>2	0	0	Programmed cell death protein 2
5392	LOCUS_027492-RA	Mba04_g39810.1	137	29	166	138	30	4.6	2.20163	1	1>2	1.1272e-11	3.66567e-08	Squamosa promoter-binding-like protein 13
8983	LOCUS_011345-RA	Mba07_g11560.1	68	14	82	69	15	4.6	2.20163	0.999939	1>2	2.38199e-06	0.0111967	Transcription factor bHLH96
10977	LOCUS_028409-RA	Mba08_g28450.1	22	4	26	23	5	4.6	2.20163	0.831308	1>2	0.0124668	1	Cytochrome P450 94B1
13917	LOCUS_011748-RA	Mba11_g03610.1	1031	224	1255	1032	225	4.58667	2.19745	1	1>2	0	0	Transcription factor GLABRA 3
8434	LOCUS_008698-RA	Mba06_g36620.1	2443	532	2975	2444	533	4.58537	2.19704	1	1>2	0	0	Squamosa promoter-binding-like protein 12
8348	LOCUS_008925-RA	Mba06_g35040.1	429	93	522	430	94	4.57447	2.1936	1	1>2	0	0	Syntaxin-52
6758	LOCUS_025465-RA	Mba05_g30760.1	95	20	115	96	21	4.57143	2.19265	0.999999	1>2	1.84934e-08	7.386e-05	Transcription factor AS1
8388	LOCUS_016552-RA	Mba06_g35740.1	95	20	115	96	21	4.57143	2.19265	0.999999	1>2	1.86349e-08	7.44437e-05	Calmodulin-like protein 7
11989	LOCUS_006801-RA	Mba09_g15660.1	31	6	37	32	7	4.57143	2.19265	0.954881	1>2	0.00274293	1	Cullin-1
11264	LOCUS_019119-RA	Mba09_g00190.1	67	14	81	68	15	4.53333	2.18057	0.999909	1>2	3.54833e-06	0.0169021	Syntaxin-71
5200	LOCUS_002335-RA	Mba04_g35310.1	307	67	374	308	68	4.52941	2.17932	1	1>2	0	0	Septin and tuftelin-interacting protein 1 1
13722	LOCUS_010321-RA	Mba10_g26840.1	76	16	92	77	17	4.52941	2.17932	0.999983	1>2	5.70369e-07	0.00254973	DNA replication licensing factor MCM5
9672	LOCUS_026302-RA	Mba07_g25890.1	179	39	218	180	40	4.5	2.16993	1	1>2	1.75684e-14	4.90861e-11	U-box domain-containing protein 4
8985	LOCUS_011348-RA	Mba07_g11610.1	107	23	130	108	24	4.5	2.16993	1	1>2	2.81104e-09	1.06004e-05	Pentatricopeptide repeat-containing protein At5g27460
3617	LOCUS_017227-RA	Mba03_g21360.1	26	5	31	27	6	4.5	2.16993	0.891001	1>2	0.00713302	1	Ras-related protein Rab7
7827	LOCUS_029477-RA	Mba06_g23260.1	26	5	31	27	6	4.5	2.16993	0.891001	1>2	0.00714737	1	Zinc-finger homeodomain protein 6
5943	LOCUS_004445-RA	Mba05_g11440.1	17	3	20	18	4	4.5	2.16993	0.688564	1>2	0.0265776	1	putative LRR receptor-like serine/threonine-protein kinase At1g14390
6759	LOCUS_025464-RA	Mba05_g30770.1	17	3	20	18	4	4.5	2.16993	0.688564	1>2	0.0266137	1	Fasciclin-like arabinogalactan protein 4
5496	LOCUS_008255-RA	Mba05_g02010.1	655	145	800	656	146	4.49315	2.16773	1	1>2	0	0	rRNA-processing protein fcf2
2212	LOCUS_000157-RA	Mba02_g13950.1	331	73	404	332	74	4.48649	2.16559	1	1>2	0	0	Homeobox-leucine zipper protein ATHB-15
12427	LOCUS_013048-RA	Mba09_g26550.1	304	67	371	305	68	4.48529	2.1652	1	1>2	0	0	Glutamate receptor 3.4
4947	LOCUS_005313-RA	Mba04_g29390.1	111	24	135	112	25	4.48	2.1635	1	1>2	1.42419e-09	5.2709e-06	hypothetical protein
4739	LOCUS_000712-RA	Mba04_g24650.1	102	22	124	103	23	4.47826	2.16294	1	1>2	7.49088e-09	2.90642e-05	Mediator of RNA polymerase II transcription subunit 19a
4050	LOCUS_016825-RA	Mba04_g08070.1	93	20	113	94	21	4.47619	2.16227	0.999999	1>2	3.86456e-08	0.000158203	Reticulon-like protein B4
13604	LOCUS_016494-RB	Mba10_g24110.1	406	90	496	407	91	4.47253	2.16109	1	1>2	0	0	Protein BZR1 3
2481	LOCUS_004235-RA	Mba02_g19520.1	2163	484	2647	2164	485	4.46186	2.15764	1	1>2	0	0	Superoxide dismutase [Mn] 3.3, mitochondrial
6558	LOCUS_010378-RA	Mba05_g26170.1	1203	269	1472	1204	270	4.45926	2.1568	1	1>2	0	0	Putative cyclic nucleotide-gated ion channel 9
12451	LOCUS_024136-RA	Mba09_g27140.1	5122	1149	6271	5123	1150	4.45478	2.15536	1	1>2	0	0	putative cinnamyl alcohol dehydrogenase 9
6583	LOCUS_029479-RA	Mba05_g26640.1	48	10	58	49	11	4.45455	2.15528	0.996791	1>2	0.000148414	0.568423	F-box/kelch-repeat protein At1g80440
7451	LOCUS_013513-RA	Mba06_g14950.1	404	90	494	405	91	4.45055	2.15398	1	1>2	0	0	Protein IQ-DOMAIN 1
8658	LOCUS_025405-RA	Mba07_g04130.1	1073	241	1314	1074	242	4.43802	2.14992	1	1>2	0	0	Testis-expressed protein 2
8812	LOCUS_004389-RA	Mba07_g07410.1	70	15	85	71	16	4.4375	2.14975	0.999933	1>2	2.64322e-06	0.0124692	hypothetical protein
5476	LOCUS_002758-RA	Mba05_g01680.1	518	116	634	519	117	4.4359	2.14923	1	1>2	0	0	Extra-large guanine nucleotide-binding protein 1
13204	LOCUS_019478-RA	Mba10_g15720.1	274	61	335	275	62	4.43548	2.14909	1	1>2	0	0	Receptor protein kinase TMK1
11078	LOCUS_008224-RA	Mba08_g30180.1	478	107	585	479	108	4.43519	2.14899	1	1>2	0	0	Aldehyde dehydrogenase family 3 member H1
3470	LOCUS_004737-RA	Mba03_g18240.1	101	22	123	102	23	4.43478	2.14886	1	1>2	1.17678e-08	4.63169e-05	Potassium channel KOR2
2215	LOCUS_014081-RA	Mba02_g13950.1	327	73	400	328	74	4.43243	2.1481	1	1>2	0	0	Homeobox-leucine zipper protein HOX32
7113	LOCUS_017586-RA	Mba06_g07660.1	30	6	36	31	7	4.42857	2.14684	0.935482	1>2	0.00399728	1	Phosphatidylinositol/phosphatidylcholine transfer protein SFH9
10103	LOCUS_013029-RA	Mba08_g08800.1	30	6	36	31	7	4.42857	2.14684	0.935482	1>2	0.00400614	1	Auxin efflux carrier component 1a
11455	LOCUS_001117-RA	Mba09_g03940.1	30	6	36	31	7	4.42857	2.14684	0.935482	1>2	0.004015	1	Mitogen-activated protein kinase 5
13685	LOCUS_018561-RA	Mba10_g25680.1	30	6	36	31	7	4.42857	2.14684	0.935482	1>2	0.00402385	1	E2F transcription factor-like E2FE
12906	LOCUS_009769-RA	Mba10_g09830.1	83	18	101	84	19	4.42105	2.14439	0.999992	1>2	2.57562e-07	0.00112054	CAAX prenyl protease 2
498	LOCUS_012362-RA	Mba01_g08770.1	326	73	399	327	74	4.41892	2.14369	1	1>2	0	0	Transcriptional activator DEMETER
10320	LOCUS_007912-RA	Mba08_g13720.1	171	38	209	172	39	4.41026	2.14086	1	1>2	1.46363e-13	4.30015e-10	putative protein phosphatase 2C 60
5548	LOCUS_001231-RA	Mba05_g02980.1	928	210	1138	929	211	4.40284	2.13844	1	1>2	0	0	AUGMIN subunit 3
306	LOCUS_003911-RA	Mba01_g05310.1	21	4	25	22	5	4.4	2.1375	0.76992	1>2	0.0180662	1	Protein MIZU-KUSSEI 1
6452	LOCUS_000589-RA	Mba05_g23730.1	21	4	25	22	5	4.4	2.1375	0.76992	1>2	0.018094	1	Rho GDP-dissociation inhibitor 1
6658	LOCUS_004618-RA	Mba05_g28440.1	21	4	25	22	5	4.4	2.1375	0.76992	1>2	0.0181218	1	hypothetical protein
10351	LOCUS_016363-RA	Mba08_g14410.1	21	4	25	22	5	4.4	2.1375	0.76992	1>2	0.0181495	1	NAC domain-containing protein 21/22
1095	LOCUS_008412-RA	Mba01_g21370.1	284	64	348	285	65	4.38462	2.13245	1	1>2	0	0	Bifunctional protein FolD 2
3631	LOCUS_003973-RA	Mba03_g21570.1	56	12	68	57	13	4.38462	2.13245	0.999015	1>2	4.36926e-05	0.208528	Potassium channel AKT1
8465	LOCUS_026401-RA	Mba06_g37190.1	56	12	68	57	13	4.38462	2.13245	0.999015	1>2	4.38685e-05	0.209308	KIN14B-interacting protein At4g14310
12354	LOCUS_020821-RA	Mba09_g24730.1	56	12	68	57	13	4.38462	2.13245	0.999015	1>2	4.40443e-05	0.210087	BTB/POZ domain-containing protein At5g60050
12958	LOCUS_014358-RA	Mba10_g10820.1	6202	1414	7616	6203	1415	4.38375	2.13216	1	1>2	0	0	Chalcone synthase 2
12094	LOCUS_020838-RA	Mba09_g17980.1	8247	1881	10128	8248	1882	4.38257	2.13178	1	1>2	0	0	putative cellulose synthase A catalytic subunit 3 [UDP-forming]
13757	LOCUS_017802-RA	Mba10_g27480.1	148	33	181	149	34	4.38235	2.13171	1	1>2	6.951e-12	2.23475e-08	Aspartyl protease family protein At5g10770
8390	LOCUS_028136-RA	Mba06_g35760.1	437	99	536	438	100	4.38	2.13093	1	1>2	0	0	Vesicle-associated membrane protein 711
11683	LOCUS_001719-RA	Mba09_g09120.1	345	78	423	346	79	4.37975	2.13085	1	1>2	0	0	Bifunctional 15-cis-phytoene synthase, chromoplastic
9692	LOCUS_015151-RA	Mba07_g26380.1	139	31	170	140	32	4.375	2.12928	1	1>2	3.42033e-11	1.14137e-07	Ninja-family protein 5
12727	LOCUS_025989-RA	Mba10_g06510.1	964	220	1184	965	221	4.36652	2.12648	1	1>2	0	0	ADP-ribosylation factor 1
6804	LOCUS_005704-RA	Mba06_g00530.1	226	51	277	227	52	4.36538	2.12611	1	1>2	1.28515e-17	3.19744e-14	F-box/LRR-repeat MAX2 A
8901	LOCUS_003645-RA	Mba07_g09520.1	60	13	73	61	14	4.35714	2.12338	0.99946	1>2	2.29848e-05	0.11269	ABC transporter G family member 8
7954	LOCUS_013086-RA	Mba06_g26340.1	38	8	46	39	9	4.33333	2.11548	0.978211	1>2	0.00128158	0.999723	Transcription repressor OFP4
2417	LOCUS_022594-RA	Mba02_g18110.1	583	134	717	584	135	4.32593	2.11301	1	1>2	0	0	GDP-mannose 3,5-epimerase 1
4959	LOCUS_014686-RA	Mba04_g29710.1	81	18	99	82	19	4.31579	2.10962	0.999985	1>2	5.35615e-07	0.00238921	DNA (cytosine-5)-methyltransferase 1A
7840	LOCUS_029669-RA	Mba06_g23550.1	81	18	99	82	19	4.31579	2.10962	0.999985	1>2	5.38951e-07	0.00240461	Septum-promoting GTP-binding protein 1
5570	LOCUS_003937-RA	Mba05_g03500.1	72	16	88	73	17	4.29412	2.10236	0.999926	1>2	2.86981e-06	0.0135762	Protein FAR1-RELATED SEQUENCE 3
11829	LOCUS_001602-RA	Mba09_g12230.1	162	37	199	163	38	4.28947	2.1008	1	1>2	1.52729e-12	4.73308e-09	Autophagy-related protein 18b
12963	LOCUS_019164-RA	Mba10_g11000.1	273	63	336	274	64	4.28125	2.09803	1	1>2	0	0	Tyrosyl-DNA phosphodiesterase 1
13033	LOCUS_025943-RA	Mba10_g12410.1	170	39	209	171	40	4.275	2.09592	1	1>2	4.78824e-13	1.44509e-09	Protein phosphatase 1 regulatory inhibitor subunit PPP1R7
7005	LOCUS_025937-RA	Mba06_g05470.1	63	14	77	64	15	4.26667	2.09311	0.999588	1>2	1.61722e-05	0.0795485	hypothetical protein
10352	LOCUS_016362-RA	Mba08_g14420.1	242	56	298	243	57	4.26316	2.09192	1	1>2	0	0	hypothetical protein
1293	LOCUS_006809-RA	Mba01_g25960.1	114	26	140	115	27	4.25926	2.0906	1	1>2	3.22617e-09	1.22142e-05	Sulfhydryl oxidase 1
10286	LOCUS_006770-RA	Mba08_g13190.1	33	7	40	34	8	4.25	2.08746	0.946917	1>2	0.00335493	1	Glutaredoxin-2
1069	LOCUS_014969-RA	Mba01_g20830.1	377	88	465	378	89	4.24719	2.08651	1	1>2	0	0	hypothetical protein
9235	LOCUS_015006-RA	Mba07_g17080.1	258	60	318	259	61	4.2459	2.08607	1	1>2	0	0	Protein HESO1
6994	LOCUS_000130-RA	Mba06_g05230.1	508	119	627	509	120	4.24167	2.08463	1	1>2	0	0	putative protein phosphatase 2C 11
2248	LOCUS_010540-RA	Mba02_g14610.1	194	45	239	195	46	4.23913	2.08377	1	1>2	1.27909e-14	3.55076e-11	Protein C2-DOMAIN ABA-RELATED 3
9174	LOCUS_015749-RA	Mba07_g15600.1	160	37	197	161	38	4.23684	2.08299	1	1>2	3.21847e-12	1.01575e-08	E3 ubiquitin-protein ligase KEG
7925	LOCUS_003711-RA	Mba06_g25700.1	736	173	909	737	174	4.23563	2.08258	1	1>2	0	0	putative leucine-rich repeat receptor-like protein kinase At1g35710
8543	LOCUS_001780-RA	Mba07_g01810.1	54	12	66	55	13	4.23077	2.08092	0.997995	1>2	8.95581e-05	0.390582	COMPASS-like H3K4 histone methylase component WDR5B
2809	LOCUS_010853-RA	Mba03_g03550.1	113	26	139	114	27	4.22222	2.078	1	1>2	4.56602e-09	1.74649e-05	Ribose-phosphate pyrophosphokinase 1
1005	LOCUS_014873-RA	Mba01_g19510.1	75	17	92	76	18	4.22222	2.078	0.999944	1>2	2.19014e-06	0.0102649	Protein EXORDIUM-like 3
9152	LOCUS_013148-RA	Mba07_g15080.1	75	17	92	76	18	4.22222	2.078	0.999944	1>2	2.2016e-06	0.0103205	Glyoxylate/hydroxypyruvate reductase HPR3
11477	LOCUS_011411-RA	Mba09_g04420.1	37	8	45	38	9	4.22222	2.078	0.96903	1>2	0.00180866	0.999993	putative calcium-binding protein CML27
8554	LOCUS_001156-RA	Mba07_g01990.1	635	150	785	636	151	4.21192	2.07448	1	1>2	0	0	IRK-interacting protein
9427	LOCUS_012233-RA	Mba07_g21330.1	159	37	196	160	38	4.21053	2.074	1	1>2	4.25422e-12	1.35199e-08	Zinc finger protein 830
9837	LOCUS_021544-RA	Mba08_g02550.1	79	18	97	80	19	4.21053	2.074	0.999969	1>2	1.16587e-06	0.00534635	Protein PHLOEM PROTEIN 2-LIKE A10
10346	LOCUS_014910-RA	Mba08_g14280.1	79	18	97	80	19	4.21053	2.074	0.999969	1>2	1.17238e-06	0.00537731	hypothetical protein
12707	LOCUS_021771-RA	Mba10_g06160.1	100	23	123	101	24	4.20833	2.07325	0.999999	1>2	3.92303e-08	0.000160674	putative serine/threonine-protein kinase PBL28
4886	LOCUS_021495-RA	Mba04_g27950.1	41	9	50	42	10	4.2	2.07039	0.982419	1>2	0.00100591	0.998215	hypothetical protein
5309	LOCUS_008343-RA	Mba04_g37720.1	41	9	50	42	10	4.2	2.07039	0.982419	1>2	0.00100855	0.998246	hypothetical protein
147	LOCUS_014642-RA	Mba01_g02080.1	20	4	24	21	5	4.2	2.07039	0.695637	1>2	0.0260792	1	Heparanase-like protein 2
6795	LOCUS_001266-RA	Mba06_g00390.1	20	4	24	21	5	4.2	2.07039	0.695637	1>2	0.0261145	1	Fimbrin-5
11790	LOCUS_008158-RA	Mba09_g11280.1	20	4	24	21	5	4.2	2.07039	0.695637	1>2	0.0261497	1	hypothetical protein
12622	LOCUS_022695-RA	Mba10_g04410.1	20	4	24	21	5	4.2	2.07039	0.695637	1>2	0.026185	1	Cysteine-rich repeat secretory protein 55
1116	LOCUS_011206-RA	Mba01_g21860.1	573	136	709	574	137	4.18978	2.06687	1	1>2	0	0	Protein FLX-like 2
174	LOCUS_020489-RA	Mba01_g02480.1	292	69	361	293	70	4.18571	2.06547	1	1>2	0	0	WRKY transcription factor SUSIBA2
11100	LOCUS_002831-RA	Mba08_g30590.1	45	10	55	46	11	4.18182	2.06413	0.990428	1>2	0.000483644	0.945674	von Willebrand factor A domain-containing protein 5B1
4695	LOCUS_021004-RA	Mba04_g23870.1	70	16	86	71	17	4.17647	2.06228	0.999845	1>2	6.59572e-06	0.0320207	Bifunctional riboflavin kinase/FMN phosphatase
4724	LOCUS_016794-RA	Mba04_g24380.1	74	17	91	75	18	4.16667	2.05889	0.999919	1>2	3.0742e-06	0.0145754	Arogenate dehydratase/prephenate dehydratase 1, chloroplastic
1816	LOCUS_009207-RA	Mba02_g05220.1	49	11	60	50	12	4.16667	2.05889	0.994837	1>2	0.000254971	0.773323	Protein yippee-like At4g27745
7621	LOCUS_002576-RA	Mba06_g18870.1	24	5	29	25	6	4.16667	2.05889	0.794385	1>2	0.0156565	1	Serine/threonine-protein kinase CDG1
12944	LOCUS_013176-RA	Mba10_g10520.1	24	5	29	25	6	4.16667	2.05889	0.794385	1>2	0.0156817	1	hypothetical protein
1209	LOCUS_024030-RA	Mba01_g24070.1	415	99	514	416	100	4.16	2.05658	1	1>2	0	0	Zinc finger protein BRUTUS
13819	LOCUS_000766-RA	Mba11_g01510.1	157	37	194	158	38	4.15789	2.05585	1	1>2	8.94909e-12	2.89413e-08	LysM and putative peptidoglycan-binding domain-containing protein 2
7887	LOCUS_021769-RA	Mba06_g24720.1	186	44	230	187	45	4.15556	2.05504	1	1>2	1.05249e-13	3.06802e-10	IST1-like protein
7445	LOCUS_002916-RA	Mba06_g14830.1	240	57	297	241	58	4.15517	2.05491	1	1>2	1.14419e-17	2.84217e-14	hypothetical protein
2424	LOCUS_012702-RA	Mba02_g18240.1	970	233	1203	971	234	4.14957	2.05296	1	1>2	0	0	Histone H2B.6
9398	LOCUS_023488-RA	Mba07_g20610.1	708	170	878	709	171	4.1462	2.05179	1	1>2	0	0	3-hydroxy-3-methylglutaryl-coenzyme A reductase
9542	LOCUS_008685-RA	Mba07_g23260.1	57	13	70	58	14	4.14286	2.05063	0.998421	1>2	6.56744e-05	0.300929	Phospholipase D delta
13473	LOCUS_022585-RA	Mba10_g21560.1	57	13	70	58	14	4.14286	2.05063	0.998421	1>2	6.5952e-05	0.302032	Protein EXORDIUM
2718	LOCUS_003315-RA	Mba03_g01430.1	28	6	34	29	7	4.14286	2.05063	0.873663	1>2	0.00874451	1	Protein UPSTREAM OF FLC
7687	LOCUS_016243-RA	Mba06_g20060.1	28	6	34	29	7	4.14286	2.05063	0.873663	1>2	0.00876083	1	Protein LIGHT-DEPENDENT SHORT HYPOCOTYLS 6
9640	LOCUS_026456-RA	Mba07_g25160.1	28	6	34	29	7	4.14286	2.05063	0.873663	1>2	0.00877715	1	Major pollen allergen Ole e 10
11804	LOCUS_002105-RA	Mba09_g11520.1	28	6	34	29	7	4.14286	2.05063	0.873663	1>2	0.00879347	1	Zinc finger protein WIP2
12627	LOCUS_013015-RA	Mba10_g04520.1	28	6	34	29	7	4.14286	2.05063	0.873663	1>2	0.00880978	1	hypothetical protein
13963	LOCUS_004188-RA	Mba11_g04620.1	28	6	34	29	7	4.14286	2.05063	0.873663	1>2	0.00882608	1	DUF724 domain-containing protein 6
8684	LOCUS_021467-RA	Mba07_g04730.1	90	21	111	91	22	4.13636	2.04836	0.999992	1>2	2.75555e-07	0.00120153	Nitrate regulatory gene2 protein
8437	LOCUS_025430-RA	Mba06_g36690.1	152	36	188	153	37	4.13514	2.04793	1	1>2	2.17676e-11	7.18767e-08	Protein FAR1-RELATED SEQUENCE 5
2586	LOCUS_031518-RA	Mba02_g22320.1	185	44	229	186	45	4.13333	2.04731	1	1>2	1.44257e-13	4.23682e-10	3-ketoacyl-CoA synthase 6
5227	LOCUS_010154-RA	Mba04_g35940.1	123	29	152	124	30	4.13333	2.04731	1	1>2	1.58531e-09	5.88307e-06	hypothetical protein
7782	LOCUS_004215-RA	Mba06_g22330.1	300	72	372	301	73	4.12329	2.0438	1	1>2	0	0	NAC domain-containing protein 17
150	LOCUS_010674-RA	Mba01_g02120.1	1025	248	1273	1026	249	4.12048	2.04281	1	1>2	0	0	Formin-like protein 5
12493	LOCUS_013671-RA	Mba10_g00990.1	349	84	433	350	85	4.11765	2.04182	1	1>2	0	0	U2 small nuclear ribonucleoprotein B''
6417	LOCUS_024508-RA	Mba05_g23050.1	69	16	85	70	17	4.11765	2.04182	0.999776	1>2	9.39796e-06	0.0460041	Ethylene-responsive transcription factor 1
8873	LOCUS_004441-RA	Mba07_g08860.1	2431	590	3021	2432	591	4.11506	2.04091	1	1>2	0	0	Heat shock protein 14
8795	LOCUS_008316-RA	Mba07_g07090.1	36	8	44	37	9	4.11111	2.03953	0.956392	1>2	0.00267374	1	GDP-mannose 3,5-epimerase 1
5411	LOCUS_019294-RA	Mba05_g00140.1	1100	267	1367	1101	268	4.10821	2.03851	1	1>2	0	0	Universal stress protein A-like protein
9964	LOCUS_008735-RA	Mba08_g05390.1	77	18	95	78	19	4.10526	2.03747	0.999937	1>2	2.41974e-06	0.0113803	BSD domain-containing protein 1
5672	LOCUS_027863-RA	Mba05_g05890.1	253	61	314	254	62	4.09677	2.03449	1	1>2	0	0	Disease resistance protein RPS2
11792	LOCUS_008156-RA	Mba09_g11300.1	138	33	171	139	34	4.08824	2.03148	1	1>2	2.66755e-10	9.41644e-07	Peroxisomal nicotinamide adenine dinucleotide carrier
1858	LOCUS_025264-RA	Mba02_g06200.1	48	11	59	49	12	4.08333	2.02975	0.992661	1>2	0.000351542	0.875222	Auxin-responsive protein IAA10
11223	LOCUS_023203-RA	Mba08_g33220.1	313	76	389	314	77	4.07792	2.02783	1	1>2	0	0	Lipase
9556	LOCUS_004529-RA	Mba07_g23520.1	105	25	130	106	26	4.07692	2.02748	0.999999	1>2	3.5604e-08	0.000145361	hypothetical protein
10260	LOCUS_026984-RA	Mba08_g12700.1	162	39	201	163	40	4.075	2.0268	1	1>2	7.14789e-12	2.29948e-08	OTU domain-containing protein DDB_G0284757
1850	LOCUS_004464-RA	Mba02_g06070.1	170	41	211	171	42	4.07143	2.02554	1	1>2	2.52213e-12	7.91193e-09	Calmodulin-binding receptor-like cytoplasmic kinase 2
14261	LOCUS_005043-RA	Mba11_g11020.1	68	16	84	69	17	4.05882	2.02106	0.999676	1>2	1.26241e-05	0.0620508	hypothetical protein
7453	LOCUS_011457-RA	Mba06_g14990.1	490	120	610	491	121	4.05785	2.02072	1	1>2	0	0	Dol-P-Man:Man(6)GlcNAc(2)-PP-Dol alpha-1,2-mannosyltransferase
9588	LOCUS_016182-RA	Mba07_g24150.1	311	76	387	312	77	4.05195	2.01862	1	1>2	0	0	Eukaryotic translation initiation factor 1A
2017	LOCUS_005335-RA	Mba02_g09700.1	84	20	104	85	21	4.04762	2.01707	0.999971	1>2	1.03881e-06	0.00474441	Protein WHAT'S THIS FACTOR 1
12078	LOCUS_000289-RA	Mba09_g17800.1	116	28	144	117	29	4.03448	2.01238	1	1>2	9.43753e-09	3.68812e-05	DNA-3-methyladenine glycosylase 1
8628	LOCUS_004645-RA	Mba07_g03480.1	592	146	738	593	147	4.03401	2.01222	1	1>2	0	0	putative protein S-acyltransferase 19
13439	LOCUS_025962-RA	Mba10_g20810.1	237	58	295	238	59	4.0339	2.01217	1	1>2	1.40695e-16	3.606e-13	DNA-dependent metalloprotease WSS1
12721	LOCUS_022123-RA	Mba10_g06360.1	273	67	340	274	68	4.02941	2.01057	1	1>2	0	0	Two-component response regulator ORR22
9439	LOCUS_018210-RA	Mba07_g21470.1	140	34	174	141	35	4.02857	2.01027	1	1>2	2.88168e-10	1.01925e-06	Protein ZINC INDUCED FACILITATOR-LIKE 1
3071	LOCUS_013804-RA	Mba03_g09030.1	1314	326	1640	1315	327	4.02141	2.0077	1	1>2	0	0	CBL-interacting protein kinase 32
3254	LOCUS_021035-RA	Mba03_g13130.1	626	155	781	627	156	4.01923	2.00692	1	1>2	0	0	hypothetical protein
14488	LOCUS_012284-RA	Mba11_g16380.1	211	52	263	212	53	4	2	1	1>2	1.03432e-14	2.85887e-11	Putative disease resistance RPP13-like protein 1
399	LOCUS_003164-RA	Mba01_g06890.1	203	50	253	204	51	4	2	1	1>2	3.43563e-14	9.74687e-11	hypothetical protein
6428	LOCUS_007138-RA	Mba05_g23310.1	203	50	253	204	51	4	2	1	1>2	3.48937e-14	9.90283e-11	putative ethylene response sensor 1
10226	LOCUS_011366-RA	Mba08_g11770.1	67	16	83	68	17	4	2	0.999534	1>2	1.83136e-05	0.0900306	hypothetical protein
13812	LOCUS_006385-RA	Mba11_g01270.1	63	15	78	64	16	4	2	0.999086	1>2	3.96125e-05	0.190281	hypothetical protein
2997	LOCUS_018250-RA	Mba03_g07530.1	35	8	43	36	9	4	2	0.939251	1>2	0.00376646	1	DNA polymerase epsilon subunit B
6467	LOCUS_023861-RA	Mba05_g24040.1	35	8	43	36	9	4	2	0.939251	1>2	0.00377483	1	hypothetical protein
5451	LOCUS_029288-RA	Mba05_g01090.1	27	6	33	28	7	4	2	0.828114	1>2	0.0127427	1	hypothetical protein
8178	LOCUS_013640-RA	Mba06_g31520.1	27	6	33	28	7	4	2	0.828114	1>2	0.0127641	1	Isoflavone 2'-hydroxylase
8716	LOCUS_019306-RA	Mba07_g05400.1	27	6	33	28	7	4	2	0.828114	1>2	0.0127856	1	Ubiquitin-conjugating enzyme E2 32
9839	LOCUS_015284-RA	Mba08_g02600.1	27	6	33	28	7	4	2	0.828114	1>2	0.0128071	1	hypothetical protein
11239	LOCUS_029767-RA	Mba08_g33630.1	27	6	33	28	7	4	2	0.828114	1>2	0.0128285	1	Transcription factor bHLH93
11330	LOCUS_023775-RA	Mba09_g01750.1	23	5	28	24	6	4	2	0.728519	1>2	0.0228371	1	putative protein phosphatase 2C 33
12197	LOCUS_011944-RA	Mba09_g20890.1	23	5	28	24	6	4	2	0.728519	1>2	0.0228691	1	hypothetical protein
5585	LOCUS_015330-RA	Mba05_g03870.1	19	4	23	20	5	4	2	0.611066	1>2	0.0332513	1	Probably inactive leucine-rich repeat receptor-like protein kinase IMK2
6663	LOCUS_019513-RA	Mba05_g28560.1	19	4	23	20	5	4	2	0.611066	1>2	0.0332954	1	Squamosa promoter-binding-like protein 9
7016	LOCUS_000310-RA	Mba06_g05640.1	19	4	23	20	5	4	2	0.611066	1>2	0.0333395	1	Protein GAMETE EXPRESSED 1
8236	LOCUS_017137-RA	Mba06_g32840.1	19	4	23	20	5	4	2	0.611066	1>2	0.0333836	1	putative vacuolar amino acid transporter YPQ3
12355	LOCUS_020823-RA	Mba09_g24760.1	1224	307	1531	1225	308	3.97727	1.99178	1	1>2	0	0	hypothetical protein
1907	LOCUS_009664-RA	Mba02_g07430.1	126	31	157	127	32	3.96875	1.98868	1	1>2	3.1676e-09	1.19861e-05	hypothetical protein
10524	LOCUS_004673-RA	Mba08_g18750.1	126	31	157	127	32	3.96875	1.98868	1	1>2	3.19648e-09	1.20986e-05	putative protein S-acyltransferase 7
8966	LOCUS_021611-RA	Mba07_g11200.1	122	30	152	123	31	3.96774	1.98832	1	1>2	5.37934e-09	2.06726e-05	NF-X1-type zinc finger protein NFXL1
1205	LOCUS_021583-RA	Mba01_g23990.1	498	125	623	499	126	3.96032	1.98562	1	1>2	0	0	Endonuclease 4
6619	LOCUS_004284-RA	Mba05_g27500.1	98	24	122	99	25	3.96	1.9855	0.999994	1>2	1.8114e-07	0.00077878	hypothetical protein
11426	LOCUS_006964-RA	Mba09_g03500.1	82	20	102	83	21	3.95238	1.98272	0.999944	1>2	2.2131e-06	0.0103763	Rop guanine nucleotide exchange factor 5
6495	LOCUS_009729-RA	Mba05_g24520.1	315	79	394	316	80	3.95	1.98185	1	1>2	0	0	Sn1-specific diacylglycerol lipase alpha
757	LOCUS_003264-RA	Mba01_g14570.1	70	17	87	71	18	3.94444	1.97982	0.99966	1>2	1.3503e-05	0.0664018	hypothetical protein
8115	LOCUS_012541-RA	Mba06_g30330.1	129	32	161	130	33	3.93939	1.97797	1	1>2	2.60813e-09	9.81434e-06	hypothetical protein
2303	LOCUS_000239-RA	Mba02_g15790.1	58	14	72	59	15	3.93333	1.97575	0.997561	1>2	0.000104836	0.442327	Homeobox-leucine zipper protein ROC8
8654	LOCUS_005322-RA	Mba07_g04040.1	58	14	72	59	15	3.93333	1.97575	0.997561	1>2	0.000105255	0.443688	Pentatricopeptide repeat-containing protein At2g17033
2451	LOCUS_002078-RA	Mba02_g18660.1	168	42	210	169	43	3.93023	1.97461	1	1>2	1.01636e-11	3.29706e-08	putative ADP-ribosylation factor GTPase-activating protein AGD8
4043	LOCUS_007330-RA	Mba04_g07970.1	981	249	1230	982	250	3.928	1.97379	1	1>2	0	0	Protein unc-13
10054	LOCUS_022630-RA	Mba08_g07600.1	105	26	131	106	27	3.92593	1.97303	0.999998	1>2	7.04084e-08	0.00029349	Tol-Pal system protein TolB
2200	LOCUS_000859-RA	Mba02_g13780.1	254	64	318	255	65	3.92308	1.97199	1	1>2	2.4091e-17	6.03961e-14	3-oxo-5-alpha-steroid 4-dehydrogenase 1
4910	LOCUS_006711-RA	Mba04_g28580.1	1595	406	2001	1596	407	3.92138	1.97136	1	1>2	0	0	CCR4-NOT transcription complex subunit 3
7660	LOCUS_019356-RA	Mba06_g19560.1	481	122	603	482	123	3.9187	1.97037	1	1>2	0	0	Serine/threonine-protein kinase Nek4
10177	LOCUS_005742-RA	Mba08_g10370.1	89	22	111	90	23	3.91304	1.96829	0.999974	1>2	9.29146e-07	0.00422705	VAN3-binding protein
1235	LOCUS_024234-RA	Mba01_g24620.1	237	60	297	238	61	3.90164	1.96408	1	1>2	6.2301e-16	1.63602e-12	Homeobox-leucine zipper protein HOX21
3981	LOCUS_007696-RA	Mba04_g06240.1	432	110	542	433	111	3.9009	1.96381	1	1>2	0	0	DnaJ subfamily B member 6
10133	LOCUS_015752-RA	Mba08_g09410.1	77	19	96	78	20	3.9	1.96347	0.999862	1>2	5.62374e-06	0.0271811	Polyneuridine-aldehyde esterase
14258	LOCUS_002115-RA	Mba11_g10990.1	1995	511	2506	1996	512	3.89844	1.9629	1	1>2	0	0	Protein STRUBBELIG-RECEPTOR FAMILY 6
1814	LOCUS_015415-RA	Mba02_g05160.1	5632	1447	7079	5633	1448	3.89019	1.95984	1	1>2	0	0	Histone H3.3
14490	LOCUS_016131-RA	Mba11_g16410.1	773	198	971	774	199	3.88945	1.95957	1	1>2	0	0	Protein HEAT-STRESS-ASSOCIATED 32
5043	LOCUS_024034-RA	Mba04_g31830.1	34	8	42	35	9	3.88889	1.95936	0.916408	1>2	0.00503456	1	Ethylene-responsive transcription factor ERF034
10417	LOCUS_011052-RA	Mba08_g16390.1	34	8	42	35	9	3.88889	1.95936	0.916408	1>2	0.00504589	1	hypothetical protein
14139	LOCUS_011867-RA	Mba11_g08120.1	34	8	42	35	9	3.88889	1.95936	0.916408	1>2	0.00505722	1	hypothetical protein
2170	LOCUS_017354-RA	Mba02_g13080.1	267	68	335	268	69	3.88406	1.95756	1	1>2	0	0	hypothetical protein
283	LOCUS_009475-RA	Mba01_g04970.1	65	16	81	66	17	3.88235	1.95693	0.999043	1>2	4.23054e-05	0.202359	putative serine/threonine-protein kinase PIX13
4174	LOCUS_010057-RA	Mba04_g11240.1	65	16	81	66	17	3.88235	1.95693	0.999043	1>2	4.24766e-05	0.203122	18. class I heat shock protein
7318	LOCUS_004361-RA	Mba06_g12180.1	228	58	286	229	59	3.88136	1.95656	1	1>2	3.01698e-15	8.14282e-12	hypothetical protein
8418	LOCUS_018423-RA	Mba06_g36240.1	119	30	149	120	31	3.87097	1.95269	0.999999	1>2	1.63233e-08	6.49319e-05	ADP,ATP carrier protein ER-ANT1
12708	LOCUS_021770-RA	Mba10_g06180.1	173	44	217	174	45	3.86667	1.95109	1	1>2	8.72682e-12	2.82051e-08	CDP-diacylglycerol--glycerol-3-phosphate 3-phosphatidyltransferase 1, chloroplastic
3002	LOCUS_007504-RA	Mba03_g07650.1	115	29	144	116	30	3.86667	1.95109	0.999999	1>2	2.96841e-08	0.000120451	Phospholipid:diacylglycerol acyltransferase 1
3636	LOCUS_021232-RA	Mba03_g21610.1	57	14	71	58	15	3.86667	1.95109	0.996578	1>2	0.0001642	0.607165	LRR receptor-like serine/threonine-protein kinase
3514	LOCUS_008520-RA	Mba03_g19250.1	161	41	202	162	42	3.85714	1.94753	1	1>2	5.07433e-11	1.71056e-07	F-box protein At2g32560
285	LOCUS_009473-RA	Mba01_g05000.1	26	6	32	27	7	3.85714	1.94753	0.77159	1>2	0.0178723	1	Protein ELC
2301	LOCUS_000237-RA	Mba02_g15770.1	26	6	32	27	7	3.85714	1.94753	0.77159	1>2	0.0178999	1	Serine/threonine-protein kinase BRI1-like 2
11687	LOCUS_021221-RA	Mba09_g09260.1	26	6	32	27	7	3.85714	1.94753	0.77159	1>2	0.0179275	1	NAC domain-containing protein 21/22
239	LOCUS_009159-RA	Mba01_g03890.1	488	126	614	489	127	3.85039	1.94501	1	1>2	0	0	Phosphatidylinositol/phosphatidylcholine transfer protein SFH11
1208	LOCUS_019890-RA	Mba01_g24070.1	384	99	483	385	100	3.85	1.94486	1	1>2	0	0	Zinc finger protein BRUTUS
838	LOCUS_016245-RA	Mba01_g15980.1	49	12	61	50	13	3.84615	1.94342	0.98889	1>2	0.000564061	0.967504	putative serine/threonine-protein kinase WNK11
4722	LOCUS_016746-RA	Mba04_g24330.1	49	12	61	50	13	3.84615	1.94342	0.98889	1>2	0.000565802	0.967866	hypothetical protein
3597	LOCUS_005239-RA	Mba03_g20920.1	1265	329	1594	1266	330	3.83636	1.93974	1	1>2	0	0	putative methyltransferase PMT2
8987	LOCUS_015503-RA	Mba07_g11650.1	45	11	56	46	12	3.83333	1.9386	0.979394	1>2	0.00119928	0.999515	Cyclin-D4-1
9787	LOCUS_002135-RA	Mba08_g01300.1	45	11	56	46	12	3.83333	1.9386	0.979394	1>2	0.00120234	0.999525	Transcription factor bHLH128
12282	LOCUS_016781-RA	Mba09_g23150.1	639	166	805	640	167	3.83234	1.93822	1	1>2	0	0	Metal transporter Nramp2
9795	LOCUS_002071-RA	Mba08_g01470.1	1623	423	2046	1624	424	3.83019	1.93742	1	1>2	0	0	60S ribosomal protein L10
2957	LOCUS_018375-RA	Mba03_g06790.1	401	104	505	402	105	3.82857	1.93681	1	1>2	0	0	putative carboxylesterase 7
10857	LOCUS_002483-RA	Mba08_g25860.1	301	78	379	302	79	3.82278	1.93462	1	1>2	0	0	Lysine-specific demethylase JMJ30
3380	LOCUS_005976-RA	Mba03_g16050.1	316	82	398	317	83	3.81928	1.9333	1	1>2	0	0	BTB/POZ domain and ankyrin repeat-containing protein NPR1
5235	LOCUS_011892-RA	Mba04_g36090.1	373	97	470	374	98	3.81633	1.93218	1	1>2	0	0	Protein NTM1-like 9
7830	LOCUS_010318-RA	Mba06_g23320.1	3794	997	4791	3795	998	3.80261	1.92699	1	1>2	0	0	Polygalacturonase At1g48100
1641	LOCUS_026950-RA	Mba02_g01460.1	56	14	70	57	15	3.8	1.926	0.995228	1>2	0.000232053	0.739242	putative aquaporin PIP2-2
8023	LOCUS_025874-RA	Mba06_g28000.1	37	9	46	38	10	3.8	1.926	0.932526	1>2	0.00412325	1	Siroheme synthase 2
13686	LOCUS_008905-RA	Mba10_g25710.1	37	9	46	38	10	3.8	1.926	0.932526	1>2	0.00413251	1	hypothetical protein
257	LOCUS_025643-RA	Mba01_g04390.1	18	4	22	19	5	3.8	1.926	0.521087	1>2	0.0479001	1	Transcription factor TT2
3540	LOCUS_007394-RA	Mba03_g19830.1	18	4	22	19	5	3.8	1.926	0.521087	1>2	0.0479516	1	hypothetical protein
5745	LOCUS_030013-RA	Mba05_g07560.1	18	4	22	19	5	3.8	1.926	0.521087	1>2	0.048003	1	Glutathione S-transferase U18
9316	LOCUS_013182-RA	Mba07_g18670.1	18	4	22	19	5	3.8	1.926	0.521087	1>2	0.0480545	1	Putative clathrin assembly protein At1g25240
3325	LOCUS_020755-RA	Mba03_g14580.1	469	123	592	470	124	3.79032	1.92232	1	1>2	0	0	O-fucosyltransferase 16
6785	LOCUS_020014-RA	Mba06_g00080.1	71	18	89	72	19	3.78947	1.922	0.999494	1>2	2.04971e-05	0.100653	F-box protein SKIP8
9577	LOCUS_015281-RA	Mba07_g23860.1	71	18	89	72	19	3.78947	1.922	0.999494	1>2	2.0591e-05	0.101109	hypothetical protein
1453	LOCUS_026857-RA	Mba01_g29200.1	158	41	199	159	42	3.78571	1.92057	1	1>2	1.51307e-10	5.25793e-07	Histone H3.2
706	LOCUS_018739-RA	Mba01_g13750.1	52	13	65	53	14	3.78571	1.92057	0.991461	1>2	0.000423925	0.92073	Putative pentatricopeptide repeat-containing protein At3g13770, mitochondrial
1681	LOCUS_018279-RA	Mba02_g02430.1	139	36	175	140	37	3.78378	1.91983	1	1>2	1.93592e-09	7.22288e-06	F-box only protein 6
11702	LOCUS_002524-RA	Mba09_g09620.1	589	155	744	590	156	3.78205	1.91917	1	1>2	0	0	putative inactive leucine-rich repeat receptor-like protein kinase At3g03770
3011	LOCUS_010385-RA	Mba03_g07770.1	101	26	127	102	27	3.77778	1.91754	0.999991	1>2	3.00882e-07	0.0013158	hypothetical protein
2886	LOCUS_012747-RA	Mba03_g05480.1	33	8	41	34	9	3.77778	1.91754	0.886599	1>2	0.00739616	1	Pentatricopeptide repeat-containing protein DOT4, chloroplastic
3125	LOCUS_009647-RA	Mba03_g10060.1	33	8	41	34	9	3.77778	1.91754	0.886599	1>2	0.00741105	1	Putative U-box domain-containing protein 42
3396	LOCUS_020745-RA	Mba03_g16430.1	33	8	41	34	9	3.77778	1.91754	0.886599	1>2	0.00742594	1	Type IV inositol polyphosphate 5-phosphatase 7
7181	LOCUS_022366-RA	Mba06_g09300.1	33	8	41	34	9	3.77778	1.91754	0.886599	1>2	0.00744083	1	LRR receptor-like serine/threonine-protein kinase ERECTA
5884	LOCUS_008204-RA	Mba05_g10350.1	225	59	284	226	60	3.76667	1.91329	1	1>2	2.11434e-14	5.93072e-11	Pyruvate decarboxylase 2
3143	LOCUS_025991-RA	Mba03_g10440.1	176	46	222	177	47	3.76596	1.91302	1	1>2	1.2729e-11	4.15094e-08	Serine/threonine-protein kinase Nek6
3669	LOCUS_016112-RA	Mba03_g22310.1	879	233	1112	880	234	3.76068	1.91099	1	1>2	0	0	Triacylglycerol lipase 1
13119	LOCUS_026650-RA	Mba10_g13920.1	123	32	155	124	33	3.75758	1.9098	0.999999	1>2	2.02489e-08	8.11139e-05	Transcription factor E2FB
14614	LOCUS_001879-RA	Mba11_g18850.1	198	52	250	199	53	3.75472	1.9087	1	1>2	7.59079e-13	2.31519e-09	Signal recognition particle receptor subunit alpha
2973	LOCUS_025788-RA	Mba03_g07120.1	239	63	302	240	64	3.75	1.90689	1	1>2	2.83057e-15	7.63123e-12	hypothetical protein
2438	LOCUS_002095-RA	Mba02_g18500.1	44	11	55	45	12	3.75	1.90689	0.971229	1>2	0.00160471	0.99997	Transcription factor MYB3
6816	LOCUS_000561-RA	Mba06_g00890.1	29	7	36	30	8	3.75	1.90689	0.813601	1>2	0.0138753	1	KH domain-containing protein At2g38610
4628	LOCUS_007484-RA	Mba04_g22460.1	130	34	164	131	35	3.74286	1.90414	1	1>2	9.07372e-09	3.54141e-05	hypothetical protein
8612	LOCUS_006827-RA	Mba07_g03120.1	130	34	164	131	35	3.74286	1.90414	1	1>2	9.14587e-09	3.57048e-05	Auxin-responsive protein IAA25
4044	LOCUS_012451-RA	Mba04_g07970.1	934	249	1183	935	250	3.74	1.90304	1	1>2	0	0	Protein unc-13
14167	LOCUS_022212-RA	Mba11_g08920.1	70	18	88	71	19	3.73684	1.90182	0.999284	1>2	3.02556e-05	0.147256	ACT domain-containing protein ACR6
7910	LOCUS_008739-RA	Mba06_g25400.1	55	14	69	56	15	3.73333	1.90046	0.993383	1>2	0.000319907	0.848117	hypothetical protein
4398	LOCUS_020471-RA	Mba04_g16910.1	286	76	362	287	77	3.72727	1.89812	1	1>2	0	0	Secoisolariciresinol dehydrogenase
7026	LOCUS_000297-RA	Mba06_g05810.1	204	54	258	205	55	3.72727	1.89812	1	1>2	4.99754e-13	1.50976e-09	Reticulon-like protein B8
5453	LOCUS_005748-RA	Mba05_g01220.1	107	28	135	108	29	3.72414	1.89691	0.999994	1>2	1.7863e-07	0.000767635	Amino acid permease 8
10897	LOCUS_004668-RA	Mba08_g26740.1	1179	316	1495	1180	317	3.7224	1.89623	1	1>2	0	0	putative xyloglucan endotransglucosylase/hydrolase protein 7
9434	LOCUS_019075-RA	Mba07_g21410.1	92	24	116	93	25	3.72	1.8953	0.999957	1>2	1.63246e-06	0.00757361	Dual specificity protein phosphatase 12
13645	LOCUS_016378-RA	Mba10_g24920.1	211	56	267	212	57	3.7193	1.89503	1	1>2	2.24173e-13	6.65345e-10	Putative hydrolase C777.06c
10288	LOCUS_006766-RA	Mba08_g13230.1	129	34	163	130	35	3.71429	1.89308	1	1>2	1.29991e-08	5.1332e-05	Auxin response factor 8
3135	LOCUS_020710-RA	Mba03_g10210.1	77	20	97	78	21	3.71429	1.89308	0.999708	1>2	1.16817e-05	0.0573783	LRR receptor-like serine/threonine-protein kinase
7809	LOCUS_004598-RA	Mba06_g22970.1	51	13	64	52	14	3.71429	1.89308	0.988194	1>2	0.00061232	0.976181	hypothetical protein
6818	LOCUS_008494-RA	Mba06_g01030.1	25	6	31	26	7	3.71429	1.89308	0.704583	1>2	0.0255952	1	hypothetical protein
12398	LOCUS_015071-RA	Mba09_g25770.1	25	6	31	26	7	3.71429	1.89308	0.704583	1>2	0.0256295	1	Protein ELF4-LIKE 3
12901	LOCUS_020574-RA	Mba10_g09760.1	25	6	31	26	7	3.71429	1.89308	0.704583	1>2	0.0256638	1	Ras-related protein RABA2a
11653	LOCUS_001028-RA	Mba09_g08490.1	760	204	964	761	205	3.7122	1.89227	1	1>2	0	0	Cyclic nucleotide-gated ion channel 2
4972	LOCUS_018433-RA	Mba04_g29890.1	2118	570	2688	2119	571	3.71103	1.89182	1	1>2	0	0	Ubiquitin carboxyl-terminal hydrolase 13
6669	LOCUS_003209-RA	Mba05_g28700.1	266	71	337	267	72	3.70833	1.89077	1	1>2	1.12674e-16	2.8777e-13	60S ribosomal protein L22-2
4387	LOCUS_014414-RA	Mba04_g16540.1	62	16	78	63	17	3.70588	1.88982	0.997278	1>2	0.00011848	0.485064	Receptor-like cytosolic serine/threonine-protein kinase RBK2
4921	LOCUS_010486-RA	Mba04_g28810.1	62	16	78	63	17	3.70588	1.88982	0.997278	1>2	0.000118944	0.486466	putative serine/threonine-protein kinase PBL19
9008	LOCUS_009866-RA	Mba07_g12030.1	1899	512	2411	1900	513	3.7037	1.88897	1	1>2	0	0	Protein MARD1
523	LOCUS_001336-RA	Mba01_g09180.1	147	39	186	148	40	3.7	1.88753	1	1>2	1.20492e-09	4.44012e-06	bZIP transcription factor 12
5998	LOCUS_008948-RA	Mba05_g12810.1	36	9	45	37	10	3.7	1.88753	0.908301	1>2	0.0056218	1	Pentatricopeptide repeat-containing protein At2g34400
10325	LOCUS_005182-RA	Mba08_g13830.1	84	22	106	85	23	3.69565	1.88583	0.999867	1>2	5.33067e-06	0.0257258	U11/U12 small nuclear ribonucleoprotein
2218	LOCUS_004408-RA	Mba02_g14000.1	276	74	350	277	75	3.69333	1.88492	1	1>2	2.75898e-17	6.92779e-14	Methyltransferase-like protein 25
8694	LOCUS_000511-RA	Mba07_g04910.1	47	12	59	48	13	3.69231	1.88452	0.978523	1>2	0.00125596	0.99967	Ubiquitin carboxyl-terminal hydrolase 19
11169	LOCUS_006852-RA	Mba08_g32070.1	47	12	59	48	13	3.69231	1.88452	0.978523	1>2	0.00125915	0.999677	Protein NRT1/ PTR FAMILY 5.10
12010	LOCUS_006985-RA	Mba09_g16240.1	47	12	59	48	13	3.69231	1.88452	0.978523	1>2	0.00126233	0.999684	Myb-related protein 306
5155	LOCUS_021996-RA	Mba04_g34350.1	427	115	542	428	116	3.68966	1.88349	1	1>2	0	0	DNA-directed RNA polymerases II, IV and V subunit 6A
599	LOCUS_025823-RA	Mba01_g10780.1	106	28	134	107	29	3.68966	1.88349	0.999992	1>2	2.55871e-07	0.00111293	Myb-related protein 308
12644	LOCUS_020590-RA	Mba10_g04920.1	165	44	209	166	45	3.68889	1.88319	1	1>2	1.40765e-10	4.88174e-07	Phosphatidylinositol transfer protein 3
5527	LOCUS_018526-RA	Mba05_g02490.1	117	31	148	118	32	3.6875	1.88264	0.999998	1>2	6.16419e-08	0.000255905	hypothetical protein
8458	LOCUS_009056-RA	Mba06_g37110.1	58	15	73	59	16	3.6875	1.88264	0.994918	1>2	0.000249937	0.766224	hypothetical protein
13467	LOCUS_018965-RA	Mba10_g21500.1	161	43	204	162	44	3.68182	1.88042	1	1>2	2.37739e-10	8.36603e-07	Protein spinster
5157	LOCUS_022665-RA	Mba04_g34370.1	352	95	447	353	96	3.67708	1.87856	1	1>2	0	0	Protein HOTHEAD
7818	LOCUS_002741-RA	Mba06_g23080.1	135	36	171	136	37	3.67568	1.87801	1	1>2	7.29896e-09	2.82977e-05	hypothetical protein
13590	LOCUS_027276-RA	Mba10_g23740.1	157	42	199	158	43	3.67442	1.87752	1	1>2	4.53236e-10	1.62349e-06	hypothetical protein
579	LOCUS_016200-RA	Mba01_g10260.1	388	105	493	389	106	3.66981	1.87571	1	1>2	0	0	Peptidyl-prolyl cis-trans isomerase CYP23
1390	LOCUS_021602-RA	Mba01_g28020.1	120	32	152	121	33	3.66667	1.87447	0.999998	1>2	4.68799e-08	0.000193033	putative membrane protein At1g75140
10104	LOCUS_013031-RA	Mba08_g08830.1	109	29	138	110	30	3.66667	1.87447	0.999994	1>2	1.94272e-07	0.000837156	Serine/threonine-protein phosphatase 7 long form
4347	LOCUS_028867-RA	Mba04_g15250.1	76	20	96	77	21	3.66667	1.87447	0.999596	1>2	1.54824e-05	0.0761595	Jasmonic acid-amido synthetase JAR1
360	LOCUS_003690-RA	Mba01_g06230.1	54	14	68	55	15	3.66667	1.87447	0.990875	1>2	0.00044385	0.93009	EEF1A lysine methyltransferase 1
14334	LOCUS_017816-RA	Mba11_g12980.1	43	11	54	44	12	3.66667	1.87447	0.960115	1>2	0.0023964	1	3-phosphoinositide-dependent protein kinase 1
5486	LOCUS_020136-RA	Mba05_g01830.1	32	8	40	33	9	3.66667	1.87447	0.848661	1>2	0.0105287	1	hypothetical protein
2693	LOCUS_013114-RA	Mba03_g00860.1	21	5	26	22	6	3.66667	1.87447	0.56968	1>2	0.0400847	1	Cyclin-D3-2
5055	LOCUS_023332-RA	Mba04_g32010.1	21	5	26	22	6	3.66667	1.87447	0.56968	1>2	0.0401322	1	Auxin-responsive protein SAUR32
6757	LOCUS_027019-RA	Mba05_g30700.1	21	5	26	22	6	3.66667	1.87447	0.56968	1>2	0.0401797	1	Protein phosphatase 2C 3
9681	LOCUS_006577-RA	Mba07_g26090.1	21	5	26	22	6	3.66667	1.87447	0.56968	1>2	0.0402272	1	hypothetical protein
5011	LOCUS_018391-RA	Mba04_g31090.1	387	105	492	388	106	3.66038	1.87199	1	1>2	0	0	Vesicle-associated protein 4-2
11148	LOCUS_005470-RA	Mba08_g31600.1	676	184	860	677	185	3.65946	1.87163	1	1>2	0	0	Phospholipid-transporting ATPase 3
8808	LOCUS_006661-RA	Mba07_g07360.1	449	122	571	450	123	3.65854	1.87127	1	1>2	0	0	DNA-directed RNA polymerase I subunit 1
8332	LOCUS_028210-RA	Mba06_g34690.1	273	74	347	274	75	3.65333	1.86921	1	1>2	1.04451e-16	2.66454e-13	18. class I heat shock protein
3689	LOCUS_012497-RA	Mba03_g22700.1	707	193	900	708	194	3.64948	1.86769	1	1>2	0	0	Uclacyanin 1
11921	LOCUS_024449-RA	Mba09_g14450.1	112	30	142	113	31	3.64516	1.86598	0.999995	1>2	1.56588e-07	0.000669972	N-alpha-acetyltransferase 40
6921	LOCUS_005688-RA	Mba06_g03300.1	141	38	179	142	39	3.64103	1.86434	1	1>2	4.44394e-09	1.69846e-05	Putative RING-H2 finger protein ATL49
9675	LOCUS_018790-RA	Mba07_g25960.1	108	29	137	109	30	3.63333	1.86129	0.999992	1>2	2.7006e-07	0.00117677	BTB/POZ domain-containing protein NPY2
7197	LOCUS_008218-RA	Mba06_g09700.1	68	18	86	69	19	3.63158	1.8606	0.998573	1>2	5.90477e-05	0.274133	Galactinol--sucrose galactosyltransferase
14595	LOCUS_017349-RA	Mba11_g18510.1	184	50	234	185	51	3.62745	1.85896	1	1>2	1.63717e-11	5.36991e-08	Glycerol-3-phosphate acyltransferase 9
10868	LOCUS_007156-RA	Mba08_g26130.1	28	7	35	29	8	3.625	1.85798	0.756787	1>2	0.0190003	1	Peroxidase 65
5041	LOCUS_027418-RA	Mba04_g31780.1	372	102	474	373	103	3.62136	1.85653	1	1>2	0	0	Isoflavone reductase-like protein
1614	LOCUS_027689-RA	Mba02_g00550.1	75	20	95	76	21	3.61905	1.85561	0.99944	1>2	2.36949e-05	0.116109	Protein REVEILLE 2
6327	LOCUS_000203-RA	Mba05_g20720.1	397	109	506	398	110	3.61818	1.85526	1	1>2	0	0	Rhodanese-like domain-containing protein 17
9245	LOCUS_009369-RA	Mba07_g17270.1	46	12	58	47	13	3.61538	1.85415	0.970351	1>2	0.00171651	0.999986	Transmembrane protein 53
5365	LOCUS_027442-RA	Mba04_g39200.1	205	56	261	206	57	3.61404	1.85361	1	1>2	1.46548e-12	4.53713e-09	hypothetical protein
2601	LOCUS_018244-RA	Mba02_g22530.1	270	74	344	271	75	3.61333	1.85333	1	1>2	2.78926e-16	7.22977e-13	Beta-galactosidase 15
12532	LOCUS_005802-RA	Mba10_g01910.1	713	197	910	714	198	3.60606	1.85042	1	1>2	0	0	Putative callose synthase 8
10315	LOCUS_007919-RA	Mba08_g13640.1	637	176	813	638	177	3.60452	1.84981	1	1>2	0	0	Protein S-acyltransferase 10
6115	LOCUS_027251-RA	Mba05_g15280.1	35	9	44	36	10	3.6	1.848	0.87727	1>2	0.00847119	1	Probably inactive receptor-like protein kinase At2g46850
7957	LOCUS_010679-RA	Mba06_g26410.1	1798	499	2297	1799	500	3.598	1.8472	1	1>2	0	0	Serine decarboxylase 1
1709	LOCUS_016176-RA	Mba02_g02930.1	96	26	122	97	27	3.59259	1.84503	0.999953	1>2	1.74431e-06	0.00811121	F-box protein SKP2A
4851	LOCUS_014568-RA	Mba04_g27170.1	462	128	590	463	129	3.58915	1.84364	1	1>2	0	0	hypothetical protein
10799	LOCUS_022474-RA	Mba08_g24460.1	60	16	76	61	17	3.58824	1.84327	0.994693	1>2	0.000265991	0.788159	Granule-bound starch synthase 2, chloroplastic/amyloplastic
9726	LOCUS_021231-RA	Mba07_g27000.1	232	64	296	233	65	3.58462	1.84182	1	1>2	7.62451e-14	2.20501e-10	Zinc finger CCCH domain-containing protein 24
11002	LOCUS_007214-RA	Mba08_g28920.1	42	11	53	43	12	3.58333	1.8413	0.945193	1>2	0.00342243	1	TLC domain-containing protein At5g14285
10674	LOCUS_007619-RA	Mba08_g21790.1	475	132	607	476	133	3.57895	1.83954	1	1>2	0	0	Receptor-like protein kinase FERONIA
930	LOCUS_020854-RA	Mba01_g17710.1	117	32	149	118	33	3.57576	1.83825	0.999996	1>2	1.32386e-07	0.000563275	GTP-binding nuclear protein Ran-3
11738	LOCUS_026838-RA	Mba09_g10340.1	99	27	126	100	28	3.57143	1.8365	0.999965	1>2	1.24289e-06	0.00571217	Dirigent protein 1
5751	LOCUS_025372-RA	Mba05_g07690.1	24	6	30	25	7	3.57143	1.8365	0.629156	1>2	0.0318344	1	B3 domain-containing protein Os02g0683500
11385	LOCUS_012504-RA	Mba09_g02830.1	24	6	30	25	7	3.57143	1.8365	0.629156	1>2	0.0318766	1	Auxin-responsive protein IAA1
6395	LOCUS_014847-RA	Mba05_g22470.1	431	120	551	432	121	3.57025	1.83602	1	1>2	0	0	E3 ubiquitin-protein ligase WAV3
9636	LOCUS_005998-RA	Mba07_g25010.1	452	126	578	453	127	3.56693	1.83468	1	1>2	0	0	Auxin response factor 2
7217	LOCUS_009679-RA	Mba06_g10200.1	2196	615	2811	2197	616	3.56656	1.83453	1	1>2	0	0	Heat shock protein 17
2908	LOCUS_007909-RA	Mba03_g06000.1	1809	507	2316	1810	508	3.56299	1.83309	1	1>2	0	0	hypothetical protein
2058	LOCUS_013524-RA	Mba02_g10530.1	177	49	226	178	50	3.56	1.83188	1	1>2	9.46244e-11	3.24467e-07	RNA exonuclease 4
2976	LOCUS_003476-RA	Mba03_g07170.1	241	67	308	242	68	3.55882	1.8314	1	1>2	3.13595e-14	8.87788e-11	Thaumatin-like protein
2034	LOCUS_019466-RA	Mba02_g09950.1	383	107	490	384	108	3.55556	1.83007	1	1>2	0	0	Protein HOTHEAD
7420	LOCUS_008583-RA	Mba06_g14310.1	31	8	39	32	9	3.55556	1.83007	0.801781	1>2	0.0151121	1	hypothetical protein
10630	LOCUS_022395-RA	Mba08_g20890.1	31	8	39	32	9	3.55556	1.83007	0.801781	1>2	0.0151365	1	Phosphatidylinositol 4-kinase gamma 4
11663	LOCUS_008792-RA	Mba09_g08660.1	31	8	39	32	9	3.55556	1.83007	0.801781	1>2	0.0151609	1	QWRF motif-containing protein 2
11196	LOCUS_008759-RA	Mba08_g32560.1	70	19	89	71	20	3.55	1.82782	0.998549	1>2	6.00672e-05	0.278313	Sialyltransferase-like protein 1
1222	LOCUS_016607-RA	Mba01_g24260.1	38	10	48	39	11	3.54545	1.82597	0.90257	1>2	0.0064119	1	Phosphatidylinositol 4-phosphate 5-kinase 1
9655	LOCUS_001194-RA	Mba07_g25550.1	38	10	48	39	11	3.54545	1.82597	0.90257	1>2	0.00642482	1	Thymidine kinase
790	LOCUS_012018-RA	Mba01_g15190.1	3120	881	4001	3121	882	3.53855	1.82316	1	1>2	0	0	V-type proton ATPase subunit d2
8411	LOCUS_014151-RA	Mba06_g36160.1	45	12	57	46	13	3.53846	1.82312	0.959316	1>2	0.00245393	1	Protein SMAX1-LIKE 3
10176	LOCUS_005740-RA	Mba08_g10330.1	98	27	125	99	28	3.53571	1.822	0.999951	1>2	1.83236e-06	0.00853527	1-aminocyclopropane-1-carboxylate oxidase
11926	LOCUS_008070-RA	Mba09_g14510.1	653	184	837	654	185	3.53514	1.82177	1	1>2	0	0	Nicastrin
14762	LOCUS_002053-RA	Mba11_g22190.1	426	120	546	427	121	3.52893	1.81923	1	1>2	0	0	AMP deaminase
6702	LOCUS_024482-RA	Mba05_g29600.1	66	18	84	67	19	3.52632	1.81816	0.997187	1>2	0.000123669	0.50051	Pathogenesis-related genes transcriptional activator PTI6
11120	LOCUS_014256-RA	Mba08_g31120.1	249	70	319	250	71	3.52113	1.81604	1	1>2	1.55385e-14	4.33058e-11	hypothetical protein
7067	LOCUS_019336-RA	Mba06_g06810.1	182	51	233	183	52	3.51923	1.81526	1	1>2	7.40375e-11	2.52098e-07	Pyridine nucleotide-disulfide oxidoreductase domain-containing protein 2
11467	LOCUS_017338-RA	Mba09_g04170.1	94	26	120	95	27	3.51852	1.81497	0.999911	1>2	3.51213e-06	0.0167242	Serine/threonine-protein kinase STY8
9492	LOCUS_018994-RA	Mba07_g22310.1	122	34	156	123	35	3.51429	1.81323	0.999997	1>2	1.07969e-07	0.00045628	Ran-binding protein 1 b
5027	LOCUS_000350-RA	Mba04_g31530.1	533	151	684	534	152	3.51316	1.81277	1	1>2	0	0	Protein SUPPRESSOR OF K(+) TRANSPORT GROWTH DEFECT 1
9549	LOCUS_004518-RA	Mba07_g23390.1	251	71	322	252	72	3.5	1.80735	1	1>2	1.61006e-14	4.49045e-11	MLO-like protein 1
13493	LOCUS_013840-RA	Mba10_g21980.1	139	39	178	140	40	3.5	1.80735	0.999999	1>2	1.76528e-08	7.03968e-05	Flavonol synthase/flavanone 3-hydroxylase
14208	LOCUS_020288-RA	Mba11_g09790.1	83	23	106	84	24	3.5	1.80735	0.999631	1>2	1.43796e-05	0.070731	ABC transporter G family member 25
8853	LOCUS_007040-RA	Mba07_g08330.1	62	17	79	63	18	3.5	1.80735	0.994569	1>2	0.000268623	0.791561	Mitochondrial carrier protein CoAc2
6002	LOCUS_011694-RA	Mba05_g12900.1	55	15	70	56	16	3.5	1.80735	0.986813	1>2	0.000700378	0.98655	Exocyst complex component EXO70A1
8750	LOCUS_005144-RA	Mba07_g06250.1	34	9	43	35	10	3.5	1.80735	0.83855	1>2	0.0119105	1	Cytochrome P450 89A9
8114	LOCUS_012542-RA	Mba06_g30320.1	27	7	34	28	8	3.5	1.80735	0.690563	1>2	0.0264697	1	Galactan beta-1,4-galactosyltransferase GALS2
7385	LOCUS_013911-RA	Mba06_g13650.1	457	130	587	458	131	3.49618	1.80578	1	1>2	0	0	PH, RCC1 and FYVE domains-containing protein 1
7615	LOCUS_008690-RA	Mba06_g18770.1	817	233	1050	818	234	3.49573	1.80559	1	1>2	0	0	TVP38/TMEM64 family membrane protein slr0305
10071	LOCUS_022340-RA	Mba08_g07950.1	1330	380	1710	1331	381	3.49344	1.80465	1	1>2	0	0	Flavonoid 3',5'-hydroxylase 1
4834	LOCUS_023010-RA	Mba04_g26730.1	219	62	281	220	63	3.49206	1.80408	1	1>2	1.07913e-12	3.31725e-09	Nudix hydrolase 2
5015	LOCUS_017381-RA	Mba04_g31190.1	341	97	438	342	98	3.4898	1.80314	1	1>2	0	0	hypothetical protein
10479	LOCUS_011755-RA	Mba08_g17850.1	163	46	209	164	47	3.48936	1.80296	1	1>2	9.64507e-10	3.53298e-06	Myb-related protein 308
14773	LOCUS_006244-RA	Mba11_g22380.1	435	124	559	436	125	3.488	1.8024	1	1>2	0	0	Mediator of RNA polymerase II transcription subunit 33A
1870	LOCUS_004533-RA	Mba02_g06610.1	386	110	496	387	111	3.48649	1.80177	1	1>2	0	0	Two-component response regulator-like PRR1
10556	LOCUS_020841-RA	Mba08_g19280.1	93	26	119	94	27	3.48148	1.7997	0.999877	1>2	5.00101e-06	0.0240908	Protein RICE SALT SENSITIVE 3
11824	LOCUS_006631-RA	Mba09_g12080.1	86	24	110	87	25	3.48	1.79909	0.999711	1>2	1.15711e-05	0.0568291	hypothetical protein
2636	LOCUS_028886-RA	Mba02_g23240.1	79	22	101	80	23	3.47826	1.79837	0.999364	1>2	2.62e-05	0.128095	hypothetical protein
8566	LOCUS_017705-RA	Mba07_g02250.1	79	22	101	80	23	3.47826	1.79837	0.999364	1>2	2.63165e-05	0.128649	Cytokinin dehydrogenase 11
8726	LOCUS_001068-RA	Mba07_g05640.1	138	39	177	139	40	3.475	1.79701	0.999999	1>2	2.59077e-08	0.000104636	F-box protein PP2-A13
8500	LOCUS_006153-RA	Mba07_g00500.1	329	94	423	330	95	3.47368	1.79647	1	1>2	0	0	ABC transporter B family member 25
6224	LOCUS_004326-RA	Mba05_g18280.1	65	18	83	66	19	3.47368	1.79647	0.996072	1>2	0.00018961	0.662732	Putative DEAD-box ATP-dependent RNA helicase 33
10124	LOCUS_011808-RA	Mba08_g09190.1	1065	306	1371	1066	307	3.47231	1.7959	1	1>2	0	0	putative glycerol-3-phosphate dehydrogenase [NAD(+)] 1, cytosolic
8683	LOCUS_016950-RA	Mba07_g04720.1	58	16	74	59	17	3.47059	1.79518	0.989923	1>2	0.000530265	0.95965	Protein STRUBBELIG-RECEPTOR FAMILY 5
12581	LOCUS_004177-RA	Mba10_g03560.1	214	61	275	215	62	3.46774	1.794	1	1>2	2.79457e-12	8.78892e-09	Unknown protein 1
14069	LOCUS_006936-RA	Mba11_g06720.1	51	14	65	52	15	3.46667	1.79355	0.976847	1>2	0.00135213	0.999829	Protein ELC-like
14482	LOCUS_017654-RA	Mba11_g16190.1	369	106	475	370	107	3.45794	1.78991	1	1>2	0	0	Phosphoglycerate kinase, cytosolic
9512	LOCUS_002625-RA	Mba07_g22660.1	1676	484	2160	1677	485	3.45773	1.78983	1	1>2	0	0	Stearoyl-[acyl-carrier-protein] 9-desaturase, chloroplastic
5065	LOCUS_014883-RA	Mba04_g32270.1	303	87	390	304	88	3.45455	1.7885	1	1>2	5.19978e-17	1.3145e-13	Barley B recombinant-like protein D
3863	LOCUS_010120-RA	Mba04_g03930.1	189	54	243	190	55	3.45455	1.7885	1	1>2	5.63694e-11	1.90529e-07	Nuclear transcription factor Y subunit C-6
1706	LOCUS_004565-RA	Mba02_g02880.1	206	59	265	207	60	3.45	1.7866	1	1>2	8.08035e-12	2.60672e-08	Pentatricopeptide repeat-containing protein At1g10270
3441	LOCUS_013055-RA	Mba03_g17450.1	889	257	1146	890	258	3.44961	1.78643	1	1>2	0	0	putative inactive purple acid phosphatase 27
13433	LOCUS_026742-RA	Mba10_g20730.1	230	66	296	231	67	3.44776	1.78566	1	1>2	4.85737e-13	1.46644e-09	putative receptor-like serine/threonine-protein kinase At5g57670
13444	LOCUS_022656-RA	Mba10_g20880.1	1109	321	1430	1110	322	3.4472	1.78543	1	1>2	0	0	WAT1-related protein At4g30420
11578	LOCUS_028256-RA	Mba09_g06870.1	278	80	358	279	81	3.44444	1.78427	1	1>2	1.47719e-15	3.93818e-12	Ankyrin repeat-containing protein BDA1
2459	LOCUS_009942-RA	Mba02_g18970.1	247	71	318	248	72	3.44444	1.78427	1	1>2	6.13038e-14	1.76371e-10	ELMO domain-containing protein A
12474	LOCUS_002777-RA	Mba10_g00360.1	123	35	158	124	36	3.44444	1.78427	0.999995	1>2	1.64343e-07	0.000704292	Auxin-responsive protein IAA18
1865	LOCUS_004538-RA	Mba02_g06540.1	30	8	38	31	9	3.44444	1.78427	0.745816	1>2	0.0203425	1	Growth-regulating factor 5
13396	LOCUS_028541-RA	Mba10_g19790.1	30	8	38	31	9	3.44444	1.78427	0.745816	1>2	0.0203729	1	Protein NRT1/ PTR FAMILY 5.7
4107	LOCUS_013885-RA	Mba04_g09490.1	171	49	220	172	50	3.44	1.78241	1	1>2	6.08377e-10	2.19807e-06	putative inactive receptor kinase At5g67200
954	LOCUS_000058-RA	Mba01_g18100.1	1505	437	1942	1506	438	3.43836	1.78172	1	1>2	0	0	Ubiquitin domain-containing protein DSK2b
4031	LOCUS_016521-RA	Mba04_g07710.1	54	15	69	55	16	3.4375	1.78136	0.982115	1>2	0.00102724	0.998453	3-deoxy-manno-octulosonate cytidylyltransferase, mitochondrial
12160	LOCUS_026716-RA	Mba09_g19610.1	54	15	69	55	16	3.4375	1.78136	0.982115	1>2	0.00102993	0.99848	Brassinosteroid LRR receptor kinase BRL1
1877	LOCUS_011875-RA	Mba02_g06800.1	507	147	654	508	148	3.43243	1.77923	1	1>2	0	0	hypothetical protein
4344	LOCUS_003656-RA	Mba04_g15120.1	95	27	122	96	28	3.42857	1.77761	0.999875	1>2	5.04998e-06	0.0243337	putative membrane-associated kinase regulator 2
1178	LOCUS_026399-RA	Mba01_g23410.1	47	13	60	48	14	3.42857	1.77761	0.95881	1>2	0.0025295	1	Phosphate transporter PHO1
10187	LOCUS_025380-RA	Mba08_g10590.1	47	13	60	48	14	3.42857	1.77761	0.95881	1>2	0.00253533	1	Putative ribosomal-protein-alanine acetyltransferase
13284	LOCUS_009677-RA	Mba10_g17760.1	47	13	60	48	14	3.42857	1.77761	0.95881	1>2	0.00254116	1	hypothetical protein
88	LOCUS_014746-RA	Mba01_g00560.1	23	6	29	24	7	3.42857	1.77761	0.548864	1>2	0.042266	1	Pentatricopeptide repeat-containing protein At4g13650
7424	LOCUS_008590-RA	Mba06_g14380.1	23	6	29	24	7	3.42857	1.77761	0.548864	1>2	0.0423155	1	CASP-like protein 1C1
13411	LOCUS_008039-RA	Mba10_g20180.1	88	25	113	89	26	3.42308	1.77529	0.999697	1>2	1.19659e-05	0.058789	Uncharacterized protein YKR070W
1360	LOCUS_015191-RA	Mba01_g27350.1	2576	752	3328	2577	753	3.42231	1.77497	1	1>2	0	0	COBRA-like protein 1
1898	LOCUS_002388-RA	Mba02_g07250.1	423	123	546	424	124	3.41935	1.77372	1	1>2	0	0	Spermidine synthase 1
13726	LOCUS_017567-RA	Mba10_g26890.1	105	30	135	106	31	3.41935	1.77372	0.99996	1>2	1.50348e-06	0.00695495	Hydrophobic protein OSR8
9223	LOCUS_015047-RA	Mba07_g16960.1	3978	1163	5141	3979	1164	3.41838	1.77331	1	1>2	0	0	RuBisCO large subunit-binding protein subunit alpha, chloroplastic
1889	LOCUS_012302-RA	Mba02_g07100.1	163	47	210	164	48	3.41667	1.77259	1	1>2	1.89906e-09	7.08156e-06	hypothetical protein
1008	LOCUS_014876-RA	Mba01_g19570.1	40	11	51	41	12	3.41667	1.77259	0.900007	1>2	0.00660811	1	ATP-dependent DNA helicase 2 subunit KU80
6696	LOCUS_001457-RA	Mba05_g29360.1	40	11	51	41	12	3.41667	1.77259	0.900007	1>2	0.00662134	1	hypothetical protein
10542	LOCUS_005982-RA	Mba08_g19080.1	330	96	426	331	97	3.41237	1.77077	1	1>2	0	0	UV-stimulated scaffold protein A
11031	LOCUS_014124-RA	Mba08_g29480.1	613	179	792	614	180	3.41111	1.77024	1	1>2	0	0	Alcohol dehydrogenase 1
10111	LOCUS_024059-RA	Mba08_g08940.1	74	21	95	75	22	3.40909	1.76939	0.998473	1>2	6.34904e-05	0.292193	hypothetical protein
13816	LOCUS_000760-RA	Mba11_g01390.1	1174	344	1518	1175	345	3.4058	1.76799	1	1>2	0	0	Remorin 4.1
14152	LOCUS_002252-RA	Mba11_g08530.1	67	19	86	68	20	3.4	1.76553	0.996083	1>2	0.000186998	0.657384	Zinc finger protein 4
9910	LOCUS_025228-RA	Mba08_g04260.1	94	27	121	95	28	3.39286	1.7625	0.999829	1>2	7.07021e-06	0.0343869	hypothetical protein
13016	LOCUS_028563-RA	Mba10_g12150.1	976	287	1263	977	288	3.39236	1.76229	1	1>2	0	0	Glycerol-3-phosphate 2-O-acyltransferase 6
4000	LOCUS_013928-RA	Mba04_g06910.1	199	58	257	200	59	3.38983	1.76121	1	1>2	3.71005e-11	1.24064e-07	putative WRKY transcription factor 4
12964	LOCUS_019163-RA	Mba10_g11020.1	470	138	608	471	139	3.38849	1.76064	1	1>2	0	0	Basic transcription factor 3
4832	LOCUS_026094-RA	Mba04_g26620.1	605	178	783	606	179	3.38547	1.75936	1	1>2	0	0	Transcription initiation factor TFIID subunit 6
14062	LOCUS_027063-RA	Mba11_g06600.1	175	51	226	176	52	3.38462	1.75899	1	1>2	6.68339e-10	2.42139e-06	DNA-(apurinic or apyrimidinic site) lyase 2
4346	LOCUS_024584-RA	Mba04_g15230.1	43	12	55	44	13	3.38462	1.75899	0.92522	1>2	0.00457158	1	S-type anion channel SLAH3
3186	LOCUS_019400-RA	Mba03_g11560.1	124	36	160	125	37	3.37838	1.75633	0.999993	1>2	2.3645e-07	0.00102567	hypothetical protein
7434	LOCUS_015324-RA	Mba06_g14640.1	107	31	138	108	32	3.375	1.75489	0.999958	1>2	1.62366e-06	0.00753137	Splicing factor ESS-2
3653	LOCUS_011234-RA	Mba03_g22030.1	144	42	186	145	43	3.37209	1.75364	0.999999	1>2	2.94721e-08	0.000119561	Nicotinamide/nicotinic acid mononucleotide adenylyltransferase
11737	LOCUS_024499-RA	Mba09_g10320.1	417	123	540	418	124	3.37097	1.75316	1	1>2	0	0	Dirigent protein 11
5856	LOCUS_010144-RA	Mba05_g09830.1	90	26	116	91	27	3.37037	1.75291	0.999687	1>2	1.22011e-05	0.0599551	Lipase
9281	LOCUS_025563-RA	Mba07_g17990.1	447	132	579	448	133	3.36842	1.75207	1	1>2	0	0	HVA22-like protein a
7574	LOCUS_019377-RA	Mba06_g17740.1	36	10	46	37	11	3.36364	1.75002	0.831282	1>2	0.012509	1	putative purple acid phosphatase 20
14695	LOCUS_007342-RA	Mba11_g20500.1	268	79	347	269	80	3.3625	1.74953	1	1>2	1.72726e-14	4.82423e-11	putative beta-1,4-xylosyltransferase IRX9H
11433	LOCUS_006954-RA	Mba09_g03610.1	409	121	530	410	122	3.36066	1.74874	1	1>2	0	0	Oxysterol-binding protein-related protein 3A
8553	LOCUS_001155-RA	Mba07_g01980.1	204	60	264	205	61	3.36066	1.74874	1	1>2	2.4769e-11	8.20349e-08	Squamosa promoter-binding-like protein 17
6723	LOCUS_007684-RA	Mba05_g30000.1	83	24	107	84	25	3.36	1.74846	0.999283	1>2	3.0386e-05	0.147867	Uncharacterized protein At4g08330, chloroplastic
620	LOCUS_004542-RA	Mba01_g11640.1	439	130	569	440	131	3.35878	1.74794	1	1>2	0	0	Putative WEB family protein At1g65010, chloroplastic
7044	LOCUS_011305-RA	Mba06_g06260.1	1150	342	1492	1151	343	3.35569	1.74661	1	1>2	0	0	40S ribosomal protein S15a
1499	LOCUS_011518-RA	Mba01_g30470.1	1468	437	1905	1469	438	3.35388	1.74583	1	1>2	0	0	Histidine kinase 3
7757	LOCUS_015068-RA	Mba06_g21750.1	113	33	146	114	34	3.35294	1.74543	0.999974	1>2	9.40155e-07	0.0042789	U-box domain-containing protein 45
14122	LOCUS_005959-RA	Mba11_g07810.1	113	33	146	114	34	3.35294	1.74543	0.999974	1>2	9.45659e-07	0.00430483	hypothetical protein
1666	LOCUS_019815-RA	Mba02_g02100.1	173	51	224	174	52	3.34615	1.7425	1	1>2	1.10025e-09	4.04453e-06	Telomerase reverse transcriptase
4138	LOCUS_007406-RA	Mba04_g10150.1	116	34	150	117	35	3.34286	1.74108	0.99998	1>2	7.59335e-07	0.00342936	Tubby-like F-box protein 9
5550	LOCUS_001227-RA	Mba05_g03020.1	116	34	150	117	35	3.34286	1.74108	0.99998	1>2	7.63689e-07	0.00344975	hypothetical protein
10621	LOCUS_007720-RA	Mba08_g20680.1	383	114	497	384	115	3.33913	1.73947	1	1>2	0	0	Abscisic acid receptor PYL3
1207	LOCUS_024237-RA	Mba01_g24050.1	927	277	1204	928	278	3.33813	1.73904	1	1>2	0	0	Chromatin modification-related protein EAF1 A
14361	LOCUS_006209-RA	Mba11_g13530.1	79	23	102	80	24	3.33333	1.73697	0.998769	1>2	5.11357e-05	0.240964	Ubiquitin thioesterase otubain-like
9447	LOCUS_020969-RA	Mba07_g21570.1	69	20	89	70	21	3.33333	1.73697	0.996103	1>2	0.000185695	0.654686	Non-structural maintenance of chromosomes element 1
7593	LOCUS_010437-RA	Mba06_g18320.1	59	17	76	60	18	3.33333	1.73697	0.98592	1>2	0.000755091	0.990592	Protein SET DOMAIN GROUP 41
10293	LOCUS_011737-RA	Mba08_g13360.1	59	17	76	60	18	3.33333	1.73697	0.98592	1>2	0.000757255	0.990725	hypothetical protein
6711	LOCUS_028047-RA	Mba05_g29770.1	29	8	37	30	9	3.33333	1.73697	0.681582	1>2	0.0271967	1	Protein BREAST CANCER SUSCEPTIBILITY 2 A
9595	LOCUS_010744-RA	Mba07_g24300.1	202	60	262	203	61	3.32787	1.7346	1	1>2	5.13553e-11	1.7317e-07	Beclin-1-like protein
8990	LOCUS_015507-RA	Mba07_g11700.1	102	30	132	103	31	3.32258	1.7323	0.999901	1>2	4.12979e-06	0.01977	Protein MIZU-KUSSEI 1
3251	LOCUS_025083-RA	Mba03_g13030.1	278	83	361	279	84	3.32143	1.7318	1	1>2	1.11035e-14	3.07345e-11	F-box protein AFR
9371	LOCUS_012206-RA	Mba07_g19960.1	92	27	119	93	28	3.32143	1.7318	0.999683	1>2	1.23811e-05	0.0608472	VCP-like ATPase
8690	LOCUS_000508-RA	Mba07_g04870.1	537	161	698	538	162	3.32099	1.73161	1	1>2	0	0	NADPH--cytochrome P450 reductase
8708	LOCUS_021823-RA	Mba07_g05240.1	487	146	633	488	147	3.31973	1.73106	1	1>2	0	0	Methylthioribose kinase 1
7204	LOCUS_008374-RA	Mba06_g09910.1	311	93	404	312	94	3.31915	1.73081	1	1>2	2.85669e-16	7.40741e-13	Pantothenate kinase 2
1370	LOCUS_009392-RA	Mba01_g27630.1	208	62	270	209	63	3.31746	1.73008	1	1>2	2.91519e-11	9.69009e-08	Uncharacterized protein MJ1232
5704	LOCUS_020209-RA	Mba05_g06570.1	1746	526	2272	1747	527	3.31499	1.729	1	1>2	0	0	Proline-rich protein 2
14225	LOCUS_019746-RA	Mba11_g10180.1	1461	441	1902	1462	442	3.30769	1.72583	1	1>2	0	0	26S proteasome regulatory subunit S10B B
13118	LOCUS_024524-RA	Mba10_g13900.1	644	194	838	645	195	3.30769	1.72583	1	1>2	0	0	OTU domain-containing protein 5
10475	LOCUS_003197-RA	Mba08_g17770.1	42	12	54	43	13	3.30769	1.72583	0.900216	1>2	0.00659488	1	Piriformospora indica-insensitive protein 2
11225	LOCUS_023199-RA	Mba08_g33270.1	313	94	407	314	95	3.30526	1.72477	1	1>2	2.93092e-16	7.60281e-13	Mevalonate kinase
3866	LOCUS_011947-RA	Mba04_g04010.1	488	147	635	489	148	3.30405	1.72424	1	1>2	0	0	Protein trichome birefringence-like 19
2528	LOCUS_013511-RA	Mba02_g20790.1	719	217	936	720	218	3.30275	1.72367	1	1>2	0	0	Ubiquitin carboxyl-terminal hydrolase 15
3759	LOCUS_006247-RA	Mba04_g01540.1	1221	369	1590	1222	370	3.3027	1.72365	1	1>2	0	0	putative protein phosphatase 2C 66
9064	LOCUS_010236-RA	Mba07_g13270.1	547	165	712	548	166	3.3012	1.72299	1	1>2	0	0	Transcription factor bHLH13
8960	LOCUS_023292-RA	Mba07_g11130.1	32	9	41	33	10	3.3	1.72247	0.736739	1>2	0.0215154	1	Pentatricopeptide repeat-containing protein At4g33170
14358	LOCUS_002489-RA	Mba11_g13460.1	88	26	114	89	27	3.2963	1.72085	0.999427	1>2	2.43199e-05	0.119111	Transmembrane protein 56-B
13065	LOCUS_015322-RA	Mba10_g13010.1	200	60	260	201	61	3.29508	1.72031	1	1>2	1.05684e-10	3.63551e-07	putative WRKY transcription factor 19
9535	LOCUS_007587-RA	Mba07_g23070.1	55	16	71	56	17	3.29412	1.71989	0.975032	1>2	0.00145124	0.999913	F-box protein At5g39450
13082	LOCUS_000384-RA	Mba10_g13260.1	2398	728	3126	2399	729	3.29081	1.71844	1	1>2	0	0	Auxin-responsive protein IAA27
983	LOCUS_006860-RA	Mba01_g18750.1	262	79	341	263	80	3.2875	1.71699	1	1>2	1.13057e-13	3.30125e-10	Aberrant root formation protein 4
544	LOCUS_005385-RA	Mba01_g09550.1	160	48	208	161	49	3.28571	1.71621	1	1>2	1.0051e-08	3.93589e-05	UDP-galactose transporter 1
9067	LOCUS_024898-RA	Mba07_g13340.1	702	213	915	703	214	3.28505	1.71591	1	1>2	0	0	Receptor-like protein kinase HSL1
14733	LOCUS_003295-RA	Mba11_g21350.1	301	91	392	302	92	3.28261	1.71484	1	1>2	1.74447e-15	4.66471e-12	Floral homeotic protein APETALA 2
2292	LOCUS_019131-RA	Mba02_g15630.1	232	70	302	233	71	3.28169	1.71444	1	1>2	3.30215e-12	1.04282e-08	tRNA pseudouridine(38/39) synthase
2834	LOCUS_009952-RA	Mba03_g04100.1	117	35	152	118	36	3.27778	1.71272	0.999971	1>2	1.02666e-06	0.00468702	Pentatricopeptide repeat-containing protein At5g39710
13872	LOCUS_019143-RA	Mba11_g02480.1	402	122	524	403	123	3.27642	1.71212	1	1>2	0	0	Peroxidase 5
9020	LOCUS_017869-RA	Mba07_g12270.1	418	127	545	419	128	3.27344	1.71081	1	1>2	0	0	14-3-3-like protein D
3053	LOCUS_016196-RA	Mba03_g08580.1	71	21	92	72	22	3.27273	1.71049	0.996105	1>2	0.000185046	0.653335	putative indole-3-pyruvate monooxygenase YUCCA11
6525	LOCUS_020537-RA	Mba05_g25320.1	35	10	45	36	11	3.27273	1.71049	0.784278	1>2	0.0165811	1	IST1-like protein
7140	LOCUS_005857-RA	Mba06_g08390.1	35	10	45	36	11	3.27273	1.71049	0.784278	1>2	0.0166074	1	Autophagy-related protein 2
6665	LOCUS_017760-RA	Mba05_g28630.1	1140	348	1488	1141	349	3.26934	1.709	1	1>2	0	0	Anaphase-promoting complex subunit 7
8532	LOCUS_007636-RA	Mba07_g01580.1	976	298	1274	977	299	3.26756	1.70821	1	1>2	0	0	Myosin-binding protein 1
10723	LOCUS_009539-RA	Mba08_g22880.1	309	94	403	310	95	3.26316	1.70627	1	1>2	1.07144e-15	2.84039e-12	Glucan endo-1,3-beta-glucosidase 3
13139	LOCUS_010873-RA	Mba10_g14340.1	521	159	680	522	160	3.2625	1.70598	1	1>2	0	0	START domain-containing protein 10
691	LOCUS_016495-RA	Mba01_g13360.1	136	41	177	137	42	3.2619	1.70571	0.999995	1>2	1.62109e-07	0.000694395	Transcription factor RF2a
10632	LOCUS_026439-RA	Mba08_g20920.1	74	22	96	75	23	3.26087	1.70526	0.997097	1>2	0.000130518	0.520239	Protein ABIL3
3989	LOCUS_004999-RA	Mba04_g06410.1	87	26	113	88	27	3.25926	1.70454	0.999229	1>2	3.25573e-05	0.157995	AP-3 complex subunit delta
2078	LOCUS_001325-RA	Mba02_g11000.1	562	172	734	563	173	3.25434	1.70236	1	1>2	0	0	Protein KINESIN LIGHT CHAIN-RELATED 2
365	LOCUS_027899-RA	Mba01_g06280.1	103	31	134	104	32	3.25	1.70044	0.999864	1>2	5.48975e-06	0.0265154	Pumilio 12
2926	LOCUS_026669-RA	Mba03_g06300.1	821	252	1073	822	253	3.24901	1.7	1	1>2	0	0	Phosphatidylinositol 4-kinase gamma 7
12458	LOCUS_022701-RA	Mba10_g00050.1	288	88	376	289	89	3.24719	1.69919	1	1>2	1.32568e-14	3.68274e-11	FAD-dependent monooxygenase OpS4
4909	LOCUS_015588-RA	Mba04_g28560.1	158	48	206	159	49	3.2449	1.69817	0.999999	1>2	1.7931e-08	7.1542e-05	hypothetical protein
6890	LOCUS_015863-RA	Mba06_g02650.1	158	48	206	159	49	3.2449	1.69817	0.999999	1>2	1.80705e-08	7.21169e-05	putative GTP diphosphokinase RSH3, chloroplastic
6460	LOCUS_012956-RA	Mba05_g23930.1	80	24	104	81	25	3.24	1.69599	0.998274	1>2	7.62597e-05	0.342002	Protein ENHANCED DISEASE RESISTANCE 2
2906	LOCUS_007237-RA	Mba03_g05990.1	148	45	193	149	46	3.23913	1.69561	0.999998	1>2	5.00244e-08	0.00020638	Protein LSM12 A
8882	LOCUS_012693-RA	Mba07_g09050.1	1349	416	1765	1350	417	3.23741	1.69484	1	1>2	0	0	2-alkenal reductase (NADP(+)-dependent)
5231	LOCUS_010149-RA	Mba04_g36000.1	54	16	70	55	17	3.23529	1.6939	0.966729	1>2	0.00196564	0.999998	Heat stress transcription factor B-2a
12089	LOCUS_007921-RA	Mba09_g17980.1	6084	1881	7965	6085	1882	3.23326	1.69299	1	1>2	0	0	putative cellulose synthase A catalytic subunit 8 [UDP-forming]
14763	LOCUS_012144-RA	Mba11_g22190.1	390	120	510	391	121	3.2314	1.69216	1	1>2	0	0	AMP deaminase
3485	LOCUS_024441-RA	Mba03_g18550.1	2865	886	3751	2866	887	3.23112	1.69203	1	1>2	0	0	Protein IQ-DOMAIN 14
5425	LOCUS_013996-RA	Mba05_g00480.1	28	8	36	29	9	3.22222	1.68806	0.610995	1>2	0.0334277	1	Protein POLLENLESS 3-LIKE 2
12038	LOCUS_023742-RA	Mba09_g16850.1	28	8	36	29	9	3.22222	1.68806	0.610995	1>2	0.0334717	1	Transcription factor bHLH82
606	LOCUS_011877-RA	Mba01_g11020.1	598	185	783	599	186	3.22043	1.68725	1	1>2	0	0	CBL-interacting serine/threonine-protein kinase 21
5151	LOCUS_000718-RA	Mba04_g34260.1	948	294	1242	949	295	3.21695	1.68569	1	1>2	0	0	Sphingoid long-chain bases kinase 1
3734	LOCUS_007982-RA	Mba04_g00970.1	10251	3191	13442	10252	3192	3.21178	1.68337	1	1>2	0	0	Elongation factor 2
4489	LOCUS_014165-RA	Mba04_g19290.1	60	18	78	61	19	3.21053	1.68281	0.980809	1>2	0.00108541	0.998953	hypothetical protein
9634	LOCUS_011934-RA	Mba07_g24950.1	971	302	1273	972	303	3.20792	1.68164	1	1>2	0	0	Katanin p60 ATPase-containing subunit A-like 2
12540	LOCUS_020551-RA	Mba10_g02310.1	2007	625	2632	2008	626	3.20767	1.68152	1	1>2	0	0	Villin-2
5381	LOCUS_011872-RA	Mba04_g39590.1	169	52	221	170	53	3.20755	1.68147	1	1>2	7.11036e-09	2.75451e-05	Heterogeneous nuclear ribonucleoprotein 1
3602	LOCUS_010288-RA	Mba03_g20980.1	92	28	120	93	29	3.2069	1.68118	0.999418	1>2	2.47448e-05	0.121148	UDP-D-xylose:L-fucose alpha-1,3-D-xylosyltransferase MGP4
6545	LOCUS_017495-RA	Mba05_g25840.1	108	33	141	109	34	3.20588	1.68072	0.999891	1>2	4.72959e-06	0.0227428	Flavonoid 3'-monooxygenase
11119	LOCUS_014255-RA	Mba08_g31100.1	476	148	624	477	149	3.20134	1.67868	1	1>2	0	0	putative protein phosphatase 2C 55
7479	LOCUS_002035-RA	Mba06_g15560.1	732	228	960	733	229	3.20087	1.67847	1	1>2	0	0	Protein SSUH2
9666	LOCUS_012277-RA	Mba07_g25780.1	79	24	103	80	25	3.2	1.67807	0.997699	1>2	9.98874e-05	0.426044	Cyclin-D3-1
13277	LOCUS_023291-RA	Mba10_g17630.1	31	9	40	32	10	3.2	1.67807	0.674742	1>2	0.0278679	1	hypothetical protein
4596	LOCUS_017211-RA	Mba04_g21770.1	616	192	808	617	193	3.19689	1.67667	1	1>2	0	0	Ras-related protein RABH1b
2503	LOCUS_018491-RA	Mba02_g20140.1	328	102	430	329	103	3.19417	1.67544	1	1>2	4.4953e-16	1.17417e-12	Zinc transporter 4, chloroplastic
12584	LOCUS_014999-RA	Mba10_g03620.1	216	67	283	217	68	3.19118	1.67409	1	1>2	6.73143e-11	2.28599e-07	Serine/threonine-protein kinase HT1
5449	LOCUS_023181-RA	Mba05_g01050.1	66	20	86	67	21	3.19048	1.67377	0.989953	1>2	0.000528683	0.95924	FT-interacting protein 1
2474	LOCUS_001395-RA	Mba02_g19430.1	50	15	65	51	16	3.1875	1.67243	0.943476	1>2	0.003492	1	Clathrin coat assembly protein AP180
4563	LOCUS_005458-RA	Mba04_g20950.1	292	91	383	293	92	3.18478	1.67119	1	1>2	3.04643e-14	8.61835e-11	GATA transcription factor 9
1052	LOCUS_011702-RA	Mba01_g20530.1	365	114	479	366	115	3.18261	1.67021	1	1>2	0	0	WD repeat-containing protein 44
5255	LOCUS_014934-RA	Mba04_g36380.1	104	32	136	105	33	3.18182	1.66985	0.999814	1>2	7.97671e-06	0.0389089	CO(2)-response secreted protease
5953	LOCUS_001142-RA	Mba05_g11650.1	193	60	253	194	61	3.18033	1.66918	1	1>2	8.31138e-10	3.03116e-06	DEAD-box ATP-dependent RNA helicase 37
12198	LOCUS_011945-RA	Mba09_g20930.1	813	255	1068	814	256	3.17969	1.66888	1	1>2	0	0	Ubiquitin carboxyl-terminal hydrolase MINDY-2
1585	LOCUS_009860-RA	Mba01_g32990.1	460	144	604	461	145	3.17931	1.66871	1	1>2	0	0	Alpha-N-acetylglucosaminidase
11403	LOCUS_012106-RA	Mba09_g03130.1	250	78	328	251	79	3.17722	1.66776	1	1>2	1.94651e-12	6.06727e-09	Transcription factor AS1
3212	LOCUS_020429-RA	Mba03_g12090.1	558	175	733	559	176	3.17614	1.66727	1	1>2	0	0	putative boron transporter 2
11069	LOCUS_014546-RA	Mba08_g30090.1	145	45	190	146	46	3.17391	1.66626	0.999996	1>2	1.36098e-07	0.000579609	Caffeoylshikimate esterase
4526	LOCUS_007418-RA	Mba04_g20190.1	78	24	102	79	25	3.16	1.65992	0.996939	1>2	0.0001356	0.534409	Homeobox-leucine zipper protein ROC3
7854	LOCUS_002852-RA	Mba06_g23950.1	318	100	418	319	101	3.15842	1.6592	1	1>2	2.59723e-15	6.99174e-12	Truncated basic helix-loop-helix protein A
7368	LOCUS_026011-RA	Mba06_g13260.1	1136	359	1495	1137	360	3.15833	1.65916	1	1>2	0	0	Peptidyl-prolyl cis-trans isomerase FKBP42
2993	LOCUS_026101-RA	Mba03_g07470.1	119	37	156	120	38	3.15789	1.65896	0.999946	1>2	2.08784e-06	0.00976914	hypothetical protein
10191	LOCUS_004553-RA	Mba08_g10740.1	141	44	185	142	45	3.15556	1.65789	0.999993	1>2	2.39598e-07	0.0010398	Transcription factor GLABRA 3
4176	LOCUS_015849-RA	Mba04_g11290.1	81	25	106	82	26	3.15385	1.65711	0.997624	1>2	0.00010109	0.430045	Vacuolar protein-sorting-associated protein 37 1
1838	LOCUS_010588-RA	Mba02_g05770.1	40	12	52	41	13	3.15385	1.65711	0.82987	1>2	0.0126785	1	hypothetical protein
13794	LOCUS_014186-RA	Mba11_g00810.1	40	12	52	41	13	3.15385	1.65711	0.82987	1>2	0.0126998	1	Putative pentatricopeptide repeat-containing protein At3g49142
2429	LOCUS_003390-RA	Mba02_g18340.1	62	19	81	63	20	3.15	1.65535	0.981017	1>2	0.00107395	0.998869	Glucan endo-1,3-beta-glucosidase 4
5293	LOCUS_006686-RA	Mba04_g37360.1	550	174	724	551	175	3.14857	1.6547	1	1>2	0	0	60S ribosomal protein L35
11857	LOCUS_022181-RA	Mba09_g12820.1	1696	538	2234	1697	539	3.14842	1.65463	1	1>2	0	0	Squamosa promoter-binding-like protein 12
5866	LOCUS_009987-RA	Mba05_g09960.1	575	182	757	576	183	3.14754	1.65423	1	1>2	0	0	ADP-ribosylation factor 2-B
5765	LOCUS_007064-RA	Mba05_g07940.1	128	40	168	129	41	3.14634	1.65368	0.999974	1>2	9.34649e-07	0.00425296	AP2/ERF and B3 domain-containing transcription repressor RAV2
2483	LOCUS_018324-RA	Mba02_g19580.1	1466	466	1932	1467	467	3.14133	1.65137	1	1>2	0	0	Macrophage migration inhibitory factor
11394	LOCUS_008922-RA	Mba09_g03000.1	649	206	855	650	207	3.1401	1.65081	1	1>2	0	0	Serine/threonine-protein kinase AFC1
1510	LOCUS_011066-RA	Mba01_g30890.1	90	28	118	91	29	3.13793	1.64981	0.998953	1>2	4.73114e-05	0.224449	hypothetical protein
8797	LOCUS_030399-RA	Mba07_g07180.1	68	21	89	69	22	3.13636	1.64909	0.990194	1>2	0.000497459	0.950245	NADPH-dependent aldehyde reductase-like protein, chloroplastic
11523	LOCUS_004927-RA	Mba09_g05660.1	68	21	89	69	22	3.13636	1.64909	0.990194	1>2	0.000499006	0.950733	Protein tesmin/TSO1-like CXC 5
1562	LOCUS_005264-RA	Mba01_g32550.1	115	36	151	116	37	3.13514	1.64853	0.999909	1>2	3.58478e-06	0.0170813	hypothetical protein
2111	LOCUS_007167-RA	Mba02_g11730.1	353	112	465	354	113	3.13274	1.64743	1	1>2	1.33868e-16	3.42837e-13	Vacuolar protein sorting-associated protein 24 1
13761	LOCUS_013078-RA	Mba11_g00040.1	735	234	969	736	235	3.13191	1.64705	1	1>2	0	0	hypothetical protein
8668	LOCUS_020531-RA	Mba07_g04420.1	299	95	394	300	96	3.125	1.64386	1	1>2	4.49303e-14	1.28276e-10	Protein REVEILLE 8
8625	LOCUS_004642-RA	Mba07_g03420.1	274	87	361	275	88	3.125	1.64386	1	1>2	3.98415e-13	1.19724e-09	hypothetical protein
2774	LOCUS_025241-RA	Mba03_g02730.1	489	156	645	490	157	3.12102	1.64202	1	1>2	0	0	40S ribosomal protein S25
2547	LOCUS_017717-RA	Mba02_g21210.1	77	24	101	78	25	3.12	1.64155	0.995936	1>2	0.000193596	0.670742	Exocyst complex component EXO70A1
12295	LOCUS_002996-RA	Mba09_g23440.1	52	16	68	53	17	3.11765	1.64046	0.942359	1>2	0.00357117	1	hypothetical protein
7499	LOCUS_015095-RA	Mba06_g16110.1	1230	394	1624	1231	395	3.11646	1.63991	1	1>2	0	0	E3 SUMO-protein ligase SIZ1
8126	LOCUS_007816-RA	Mba06_g30560.1	1407	451	1858	1408	452	3.11504	1.63925	1	1>2	0	0	Aspartic proteinase-like protein 2
13658	LOCUS_003060-RA	Mba10_g25140.1	108	34	142	109	35	3.11429	1.6389	0.999803	1>2	8.27397e-06	0.0403929	E3 ubiquitin-protein ligase RNF4
12299	LOCUS_000802-RA	Mba09_g23480.1	111	35	146	112	36	3.11111	1.63743	0.999846	1>2	6.44573e-06	0.0312729	Dynein light chain, cytoplasmic
724	LOCUS_003124-RA	Mba01_g14120.1	27	8	35	28	9	3.11111	1.63743	0.53695	1>2	0.0449975	1	ABC transporter G family member 9
4168	LOCUS_005809-RA	Mba04_g11030.1	170	54	224	171	55	3.10909	1.63649	0.999999	1>2	1.87765e-08	7.50282e-05	putative CCR4-associated factor 1 7
11524	LOCUS_004926-RA	Mba09_g05670.1	145	46	191	146	47	3.10638	1.63524	0.999993	1>2	2.49247e-07	0.00108314	putative protein ABIL5
5139	LOCUS_011221-RA	Mba04_g33920.1	58	18	76	59	19	3.10526	1.63472	0.965632	1>2	0.00205323	0.999999	SNF1-related protein kinase regulatory subunit beta-3
10333	LOCUS_022121-RA	Mba08_g14020.1	179	57	236	180	58	3.10345	1.63387	1	1>2	7.17303e-09	2.77951e-05	Maspardin
10294	LOCUS_000059-RA	Mba08_g13380.1	4724	1522	6246	4725	1523	3.10243	1.6334	1	1>2	0	0	Callose synthase 3
11606	LOCUS_003140-RA	Mba09_g07520.1	151	48	199	152	49	3.10204	1.63322	0.999996	1>2	1.40866e-07	0.000600615	Pyruvate kinase 1, cytosolic
2930	LOCUS_008328-RA	Mba03_g06360.1	560	180	740	561	181	3.09945	1.63201	1	1>2	0	0	Sugar transport protein MST1
9293	LOCUS_028212-RA	Mba07_g18230.1	600	193	793	601	194	3.09794	1.63131	1	1>2	0	0	Protein IQ-DOMAIN 1
10970	LOCUS_016423-RA	Mba08_g28140.1	191	61	252	192	62	3.09677	1.63077	1	1>2	2.40526e-09	9.02931e-06	putative protein phosphatase 2C 52
7039	LOCUS_021977-RA	Mba06_g06200.1	95	30	125	96	31	3.09677	1.63077	0.999235	1>2	3.21394e-05	0.156053	Laccase-4
10541	LOCUS_005981-RA	Mba08_g19070.1	1008	325	1333	1009	326	3.09509	1.62998	1	1>2	0	0	DDB1- and CUL4-associated factor 13
349	LOCUS_003703-RA	Mba01_g06020.1	3232	1044	4276	3233	1045	3.09378	1.62937	1	1>2	0	0	Squalene monooxygenase
6627	LOCUS_023699-RA	Mba05_g27680.1	234	75	309	235	76	3.09211	1.62859	1	1>2	3.25982e-11	1.0865e-07	Alkaline/neutral invertase CINV2
3162	LOCUS_017932-RA	Mba03_g11020.1	33	10	43	34	11	3.09091	1.62803	0.669674	1>2	0.0282468	1	Mitotic spindle checkpoint protein BUBR1
13805	LOCUS_008354-RA	Mba11_g01130.1	209	67	276	210	68	3.08824	1.62678	1	1>2	5.17123e-10	1.85957e-06	putative serine/threonine-protein kinase PBL21
14661	LOCUS_025954-RA	Mba11_g19800.1	496	160	656	497	161	3.08696	1.62619	1	1>2	0	0	Vacuolar-sorting protein BRO1
11673	LOCUS_023526-RA	Mba09_g08850.1	465	150	615	466	151	3.08609	1.62578	1	1>2	0	0	Anti-sigma-I factor RsgI6
94	LOCUS_004156-RA	Mba01_g00860.1	431	139	570	432	140	3.08571	1.6256	1	1>2	0	0	Cytochrome b561 and DOMON domain-containing protein At3g61750
6968	LOCUS_018254-RA	Mba06_g04590.1	363	117	480	364	118	3.08475	1.62515	1	1>2	1.4751e-16	3.78364e-13	Sulfate transporter 1.3
9908	LOCUS_026667-RA	Mba08_g04210.1	150	48	198	151	49	3.08163	1.62369	0.999994	1>2	1.83679e-07	0.000790061	ABC transporter G family member 22
614	LOCUS_002363-RA	Mba01_g11330.1	76	24	100	77	25	3.08	1.62293	0.994615	1>2	0.000267738	0.790423	putative protein phosphatase 2C 44
3273	LOCUS_004093-RA	Mba03_g13530.1	1412	458	1870	1413	459	3.07843	1.6222	1	1>2	0	0	Beta-adaptin-like protein C
12062	LOCUS_000267-RA	Mba09_g17500.1	433	140	573	434	141	3.07801	1.622	1	1>2	0	0	Putative BPI/LBP family protein At1g04970
5346	LOCUS_019751-RA	Mba04_g38620.1	119	38	157	120	39	3.07692	1.62149	0.999903	1>2	4.01305e-06	0.019193	BTB/POZ domain and ankyrin repeat-containing protein NPR2
3888	LOCUS_021390-RA	Mba04_g04500.1	39	12	51	40	13	3.07692	1.62149	0.783683	1>2	0.0166338	1	hypothetical protein
4983	LOCUS_027712-RA	Mba04_g30250.1	39	12	51	40	13	3.07692	1.62149	0.783683	1>2	0.0166601	1	putative BOI-related E3 ubiquitin-protein ligase 3
6391	LOCUS_006600-RA	Mba05_g22360.1	39	12	51	40	13	3.07692	1.62149	0.783683	1>2	0.0166865	1	hypothetical protein
13233	LOCUS_014139-RA	Mba10_g16640.1	602	195	797	603	196	3.07653	1.6213	1	1>2	0	0	putative inactive receptor kinase At5g10020
8880	LOCUS_018627-RA	Mba07_g09000.1	202	65	267	203	66	3.07576	1.62094	1	1>2	1.07854e-09	3.96255e-06	Uncharacterized protein At2g34160
3018	LOCUS_011773-RA	Mba03_g07880.1	171	55	226	172	56	3.07143	1.61891	0.999999	1>2	2.53534e-08	0.000102321	Heparan-alpha-glucosaminide N-acetyltransferase
10747	LOCUS_002491-RA	Mba08_g23350.1	171	55	226	172	56	3.07143	1.61891	0.999999	1>2	2.55379e-08	0.000103091	DNA repair protein RAD4
4145	LOCUS_012608-RA	Mba04_g10450.1	352	114	466	353	115	3.06957	1.61803	1	1>2	5.57102e-16	1.46017e-12	60S ribosomal protein L10a
8717	LOCUS_013039-RA	Mba07_g05490.1	88	28	116	89	29	3.06897	1.61775	0.998144	1>2	8.15991e-05	0.3619	Protein MARD1
8019	LOCUS_005176-RA	Mba06_g27940.1	223	72	295	224	73	3.06849	1.61753	1	1>2	1.57737e-10	5.48768e-07	Tobamovirus multiplication protein 1
2559	LOCUS_014973-RA	Mba02_g21520.1	226	73	299	227	74	3.06757	1.6171	1	1>2	1.19863e-10	4.13769e-07	DNA-binding protein HEXBP
4417	LOCUS_011522-RA	Mba04_g17370.1	183	59	242	184	60	3.06667	1.61667	1	1>2	7.23584e-09	2.80457e-05	hypothetical protein
12609	LOCUS_011741-RA	Mba10_g04030.1	281	91	372	282	92	3.06522	1.61599	1	1>2	5.73905e-13	1.73951e-09	Pumilio 2
12256	LOCUS_025186-RA	Mba09_g22380.1	195	63	258	196	64	3.0625	1.61471	1	1>2	2.53943e-09	9.54821e-06	putative glutathione S-transferase parA
7321	LOCUS_012872-RA	Mba06_g12230.1	700	228	928	701	229	3.06114	1.61407	1	1>2	0	0	Polyadenylate-binding protein-interacting protein 7
11871	LOCUS_006417-RA	Mba09_g13250.1	1140	372	1512	1141	373	3.05898	1.61305	1	1>2	0	0	Nuclear-pore anchor
1414	LOCUS_003337-RA	Mba01_g28410.1	317	103	420	318	104	3.05769	1.61244	1	1>2	2.58782e-14	7.29248e-11	Small RNA 2'-O-methyltransferase
13461	LOCUS_008116-RA	Mba10_g21170.1	424	138	562	425	139	3.05755	1.61238	1	1>2	0	0	putative E3 ubiquitin-protein ligase RHY1A
8947	LOCUS_011119-RA	Mba07_g10930.1	54	17	71	55	18	3.05556	1.61143	0.941284	1>2	0.00367571	1	Mechanosensitive ion channel protein 10
5999	LOCUS_008947-RA	Mba05_g12820.1	167	54	221	168	55	3.05455	1.61096	0.999999	1>2	4.04722e-08	0.000165922	Oxysterol-binding protein-related protein 4C
7386	LOCUS_017969-RA	Mba06_g13650.1	399	130	529	400	131	3.05344	1.61043	1	1>2	0	0	PH, RCC1 and FYVE domains-containing protein 1
5007	LOCUS_014004-RA	Mba04_g31030.1	2127	696	2823	2128	697	3.05308	1.61027	1	1>2	0	0	putative ADP-ribosylation factor GTPase-activating protein AGD5
5275	LOCUS_025830-RA	Mba04_g36940.1	57	18	75	58	19	3.05263	1.61005	0.954633	1>2	0.0027621	1	B3 domain-containing protein Os02g0683500
5767	LOCUS_001798-RA	Mba05_g07970.1	4759	1559	6318	4760	1560	3.05128	1.60942	1	1>2	0	0	Endoglucanase 10
14070	LOCUS_005269-RA	Mba11_g06740.1	423	138	561	424	139	3.05036	1.60898	1	1>2	0	0	putative galacturonosyltransferase 3
2749	LOCUS_003596-RA	Mba03_g02140.1	182	59	241	183	60	3.05	1.60881	1	1>2	1.04513e-08	4.09785e-05	Integrator complex subunit 7
9496	LOCUS_014171-RA	Mba07_g22390.1	121	39	160	122	40	3.05	1.60881	0.999901	1>2	4.14939e-06	0.019867	E3 ubiquitin-protein ligase ORTHRUS 2
3795	LOCUS_010593-RA	Mba04_g02300.1	60	19	79	61	20	3.05	1.60881	0.965913	1>2	0.00201878	0.999998	Uncharacterized protein At5g19025
1921	LOCUS_016732-RA	Mba02_g07650.1	615	201	816	616	202	3.0495	1.60858	1	1>2	0	0	Glutamine-dependent NAD(+) synthetase
1856	LOCUS_008741-RA	Mba02_g06140.1	313	102	415	314	103	3.04854	1.60812	1	1>2	4.81741e-14	1.37778e-10	Serine/threonine-protein kinase PCRK1
10317	LOCUS_007917-RA	Mba08_g13670.1	63	20	83	64	21	3.04762	1.60768	0.975108	1>2	0.00144756	0.999911	Mechanosensitive ion channel protein 6
10154	LOCUS_002172-RA	Mba08_g09880.1	389	127	516	390	128	3.04688	1.60733	1	1>2	1.21424e-17	3.01981e-14	GTP-binding protein SAR1A
5283	LOCUS_007710-RA	Mba04_g37040.1	270	88	358	271	89	3.04494	1.60642	1	1>2	2.2182e-12	6.93632e-09	putative E3 ubiquitin-protein ligase XBOS34
6093	LOCUS_013806-RA	Mba05_g14680.1	69	22	91	70	23	3.04348	1.60572	0.987107	1>2	0.000690336	0.98564	GATA transcription factor 6
6771	LOCUS_018680-RA	Mba05_g31160.1	69	22	91	70	23	3.04348	1.60572	0.987107	1>2	0.000692328	0.985825	Putative pentatricopeptide repeat-containing protein At3g08820
11106	LOCUS_025848-RA	Mba08_g30740.1	72	23	95	73	24	3.04167	1.60486	0.990531	1>2	0.000480622	0.94462	Disease resistance protein RPM1
12660	LOCUS_011488-RA	Mba10_g05180.1	589	193	782	590	194	3.04124	1.60466	1	1>2	0	0	Kinesin-like protein KIN-14H
11973	LOCUS_007994-RA	Mba09_g15380.1	2134	702	2836	2135	703	3.03698	1.60264	1	1>2	0	0	Rho GTPase-activating protein 7
5639	LOCUS_005024-RA	Mba05_g05100.1	84	27	111	85	28	3.03571	1.60204	0.996755	1>2	0.000149506	0.571213	putative DNA-directed RNA polymerase I subunit RPA43
9885	LOCUS_003081-RA	Mba08_g03690.1	257	84	341	258	85	3.03529	1.60184	1	1>2	8.1864e-12	2.64175e-08	3-ketoacyl-CoA synthase 17
7668	LOCUS_010554-RA	Mba06_g19770.1	296	97	393	297	98	3.03061	1.59961	1	1>2	2.58409e-13	7.69285e-10	putative receptor-like protein kinase At1g49730
2409	LOCUS_021648-RA	Mba02_g17940.1	99	32	131	100	33	3.0303	1.59946	0.999245	1>2	3.15873e-05	0.153482	F-box protein At5g46170
2563	LOCUS_003565-RA	Mba02_g21630.1	1313	433	1746	1314	434	3.02765	1.5982	1	1>2	0	0	Protein FAR1-RELATED SEQUENCE 6
6957	LOCUS_017548-RA	Mba06_g04320.1	743	245	988	744	246	3.02439	1.59664	1	1>2	0	0	Putative clathrin assembly protein At5g35200
10342	LOCUS_015882-RA	Mba08_g14210.1	126	41	167	127	42	3.02381	1.59637	0.999921	1>2	2.97725e-06	0.0141014	UPF0565 protein C2orf69
11378	LOCUS_011900-RA	Mba09_g02730.1	670	221	891	671	222	3.02252	1.59575	1	1>2	0	0	Receptor-like protein kinase THESEUS 1
8346	LOCUS_002633-RA	Mba06_g35000.1	1883	623	2506	1884	624	3.01923	1.59418	1	1>2	0	0	Heat shock cognate protein
10850	LOCUS_020729-RA	Mba08_g25660.1	406	134	540	407	135	3.01481	1.59207	1	1>2	0	0	Serine/threonine-protein kinase D6PKL2
8259	LOCUS_011436-RA	Mba06_g33130.1	532	176	708	533	177	3.0113	1.59039	1	1>2	0	0	Transmembrane protein 87B
8539	LOCUS_029373-RA	Mba07_g01760.1	11351	3775	15126	11352	3776	3.00636	1.58802	1	1>2	0	0	Tubulin alpha-3 chain
3465	LOCUS_002197-RA	Mba03_g18040.1	638	212	850	639	213	3	1.58496	1	1>2	0	0	Ankyrin repeat and death domain-containing protein 1A
1015	LOCUS_000695-RA	Mba01_g19780.1	617	205	822	618	206	3	1.58496	1	1>2	0	0	Survival of motor neuron-related-splicing factor 30
13621	LOCUS_014398-RA	Mba10_g24390.1	452	150	602	453	151	3	1.58496	1	1>2	0	0	Histone deacetylase 2
4054	LOCUS_024513-RA	Mba04_g08120.1	107	35	142	108	36	3	1.58496	0.999547	1>2	1.78009e-05	0.0875261	Jasmonic acid-amido synthetase JAR1
8083	LOCUS_004270-RA	Mba06_g29510.1	98	32	130	99	33	3	1.58496	0.999006	1>2	4.43983e-05	0.211653	TNF receptor-associated factor family protein DDB_G0277243
1432	LOCUS_025475-RA	Mba01_g28760.1	92	30	122	93	31	3	1.58496	0.998206	1>2	7.84295e-05	0.350152	GATA transcription factor 16
5832	LOCUS_020863-RA	Mba05_g09230.1	92	30	122	93	31	3	1.58496	0.998206	1>2	7.87417e-05	0.351317	Plant-specific TFIIB-related protein 1
13154	LOCUS_017954-RA	Mba10_g14660.1	92	30	122	93	31	3	1.58496	0.998206	1>2	7.90538e-05	0.352481	hypothetical protein
11878	LOCUS_002040-RA	Mba09_g13390.1	77	25	102	78	26	3	1.58496	0.992822	1>2	0.000343335	0.868682	Protein NSP-INTERACTING KINASE 1
13025	LOCUS_007508-RA	Mba10_g12330.1	71	23	94	72	24	3	1.58496	0.987401	1>2	0.000678544	0.984494	Aldehyde oxidase GLOX
14455	LOCUS_021284-RA	Mba11_g15620.1	65	21	86	66	22	3	1.58496	0.976008	1>2	0.00140785	0.999883	putative serine/threonine-protein kinase PBL19
6848	LOCUS_003286-RA	Mba06_g01830.1	62	20	82	63	21	3	1.58496	0.966762	1>2	0.00196084	0.999998	Protein DETOXIFICATION 40
7253	LOCUS_019446-RA	Mba06_g10950.1	56	18	74	57	19	3	1.58496	0.940709	1>2	0.00370023	1	RING-H2 finger protein ATL52
13032	LOCUS_025942-RA	Mba10_g12400.1	50	16	66	51	17	3	1.58496	0.903659	1>2	0.00634768	1	Pseudo histidine-containing phosphotransfer protein 2
9951	LOCUS_017772-RA	Mba08_g05150.1	47	15	62	48	16	3	1.58496	0.876794	1>2	0.00856682	1	Sigma factor binding protein 1, chloroplastic
4218	LOCUS_001902-RA	Mba04_g12440.1	44	14	58	45	15	3	1.58496	0.839572	1>2	0.011688	1	Tetraspanin-8
958	LOCUS_016414-RA	Mba01_g18170.1	436	145	581	437	146	2.99315	1.58166	1	1>2	0	0	Uncharacterized protein At2g02148
8453	LOCUS_008744-RA	Mba06_g37060.1	648	216	864	649	217	2.99078	1.58052	1	1>2	0	0	Pyrophosphate-energized vacuolar membrane proton pump
9996	LOCUS_004620-RA	Mba08_g06260.1	962	321	1283	963	322	2.99068	1.58048	1	1>2	0	0	Cation-transporting ATPase HMA5
4807	LOCUS_027398-RA	Mba04_g26290.1	265	88	353	266	89	2.98876	1.57955	1	1>2	8.39928e-12	2.71213e-08	hypothetical protein
13109	LOCUS_018171-RA	Mba10_g13710.1	495	165	660	496	166	2.98795	1.57916	1	1>2	0	0	BTB/POZ domain-containing protein FBL11
2080	LOCUS_001329-RA	Mba02_g11060.1	1173	392	1565	1174	393	2.98728	1.57883	1	1>2	0	0	UPF0261 protein SACE_5696
3237	LOCUS_022994-RA	Mba03_g12720.1	494	165	659	495	166	2.98193	1.57625	1	1>2	0	0	putative WRKY transcription factor 4
3290	LOCUS_020599-RA	Mba03_g13900.1	157	52	209	158	53	2.98113	1.57586	0.999993	1>2	2.52511e-07	0.00109782	hypothetical protein
8893	LOCUS_003184-RA	Mba07_g09380.1	920	308	1228	921	309	2.98058	1.57559	1	1>2	0	0	hypothetical protein
3997	LOCUS_009015-RA	Mba04_g06840.1	279	93	372	280	94	2.97872	1.57469	1	1>2	3.09726e-12	9.76568e-09	DeSI-like protein At4g17486
4519	LOCUS_018643-RA	Mba04_g19990.1	1348	452	1800	1349	453	2.97792	1.57431	1	1>2	0	0	Cinnamoyl-CoA reductase 1
2783	LOCUS_022969-RA	Mba03_g02890.1	127	42	169	128	43	2.97674	1.57374	0.999896	1>2	4.39132e-06	0.0210647	hypothetical protein
10666	LOCUS_012977-RA	Mba08_g21640.1	201	67	268	202	68	2.97059	1.57075	1	1>2	4.48353e-09	1.71404e-05	CASP-like protein 4B4
9509	LOCUS_007865-RA	Mba07_g22620.1	195	65	260	196	66	2.9697	1.57032	1	1>2	7.55574e-09	2.93234e-05	CRIB domain-containing protein RIC4
557	LOCUS_017690-RA	Mba01_g09820.1	97	32	129	98	33	2.9697	1.57032	0.998692	1>2	5.52199e-05	0.25824	PHD finger protein At1g33420
3099	LOCUS_023593-RA	Mba03_g09550.1	183	61	244	184	62	2.96774	1.56937	0.999999	1>2	2.38945e-08	9.62426e-05	Sorting nexin 2B
6029	LOCUS_003176-RA	Mba05_g13550.1	983	331	1314	984	332	2.96386	1.56748	1	1>2	0	0	Varicose-related protein
5432	LOCUS_015668-RA	Mba05_g00640.1	384	129	513	385	130	2.96154	1.56635	1	1>2	2.72178e-16	7.05214e-13	Glutamate receptor 3.4
8925	LOCUS_005221-RA	Mba07_g10390.1	304	102	406	305	103	2.96117	1.56616	1	1>2	5.28227e-13	1.59789e-09	Homeobox-leucine zipper protein HOX21
13877	LOCUS_013736-RA	Mba11_g02570.1	73	24	97	74	25	2.96	1.5656	0.987593	1>2	0.00066884	0.983484	Receptor-like protein kinase HERK 1
14467	LOCUS_023036-RA	Mba11_g15880.1	727	245	972	728	246	2.95935	1.56528	1	1>2	0	0	hypothetical protein
5842	LOCUS_022681-RA	Mba05_g09420.1	70	23	93	71	24	2.95833	1.56478	0.983273	1>2	0.000954143	0.997476	Protein transport protein Sec61 subunit beta
12828	LOCUS_014037-RA	Mba10_g08360.1	206	69	275	207	70	2.95714	1.5642	1	1>2	3.46747e-09	1.31555e-05	Cytochrome b6-f complex iron-sulfur subunit, chloroplastic
7471	LOCUS_002026-RA	Mba06_g15440.1	135	45	180	136	46	2.95652	1.5639	0.999937	1>2	2.4581e-06	0.0115669	Nuclear poly(A) polymerase 4
14585	LOCUS_000736-RA	Mba11_g18240.1	797	269	1066	798	270	2.95556	1.56343	1	1>2	0	0	Protein DEHYDRATION-INDUCED 19 2
7116	LOCUS_006180-RA	Mba06_g07720.1	265	89	354	266	90	2.95556	1.56343	1	1>2	1.34294e-11	4.3847e-08	Serine/threonine-protein kinase STY13
13103	LOCUS_003251-RA	Mba10_g13630.1	64	21	85	65	22	2.95455	1.56294	0.968011	1>2	0.00189972	0.999996	hypothetical protein
13236	LOCUS_025743-RA	Mba10_g16750.1	471	159	630	472	160	2.95	1.56071	1	1>2	0	0	putative WD repeat-containing protein C2A9.03
1956	LOCUS_005558-RA	Mba02_g08360.1	167	56	223	168	57	2.94737	1.55943	0.999996	1>2	1.30541e-07	0.000555168	A-kinase anchor protein 17A
1262	LOCUS_022756-RA	Mba01_g25310.1	55	18	73	56	19	2.94737	1.55943	0.923331	1>2	0.00469595	1	G-type lectin S-receptor-like serine/threonine-protein kinase At2g19130
1186	LOCUS_009144-RA	Mba01_g23570.1	1048	355	1403	1049	356	2.94663	1.55907	1	1>2	0	0	E3 ubiquitin-protein ligase SIS3
5568	LOCUS_018443-RA	Mba05_g03470.1	164	55	219	165	56	2.94643	1.55897	0.999995	1>2	1.7255e-07	0.000740656	E3 ubiquitin-protein ligase WAV3
8874	LOCUS_009792-RA	Mba07_g08860.1	1738	590	2328	1739	591	2.94247	1.55703	1	1>2	0	0	Heat shock protein 14
282	LOCUS_009476-RA	Mba01_g04950.1	49	16	65	50	17	2.94118	1.55639	0.877311	1>2	0.00845529	1	Protein trichome birefringence-like 12
1702	LOCUS_006700-RA	Mba02_g02790.1	639	217	856	640	218	2.93578	1.55374	1	1>2	0	0	2-alkenal reductase (NADP(+)-dependent)
2006	LOCUS_010084-RA	Mba02_g09470.1	40	13	53	41	14	2.92857	1.5502	0.738337	1>2	0.0211102	1	B3 domain-containing protein Os11g0197600
14253	LOCUS_025328-RA	Mba11_g10890.1	40	13	53	41	14	2.92857	1.5502	0.738337	1>2	0.0211414	1	hypothetical protein
6088	LOCUS_027191-RA	Mba05_g14520.1	189	64	253	190	65	2.92308	1.54749	0.999999	1>2	2.33637e-08	9.40345e-05	putative serine/threonine-protein kinase At1g01540
456	LOCUS_027623-RA	Mba01_g07830.1	113	38	151	114	39	2.92308	1.54749	0.999528	1>2	1.87513e-05	0.0921656	Squamosa promoter-binding-like protein 9
6042	LOCUS_002434-RA	Mba05_g13780.1	4198	1436	5634	4199	1437	2.92206	1.54699	1	1>2	0	0	Leucoanthocyanidin dioxygenase
1924	LOCUS_023187-RA	Mba02_g07710.1	212	72	284	213	73	2.91781	1.54489	1	1>2	3.40579e-09	1.29147e-05	putative linoleate 9S-lipoxygenase 5
975	LOCUS_020893-RA	Mba01_g18520.1	235	80	315	236	81	2.91358	1.54279	1	1>2	4.15813e-10	1.4857e-06	hypothetical protein
7305	LOCUS_006617-RA	Mba06_g11910.1	663	227	890	664	228	2.91228	1.54215	1	1>2	0	0	Microtubule-associated protein 70-2
6465	LOCUS_013780-RA	Mba05_g24010.1	258	88	346	259	89	2.91011	1.54107	1	1>2	5.70111e-11	1.92754e-07	18S rRNA (guanine-N(7))-methyltransferase RID2
12992	LOCUS_012145-RA	Mba10_g11610.1	31	10	41	32	11	2.90909	1.54057	0.538291	1>2	0.0448469	1	Gibberellin 2-beta-dioxygenase 8
12223	LOCUS_001596-RA	Mba09_g21670.1	60	20	80	61	21	2.90476	1.53842	0.942264	1>2	0.00357916	1	hypothetical protein
402	LOCUS_023942-RA	Mba01_g06970.1	240	82	322	241	83	2.90361	1.53785	1	1>2	2.72736e-10	9.63303e-07	mRNA cap guanine-N7 methyltransferase 2
3716	LOCUS_011406-RA	Mba04_g00540.1	89	30	119	90	31	2.90323	1.53766	0.99591	1>2	0.000194954	0.673428	Homeobox-leucine zipper protein ATHB-13
10909	LOCUS_013775-RA	Mba08_g27010.1	184	63	247	185	64	2.89062	1.53138	0.999998	1>2	4.65008e-08	0.000191426	Serine/threonine-protein kinase SRPK
6189	LOCUS_004713-RA	Mba05_g17170.1	1332	461	1793	1333	462	2.88528	1.52871	1	1>2	0	0	ATPase 10, plasma membrane-type
12172	LOCUS_005654-RA	Mba09_g19870.1	149	51	200	150	52	2.88462	1.52838	0.999963	1>2	1.33371e-06	0.0061442	putative receptor-like serine/threonine-protein kinase At5g57670
1710	LOCUS_003759-RA	Mba02_g02980.1	74	25	99	75	26	2.88462	1.52838	0.983948	1>2	0.000876585	0.995775	G-type lectin S-receptor-like serine/threonine-protein kinase At1g34300
6543	LOCUS_015257-RA	Mba05_g25800.1	97	33	130	98	34	2.88235	1.52725	0.997794	1>2	9.71653e-05	0.416892	Kinesin-like protein KIN-4C
13612	LOCUS_005552-RA	Mba10_g24260.1	503	174	677	504	175	2.88	1.52607	1	1>2	0	0	Zinc finger CCCH domain-containing protein 2
624	LOCUS_009936-RA	Mba01_g11710.1	661	229	890	662	230	2.87826	1.5252	1	1>2	0	0	Protein LHY
5518	LOCUS_024417-RA	Mba05_g02390.1	183	63	246	184	64	2.875	1.52356	0.999998	1>2	6.30765e-08	0.000262049	putative inositol transporter 2
4891	LOCUS_002886-RA	Mba04_g28010.1	3276	1139	4415	3277	1140	2.87456	1.52334	1	1>2	0	0	Beta-galactosidase 6
11990	LOCUS_006800-RA	Mba09_g15680.1	65	22	87	66	23	2.86957	1.52083	0.95963	1>2	0.0024193	1	hypothetical protein
7696	LOCUS_009453-RA	Mba06_g20370.1	42	14	56	43	15	2.86667	1.51937	0.748327	1>2	0.0200707	1	Sodium/hydrogen exchanger 2
8215	LOCUS_025706-RA	Mba06_g32470.1	42	14	56	43	15	2.86667	1.51937	0.748327	1>2	0.0201008	1	putative BOI-related E3 ubiquitin-protein ligase 3
8610	LOCUS_006829-RA	Mba07_g03070.1	578	201	779	579	202	2.86634	1.51921	1	1>2	0	0	BTB/POZ domain-containing protein At2g13690
4647	LOCUS_015650-RA	Mba04_g22930.1	2870	1001	3871	2871	1002	2.86527	1.51867	1	1>2	0	0	Filament-like plant protein 4
7159	LOCUS_001503-RA	Mba06_g08830.1	738	257	995	739	258	2.86434	1.5182	1	1>2	0	0	putative protein S-acyltransferase 22
7238	LOCUS_008783-RA	Mba06_g10710.1	1371	478	1849	1372	479	2.8643	1.51818	1	1>2	0	0	Transmembrane protein 87A
1042	LOCUS_007614-RA	Mba01_g20380.1	222	77	299	223	78	2.85897	1.5155	1	1>2	2.78485e-09	1.04988e-05	Putative threonine aspartase
1638	LOCUS_011124-RA	Mba02_g01300.1	1191	416	1607	1192	417	2.85851	1.51526	1	1>2	0	0	Dormancy-associated 3
7702	LOCUS_005800-RA	Mba06_g20460.1	299	104	403	300	105	2.85714	1.51457	1	1>2	5.20654e-12	1.66245e-08	DNA mismatch repair protein PMS1
14107	LOCUS_025487-RA	Mba11_g07510.1	179	62	241	180	63	2.85714	1.51457	0.999996	1>2	1.14346e-07	0.00048414	Cytochrome b561, DM13 and DOMON domain-containing protein At5g54830
7686	LOCUS_016242-RA	Mba06_g20050.1	79	27	106	80	28	2.85714	1.51457	0.987807	1>2	0.000647871	0.981075	Protein PAT1 1
5374	LOCUS_019838-RA	Mba04_g39390.1	156	54	210	157	55	2.85455	1.51326	0.999973	1>2	9.85059e-07	0.00449065	Transcription factor TCP13
5895	LOCUS_007273-RA	Mba05_g10480.1	507	177	684	508	178	2.85393	1.51295	1	1>2	0	0	Nuclear factor related to kappa-B-binding protein
2614	LOCUS_011724-RA	Mba02_g22660.1	632	221	853	633	222	2.85135	1.51165	1	1>2	0	0	hypothetical protein
13372	LOCUS_024942-RA	Mba10_g19270.1	190	66	256	191	67	2.85075	1.51134	0.999998	1>2	4.46216e-08	0.000183467	GTPase Der
7431	LOCUS_020202-RA	Mba06_g14530.1	56	19	75	57	20	2.85	1.51096	0.902193	1>2	0.00645072	1	Rho guanine nucleotide exchange factor 8
12000	LOCUS_010571-RA	Mba09_g15960.1	261	91	352	262	92	2.84783	1.50986	1	1>2	1.31204e-10	4.54097e-07	Cytochrome P450 78A5
4484	LOCUS_011552-RA	Mba04_g19090.1	184	64	248	185	65	2.84615	1.50901	0.999997	1>2	8.44187e-08	0.000353905	ATP-dependent DNA helicase 2 subunit KU70
14108	LOCUS_026046-RA	Mba11_g07540.1	90	31	121	91	32	2.84375	1.50779	0.994825	1>2	0.000262563	0.783647	Two-component response regulator ORR22
3403	LOCUS_003543-RA	Mba03_g16640.1	508	178	686	509	179	2.84358	1.50771	1	1>2	0	0	Protein NINJA 1
7706	LOCUS_012890-RA	Mba06_g20540.1	161	56	217	162	57	2.84211	1.50696	0.99998	1>2	7.16684e-07	0.0032299	Glycine-rich domain-containing protein 1
260	LOCUS_006187-RA	Mba01_g04520.1	178	62	240	179	63	2.84127	1.50654	0.999995	1>2	1.44942e-07	0.000618568	Ent-kaurenoic acid oxidase
9328	LOCUS_015460-RA	Mba07_g18830.1	124	43	167	125	44	2.84091	1.50635	0.999621	1>2	1.45222e-05	0.0714339	Cell number regulator 10
13229	LOCUS_014144-RA	Mba10_g16570.1	87	30	117	88	31	2.83871	1.50524	0.993048	1>2	0.000331883	0.858997	putative WRKY transcription factor 19
12952	LOCUS_027645-RA	Mba10_g10690.1	328	115	443	329	116	2.83621	1.50396	1	1>2	7.05117e-13	2.14708e-09	Obtusifoliol 14-alpha demethylase
7474	LOCUS_002029-RA	Mba06_g15500.1	220	77	297	221	78	2.83333	1.5025	1	1>2	4.81964e-09	1.84639e-05	Endoribonuclease YBEY, chloroplastic
9053	LOCUS_014696-RA	Mba07_g13040.1	50	17	67	51	18	2.83333	1.5025	0.845815	1>2	0.0107622	1	S-type anion channel SLAH3
11637	LOCUS_007675-RA	Mba09_g08060.1	50	17	67	51	18	2.83333	1.5025	0.845815	1>2	0.0107818	1	hypothetical protein
4034	LOCUS_003747-RA	Mba04_g07780.1	149	52	201	150	53	2.83019	1.5009	0.999938	1>2	2.40702e-06	0.0113185	CBL-interacting protein kinase 19
11007	LOCUS_025595-RA	Mba08_g29020.1	415	146	561	416	147	2.82993	1.50077	1	1>2	4.60235e-16	1.20259e-12	Protein NLP2
8124	LOCUS_005064-RA	Mba06_g30490.1	265	93	358	266	94	2.82979	1.50069	1	1>2	1.28592e-10	4.44801e-07	DEAD-box ATP-dependent RNA helicase 37
8493	LOCUS_021965-RA	Mba07_g00320.1	115	40	155	116	41	2.82927	1.50043	0.999206	1>2	3.38401e-05	0.163937	Putative E3 ubiquitin-protein ligase RING1a
11760	LOCUS_009196-RA	Mba09_g10700.1	1139	402	1541	1140	403	2.82878	1.50018	1	1>2	0	0	Microtubule-associated protein TORTIFOLIA1
12780	LOCUS_007087-RA	Mba10_g07400.1	163	57	220	164	58	2.82759	1.49957	0.999981	1>2	7.08395e-07	0.00319119	Rop guanine nucleotide exchange factor 1
1464	LOCUS_009756-RA	Mba01_g29370.1	194	68	262	195	69	2.82609	1.49881	0.999998	1>2	4.42485e-08	0.000181889	hypothetical protein
14211	LOCUS_009554-RA	Mba11_g09900.1	437	154	591	438	155	2.82581	1.49866	1	1>2	7.96949e-17	2.02505e-13	Lipase
11453	LOCUS_001115-RA	Mba09_g03910.1	906	320	1226	907	321	2.82555	1.49853	1	1>2	0	0	Two-component response regulator-like PRR73
9422	LOCUS_015673-RA	Mba07_g21160.1	273	96	369	274	97	2.82474	1.49812	1	1>2	7.63562e-11	2.60222e-07	Protein trichome birefringence-like 11
11438	LOCUS_023610-RA	Mba09_g03660.1	1171	414	1585	1172	415	2.8241	1.49779	1	1>2	0	0	Putative clathrin assembly protein At2g25430
9622	LOCUS_000406-RA	Mba07_g24770.1	383	135	518	384	136	2.82353	1.4975	1	1>2	8.43463e-15	2.32205e-11	GDSL esterase/lipase At4g10955
14120	LOCUS_005962-RA	Mba11_g07760.1	143	50	193	144	51	2.82353	1.4975	0.999895	1>2	4.45349e-06	0.0213728	Kinetochore protein NUF2
2	LOCUS_014892-RA	Mba00_g00210.1	47	16	63	48	17	2.82353	1.4975	0.807832	1>2	0.0144625	1	DNA-binding protein SMUBP-2
11365	LOCUS_000930-RA	Mba09_g02470.1	846	299	1145	847	300	2.82333	1.4974	1	1>2	0	0	Nicalin
11086	LOCUS_008235-RA	Mba08_g30290.1	648	229	877	649	230	2.82174	1.49658	1	1>2	0	0	Stress-related protein
667	LOCUS_002798-RA	Mba01_g12850.1	315	111	426	316	112	2.82143	1.49643	1	1>2	2.90447e-12	9.14329e-09	Heparan-alpha-glucosaminide N-acetyltransferase
6338	LOCUS_013941-RA	Mba05_g21000.1	315	111	426	316	112	2.82143	1.49643	1	1>2	2.94232e-12	9.26538e-09	Sorcin
289	LOCUS_009447-RA	Mba01_g05090.1	233	82	315	234	83	2.81928	1.49533	1	1>2	1.72135e-09	6.40168e-06	DDB1- and CUL4-associated factor 8
9956	LOCUS_024043-RA	Mba08_g05250.1	154	54	208	155	55	2.81818	1.49476	0.999954	1>2	1.6966e-06	0.00788181	hypothetical protein
4373	LOCUS_015000-RA	Mba04_g16060.1	92	32	124	93	33	2.81818	1.49476	0.995004	1>2	0.000242507	0.755355	Phosphoglycerate mutase-like protein AT74
12815	LOCUS_001614-RA	Mba10_g08150.1	61	21	82	62	22	2.81818	1.49476	0.927699	1>2	0.0044209	1	putative LRR receptor-like serine/threonine-protein kinase At1g56130
11924	LOCUS_008072-RA	Mba09_g14490.1	463	164	627	464	165	2.81212	1.49166	1	1>2	1.44009e-18	3.55271e-15	Potassium channel KOR1
12840	LOCUS_024903-RA	Mba10_g08650.1	58	20	78	59	21	2.80952	1.49033	0.903841	1>2	0.00632212	1	Microfibrillar-associated protein 1
7734	LOCUS_021237-RA	Mba06_g21150.1	628	223	851	629	224	2.80804	1.48956	1	1>2	0	0	Ubiquitin carboxyl-terminal hydrolase 5
2638	LOCUS_020253-RA	Mba02_g23320.1	590	210	800	591	211	2.80095	1.48592	1	1>2	0	0	hypothetical protein
7383	LOCUS_004789-RA	Mba06_g13610.1	632	225	857	633	226	2.80088	1.48588	1	1>2	0	0	hypothetical protein
7595	LOCUS_010439-RA	Mba06_g18350.1	195	69	264	196	70	2.8	1.48543	0.999998	1>2	6.1169e-08	0.000253881	UPF0496 protein 4
3246	LOCUS_016008-RA	Mba03_g12960.1	181	64	245	182	65	2.8	1.48543	0.999994	1>2	1.84953e-07	0.000795722	Protein ECERIFERUM 3
7683	LOCUS_020871-RA	Mba06_g20010.1	69	24	93	70	25	2.8	1.48543	0.963416	1>2	0.00217024	0.999999	LRR receptor-like serine/threonine-protein kinase FLS2
9351	LOCUS_003842-RA	Mba07_g19440.1	847	302	1149	848	303	2.79868	1.48475	1	1>2	0	0	NADP-dependent glyceraldehyde-3-phosphate dehydrogenase
11182	LOCUS_022204-RA	Mba08_g32270.1	791	282	1073	792	283	2.79859	1.4847	1	1>2	0	0	TOM1-like protein 5
8410	LOCUS_007676-RA	Mba06_g36150.1	290	103	393	291	104	2.79808	1.48444	1	1>2	3.22046e-11	1.07306e-07	NDR1/HIN1-like protein 1
13946	LOCUS_016535-RA	Mba11_g04300.1	11087	3962	15049	11088	3963	2.79788	1.48433	1	1>2	0	0	Chaperone protein dnaJ A6
5123	LOCUS_012554-RA	Mba04_g33590.1	726	259	985	727	260	2.79615	1.48344	1	1>2	0	0	Tobamovirus multiplication protein 2A
5665	LOCUS_018968-RA	Mba05_g05690.1	784	280	1064	785	281	2.79359	1.48212	1	1>2	0	0	Membrane steroid-binding protein 2
11121	LOCUS_019392-RA	Mba08_g31130.1	644	230	874	645	231	2.79221	1.48141	1	1>2	0	0	COP9 signalosome complex subunit 4
3295	LOCUS_004953-RA	Mba03_g14050.1	105	37	142	106	38	2.78947	1.47999	0.997857	1>2	9.45341e-05	0.407916	5-amino-6-(5-phospho-D-ribitylamino)uracil phosphatase, chloroplastic
2729	LOCUS_000432-RA	Mba03_g01650.1	52	18	70	53	19	2.78947	1.47999	0.845508	1>2	0.0108015	1	Cyclic dof factor 1
5281	LOCUS_007707-RA	Mba04_g37020.1	604	216	820	605	217	2.78802	1.47924	1	1>2	0	0	Sterol 3-beta-glucosyltransferase UGT80A2
1778	LOCUS_026947-RA	Mba02_g04440.1	91	32	123	92	33	2.78788	1.47917	0.993519	1>2	0.000312481	0.840965	Rho GTPase-activating protein 2
12277	LOCUS_004628-RA	Mba09_g23050.1	233	83	316	234	84	2.78571	1.47805	1	1>2	2.9976e-09	1.13249e-05	Transcription initiation factor TFIID subunit 8
7188	LOCUS_020705-RA	Mba06_g09530.1	155	55	210	156	56	2.78571	1.47805	0.999943	1>2	2.24788e-06	0.0105452	RING finger and transmembrane domain-containing protein 2
6308	LOCUS_007428-RA	Mba05_g20320.1	726	260	986	727	261	2.78544	1.47791	1	1>2	0	0	Auxin response factor 18
4460	LOCUS_012038-RA	Mba04_g18550.1	996	357	1353	997	358	2.78492	1.47763	1	1>2	0	0	Squalene synthase
12565	LOCUS_009230-RA	Mba10_g02940.1	464	166	630	465	167	2.78443	1.47738	1	1>2	2.2692e-17	5.68434e-14	TBC1 domain family member 5 A
2952	LOCUS_007362-RA	Mba03_g06730.1	642	230	872	643	231	2.78355	1.47693	1	1>2	0	0	MADS-box transcription factor 22
3340	LOCUS_015430-RA	Mba03_g15010.1	1399	502	1901	1400	503	2.7833	1.4768	1	1>2	0	0	Alpha-L-fucosidase 1
13060	LOCUS_017368-RA	Mba10_g12940.1	255	91	346	256	92	2.78261	1.47644	1	1>2	5.96912e-10	2.15545e-06	GDSL esterase/lipase At4g01130
7364	LOCUS_010874-RA	Mba06_g13150.1	1412	507	1919	1413	508	2.7815	1.47586	1	1>2	0	0	Ankyrin repeat protein SKIP35
5462	LOCUS_005760-RA	Mba05_g01350.1	213	76	289	214	77	2.77922	1.47468	0.999999	1>2	2.07174e-08	8.30525e-05	MLO-like protein 1
5607	LOCUS_010917-RA	Mba05_g04350.1	49	17	66	50	18	2.77778	1.47393	0.809469	1>2	0.0142965	1	Bifunctional UDP-glucose 4-epimerase and UDP-xylose 4-epimerase 1
11600	LOCUS_013810-RA	Mba09_g07330.1	884	318	1202	885	319	2.77429	1.47212	1	1>2	0	0	Far upstream element-binding protein 3
12826	LOCUS_017006-RA	Mba10_g08300.1	343	123	466	344	124	2.77419	1.47207	1	1>2	7.81613e-13	2.38548e-09	CCR4-NOT transcription complex subunit 9
3755	LOCUS_015837-RA	Mba04_g01440.1	171	61	232	172	62	2.77419	1.47207	0.999983	1>2	5.73961e-07	0.00256634	O-fucosyltransferase 20
8419	LOCUS_018424-RA	Mba06_g36250.1	85	30	115	86	31	2.77419	1.47207	0.988391	1>2	0.000606834	0.975323	Protein RETICULATA-RELATED 5, chloroplastic
14821	LOCUS_010634-RA	Mba11_g23380.1	709	255	964	710	256	2.77344	1.47168	1	1>2	0	0	Diacylglycerol kinase 5
7625	LOCUS_002572-RA	Mba06_g18910.1	476	171	647	477	172	2.77326	1.47158	1	1>2	1.00197e-17	2.4869e-14	Receptor-like cytosolic serine/threonine-protein kinase RBK1
9904	LOCUS_007666-RA	Mba08_g04120.1	60	21	81	61	22	2.77273	1.47131	0.906999	1>2	0.0059814	1	putative NAD(P)H dehydrogenase (quinone) FQR1-like 2
7707	LOCUS_012891-RA	Mba06_g20550.1	290	104	394	291	105	2.77143	1.47063	1	1>2	5.19766e-11	1.75317e-07	F-box/LRR-repeat protein 3
9687	LOCUS_006441-RA	Mba07_g26250.1	179	64	243	180	65	2.76923	1.46949	0.999991	1>2	3.15172e-07	0.00138045	DNA annealing helicase and endonuclease ZRANB3
13627	LOCUS_006724-RA	Mba10_g24520.1	71	25	96	72	26	2.76923	1.46949	0.9649	1>2	0.00209805	0.999999	putative choline kinase 2
7195	LOCUS_008221-RA	Mba06_g09670.1	776	280	1056	777	281	2.76512	1.46734	1	1>2	0	0	Protein NSP-INTERACTING KINASE 3
5649	LOCUS_019951-RA	Mba05_g05280.1	245	88	333	246	89	2.76404	1.46678	1	1>2	1.45534e-09	5.38912e-06	Serine/threonine-protein kinase SAPK3
8994	LOCUS_026222-RA	Mba07_g11760.1	198	71	269	199	72	2.76389	1.4667	0.999997	1>2	7.72903e-08	0.000323099	putative protein phosphatase 2C 12
11535	LOCUS_019877-RA	Mba09_g05800.1	198	71	269	199	72	2.76389	1.4667	0.999997	1>2	7.78766e-08	0.000325627	Putative methyltransferase NSUN6
6112	LOCUS_022599-RA	Mba05_g15150.1	104	37	141	105	38	2.76316	1.46632	0.997258	1>2	0.000119878	0.489269	Noroxomaritidine synthase
264	LOCUS_009916-RA	Mba01_g04610.1	57	20	77	58	21	2.7619	1.46566	0.878169	1>2	0.00836008	1	Putative kinase-like protein TMKL1
10638	LOCUS_016846-RA	Mba08_g20990.1	57	20	77	58	21	2.7619	1.46566	0.878169	1>2	0.00837589	1	putative folate-biopterin transporter 4
8584	LOCUS_018544-RA	Mba07_g02570.1	79	28	107	80	29	2.75862	1.46395	0.980112	1>2	0.00111158	0.999123	DNA repair RAD52-like protein 2, chloroplastic
12531	LOCUS_005801-RA	Mba10_g01910.1	545	197	742	546	198	2.75758	1.4634	1	1>2	0	0	Putative callose synthase 8
5023	LOCUS_000341-RA	Mba04_g31430.1	1512	548	2060	1513	549	2.75592	1.46253	1	1>2	0	0	putative oxidoreductase At4g09670
959	LOCUS_022818-RA	Mba01_g18250.1	258	93	351	259	94	2.75532	1.46222	1	1>2	7.66756e-10	2.78945e-06	E3 ubiquitin-protein ligase RING1
7105	LOCUS_022235-RA	Mba06_g07520.1	922	334	1256	923	335	2.75522	1.46217	1	1>2	0	0	RNA-binding protein pno1
4517	LOCUS_024265-RA	Mba04_g19960.1	167	60	227	168	61	2.7541	1.46158	0.999971	1>2	1.02063e-06	0.00465853	Protein trichome birefringence-like 34
5803	LOCUS_019482-RA	Mba05_g08610.1	200	72	272	201	73	2.75342	1.46123	0.999998	1>2	7.55427e-08	0.000315568	Transcription factor MYB36
13390	LOCUS_005641-RA	Mba10_g19640.1	200	72	272	201	73	2.75342	1.46123	0.999998	1>2	7.61227e-08	0.000318066	Zinc finger CCCH domain-containing protein 25
2822	LOCUS_011540-RA	Mba03_g03820.1	475	172	647	476	173	2.75145	1.46019	1	1>2	3.03953e-17	7.63833e-14	hypothetical protein
6008	LOCUS_020848-RA	Mba05_g13070.1	574	208	782	575	209	2.7512	1.46006	1	1>2	0	0	Protein CYPRO4
14700	LOCUS_029144-RA	Mba11_g20640.1	406	147	553	407	148	2.75	1.45943	1	1>2	8.12049e-15	2.23395e-11	Eukaryotic translation initiation factor 4G
7083	LOCUS_018700-RA	Mba06_g07150.1	362	131	493	363	132	2.75	1.45943	1	1>2	2.8928e-13	8.63212e-10	hypothetical protein
13134	LOCUS_016618-RA	Mba10_g14250.1	362	131	493	363	132	2.75	1.45943	1	1>2	2.93899e-13	8.77288e-10	Putative methyltransferase At1g22800, mitochondrial
2143	LOCUS_005869-RA	Mba02_g12400.1	87	31	118	88	32	2.75	1.45943	0.988773	1>2	0.000571054	0.968931	Cancer-related nucleoside-triphosphatase
418	LOCUS_013196-RA	Mba01_g07230.1	579	210	789	580	211	2.74882	1.45881	1	1>2	0	0	Serine carboxypeptidase-like 26
10305	LOCUS_010466-RA	Mba08_g13530.1	271	98	369	272	99	2.74747	1.45811	1	1>2	3.07105e-10	1.08807e-06	Catalase isozyme 2
339	LOCUS_000232-RA	Mba01_g05860.1	216	78	294	217	79	2.74684	1.45777	0.999999	1>2	2.57227e-08	0.000103863	PITH domain-containing protein 1
10418	LOCUS_011053-RA	Mba08_g16400.1	194	70	264	195	71	2.74648	1.45758	0.999996	1>2	1.37975e-07	0.000587876	Actin
11004	LOCUS_012518-RA	Mba08_g28990.1	172	62	234	173	63	2.74603	1.45735	0.999979	1>2	7.81271e-07	0.00353215	Serine/threonine-protein kinase-like protein CR4
11280	LOCUS_011768-RA	Mba09_g00570.1	1061	386	1447	1062	387	2.74419	1.45638	1	1>2	0	0	Protein ROOT PRIMORDIUM DEFECTIVE 1
14481	LOCUS_017653-RA	Mba11_g16180.1	106	38	144	107	39	2.74359	1.45606	0.997275	1>2	0.00011941	0.487865	Uncharacterized protein P8A3.02c
11533	LOCUS_019875-RA	Mba09_g05770.1	73	26	99	74	27	2.74074	1.45457	0.966075	1>2	0.00201387	0.999998	Potassium channel KAT1
4862	LOCUS_012726-RA	Mba04_g27330.1	325	118	443	326	119	2.7395	1.45391	1	1>2	6.58933e-12	2.11583e-08	Transcription factor MYB73
5670	LOCUS_009270-RA	Mba05_g05840.1	303	110	413	304	111	2.73874	1.45351	1	1>2	3.88363e-11	1.30024e-07	LanC-like protein GCL2
6501	LOCUS_027436-RA	Mba05_g24790.1	114	41	155	115	42	2.7381	1.45317	0.998349	1>2	7.33055e-05	0.330751	hypothetical protein
3385	LOCUS_020787-RA	Mba03_g16120.1	604	220	824	605	221	2.73756	1.45289	1	1>2	0	0	CRAL-TRIO domain-containing protein C23B6.04c
865	LOCUS_011529-RA	Mba01_g16650.1	103	37	140	104	38	2.73684	1.45251	0.996501	1>2	0.000167676	0.615252	4-coumarate--CoA ligase-like 7
4227	LOCUS_018935-RA	Mba04_g12620.1	51	18	69	52	19	2.73684	1.45251	0.809823	1>2	0.0141552	1	putative LRR receptor-like serine/threonine-protein kinase At4g37250
11776	LOCUS_015492-RA	Mba09_g11020.1	51	18	69	52	19	2.73684	1.45251	0.809823	1>2	0.0141788	1	Cysteine-rich receptor-like protein kinase 10
13506	LOCUS_017232-RA	Mba10_g22200.1	51	18	69	52	19	2.73684	1.45251	0.809823	1>2	0.0142023	1	Metal tolerance protein 7
13714	LOCUS_025230-RA	Mba10_g26420.1	196	71	267	197	72	2.73611	1.45213	0.999996	1>2	1.37032e-07	0.000583722	Ubiquitin carboxyl-terminal hydrolase 4
8223	LOCUS_013742-RA	Mba06_g32560.1	672	245	917	673	246	2.73577	1.45195	1	1>2	0	0	Protein STICHEL-like 3
13820	LOCUS_000767-RA	Mba11_g01520.1	185	67	252	186	68	2.73529	1.4517	0.999991	1>2	2.92896e-07	0.00127972	Translation initiation factor IF-2
5230	LOCUS_010151-RA	Mba04_g35980.1	1856	678	2534	1857	679	2.7349	1.45149	1	1>2	0	0	putative methyltransferase PMT17
7288	LOCUS_006433-RA	Mba06_g11590.1	4949	1809	6758	4950	1810	2.73481	1.45144	1	1>2	0	0	Chalcone synthase 2
7220	LOCUS_017532-RA	Mba06_g10240.1	778	284	1062	779	285	2.73333	1.45066	1	1>2	0	0	Protease Do-like 7
595	LOCUS_015597-RA	Mba01_g10690.1	40	14	54	41	15	2.73333	1.45066	0.63305	1>2	0.0312873	1	Transcription factor HHO3
12236	LOCUS_015134-RA	Mba09_g21820.1	40	14	54	41	15	2.73333	1.45066	0.63305	1>2	0.0313291	1	Chromatin remodeling protein EBS
11808	LOCUS_006370-RA	Mba09_g11590.1	2166	792	2958	2167	793	2.73266	1.45031	1	1>2	0	0	Heat shock protein 81-1
2550	LOCUS_008131-RA	Mba02_g21380.1	193	70	263	194	71	2.73239	1.45017	0.999995	1>2	1.71356e-07	0.00073536	O-fucosyltransferase 9
14859	LOCUS_026023-RA	Mba11_g24250.1	111	40	151	112	41	2.73171	1.4498	0.997888	1>2	9.41643e-05	0.406644	65-kDa microtubule-associated protein 8
8948	LOCUS_011118-RA	Mba07_g10940.1	141	51	192	142	52	2.73077	1.44931	0.99972	1>2	1.11892e-05	0.054932	Mechanosensitive ion channel protein 10
2932	LOCUS_008325-RA	Mba03_g06390.1	100	36	136	101	37	2.72973	1.44876	0.995485	1>2	0.000219035	0.717745	Tobamovirus multiplication protein 1
12698	LOCUS_008975-RA	Mba10_g05960.1	566	207	773	567	208	2.72596	1.44677	1	1>2	0	0	Programmed cell death protein 4
10151	LOCUS_014069-RA	Mba08_g09820.1	356	130	486	357	131	2.72519	1.44636	1	1>2	8.54788e-13	2.61394e-09	Kinesin-like protein KIN-14F
1745	LOCUS_016974-RA	Mba02_g03870.1	661	242	903	662	243	2.72428	1.44587	1	1>2	0	0	putative polygalacturonase
13618	LOCUS_014393-RA	Mba10_g24350.1	78	28	106	79	29	2.72414	1.4458	0.974646	1>2	0.00146981	0.999924	NDR1/HIN1-like protein 6
3572	LOCUS_022741-RA	Mba03_g20460.1	176	64	240	177	65	2.72308	1.44524	0.99998	1>2	7.2087e-07	0.00324945	putative LRR receptor-like serine/threonine-protein kinase At5g48740
2249	LOCUS_010538-RA	Mba02_g14640.1	1357	498	1855	1358	499	2.72144	1.44437	1	1>2	0	0	Receptor-like protein 4
9845	LOCUS_008123-RA	Mba08_g02730.1	1180	433	1613	1181	434	2.7212	1.44424	1	1>2	0	0	Inhibitor of Bruton tyrosine kinase
8254	LOCUS_010935-RA	Mba06_g33070.1	1000	367	1367	1001	368	2.72011	1.44366	1	1>2	0	0	Endoglucanase 9
4736	LOCUS_000719-RA	Mba04_g24600.1	211	77	288	212	78	2.71795	1.44252	0.999998	1>2	4.9212e-08	0.00020293	GTPase-activating protein GYP7
4940	LOCUS_006519-RA	Mba04_g29260.1	94	34	128	95	35	2.71429	1.44057	0.992242	1>2	0.000379375	0.895133	putative polygalacturonase At1g80170
4553	LOCUS_011998-RA	Mba04_g20730.1	56	20	76	57	21	2.71429	1.44057	0.847727	1>2	0.0106254	1	hypothetical protein
12917	LOCUS_014282-RA	Mba10_g10050.1	349	128	477	350	129	2.71318	1.43998	1	1>2	2.02587e-12	6.32072e-09	Chemocyanin
10488	LOCUS_003673-RA	Mba08_g18050.1	159	58	217	160	59	2.71186	1.43929	0.999915	1>2	3.37276e-06	0.0160394	Receptor protein kinase-like protein ZAR1
4437	LOCUS_023039-RA	Mba04_g17810.1	487	179	666	488	180	2.71111	1.43888	1	1>2	5.40844e-17	1.36779e-13	Trans-resveratrol di-O-methyltransferase
7013	LOCUS_000313-RA	Mba06_g05580.1	1743	643	2386	1744	644	2.70807	1.43727	1	1>2	0	0	65-kDa microtubule-associated protein 7
988	LOCUS_025385-RA	Mba01_g19080.1	183	67	250	184	68	2.70588	1.4361	0.999986	1>2	5.00144e-07	0.00222567	Pentatricopeptide repeat-containing protein At1g60770
6493	LOCUS_023812-RA	Mba05_g24450.1	137	50	187	138	51	2.70588	1.4361	0.999539	1>2	1.82267e-05	0.0896064	Calcium/calmodulin-regulated receptor-like kinase 2
14423	LOCUS_010567-RA	Mba11_g14970.1	45	16	61	46	17	2.70588	1.4361	0.714834	1>2	0.0241044	1	Pentatricopeptide repeat-containing protein At1g08070, chloroplastic
8471	LOCUS_027901-RA	Mba06_g37350.1	670	247	917	671	248	2.70565	1.43597	1	1>2	0	0	Protein TRM32
1271	LOCUS_023019-RA	Mba01_g25500.1	118	43	161	119	44	2.70455	1.43539	0.998369	1>2	7.15896e-05	0.324137	hypothetical protein
12896	LOCUS_006204-RA	Mba10_g09690.1	118	43	161	119	44	2.70455	1.43539	0.998369	1>2	7.18746e-05	0.325239	PHD finger protein At1g33420
7084	LOCUS_009001-RA	Mba06_g07160.1	548	202	750	549	203	2.70443	1.43533	1	1>2	0	0	Peroxisome biogenesis protein 3-2
2613	LOCUS_020560-RA	Mba02_g22630.1	191	70	261	192	71	2.70423	1.43522	0.999991	1>2	2.77451e-07	0.00121007	Vacuolar protein sorting-associated protein 27
13710	LOCUS_008276-RA	Mba10_g26290.1	945	349	1294	946	350	2.70286	1.43449	1	1>2	0	0	Transcription factor bHLH96
13124	LOCUS_028953-RA	Mba10_g14000.1	733	271	1004	734	272	2.69853	1.43217	1	1>2	0	0	Cationic peroxidase SPC4
9441	LOCUS_018208-RA	Mba07_g21490.1	1070	396	1466	1071	397	2.69773	1.43175	1	1>2	0	0	CBL-interacting protein kinase 32
12564	LOCUS_005420-RA	Mba10_g02940.1	449	166	615	450	167	2.69461	1.43008	1	1>2	1.3868e-15	3.69305e-12	TBC1 domain family member 5 A
14628	LOCUS_003512-RA	Mba11_g19120.1	236	87	323	237	88	2.69318	1.42931	1	1>2	1.03698e-08	4.06487e-05	Protein FIZZY-RELATED 2
974	LOCUS_004718-RA	Mba01_g18500.1	69	25	94	70	26	2.69231	1.42884	0.941943	1>2	0.00363524	1	Gluconokinase
9856	LOCUS_006348-RA	Mba08_g02920.1	182	67	249	183	68	2.69118	1.42824	0.999982	1>2	6.76422e-07	0.00304198	Costars family protein
4203	LOCUS_024519-RA	Mba04_g11960.1	284	105	389	285	106	2.68868	1.4269	1	1>2	4.0399e-10	1.44224e-06	Serine/threonine-protein kinase BSK2
8768	LOCUS_014469-RA	Mba07_g06570.1	1069	397	1466	1070	398	2.68844	1.42677	1	1>2	0	0	Coatomer subunit alpha-1
3065	LOCUS_003385-RA	Mba03_g08860.1	593	220	813	594	221	2.68778	1.42642	1	1>2	0	0	Squamosa promoter-binding-like protein 9
8291	LOCUS_021900-RA	Mba06_g33840.1	214	79	293	215	80	2.6875	1.42626	0.999998	1>2	5.78833e-08	0.00023984	UDP-galactose/UDP-glucose transporter 5B
1065	LOCUS_006276-RA	Mba01_g20700.1	136	50	186	137	51	2.68627	1.42561	0.999415	1>2	2.48522e-05	0.121662	Uncharacterized protein At2g24330
3033	LOCUS_014328-RA	Mba03_g08170.1	50	18	68	51	19	2.68421	1.4245	0.76913	1>2	0.0182053	1	Pentatricopeptide repeat-containing protein At1g08070, chloroplastic
3292	LOCUS_018440-RA	Mba03_g13960.1	50	18	68	51	19	2.68421	1.4245	0.76913	1>2	0.0182331	1	CBS domain-containing protein CBSX5
11056	LOCUS_014421-RA	Mba08_g29840.1	50	18	68	51	19	2.68421	1.4245	0.76913	1>2	0.018261	1	ABC transporter B family member 11
9499	LOCUS_001406-RA	Mba07_g22450.1	1349	502	1851	1350	503	2.6839	1.42433	1	1>2	0	0	TBC1 domain family member 8B
6309	LOCUS_025787-RA	Mba05_g20350.1	1434	534	1968	1435	535	2.68224	1.42344	1	1>2	0	0	Cryptochrome-2
14321	LOCUS_017856-RA	Mba11_g12320.1	345	128	473	346	129	2.68217	1.4234	1	1>2	5.06867e-12	1.61741e-08	DnaJ subfamily B member 12
9852	LOCUS_020323-RA	Mba08_g02830.1	117	43	160	118	44	2.68182	1.42321	0.997937	1>2	9.23618e-05	0.400406	Renalase
1060	LOCUS_025468-RA	Mba01_g20640.1	58	21	79	59	22	2.68182	1.42321	0.851806	1>2	0.0102224	1	Sacsin
5578	LOCUS_014306-RA	Mba05_g03710.1	669	249	918	670	250	2.68	1.42223	1	1>2	0	0	FAM10 family protein At4g22670
2897	LOCUS_020279-RA	Mba03_g05820.1	66	24	90	67	25	2.68	1.42223	0.921345	1>2	0.00478058	1	Pentatricopeptide repeat-containing protein At5g48910
7881	LOCUS_021386-RA	Mba06_g24560.1	141	52	193	142	53	2.67925	1.42183	0.999553	1>2	1.75483e-05	0.0862915	ACT domain-containing protein ACR4
12050	LOCUS_015375-RA	Mba09_g17160.1	674	251	925	675	252	2.67857	1.42146	1	1>2	0	0	Homeobox-leucine zipper protein HOX16
513	LOCUS_013192-RA	Mba01_g09010.1	74	27	101	75	28	2.67857	1.42146	0.958066	1>2	0.00257076	1	hypothetical protein
8542	LOCUS_001781-RA	Mba07_g01800.1	74	27	101	75	28	2.67857	1.42146	0.958066	1>2	0.00257669	1	hypothetical protein
8614	LOCUS_002544-RA	Mba07_g03180.1	74	27	101	75	28	2.67857	1.42146	0.958066	1>2	0.00258262	1	Serine/threonine-protein kinase STY17
10923	LOCUS_020107-RA	Mba08_g27260.1	990	369	1359	991	370	2.67838	1.42136	1	1>2	0	0	Aspartic proteinase oryzasin-1
4410	LOCUS_021814-RA	Mba04_g17200.1	414	154	568	415	155	2.67742	1.42084	1	1>2	3.54402e-14	1.00615e-10	Nuclear pore complex protein GP210
6264	LOCUS_024532-RA	Mba05_g19470.1	82	30	112	83	31	2.67742	1.42084	0.975834	1>2	0.00141141	0.999886	putative protein phosphatase 2C 41
7359	LOCUS_012951-RA	Mba06_g13070.1	82	30	112	83	31	2.67742	1.42084	0.975834	1>2	0.00141497	0.999889	Nicotinamidase 1
9148	LOCUS_015730-RA	Mba07_g15030.1	339	126	465	340	127	2.67717	1.42071	1	1>2	9.17439e-12	2.96883e-08	Transcriptional repressor ILP1
5429	LOCUS_026516-RA	Mba05_g00560.1	561	209	770	562	210	2.67619	1.42018	1	1>2	0	0	putative polyamine oxidase 2
14181	LOCUS_028486-RA	Mba11_g09270.1	1034	386	1420	1035	387	2.67442	1.41923	1	1>2	0	0	Rho GTPase-activating protein 1
120	LOCUS_005835-RA	Mba01_g01530.1	245	91	336	246	92	2.67391	1.41895	1	1>2	6.62326e-09	2.56052e-05	FH protein interacting protein FIP2
7511	LOCUS_002065-RA	Mba06_g16350.1	523	195	718	524	196	2.67347	1.41871	1	1>2	8.59528e-18	2.13163e-14	CBL-interacting protein kinase 18
10947	LOCUS_010906-RA	Mba08_g27680.1	130	48	178	131	49	2.67347	1.41871	0.999032	1>2	4.31664e-05	0.206193	Zinc finger protein CONSTANS-LIKE 5
7171	LOCUS_023652-RA	Mba06_g09060.1	830	310	1140	831	311	2.67203	1.41793	1	1>2	0	0	putative beta-1,4-xylosyltransferase IRX10L
1920	LOCUS_016729-RA	Mba02_g07630.1	8921	3340	12261	8922	3341	2.67046	1.41709	1	1>2	0	0	FRIGIDA-like protein 3
2864	LOCUS_012748-RA	Mba03_g05000.1	242	90	332	243	91	2.67033	1.41702	1	1>2	9.66396e-09	3.7795e-05	putative protein phosphatase 2C 59
11521	LOCUS_004932-RA	Mba09_g05620.1	744	278	1022	745	279	2.67025	1.41698	1	1>2	0	0	Auxin-responsive protein IAA27
7967	LOCUS_000839-RA	Mba06_g26630.1	266	99	365	267	100	2.67	1.41684	1	1>2	1.50317e-09	5.57072e-06	hypothetical protein
3896	LOCUS_016807-RA	Mba04_g04650.1	653	244	897	654	245	2.66939	1.41651	1	1>2	0	0	Cell division control protein 2
6652	LOCUS_014962-RA	Mba05_g28290.1	1034	387	1421	1035	388	2.66753	1.4155	1	1>2	0	0	Geranylgeranyl transferase type-2 subunit alpha 1
12859	LOCUS_009025-RA	Mba10_g08970.1	719	269	988	720	270	2.66667	1.41504	1	1>2	0	0	hypothetical protein
8164	LOCUS_021532-RA	Mba06_g31110.1	215	80	295	216	81	2.66667	1.41504	0.999998	1>2	7.21009e-08	0.00030076	Protein EXORDIUM
884	LOCUS_023680-RA	Mba01_g16950.1	111	41	152	112	42	2.66667	1.41504	0.996642	1>2	0.000155074	0.585179	Calcineurin B-like protein 4
13610	LOCUS_005550-RA	Mba10_g24230.1	95	35	130	96	36	2.66667	1.41504	0.990417	1>2	0.000485158	0.946194	Potassium channel KAT1
10553	LOCUS_020839-RA	Mba08_g19230.1	87	32	119	88	33	2.66667	1.41504	0.982335	1>2	0.00101651	0.998337	Ethylene-responsive transcription factor 4
1231	LOCUS_014611-RA	Mba01_g24530.1	79	29	108	80	30	2.66667	1.41504	0.968588	1>2	0.00185842	0.999995	hypothetical protein
1024	LOCUS_008248-RA	Mba01_g20020.1	63	23	86	64	24	2.66667	1.41504	0.893388	1>2	0.00696287	1	E3 ubiquitin-protein ligase RHA2A
2812	LOCUS_010848-RA	Mba03_g03580.1	47	17	64	48	18	2.66667	1.41504	0.720757	1>2	0.0236739	1	Glucosamine 6-phosphate N-acetyltransferase 1
7352	LOCUS_008315-RA	Mba06_g12940.1	308	115	423	309	116	2.66379	1.41348	1	1>2	1.27303e-10	4.40212e-07	WD repeat-containing protein 74
2343	LOCUS_005823-RA	Mba02_g16530.1	321	120	441	322	121	2.66116	1.41205	1	1>2	4.6165e-11	1.55253e-07	Ras-related protein RABA5a
8250	LOCUS_007776-RA	Mba06_g33000.1	382	143	525	383	144	2.65972	1.41128	1	1>2	5.50283e-13	1.66626e-09	Ricin B-like lectin R40G2
1406	LOCUS_017421-RA	Mba01_g28300.1	201	75	276	202	76	2.65789	1.41028	0.999992	1>2	2.59304e-07	0.00112837	Uncharacterized protein sll0005
297	LOCUS_024214-RA	Mba01_g05180.1	246	92	338	247	93	2.65591	1.40921	1	1>2	9.29089e-09	3.62896e-05	E3 ubiquitin ligase BIG BROTHER-related
426	LOCUS_025308-RA	Mba01_g07330.1	230	86	316	231	87	2.65517	1.40881	0.999999	1>2	2.88444e-08	0.000116928	putative serine/threonine-protein kinase SIS8
12320	LOCUS_004860-RA	Mba09_g23970.1	352	132	484	353	133	2.65414	1.40824	1	1>2	5.94575e-12	1.90442e-08	ETHYLENE INSENSITIVE 3-like 3 protein
11886	LOCUS_015410-RA	Mba09_g13580.1	198	74	272	199	75	2.65333	1.40781	0.99999	1>2	3.36776e-07	0.00147837	F-box protein FBW2
735	LOCUS_002968-RA	Mba01_g14260.1	182	68	250	183	69	2.65217	1.40718	0.999971	1>2	1.03273e-06	0.00471569	Pentatricopeptide repeat-containing protein At2g37230
9366	LOCUS_007045-RA	Mba07_g19780.1	121	45	166	122	46	2.65217	1.40718	0.997974	1>2	9.12982e-05	0.396697	StAR-related lipid transfer protein 7, mitochondrial
5590	LOCUS_006510-RA	Mba05_g04050.1	410	154	564	411	155	2.65161	1.40687	1	1>2	9.81416e-14	2.85592e-10	Histidine--tRNA ligase, cytoplasmic
4434	LOCUS_020571-RA	Mba04_g17750.1	113	42	155	114	43	2.65116	1.40663	0.996683	1>2	0.000152262	0.578181	Cytochrome b561 and DOMON domain-containing protein At5g47530
7616	LOCUS_008692-RA	Mba06_g18810.1	113	42	155	114	43	2.65116	1.40663	0.996683	1>2	0.000152821	0.57958	Vacuolar protein sorting-associated protein 9A
1604	LOCUS_016093-RA	Mba02_g00310.1	4324	1631	5955	4325	1632	2.65012	1.40606	1	1>2	0	0	Protease Do-like 9
1810	LOCUS_007767-RA	Mba02_g05110.1	354	133	487	355	134	2.64925	1.40559	1	1>2	5.64335e-12	1.80531e-08	U4/U6.U5 tri-snRNP-associated protein 2
13090	LOCUS_010366-RA	Mba10_g13410.1	240	90	330	241	91	2.64835	1.40509	1	1>2	1.49724e-08	5.93936e-05	Receptor-like protein kinase HSL1
5924	LOCUS_000606-RA	Mba05_g10930.1	187	70	257	188	71	2.64789	1.40484	0.999978	1>2	8.22026e-07	0.00372342	putative inactive receptor kinase At4g23740
8501	LOCUS_006152-RA	Mba07_g00520.1	494	186	680	495	187	2.64706	1.40439	1	1>2	3.63733e-16	9.46798e-13	LRR receptor-like serine/threonine-protein kinase RPK2
661	LOCUS_008983-RA	Mba01_g12660.1	269	101	370	270	102	2.64706	1.40439	1	1>2	2.12909e-09	7.96488e-06	hypothetical protein
10480	LOCUS_022508-RA	Mba08_g17860.1	89	33	122	90	34	2.64706	1.40439	0.983112	1>2	0.000966854	0.997682	hypothetical protein
14622	LOCUS_023580-RA	Mba11_g18990.1	216	81	297	217	82	2.64634	1.404	0.999997	1>2	9.41422e-08	0.000396072	E3 ubiquitin-protein ligase WAV3
2095	LOCUS_028088-RA	Mba02_g11420.1	343	129	472	344	130	2.64615	1.4039	1	1>2	1.23891e-11	4.03761e-08	Dehydrodolichyl diphosphate synthase 6
1966	LOCUS_008555-RA	Mba02_g08650.1	552	208	760	553	209	2.64593	1.40378	1	1>2	0	0	Annexin D3
10783	LOCUS_012929-RA	Mba08_g24130.1	208	78	286	209	79	2.64557	1.40358	0.999994	1>2	1.79882e-07	0.000773196	putative pectinesterase/pectinesterase inhibitor 25
1172	LOCUS_015536-RA	Mba01_g23330.1	409	154	563	410	155	2.64516	1.40336	1	1>2	1.21401e-13	3.55097e-10	50S ribosomal protein L28, chloroplastic
14388	LOCUS_001100-RA	Mba11_g14150.1	118	44	162	119	45	2.64444	1.40296	0.997423	1>2	0.000112119	0.465535	hypothetical protein
2761	LOCUS_019531-RA	Mba03_g02370.1	258	97	355	259	98	2.64286	1.4021	1	1>2	4.60754e-09	1.76283e-05	Elongator complex protein 3
5335	LOCUS_019009-RA	Mba04_g38340.1	234	88	322	235	89	2.64045	1.40078	0.999999	1>2	2.74279e-08	0.000110994	putative LRR receptor-like serine/threonine-protein kinase At4g20940
7060	LOCUS_015130-RA	Mba06_g06690.1	65	24	89	66	25	2.64	1.40054	0.899948	1>2	0.00663457	1	EP1-like glycoprotein 4
234	LOCUS_016959-RA	Mba01_g03810.1	1007	381	1388	1008	382	2.63874	1.39985	1	1>2	0	0	General negative regulator of transcription subunit 4
11969	LOCUS_022186-RA	Mba09_g15340.1	313	118	431	314	119	2.63866	1.3998	1	1>2	1.42216e-10	4.93347e-07	AP2-like ethylene-responsive transcription factor At2g41710
1559	LOCUS_015540-RA	Mba01_g32480.1	115	43	158	116	44	2.63636	1.39855	0.996722	1>2	0.000151703	0.576777	hypothetical protein
11705	LOCUS_002537-RA	Mba09_g09710.1	86	32	118	87	33	2.63636	1.39855	0.977556	1>2	0.00129803	0.999752	Serine/threonine-protein kinase Nek2
12121	LOCUS_011055-RA	Mba09_g18590.1	86	32	118	87	33	2.63636	1.39855	0.977556	1>2	0.00130135	0.999758	ACT domain-containing protein ACR10
10611	LOCUS_025708-RA	Mba08_g20430.1	57	21	78	58	22	2.63636	1.39855	0.81683	1>2	0.013623	1	hypothetical protein
7629	LOCUS_002124-RA	Mba06_g18980.1	1541	584	2125	1542	585	2.6359	1.39829	1	1>2	0	0	UDP-galactose transporter 1
4874	LOCUS_018414-RA	Mba04_g27620.1	410	155	565	411	156	2.63462	1.39759	1	1>2	1.48472e-13	4.3636e-10	F-box protein SKIP1
8463	LOCUS_007195-RA	Mba06_g37180.1	1822	691	2513	1823	692	2.63439	1.39747	1	1>2	0	0	putative methyltransferase PMT8
[truncated: 11,252 more rows]
