# Supplementary material for: RNA-Seq Reveals Differentially Expressed Genes Associated with High Fiber Quality in Abaca (Musa textilis Nee)
Source: Genes (Basel). 2022 Mar 15;13(3):519. doi: 10.3390/genes13030519 (PMC8953247; doi:10.3390/genes13030519)
Supplement: Supplementary file 1 [file genes-13-00519-s001.zip › genes-1568159-supplementary/Supplementary Materials Final/Table S10. GDE up regulated for abaca.xlsx]

## Sheet: Table S10. GDE up regulated for
Table S10. GDE up regulated for abaca
GO Distribution by Level (7)
GO-id	GO-term	#Seqs	Seqs
GO:0097659	nucleic acid-templated transcription	56	LOCUS_012225-RA, LOCUS_027502-RA, LOCUS_020714-RA, LOCUS_000548-RA, LOCUS_000634-RA, LOCUS_016363-RA, LOCUS_000185-RA, LOCUS_025152-RA, LOCUS_025749-RA, LOCUS_002635-RA, LOCUS_018487-RA, LOCUS_010171-RA, LOCUS_015164-RA, LOCUS_020840-RA, LOCUS_007524-RA, LOCUS_012948-RA, LOCUS_005511-RA, LOCUS_029019-RA, LOCUS_029043-RA, LOCUS_009646-RA, LOCUS_002564-RA, LOCUS_024508-RA, LOCUS_011892-RA, LOCUS_00…
GO:1903506	regulation of nucleic acid-templated transcription	53	LOCUS_012225-RA, LOCUS_027502-RA, LOCUS_020714-RA, LOCUS_000548-RA, LOCUS_016363-RA, LOCUS_000185-RA, LOCUS_025152-RA, LOCUS_025749-RA, LOCUS_002635-RA, LOCUS_018487-RA, LOCUS_010171-RA, LOCUS_015164-RA, LOCUS_020840-RA, LOCUS_007524-RA, LOCUS_012948-RA, LOCUS_005511-RA, LOCUS_029043-RA, LOCUS_009646-RA, LOCUS_002564-RA, LOCUS_024508-RA, LOCUS_011892-RA, LOCUS_000675-RA, LOCUS_008486-RA, LOCUS_00…
GO:0006468	protein phosphorylation	40	LOCUS_021278-RA, LOCUS_017401-RA, LOCUS_005843-RA, LOCUS_026234-RA, LOCUS_026742-RA, LOCUS_005608-RA, LOCUS_023560-RA, LOCUS_011010-RA, LOCUS_005577-RA, LOCUS_005806-RA, LOCUS_025953-RA, LOCUS_002544-RA, LOCUS_007028-RA, LOCUS_022108-RA, LOCUS_009314-RA, LOCUS_001153-RA, LOCUS_004035-RA, LOCUS_019352-RA, LOCUS_001151-RA, LOCUS_002995-RA, LOCUS_024543-RA, LOCUS_007668-RA, LOCUS_011575-RA, LOCUS_00…
GO:0070647	protein modification by small protein conjugation or removal	16	LOCUS_025562-RA, LOCUS_018852-RA, LOCUS_007198-RA, LOCUS_011701-RA, LOCUS_023740-RA, LOCUS_008415-RA, LOCUS_007576-RA, LOCUS_007767-RA, LOCUS_021237-RA, LOCUS_003512-RA, LOCUS_010441-RA, LOCUS_005981-RA, LOCUS_004367-RA, LOCUS_023829-RA, LOCUS_004792-RA, LOCUS_004875-RA
GO:0016071	mRNA metabolic process	8	LOCUS_015730-RA, LOCUS_005182-RA, LOCUS_016242-RA, LOCUS_024667-RA, LOCUS_007767-RA, LOCUS_007525-RA, LOCUS_002335-RA, LOCUS_020335-RA
GO:0006397	mRNA processing	7	LOCUS_015730-RA, LOCUS_005182-RA, LOCUS_024667-RA, LOCUS_007767-RA, LOCUS_007525-RA, LOCUS_002335-RA, LOCUS_020335-RA
GO:0008380	RNA splicing	7	LOCUS_015730-RA, LOCUS_005182-RA, LOCUS_024667-RA, LOCUS_007767-RA, LOCUS_007525-RA, LOCUS_002335-RA, LOCUS_020335-RA
GO:0030001	metal ion transport	6	LOCUS_006692-RA, LOCUS_009453-RA, LOCUS_024229-RA, LOCUS_003973-RA, LOCUS_018510-RA, LOCUS_022449-RA
GO:0034660	ncRNA metabolic process	6	LOCUS_018910-RA, LOCUS_005981-RA, LOCUS_011082-RA, LOCUS_010349-RA, LOCUS_000254-RA, LOCUS_008031-RA
GO:0034470	ncRNA processing	6	LOCUS_018910-RA, LOCUS_005981-RA, LOCUS_011082-RA, LOCUS_010349-RA, LOCUS_000254-RA, LOCUS_008031-RA
GO:1903508	positive regulation of nucleic acid-templated transcription	5	LOCUS_000548-RA, LOCUS_012781-RA, LOCUS_013806-RA, LOCUS_001751-RA, LOCUS_001336-RA
GO:0045893	positive regulation of transcription, DNA-templated	5	LOCUS_000548-RA, LOCUS_012781-RA, LOCUS_013806-RA, LOCUS_001751-RA, LOCUS_001336-RA
GO:0019941	modification-dependent protein catabolic process	4	LOCUS_021603-RA, LOCUS_021829-RA, LOCUS_004418-RA, LOCUS_008415-RA
GO:0006470	protein dephosphorylation	4	LOCUS_008739-RA, LOCUS_009282-RA, LOCUS_007912-RA, LOCUS_005670-RA
GO:0006364	rRNA processing	4	LOCUS_018910-RA, LOCUS_005981-RA, LOCUS_011082-RA, LOCUS_008031-RA
GO:0071805	potassium ion transmembrane transport	3	LOCUS_006692-RA, LOCUS_009453-RA, LOCUS_003973-RA
GO:0090174	organelle membrane fusion	3	LOCUS_006871-RA, LOCUS_008197-RA, LOCUS_007069-RA
GO:1903507	negative regulation of nucleic acid-templated transcription	3	LOCUS_022432-RA, LOCUS_027502-RA, LOCUS_022083-RA
GO:0016579	protein deubiquitination	3	LOCUS_004792-RA, LOCUS_007767-RA, LOCUS_021237-RA
GO:0006366	transcription by RNA polymerase II	3	LOCUS_000634-RA, LOCUS_001751-RA, LOCUS_020035-RA
GO-id	GO-term	#Seqs	Seqs
GO:0008270	zinc ion binding	9	LOCUS_000967-RA, LOCUS_007903-RA, LOCUS_000584-RA, LOCUS_004094-RA, LOCUS_013806-RA, LOCUS_010580-RA, LOCUS_000985-RA, LOCUS_007767-RA, LOCUS_010567-RA
GO:0005506	iron ion binding	6	LOCUS_013116-RA, LOCUS_012204-RA, LOCUS_017294-RA, LOCUS_009135-RA, LOCUS_027329-RA, LOCUS_010856-RA
GO:0017111	nucleoside-triphosphatase activity	5	LOCUS_022442-RA, LOCUS_010548-RA, LOCUS_001858-RA, LOCUS_017884-RA, LOCUS_022462-RA
GO:0101005	deubiquitinase activity	4	LOCUS_004792-RA, LOCUS_006209-RA, LOCUS_007767-RA, LOCUS_021237-RA
GO:0015079	potassium ion transmembrane transporter activity	3	LOCUS_006692-RA, LOCUS_009453-RA, LOCUS_003973-RA
GO:0022832	voltage-gated channel activity	3	LOCUS_019804-RA, LOCUS_003973-RA, LOCUS_014696-RA
GO:0005507	copper ion binding	2	LOCUS_006333-RA, LOCUS_011083-RA
GO:0016891	endoribonuclease activity, producing 5'-phosphomonoesters	2	LOCUS_000242-RA, LOCUS_000254-RA
GO:0016893	endonuclease activity, active with either ribo- or deoxyribonucleic acids and producing 5'-phosphomonoesters	2	LOCUS_000242-RA, LOCUS_000254-RA
GO:0051139	metal ion:proton antiporter activity	2	LOCUS_009453-RA, LOCUS_024229-RA
GO:0015491	cation:cation antiporter activity	2	LOCUS_009453-RA, LOCUS_024229-RA
GO:0008422	beta-glucosidase activity	2	LOCUS_010531-RA, LOCUS_007060-RA
GO:0015299	solute:proton antiporter activity	2	LOCUS_009453-RA, LOCUS_024229-RA
GO:0005267	potassium channel activity	2	LOCUS_006692-RA, LOCUS_003973-RA
GO:0015095	magnesium ion transmembrane transporter activity	2	LOCUS_018510-RA, LOCUS_022449-RA
GO:1990837	sequence-specific double-stranded DNA binding	2	LOCUS_001215-RA, LOCUS_011981-RA
GO:0042937	tripeptide transmembrane transporter activity	1	LOCUS_000627-RA
GO:0070037	rRNA (pseudouridine) methyltransferase activity	1	LOCUS_008031-RA
GO:0015301	anion:anion antiporter activity	1	LOCUS_007458-RA
GO:0004525	ribonuclease III activity	1	LOCUS_000242-RA
GO-id	GO-term	#Seqs	Seqs
GO:0005874	microtubule	3	LOCUS_000802-RA, LOCUS_003049-RA, LOCUS_000544-RA
GO:0015630	microtubule cytoskeleton	3	LOCUS_000802-RA, LOCUS_003049-RA, LOCUS_000544-RA
GO:0000228	nuclear chromosome	1	LOCUS_007273-RA
