# Supplementary material for: RNA-Seq Reveals Differentially Expressed Genes Associated with High Fiber Quality in Abaca (Musa textilis Nee)
Source: Genes (Basel). 2022 Mar 15;13(3):519. doi: 10.3390/genes13030519 (PMC8953247; doi:10.3390/genes13030519)
Supplement: Supplementary file 1 [file genes-13-00519-s001.zip › genes-1568159-supplementary/Supplementary Materials Final/Table S11. NDE among abaca varieties.xlsx]

## Sheet: NDE_Mbal_non_Orthologus_abaca_N
Table S11. NDE among abaca varieties
	Geneid	Abuab	Bandala	BC3	Inosa	Tangongon	likes	FDR.NDE	FWER.NDE	Desc
11338	LOCUS_006372-RA	11	1	11	10	0	0.698889	0.04994	1	High-affinity nitrate transporter-activating protein 2.1
18435	LOCUS_006465-RA	97	49	60	60	54	0.699251	0.0498728	1	BTB/POZ domain-containing protein NPY1
21085	LOCUS_003253-RA	16	2	12	0	2	0.699406	0.0498056	1	Mitogen-activated protein kinase kinase kinase 18
18768	LOCUS_008769-RA	81	74	109	69	93	0.69962	0.0497384	1	Cleavage and polyadenylation specificity factor subunit 3-II
10135	LOCUS_016002-RA	141	48	126	41	89	0.699813	0.0496713	1	Autophagy-related protein 18a
38	LOCUS_011395-RA	15	11	2	4	4	0.699891	0.0496042	1	Dof zinc finger protein DOF5.3
9539	LOCUS_007581-RA	30	17	57	38	27	0.700963	0.049537	1	Pentatricopeptide repeat-containing protein At3g29230
18536	LOCUS_021212-RA	92	40	67	28	40	0.701251	0.0494701	1	hypothetical protein
22467	LOCUS_007154-RA	4	11	9	0	3	0.701363	0.0494033	1	hypothetical protein
867	LOCUS_007788-RA	247	103	279	154	268	0.705027	0.0493364	1	Plant intracellular Ras-group-related LRR protein 1
10767	LOCUS_015398-RA	0	5	14	7	8	0.705468	0.0492705	1	RING-H2 finger protein ATL46
9478	LOCUS_025562-RA	8	5	17	14	2	0.706248	0.0492047	1	U-box domain-containing protein 16
18610	LOCUS_010553-RA	89	25	64	22	57	0.706575	0.0491391	1	hypothetical protein
20804	LOCUS_014736-RA	21	6	23	2	25	0.706614	0.0490735	1	18. class I heat shock protein
11439	LOCUS_019894-RA	4	10	7	12	3	0.706685	0.0490078	1	Guanosine nucleotide diphosphate dissociation inhibitor At5g09550
10302	LOCUS_014262-RA	568	295	711	411	561	0.706855	0.0489422	1	putative calcium-binding protein C800.10c
22462	LOCUS_006636-RA	4	8	15	9	22	0.70691	0.0488766	1	hypothetical protein
9089	LOCUS_010338-RA	16	2	24	16	6	0.707366	0.0488109	1	Dof zinc finger protein DOF2.4
8939	LOCUS_020760-RA	7	12	22	2	10	0.708257	0.0487454	1	General transcription and DNA repair factor IIH subunit TFB4
21584	LOCUS_033190-RA	11	0	4	14	5	0.708739	0.04868	1	Protein NRT1/ PTR FAMILY 2.11
1031	LOCUS_029001-RA	96	42	129	50	116	0.708815	0.0486147	1	PRA1 family protein A2
24986	LOCUS_012791-RA	0	5	13	8	8	0.709031	0.0485495	1	AT-hook motif nuclear-localized protein 20
16908	LOCUS_015845-RA	235	94	172	130	204	0.709181	0.0484842	1	UMP-CMP kinase 4
19515	LOCUS_015455-RA	52	27	54	60	54	0.709327	0.048419	1	Autophagy-related protein 8i
12205	LOCUS_024422-RA	13	13	39	20	15	0.709529	0.0483537	1	hypothetical protein
605	LOCUS_014596-RA	5	1	16	3	0	0.709681	0.0482885	1	hypothetical protein
16930	LOCUS_005724-RA	232	106	234	97	225	0.710018	0.0482233	1	Rho GDP-dissociation inhibitor 1
18562	LOCUS_016758-RA	91	38	51	53	47	0.710242	0.0481581	1	Phytochrome A-associated F-box protein
5715	LOCUS_003817-RA	596	271	586	272	534	0.711327	0.048093	1	Ubiquitin domain-containing protein DSK2b
19601	LOCUS_007573-RA	49	10	28	33	23	0.711494	0.0480281	1	putative GTP diphosphokinase RSH2, chloroplastic
7673	LOCUS_023659-RA	145	45	116	43	95	0.711536	0.0479632	1	putative sugar phosphate/phosphate translocator At3g14410
20328	LOCUS_011963-RA	29	5	18	5	5	0.711551	0.0478983	1	Peroxisomal (S)-2-hydroxy-acid oxidase GLO5
8594	LOCUS_007760-RA	19	16	38	9	10	0.712031	0.0478334	1	UDP-glucuronate 4-epimerase 6
2707	LOCUS_018062-RA	80	41	60	29	81	0.712049	0.0477686	1	putative E3 ubiquitin ligase SUD1
9483	LOCUS_010692-RA	14	0	23	9	6	0.712884	0.0477037	1	Protein PLANT CADMIUM RESISTANCE 10
13843	LOCUS_016661-RA	94	50	102	33	50	0.713128	0.047639	1	Activating signal cointegrator 1
3672	LOCUS_019346-RA	16	1	16	0	10	0.713196	0.0475744	1	Serine/threonine-protein kinase HT1
20686	LOCUS_022711-RA	23	5	3	5	5	0.713919	0.0475097	1	Receptor-like cytoplasmic kinase 185
17102	LOCUS_008822-RA	209	62	173	85	111	0.713962	0.0474452	1	hypothetical protein
21811	LOCUS_005721-RA	8	4	0	11	10	0.714067	0.0473807	1	Putative clathrin assembly protein At1g03050
18339	LOCUS_011317-RA	103	53	116	43	119	0.714181	0.0473162	1	hypothetical protein
19213	LOCUS_002903-RA	62	10	55	25	28	0.714611	0.0472517	1	Fatty acid hydroperoxide lyase, chloroplastic
1138	LOCUS_027290-RA	85	21	102	40	53	0.716266	0.0471872	1	Ultraviolet-B receptor UVR8
8513	LOCUS_022072-RA	8	3	30	8	11	0.716634	0.0471232	1	bZIP transcription factor 2
18100	LOCUS_019192-RA	119	39	106	42	54	0.717397	0.0470592	1	hypothetical protein
23620	LOCUS_019756-RA	1	0	13	7	9	0.717727	0.0469954	1	hypothetical protein
20191	LOCUS_026128-RA	33	19	59	27	58	0.71785	0.0469317	1	hypothetical protein
19405	LOCUS_023532-RA	56	14	71	20	35	0.717867	0.0468679	1	L-ascorbate oxidase
1507	LOCUS_026684-RA	65	11	35	28	34	0.71816	0.0468041	1	UDP-glucuronate 4-epimerase 6
10451	LOCUS_017030-RA	125	29	115	47	88	0.718274	0.0467404	1	E3 ubiquitin-protein ligase MARCH3
17896	LOCUS_002140-RA	132	78	89	66	95	0.718399	0.0466767	1	Protein BRICK1
20882	LOCUS_026017-RA	20	4	7	7	25	0.718405	0.0466129	1	Receptor-like protein EIX2
12900	LOCUS_020575-RA	19	10	19	30	17	0.718803	0.0465492	1	Ras-related protein RABD1
3295	LOCUS_004953-RA	105	31	61	54	52	0.718904	0.0464855	1	5-amino-6-(5-phospho-D-ribitylamino)uracil phosphatase, chloroplastic
2318	LOCUS_000259-RA	174	65	113	84	141	0.718994	0.0464218	1	hypothetical protein
18749	LOCUS_005191-RA	82	45	57	66	69	0.720423	0.0463581	1	Nudix hydrolase 2
19800	LOCUS_026119-RA	44	35	54	13	38	0.722129	0.0462947	1	Transcription factor UNE12
13565	LOCUS_019278-RA	2	12	5	6	5	0.722275	0.0462318	1	Polyubiquitin
14834	LOCUS_010946-RA	16	0	17	2	15	0.722283	0.0461689	1	Cytochrome P450 94C1
21401	LOCUS_027900-RA	13	0	11	16	15	0.722417	0.0461059	1	Putative RING-H2 finger protein ATL49
21120	LOCUS_017646-RA	16	2	6	0	1	0.722546	0.046043	1	Histidine-containing phosphotransfer protein 1
10785	LOCUS_005425-RA	307	136	260	116	242	0.722828	0.04598	1	Squamosa promoter-binding-like protein 12
12636	LOCUS_028650-RA	53	21	40	15	56	0.722883	0.0459171	1	CTD nuclear envelope phosphatase 1
9370	LOCUS_015059-RA	224	111	154	120	156	0.723032	0.0458542	1	Ethylene-responsive transcription factor 1
20368	LOCUS_005902-RA	28	3	28	26	19	0.723695	0.0457912	1	ATP-dependent zinc metalloprotease FTSH 11, chloroplastic/mitochondrial
1418	LOCUS_010514-RA	209	72	161	97	102	0.724914	0.0457285	1	hypothetical protein
21659	LOCUS_022595-RA	10	12	18	19	6	0.725202	0.045666	1	CBL-interacting protein kinase 4
2891	LOCUS_022738-RA	4	10	4	5	0	0.72611	0.0456036	1	Pectinesterase 1
18605	LOCUS_004302-RA	89	23	102	67	83	0.726283	0.0455413	1	Uncharacterized protein C9orf85
8480	LOCUS_012178-RA	79	16	62	38	34	0.726933	0.0454791	1	CBL-interacting protein kinase 6
5576	LOCUS_020398-RA	2	4	18	10	12	0.727269	0.0454171	1	Casein kinase 1
21305	LOCUS_020843-RB	14	17	32	27	20	0.727474	0.0453551	1	hypothetical protein
2902	LOCUS_007243-RA	15	2	8	6	24	0.727779	0.0452931	1	Heat stress transcription factor A-1
16451	LOCUS_026007-RA	316	125	382	203	231	0.727784	0.0452311	1	Putative G3BP-like protein
11415	LOCUS_012167-RA	358	140	380	160	316	0.727886	0.0451692	1	26S proteasome non-ATPase regulatory subunit 14
21566	LOCUS_024819-RA	11	19	11	9	20	0.72879	0.0451072	1	Uncharacterized protein At1g28695
20202	LOCUS_005645-RA	32	20	12	19	17	0.728834	0.0450454	1	Pentatricopeptide repeat-containing protein At2g41080
6524	LOCUS_020538-RA	312	153	252	124	230	0.730426	0.0449837	1	Protein HEAT INTOLERANT 4
17538	LOCUS_018267-RA	162	84	117	100	98	0.730432	0.0449223	1	hypothetical protein
7787	LOCUS_023705-RA	39	10	25	4	20	0.730851	0.0448609	1	L-galactono-1,4-lactone dehydrogenase, mitochondrial
6358	LOCUS_012053-RA	4	2	19	9	3	0.731514	0.0447995	1	Ethylene-responsive transcription factor 1B
3817	LOCUS_018997-RA	122	50	106	34	94	0.731558	0.0447384	1	Glucosidase 2 subunit beta
21098	LOCUS_008549-RA	16	2	14	0	3	0.732405	0.0446772	1	Pentatricopeptide repeat-containing protein At2g02980, chloroplastic
18054	LOCUS_015386-RA	122	67	145	53	135	0.732823	0.0446161	1	Serine/threonine-protein kinase BSK5
22837	LOCUS_019922-RA	3	0	16	6	2	0.733001	0.0445552	1	hypothetical protein
21519	LOCUS_008615-RA	11	0	20	4	3	0.733079	0.0444943	1	hypothetical protein
21540	LOCUS_016760-RA	11	9	5	8	0	0.73328	0.0444334	1	Beta-glucosidase 22
13626	LOCUS_006722-RA	121	44	130	49	124	0.733544	0.0443725	1	Small GTPase LIP1
11819	LOCUS_015714-RA	118	47	130	51	129	0.733829	0.0443116	1	Metallophosphoesterase 1
18763	LOCUS_031372-RA	82	43	104	27	58	0.734398	0.0442508	1	hypothetical protein
17476	LOCUS_021873-RA	169	91	189	62	141	0.734408	0.0441901	1	F-box protein At5g39450
21957	LOCUS_005541-RA	7	15	18	3	8	0.734568	0.0441294	1	Peptide-N4-(N-acetyl-beta- glucosaminyl)asparagine amidase A
7415	LOCUS_010359-RA	25	2	31	6	15	0.73461	0.0440687	1	Transcription factor bHLH144
14022	LOCUS_015917-RA	2	2	12	7	0	0.736617	0.0440079	1	4-coumarate--CoA ligase-like 6
6356	LOCUS_022490-RA	0	8	10	4	3	0.736838	0.0439477	1	AT-hook motif nuclear-localized protein 20
18005	LOCUS_022149-RA	126	59	88	63	58	0.737006	0.0438875	1	Glutamyl-tRNA reductase, chloroplastic
183	LOCUS_003115-RA	46	32	34	23	56	0.73773	0.0438274	1	hypothetical protein
12500	LOCUS_009557-RA	189	53	130	81	111	0.738605	0.0437673	1	Ethylene-responsive transcription factor RAP2-7
8195	LOCUS_020810-RA	2	0	10	11	9	0.73916	0.0437075	1	Transcription termination factor MTEF1, chloroplastic
22601	LOCUS_021571-RA	4	0	1	4	14	0.739701	0.0436479	1	putative serine/threonine-protein kinase PIX13
18988	LOCUS_014959-RA	71	23	42	41	67	0.739822	0.0435883	1	Hexokinase-2
20567	LOCUS_030751-RA	25	2	5	8	9	0.740308	0.0435287	1	11-oxo-beta-amyrin 30-oxidase
12866	LOCUS_010441-RA	9	4	26	10	4	0.740673	0.0434692	1	U-box domain-containing protein 29
19577	LOCUS_013639-RA	50	36	67	44	28	0.741333	0.0434098	1	hypothetical protein
19165	LOCUS_013721-RA	64	50	103	69	67	0.741589	0.0433506	1	E3 ubiquitin-protein ligase UPL1
21277	LOCUS_011000-RA	14	2	32	14	13	0.741654	0.0432914	1	Transcription factor NIGT1
14677	LOCUS_021089-RA	115	37	103	32	77	0.742272	0.0432322	1	Expansin-like A1
12221	LOCUS_020467-RA	49	8	57	19	40	0.742285	0.0431731	1	Caffeoyl-CoA O-methyltransferase
10023	LOCUS_003230-RA	29	6	50	16	23	0.742479	0.0431139	1	Arogenate dehydratase/prephenate dehydratase 6, chloroplastic
15867	LOCUS_023716-RA	487	296	567	340	394	0.742752	0.0430549	1	hypothetical protein
11727	LOCUS_000900-RA	1086	462	924	493	842	0.744443	0.0429958	1	putative serine/threonine-protein kinase WNK1
2442	LOCUS_002091-RA	176	71	131	65	89	0.746397	0.0429372	1	Protein BCCIP
13504	LOCUS_016253-RA	57	24	33	38	58	0.746518	0.0428791	1	Phosphoenolpyruvate carboxylase, housekeeping isozyme
849	LOCUS_014066-RA	11	3	1	13	7	0.746539	0.0428209	1	Heavy metal-associated isoprenylated plant protein 22
3075	LOCUS_010620-RA	14	4	8	0	0	0.747872	0.0427628	1	Myb-related protein 306
10912	LOCUS_015593-RA	40	21	59	42	24	0.748567	0.042705	1	Pentatricopeptide repeat-containing protein At4g14820
11816	LOCUS_009048-RA	146	57	119	60	141	0.748649	0.0426474	1	hypothetical protein
7926	LOCUS_003710-RA	242	155	291	192	265	0.74876	0.0425897	1	Protein IMPAIRED IN BABA-INDUCED STERILITY 1
13001	LOCUS_027216-RA	249	85	259	151	242	0.749053	0.0425321	1	Vacuolar fusion protein MON1
14358	LOCUS_002489-RA	88	51	81	60	42	0.749394	0.0424744	1	Transmembrane protein 56-B
4989	LOCUS_022108-RA	46	34	54	56	53	0.749748	0.0424169	1	Mitogen-activated protein kinase kinase kinase 5
11519	LOCUS_004934-RA	170	72	195	62	124	0.74996	0.0423594	1	Mediator of RNA polymerase II transcription subunit 22a
18556	LOCUS_013797-RA	91	64	100	90	94	0.750378	0.042302	1	DnaJ protein ERDJ7
10987	LOCUS_015985-RA	8	15	16	16	23	0.750498	0.0422446	1	hypothetical protein
25913	LOCUS_020786-RA	0	0	9	2	10	0.750675	0.0421872	1	Protein WEAK CHLOROPLAST MOVEMENT UNDER BLUE LIGHT 1
11565	LOCUS_026711-RA	140	45	84	51	79	0.751046	0.0421299	1	Phosphoglucan, water dikinase, chloroplastic
21071	LOCUS_027599-RA	17	0	4	11	6	0.751089	0.0420726	1	putative WRKY transcription factor 65
21415	LOCUS_002161-RA	12	4	8	10	26	0.75143	0.0420153	1	Heptahelical transmembrane protein 1
20314	LOCUS_002481-RA	29	7	41	6	21	0.751563	0.0419581	1	Protein slowmo
7016	LOCUS_000310-RA	19	13	6	8	4	0.752534	0.0419009	1	Protein GAMETE EXPRESSED 1
20722	LOCUS_011219-RA	22	2	26	11	6	0.753387	0.0418439	1	Anthocyanidin 3-O-glucoside 6''-O-acyltransferase
5676	LOCUS_023497-RA	6	2	23	7	4	0.753477	0.0417871	1	Kinase-interacting family protein
14315	LOCUS_005255-RA	8	14	31	8	15	0.753977	0.0417303	1	Short-chain dehydrogenase reductase 3b
19602	LOCUS_007766-RA	49	21	41	47	27	0.754087	0.0416736	1	Polyadenylate-binding protein-interacting protein 12
12542	LOCUS_013036-RA	8	8	16	3	24	0.754557	0.0416169	1	DNA-directed RNA polymerases II, IV and V subunit 9A
11613	LOCUS_007877-RA	0	9	8	4	8	0.754586	0.0415603	1	Nitrate regulatory gene2 protein
10988	LOCUS_015986-RA	77	36	85	20	55	0.754824	0.0415037	1	Plant intracellular Ras-group-related LRR protein 3
78	LOCUS_013610-RA	23	21	17	7	28	0.755354	0.0414472	1	GTP-binding protein BRASSINAZOLE INSENSITIVE PALE GREEN 2, chloroplastic
8551	LOCUS_020566-RA	6	7	0	8	2	0.755389	0.0413907	1	Receptor-like serine/threonine-protein kinase SD1-8
12460	LOCUS_025527-RA	3	4	17	14	10	0.755518	0.0413342	1	Gibberellin 3-beta-dioxygenase 1
19888	LOCUS_022940-RA	41	39	66	26	32	0.755519	0.0412777	1	Phospholipase D delta
11977	LOCUS_025950-RA	72	60	106	42	87	0.755648	0.0412212	1	Two-component response regulator ORR9
14826	LOCUS_017013-RA	1	8	9	0	4	0.755726	0.0411647	1	F-box/kelch-repeat protein At1g16250
2130	LOCUS_017070-RA	163	70	161	56	95	0.756622	0.0411082	1	Ras-related protein RHN1
19388	LOCUS_002870-RA	56	9	55	20	45	0.756765	0.0410519	1	hypothetical protein
18425	LOCUS_023260-RA	98	40	75	39	38	0.757008	0.0409956	1	WD repeat-containing protein 44
2014	LOCUS_005332-RA	6	14	7	9	4	0.757193	0.0409394	1	putative polygalacturonase
19482	LOCUS_011788-RA	53	10	38	27	52	0.758957	0.0408831	1	putative disease resistance protein At1g61180
14102	LOCUS_022601-RA	54	11	49	45	43	0.759005	0.0408274	1	hypothetical protein
9525	LOCUS_008974-RA	81	25	83	33	34	0.759257	0.0407716	1	E3 ubiquitin-protein ligase AIRP2
306	LOCUS_003911-RA	21	15	28	19	6	0.759425	0.0407158	1	Protein MIZU-KUSSEI 1
4653	LOCUS_000544-RA	11	8	18	0	4	0.759855	0.0406601	1	Kinesin-like protein KIN-14M
3706	LOCUS_012492-RA	14	19	18	21	12	0.761442	0.0406045	1	Histone-lysine N-methyltransferase ASHR2
12823	LOCUS_024731-RA	8	14	32	11	15	0.761871	0.0405492	1	Acidic leucine-rich nuclear phosphoprotein 32-related protein
18371	LOCUS_007864-RA	101	34	72	44	97	0.761948	0.0404941	1	hypothetical protein
17983	LOCUS_009086-RA	127	39	86	78	102	0.762041	0.0404389	1	NEDD8-activating enzyme E1 catalytic subunit
6265	LOCUS_017300-RA	12	19	17	16	26	0.762051	0.0403838	1	Protein WHAT'S THIS FACTOR 1
18255	LOCUS_026237-RA	109	73	102	64	126	0.762607	0.0403286	1	Ubiquitin carboxyl-terminal hydrolase 3
3982	LOCUS_007695-RA	2	3	7	11	1	0.763206	0.0402735	1	Zinc finger CCCH domain-containing protein 39
20433	LOCUS_010424-RA	27	12	33	15	47	0.763348	0.0402186	1	putative arabinosyltransferase ARAD1
19900	LOCUS_003020-RA	40	18	72	41	55	0.763508	0.0401637	1	Eukaryotic translation initiation factor isoform 4G-2
22578	LOCUS_019504-RA	4	5	20	4	18	0.763922	0.0401088	1	hypothetical protein
13556	LOCUS_009423-RA	141	95	169	130	139	0.764585	0.040054	1	Transcription factor MYB3R-5
6357	LOCUS_012051-RA	8	8	12	21	16	0.764706	0.0399993	1	hypothetical protein
22675	LOCUS_031794-RA	4	2	2	12	2	0.76472	0.0399447	1	UDP-glycosyltransferase 73C5
20662	LOCUS_010030-RA	23	21	26	29	39	0.765094	0.03989	1	hypothetical protein
4474	LOCUS_023046-RA	11	1	18	1	15	0.765337	0.0398354	1	Putative pentatricopeptide repeat-containing protein At1g03510
18227	LOCUS_005764-RA	110	46	164	62	100	0.765951	0.0397808	1	ABSCISIC ACID-INSENSITIVE 5-like protein 5
20497	LOCUS_020354-RA	26	3	10	2	10	0.766645	0.0397263	1	22. class VI heat shock protein
5944	LOCUS_004444-RA	63	33	89	21	54	0.767088	0.0396721	1	putative WRKY transcription factor 13
12509	LOCUS_011490-RA	360	157	344	237	357	0.767148	0.0396179	1	Geranylgeranyl transferase type-1 subunit beta
8281	LOCUS_021924-RA	42	18	44	19	60	0.767248	0.0395637	1	CTD small phosphatase-like protein 2
21040	LOCUS_014454-RA	17	9	32	12	5	0.76781	0.0395095	1	hypothetical protein
8474	LOCUS_020144-RA	279	171	271	209	234	0.767921	0.0394555	1	Oxysterol-binding protein-related protein 2A
18396	LOCUS_023468-RA	100	35	63	46	41	0.76809	0.0394014	1	putative bifunctional riboflavin biosynthesis protein RIBA 2, chloroplastic
8955	LOCUS_015402-RA	165	63	165	56	101	0.768245	0.0393474	1	HIPL1 protein
21538	LOCUS_016285-RA	11	6	16	0	2	0.768624	0.0392933	1	Protein CLP1
6058	LOCUS_013826-RA	7	6	27	12	23	0.769001	0.0392394	1	Phosphoenolpyruvate carboxylase kinase 1
6109	LOCUS_020872-RA	0	6	14	5	6	0.76902	0.0391855	1	putative inorganic phosphate transporter 1-3
21313	LOCUS_022781-RA	14	0	6	0	1	0.769248	0.0391316	1	hypothetical protein
18660	LOCUS_000317-RA	86	50	83	84	83	0.769697	0.0390777	1	F-box protein At1g55000
21918	LOCUS_027677-RA	8	12	4	0	6	0.770243	0.0390239	1	Putative disease resistance protein RGA4
20140	LOCUS_013648-RA	34	12	16	29	20	0.770492	0.0389703	1	hypothetical protein
20707	LOCUS_004040-RA	22	0	22	6	15	0.770976	0.0389167	1	putative acyl-activating enzyme 21
12326	LOCUS_004852-RA	8	2	15	2	20	0.771446	0.0388632	1	Transcription factor bHLH130
4842	LOCUS_009751-RA	364	170	359	245	371	0.771957	0.0388098	1	Ribosomal RNA processing protein 36
13482	LOCUS_021820-RA	25	30	26	14	23	0.772093	0.0387565	1	E3 ubiquitin-protein ligase ATL6
12535	LOCUS_024810-RA	54	45	82	51	82	0.772108	0.0387032	1	Mitochondrial thiamine diphosphate carrier 2
10544	LOCUS_005984-RA	26	12	8	4	8	0.772379	0.0386499	1	putative plastidic glucose transporter 3
20467	LOCUS_000431-RA	26	3	22	7	29	0.772764	0.0385966	1	RING-H2 finger protein ATL3
5279	LOCUS_007705-RA	262	80	193	111	173	0.773075	0.0385434	1	Protein PHOSPHATE STARVATION RESPONSE 2
19969	LOCUS_002314-RA	38	32	77	29	38	0.773361	0.0384903	1	hypothetical protein
25288	LOCUS_015561-RA	0	3	12	6	2	0.773398	0.0384372	1	Transcriptional regulator STERILE APETALA
8552	LOCUS_001154-RA	163	63	102	66	88	0.773603	0.0383841	1	putative serine/threonine-protein kinase DDB_G0276461
21893	LOCUS_022039-RA	8	12	13	0	6	0.773766	0.0383311	1	Transcription factor bHLH30
18924	LOCUS_017682-RA	74	52	53	41	70	0.774329	0.038278	1	putative protein phosphatase 2C 12
7053	LOCUS_016288-RA	15	0	2	0	5	0.774614	0.0382251	1	Cyanidin 3-O-rutinoside 5-O-glucosyltransferase
3198	LOCUS_012713-RA	69	25	109	49	57	0.774938	0.0381722	1	Oligopeptide transporter 7
22334	LOCUS_018096-RA	5	10	10	14	4	0.775256	0.0381194	1	Mitogen-activated protein kinase kinase kinase 17
22311	LOCUS_012907-RA	5	6	7	14	2	0.775653	0.0380667	1	putative trehalose-phosphate phosphatase 6
19683	LOCUS_016990-RA	47	20	36	48	40	0.77648	0.038014	1	Protein EXORDIUM-like 2
12614	LOCUS_015388-RA	21	0	10	12	16	0.777762	0.0379616	1	Transcription factor DIVARICATA
10453	LOCUS_001477-RA	702	310	603	300	463	0.778395	0.0379094	1	Cullin-3A
14577	LOCUS_004370-RA	29	3	8	8	9	0.778443	0.0378574	1	hypothetical protein
17797	LOCUS_023325-RA	140	42	136	47	101	0.778848	0.0378055	1	Putative uncharacterized protein YAL004W
21010	LOCUS_003553-RA	17	10	44	13	15	0.778932	0.0377535	1	hypothetical protein
2007	LOCUS_010083-RA	86	23	53	52	45	0.779399	0.0377016	1	Eukaryotic translation initiation factor 3 subunit J
10407	LOCUS_025575-RA	281	155	298	209	301	0.779659	0.0376498	1	Uncharacterized protein C630.12
19419	LOCUS_010805-RA	55	18	22	27	34	0.780108	0.037598	1	hypothetical protein
23330	LOCUS_028282-RA	2	12	6	4	4	0.780517	0.0375464	1	Putative wall-associated receptor kinase-like 16
10751	LOCUS_006745-RA	24	0	13	12	15	0.781278	0.0374948	1	Chemocyanin
9838	LOCUS_026662-RA	11	0	8	15	5	0.781484	0.0374434	1	Aspartic proteinase nepenthesin-1
15266	LOCUS_024179-RA	956	412	870	507	855	0.781808	0.037392	1	NADH dehydrogenase [ubiquinone] iron-sulfur protein 8, mitochondrial
20238	LOCUS_006391-RA	31	27	51	13	22	0.782751	0.0373407	1	hypothetical protein
11100	LOCUS_002831-RA	45	27	27	31	50	0.78326	0.0372897	1	von Willebrand factor A domain-containing protein 5B1
1703	LOCUS_015118-RA	55	28	42	18	19	0.783353	0.0372387	1	NAC domain-containing protein 35
204	LOCUS_008101-RA	77	14	77	35	60	0.783817	0.0371877	1	BEL1-like homeodomain protein 7
9929	LOCUS_025752-RA	42	7	55	21	40	0.784023	0.0371369	1	Nuclear transcription factor Y subunit B-8
5082	LOCUS_007180-RA	143	63	160	112	166	0.784349	0.0370861	1	Phosphatidylinositol-glycan biosynthesis class F protein
7884	LOCUS_001768-RA	13	21	34	15	17	0.785006	0.0370353	1	putative LRR receptor-like serine/threonine-protein kinase At1g74360
22256	LOCUS_003068-RA	5	4	22	7	3	0.785404	0.0369847	1	3-ketoacyl-CoA synthase 6
16868	LOCUS_005141-RA	240	164	268	178	200	0.785695	0.0369342	1	Armadillo repeat-containing protein LFR
5282	LOCUS_007708-RA	84	21	59	55	69	0.785789	0.0368837	1	Dehydrodolichyl diphosphate synthase 6
20213	LOCUS_011660-RA	32	14	12	11	8	0.785908	0.0368333	1	NAC domain-containing protein 73
21763	LOCUS_024407-RA	9	1	3	14	10	0.786298	0.0367828	1	Pentatricopeptide repeat-containing protein At1g50270
15286	LOCUS_018623-RA	929	468	837	549	835	0.786842	0.0367324	1	26S proteasome regulatory subunit 8 A
20055	LOCUS_010801-RA	36	25	75	30	34	0.786848	0.0366822	1	Benzyl alcohol O-benzoyltransferase
3965	LOCUS_025340-RA	12	0	4	8	0	0.787123	0.0366319	1	Protein trichome birefringence-like 19
12114	LOCUS_026497-RA	14	10	4	0	9	0.787401	0.0365817	1	hypothetical protein
19502	LOCUS_005111-RA	52	18	77	40	32	0.787534	0.0365315	1	60S ribosomal protein L4-1
18659	LOCUS_028929-RA	87	37	89	26	45	0.787926	0.0364813	1	hypothetical protein
23096	LOCUS_014092-RA	2	8	9	11	13	0.788593	0.0364313	1	hypothetical protein
14269	LOCUS_009559-RA	223	145	273	112	190	0.788903	0.0363813	1	Putative dihydroflavonol 4-reductase
10028	LOCUS_015297-RA	23	10	17	3	4	0.788977	0.0363315	1	Zinc finger A20 and AN1 domain-containing stress-associated protein 4
4332	LOCUS_009686-RA	164	59	183	99	177	0.789083	0.0362816	1	Protein NDL1
12583	LOCUS_023418-RA	84	21	74	23	52	0.789593	0.0362317	1	hypothetical protein
2370	LOCUS_005933-RA	51	52	73	44	64	0.78992	0.036182	1	Serine/threonine-protein kinase PCRK1
2163	LOCUS_002753-RA	70	38	124	51	77	0.789933	0.0361323	1	UPF0160 protein MYG1, mitochondrial
19592	LOCUS_000186-RA	49	13	52	12	23	0.79005	0.0360826	1	Serine/threonine-protein kinase BSK1
2998	LOCUS_018249-RA	25	3	22	16	6	0.79025	0.0360329	1	hypothetical protein
6939	LOCUS_029019-RA	26	7	10	2	7	0.790719	0.0359832	1	hypothetical protein
11235	LOCUS_008019-RA	6	11	6	10	2	0.791805	0.0359336	1	hypothetical protein
7241	LOCUS_008778-RA	71	41	77	75	62	0.791878	0.0358844	1	Nodulation protein H
13178	LOCUS_004579-RA	31	4	31	6	13	0.792098	0.0358351	1	Pentatricopeptide repeat-containing protein At5g18950
10256	LOCUS_011471-RA	61	27	105	41	69	0.792151	0.0357858	1	hypothetical protein
19185	LOCUS_003431-RA	63	38	84	23	40	0.792677	0.0357365	1	hypothetical protein
4440	LOCUS_025152-RA	26	13	35	24	9	0.792937	0.0356874	1	Pathogenesis-related genes transcriptional activator PTI6
18654	LOCUS_026121-RA	87	27	120	53	88	0.793047	0.0356383	1	Spliceosome-associated protein 130 B
20469	LOCUS_004163-RA	26	24	21	23	37	0.793195	0.0355892	1	Chaperone protein dnaJ 15
2231	LOCUS_026665-RA	7	2	22	8	20	0.793608	0.0355401	1	Pentatricopeptide repeat-containing protein DWY1, chloroplastic
22416	LOCUS_000652-RA	4	0	16	0	6	0.793624	0.0354911	1	Protein POLLENLESS 3-LIKE 2
6822	LOCUS_016704-RA	117	50	141	48	68	0.794058	0.0354421	1	Uncharacterized protein YciO
4084	LOCUS_000834-RA	10	10	7	7	0	0.794397	0.0353931	1	Protein LYK5
9156	LOCUS_016922-RA	67	33	40	28	64	0.794462	0.0353443	1	putative carboxylesterase 8
3001	LOCUS_007503-RA	38	22	51	22	14	0.794467	0.0352954	1	Protein Brevis radix-like 1
9486	LOCUS_016939-RA	137	32	117	73	109	0.794739	0.0352465	1	putative protein phosphatase 2C 64
20566	LOCUS_029089-RA	25	12	30	30	42	0.794837	0.0351977	1	Potassium channel AKT2/3
20732	LOCUS_014730-RA	22	1	29	16	16	0.795335	0.0351489	1	Salicylic acid-binding protein 2
3638	LOCUS_020329-RA	185	108	263	123	209	0.795946	0.0351001	1	Anthranilate phosphoribosyltransferase
18336	LOCUS_006094-RA	103	57	145	44	89	0.796209	0.0350516	1	putative histone chaperone ASF1A
298	LOCUS_024325-RA	268	169	288	195	200	0.796429	0.035003	1	hypothetical protein
1454	LOCUS_006166-RA	526	216	553	225	404	0.79678	0.0349545	1	DNA-directed RNA polymerases II, IV and V subunit 3
2514	LOCUS_001673-RA	235	95	183	113	120	0.79707	0.0349061	1	Uncharacterized protein At4g28440
7058	LOCUS_006490-RA	18	0	19	11	6	0.797596	0.0348577	1	NAC domain-containing protein 73
22064	LOCUS_033120-RA	7	0	6	8	18	0.798013	0.0348095	1	Caffeic acid 3-O-methyltransferase
1789	LOCUS_003684-RA	27	26	40	10	19	0.798525	0.0347613	1	GDP-mannose 4,6 dehydratase 1
4236	LOCUS_007023-RA	400	144	316	207	322	0.798637	0.0347133	1	Protein phosphatase 1 regulatory inhibitor subunit PPP1R8
5273	LOCUS_017471-RA	17	9	44	22	24	0.799152	0.0346653	1	Poly(U)-specific endoribonuclease-B
16845	LOCUS_005509-RA	245	156	220	163	210	0.79921	0.0346174	1	Ras-related protein RABE1c
23653	LOCUS_022412-RA	1	10	7	7	5	0.799636	0.0345695	1	Cation/H(+) antiporter 15
8002	LOCUS_012816-RA	281	193	322	162	253	0.799835	0.0345216	1	Auxin-responsive protein IAA27
18359	LOCUS_011100-RA	102	30	65	64	74	0.800133	0.0344739	1	hypothetical protein
20188	LOCUS_024254-RA	33	17	19	22	10	0.800203	0.0344261	1	hypothetical protein
2205	LOCUS_000851-RA	57	18	58	34	73	0.80039	0.0343784	1	Nuclear transcription factor Y subunit A-7
7772	LOCUS_005896-RA	12	0	16	0	7	0.800521	0.0343307	1	Pentatricopeptide repeat-containing protein At3g29230
7154	LOCUS_012308-RA	30	24	32	8	36	0.800563	0.034283	1	Strigolactone esterase D14
5688	LOCUS_001079-RA	4	0	11	8	0	0.800622	0.0342353	1	hypothetical protein
18875	LOCUS_011647-RA	76	68	114	55	89	0.80078	0.0341875	1	Protein MICRORCHIDIA 7
20584	LOCUS_007799-RA	24	2	6	11	8	0.801136	0.0341398	1	Respiratory burst oxidase C
20299	LOCUS_020939-RA	30	1	17	10	14	0.801395	0.0340922	1	Putative multidrug resistance protein
19120	LOCUS_025375-RA	66	59	91	37	64	0.801701	0.0340446	1	Kelch repeat-containing protein At3g27220
22169	LOCUS_018923-RA	6	0	2	0	13	0.802477	0.0339971	1	3-epi-6-deoxocathasterone 23-monooxygenase
11277	LOCUS_025456-RA	98	24	76	65	61	0.80272	0.0339497	1	Epoxide hydrolase 4
19831	LOCUS_007689-RA	42	7	38	31	20	0.803195	0.0339024	1	putative beta-1,4-xylosyltransferase IRX9
13814	LOCUS_006382-RA	13	10	21	9	2	0.803583	0.0338553	1	Protein SAR DEFICIENT 4
20727	LOCUS_012311-RA	22	1	10	2	6	0.803696	0.0338082	1	hypothetical protein
10812	LOCUS_023045-RA	63	23	100	34	58	0.803788	0.0337611	1	Transcription factor bHLH49
13288	LOCUS_022114-RA	155	103	206	139	155	0.803871	0.033714	1	Proline-rich receptor-like protein kinase PERK9
6660	LOCUS_019516-RA	164	81	171	132	108	0.804387	0.0336669	1	hypothetical protein
22022	LOCUS_021037-RA	7	9	1	8	12	0.80446	0.0336199	1	Plant intracellular Ras-group-related LRR protein 1
23198	LOCUS_020665-RA	2	10	8	2	2	0.804744	0.033573	1	Subtilisin-like protease SBT1.9
23256	LOCUS_024355-RA	2	10	11	5	14	0.805163	0.033526	1	hypothetical protein
3572	LOCUS_022741-RA	176	52	182	102	165	0.805219	0.0334792	1	putative LRR receptor-like serine/threonine-protein kinase At5g48740
18779	LOCUS_023229-RA	81	47	48	43	65	0.805309	0.0334324	1	E3 ubiquitin-protein ligase AIRP2
23042	LOCUS_010447-RA	2	2	10	8	0	0.805831	0.0333855	1	putative indole-3-acetic acid-amido synthetase GH3.1
22413	LOCUS_000455-RA	4	3	22	11	12	0.806434	0.0333388	1	N-acetyl-D-glucosamine kinase
5942	LOCUS_004448-RA	481	189	395	300	371	0.807032	0.0332923	1	Histone deacetylase 1
19743	LOCUS_007086-RA	45	11	56	21	53	0.807132	0.0332459	1	hypothetical protein
14230	LOCUS_004829-RA	29	13	15	6	6	0.807381	0.0331994	1	PRA1 family protein F2
12720	LOCUS_022124-RA	17	2	30	7	9	0.808135	0.0331531	1	Uncharacterized protein At2g39795, mitochondrial
19564	LOCUS_018213-RA	51	40	70	60	63	0.808536	0.0331069	1	putative arabinose 5-phosphate isomerase
23618	LOCUS_019391-RA	1	2	8	10	2	0.808679	0.0330608	1	putative polyol transporter 6
21922	LOCUS_028671-RA	8	11	7	9	22	0.808732	0.0330147	1	putative LRR receptor-like serine/threonine-protein kinase At1g07550
21326	LOCUS_028852-RA	14	0	2	0	8	0.808766	0.0329686	1	LIM domain-containing protein PLIM2b
3949	LOCUS_025916-RA	43	38	51	36	65	0.809105	0.0329225	1	Diphthamide biosynthesis protein 3
4926	LOCUS_018052-RA	120	52	79	38	71	0.809978	0.0328765	1	Pectin acetylesterase 8
1254	LOCUS_029773-RA	3	13	10	3	6	0.810097	0.0328307	1	Transcription repressor KAN1
10356	LOCUS_017741-RA	20	15	34	14	7	0.810144	0.0327849	1	Patatin-like protein 6
7540	LOCUS_013137-RA	130	63	93	48	67	0.810161	0.0327391	1	hypothetical protein
6	LOCUS_022685-RA	12	2	0	9	9	0.81024	0.0326933	1	Ribosomal protein S7, mitochondrial
6188	LOCUS_004715-RA	167	90	136	62	132	0.810326	0.0326475	1	hypothetical protein
20098	LOCUS_012368-RA	35	35	71	33	49	0.810547	0.0326016	1	hypothetical protein
14706	LOCUS_010108-RA	64	19	32	26	51	0.810597	0.0325558	1	Protein TORNADO 2
4204	LOCUS_014810-RA	177	111	207	102	202	0.810773	0.03251	1	Pentatricopeptide repeat-containing protein At4g21190
19105	LOCUS_009192-RA	66	45	71	30	33	0.810836	0.0324642	1	putative nucleoredoxin 2
21268	LOCUS_008126-RA	14	5	35	14	10	0.811021	0.0324184	1	Syntaxin-121
8404	LOCUS_010102-RA	4	2	7	11	0	0.811036	0.0323727	1	Amino acid transporter AVT1I
19716	LOCUS_016911-RA	46	33	76	26	66	0.811295	0.0323269	1	Ribosome biogenesis protein WDR12
18292	LOCUS_015049-RA	106	67	167	84	94	0.81142	0.0322812	1	putative polygalacturonase
20161	LOCUS_001138-RA	33	7	14	7	27	0.811494	0.0322354	1	hypothetical protein
5969	LOCUS_019795-RA	52	13	35	34	20	0.811638	0.0321897	1	putative BRI1 kinase inhibitor 1
10771	LOCUS_015395-RA	190	55	181	75	119	0.811793	0.032144	1	G-protein coupled receptor 1
19892	LOCUS_026824-RA	41	32	42	44	30	0.812068	0.0320983	1	ABSCISIC ACID-INSENSITIVE 5-like protein 5
6367	LOCUS_024201-RA	17	16	21	2	19	0.81213	0.0320526	1	GATA transcription factor 9
21630	LOCUS_011183-RA	10	8	5	9	0	0.812365	0.032007	1	Zinc transporter ZTP29
2319	LOCUS_000260-RA	70	27	51	60	48	0.812629	0.0319614	1	Abscisic acid receptor PYL3
22088	LOCUS_002884-RA	6	0	12	8	0	0.81276	0.0319158	1	E3 ubiquitin-protein ligase WAV3
2936	LOCUS_017527-RA	34	8	50	14	19	0.812921	0.0318703	1	EPIDERMAL PATTERNING FACTOR-like protein 1
19365	LOCUS_015329-RA	57	13	42	27	58	0.813352	0.0318247	1	PRA1 family protein B4
7188	LOCUS_020705-RA	155	81	189	69	162	0.813367	0.0317793	1	RING finger and transmembrane domain-containing protein 2
19792	LOCUS_019276-RA	44	13	34	6	24	0.813609	0.0317338	1	Glucose-6-phosphate/phosphate translocator 2, chloroplastic
678	LOCUS_023189-RA	412	204	384	202	390	0.813766	0.0316884	1	UPF0183 protein At3g51130
6565	LOCUS_002995-RA	18	15	25	20	39	0.813771	0.031643	1	Cysteine-rich receptor-like protein kinase 10
10210	LOCUS_020383-RA	52	26	46	54	38	0.813936	0.0315976	1	Protein-ribulosamine 3-kinase, chloroplastic
18649	LOCUS_022408-RA	87	38	122	82	96	0.813999	0.0315522	1	CSC1-like protein At1g69450
13327	LOCUS_007970-RA	22	10	36	4	13	0.814014	0.0315068	1	Protein indeterminate-domain 7
4634	LOCUS_024570-RA	16	5	28	10	4	0.814781	0.0314614	1	Protein PLASTID MOVEMENT IMPAIRED 1
17698	LOCUS_017276-RA	149	100	207	103	177	0.814827	0.0314162	1	Zinc finger CCCH domain-containing protein 27
1236	LOCUS_024235-RA	86	29	76	26	38	0.815307	0.031371	1	F-box/kelch-repeat protein SKIP11
5895	LOCUS_007273-RA	507	243	516	379	409	0.815352	0.0313258	1	Nuclear factor related to kappa-B-binding protein
12002	LOCUS_010580-RA	54	38	90	38	38	0.815727	0.0312807	1	Putative SWI/SNF-related matrix-associated actin-dependent regulator of chromatin subfamily A member 3-like 1
12459	LOCUS_022702-RA	36	7	27	13	8	0.815784	0.0312357	1	Pentatricopeptide repeat-containing protein At1g31430
7287	LOCUS_006435-RA	12	2	1	11	10	0.816717	0.0311906	1	Ethylene-responsive transcription factor 1
9675	LOCUS_018790-RA	108	35	89	57	112	0.818202	0.0311458	1	BTB/POZ domain-containing protein NPY2
7678	LOCUS_002355-RA	121	59	162	95	149	0.81886	0.0311014	1	Zinc finger CCCH domain-containing protein 45
4742	LOCUS_000709-RA	2	10	14	7	5	0.81933	0.0310571	1	Cysteine-rich repeat secretory protein 15
23323	LOCUS_027835-RA	2	4	10	8	0	0.819512	0.031013	1	Receptor-like protein EIX2
9700	LOCUS_000479-RA	34	14	16	4	18	0.819555	0.0309689	1	Transcription factor bHLH25
10528	LOCUS_004679-RA	486	243	502	365	451	0.819607	0.0309248	1	Ubiquitin-like modifier-activating enzyme 5
9474	LOCUS_011508-RA	80	35	71	19	58	0.820262	0.0308807	1	RING-H2 finger protein ATL73
4995	LOCUS_008031-RA	137	86	141	122	128	0.820578	0.0308368	1	putative pre-mRNA-splicing factor ATP-dependent RNA helicase DEAH6
675	LOCUS_013499-RA	29	4	8	7	8	0.822618	0.0307929	1	HVA22-like protein i
3744	LOCUS_020445-RA	1007	479	1159	561	936	0.822932	0.0307496	1	Peroxisomal membrane protein PEX14
6726	LOCUS_007690-RA	21	17	26	3	12	0.823055	0.0307063	1	Nuclear transcription factor Y subunit B-8
20926	LOCUS_019190-RA	19	7	7	1	3	0.823171	0.0306631	1	hypothetical protein
14420	LOCUS_009042-RA	32	30	23	22	23	0.823257	0.0306199	1	hypothetical protein
7104	LOCUS_022234-RA	181	49	140	85	140	0.823367	0.0305767	1	Protease HtpX 2
14069	LOCUS_006936-RA	51	22	76	31	27	0.823387	0.0305335	1	Protein ELC-like
21491	LOCUS_000099-RA	11	4	22	9	2	0.823741	0.0304902	1	hypothetical protein
21605	LOCUS_005559-RA	10	12	14	0	11	0.824499	0.0304471	1	LIM domain-containing protein WLIM1
5149	LOCUS_009479-RA	82	42	83	41	34	0.824717	0.0304041	1	Autophagy-related protein 13a
14652	LOCUS_004911-RA	0	5	13	4	3	0.82494	0.0303612	1	Protein phosphatase 2C 37
20133	LOCUS_006923-RA	34	10	31	35	40	0.825312	0.0303183	1	hypothetical protein
13292	LOCUS_023765-RA	12	8	17	0	4	0.825501	0.0302755	1	L-aspartate oxidase, chloroplastic
20929	LOCUS_021797-RA	19	2	21	3	5	0.826341	0.0302328	1	Transcription factor MYB61
19650	LOCUS_022013-RA	48	26	60	40	75	0.826791	0.0301903	1	hypothetical protein
20982	LOCUS_016343-RA	18	2	3	1	10	0.826893	0.0301478	1	hypothetical protein
9774	LOCUS_009534-RA	16	1	26	6	19	0.827306	0.0301054	1	Lysine histidine transporter 1
19297	LOCUS_004922-RA	59	18	28	33	44	0.827333	0.0300631	1	Phosphoenolpyruvate carboxylase, housekeeping isozyme
19617	LOCUS_017878-RA	49	12	27	9	24	0.82754	0.0300207	1	hypothetical protein
21294	LOCUS_016380-RA	14	13	23	27	16	0.827542	0.0299784	1	TITAN-like protein
10778	LOCUS_012935-RA	4	8	10	16	10	0.827702	0.0299361	1	Auxin-responsive protein SAUR76
12270	LOCUS_016900-RA	103	82	126	54	95	0.827871	0.0298938	1	BTB/POZ domain-containing protein At3g50780
11583	LOCUS_018235-RA	8	6	12	15	24	0.828046	0.0298515	1	Zinc finger AN1 domain-containing stress-associated protein 15
23448	LOCUS_004482-RA	1	3	17	5	8	0.828555	0.0298093	1	LOB domain-containing protein 4
7261	LOCUS_004144-RA	7	8	28	16	12	0.829411	0.0297671	1	Ethylene-responsive transcription factor RAP2-4
1679	LOCUS_018884-RA	20	0	4	5	9	0.829428	0.0297252	1	Calmodulin-binding transcription activator 4
11892	LOCUS_026335-RA	92	30	111	50	49	0.829665	0.0296833	1	Cyclin-D3-1
496	LOCUS_017920-RA	16	19	10	7	9	0.82984	0.0296414	1	hypothetical protein
20683	LOCUS_020436-RA	23	28	49	22	26	0.830685	0.0295996	1	hypothetical protein
16122	LOCUS_018617-RA	398	254	424	277	357	0.83096	0.029558	1	CAAX prenyl protease 1
11014	LOCUS_027979-RA	114	50	102	32	86	0.831374	0.0295164	1	Cinnamoyl-CoA reductase 1
2454	LOCUS_002074-RA	8	0	6	10	0	0.831388	0.029475	1	Non-specific phospholipase C4
4188	LOCUS_024957-RA	21	18	20	7	32	0.831505	0.0294335	1	Protein BRICK 1
188	LOCUS_003108-RA	322	194	286	166	267	0.831742	0.029392	1	IST1
17359	LOCUS_006154-RA	180	111	192	115	112	0.832729	0.0293506	1	Serine/threonine-protein kinase dst1
20272	LOCUS_000787-RA	30	12	50	9	24	0.832864	0.0293094	1	Protein NRT1/ PTR FAMILY 4.6
19530	LOCUS_026922-RA	52	14	36	25	56	0.833096	0.0292683	1	60S ribosomal protein L18-2
5660	LOCUS_006333-RA	36	14	31	13	8	0.833376	0.0292272	1	Copper-transporting ATPase HMA5
6710	LOCUS_021303-RA	107	26	97	41	56	0.833664	0.0291861	1	hypothetical protein
3524	LOCUS_013682-RA	486	212	592	327	452	0.834097	0.0291452	1	Zinc finger CCCH domain-containing protein 27
12369	LOCUS_002233-RA	28	3	24	6	8	0.834245	0.0291043	1	hypothetical protein
5950	LOCUS_001146-RA	40	32	78	26	42	0.834545	0.0290634	1	hypothetical protein
12107	LOCUS_022829-RA	17	6	38	7	14	0.83462	0.0290226	1	MDIS1-interacting receptor like kinase 2
12004	LOCUS_004168-RA	69	46	104	47	45	0.834981	0.0289819	1	Histone-lysine N-methyltransferase ATXR4
8366	LOCUS_006550-RA	184	107	247	93	164	0.835	0.0289412	1	Casein kinase II subunit alpha-4, chloroplastic
11034	LOCUS_014128-RA	47	39	65	20	36	0.836205	0.0289004	1	Hexokinase-3
21024	LOCUS_009712-RA	17	1	7	7	1	0.836284	0.02886	1	hypothetical protein
4539	LOCUS_008994-RA	11	0	13	0	2	0.837101	0.0288197	1	Heavy metal-associated isoprenylated plant protein 39
17335	LOCUS_026599-RA	183	121	213	88	147	0.837173	0.0287795	1	Zinc finger transcription factor YY1
11561	LOCUS_010275-RA	100	58	127	41	67	0.837178	0.0287393	1	Receptor-like kinase TMK4
22227	LOCUS_028831-RA	6	9	12	0	2	0.837217	0.0286991	1	Adenine phosphoribosyltransferase 3
19679	LOCUS_011268-RA	47	8	21	14	22	0.837572	0.0286589	1	NADPH-dependent aldehyde reductase 2, chloroplastic
11811	LOCUS_019436-RA	14	2	20	6	2	0.837601	0.0286188	1	BTB/POZ domain-containing protein At1g55760
22711	LOCUS_002492-RA	3	6	11	15	10	0.83762	0.0285787	1	putative pectinesterase/pectinesterase inhibitor 17
9282	LOCUS_001473-RA	395	241	432	237	397	0.837696	0.0285385	1	Cullin-3A
5126	LOCUS_012550-RA	25	15	11	8	6	0.837789	0.0284983	1	B3 domain-containing protein Os03g0120900
5560	LOCUS_016652-RA	18	2	18	2	19	0.838139	0.0284582	1	hypothetical protein
13135	LOCUS_025333-RA	179	68	136	121	152	0.838167	0.0284181	1	B-box zinc finger protein 22
15819	LOCUS_005826-RA	509	216	567	232	417	0.838265	0.028378	1	Peptidyl-prolyl cis-trans isomerase CYP63
17099	LOCUS_013749-RA	210	101	195	75	168	0.838362	0.0283379	1	Zinc finger protein BRUTUS
8825	LOCUS_002979-RA	385	178	328	252	342	0.838401	0.0282979	1	Syntaxin-32
17584	LOCUS_015828-RA	158	53	168	70	150	0.83913	0.0282578	1	F-box/kelch-repeat protein SKIP11
26992	LOCUS_028369-RA	0	0	6	8	7	0.83931	0.0282179	1	BTB/POZ domain-containing protein At3g08570
7469	LOCUS_002023-RA	24	6	15	2	5	0.839523	0.028178	1	Transcription repressor MYB5
14003	LOCUS_000537-RA	40	34	45	23	20	0.83955	0.0281382	1	Nuclear transcription factor Y subunit B-5
18567	LOCUS_020011-RA	91	32	54	28	64	0.839568	0.0280983	1	hypothetical protein
13903	LOCUS_022796-RA	17	21	19	22	15	0.83996	0.0280585	1	B-box zinc finger protein 21
17199	LOCUS_028131-RA	198	105	193	86	114	0.840592	0.0280187	1	Extra-large guanine nucleotide-binding protein 1
397	LOCUS_003156-RA	24	7	23	20	38	0.840801	0.0279791	1	Gibberellin receptor GID1C
23719	LOCUS_028413-RA	1	2	4	11	4	0.840856	0.0279396	1	E3 ubiquitin-protein ligase ATL6
18714	LOCUS_019138-RA	84	37	84	22	65	0.840988	0.0279	1	Acyl-coenzyme A thioesterase 13
13984	LOCUS_026048-RA	190	112	202	162	165	0.841435	0.0278604	1	PHD and RING finger domain-containing protein 1
547	LOCUS_005379-RA	6	8	22	2	14	0.841575	0.027821	1	Amino acid permease 2
2291	LOCUS_019132-RA	43	17	74	33	57	0.841687	0.0277816	1	F-box/kelch-repeat protein SKIP6
19822	LOCUS_026644-RA	43	11	38	16	12	0.841824	0.0277422	1	hypothetical protein
20863	LOCUS_018132-RA	20	15	52	21	27	0.841845	0.0277028	1	Gibberellin 20-oxidase-like protein
9123	LOCUS_018608-RA	98	31	73	48	96	0.842368	0.0276634	1	hypothetical protein
14148	LOCUS_010175-RA	2	10	14	3	6	0.84268	0.0276241	1	RING-H2 finger protein ATL3
2578	LOCUS_004574-RA	54	18	84	27	45	0.842995	0.0275849	1	Respiratory burst oxidase C
1458	LOCUS_002185-RA	3	3	12	10	1	0.844015	0.0275457	1	hypothetical protein
4438	LOCUS_025154-RA	109	24	79	55	61	0.844029	0.0275069	1	hypothetical protein
20183	LOCUS_020820-RA	33	18	27	34	44	0.844177	0.027468	1	Golgi SNAP receptor complex member 1-2
12295	LOCUS_002996-RA	52	29	36	37	23	0.844252	0.0274292	1	hypothetical protein
13551	LOCUS_005209-RA	3	1	13	12	5	0.844412	0.0273903	1	RING-H2 finger protein ATL68
3658	LOCUS_018077-RA	189	88	201	123	215	0.844489	0.0273515	1	ACT domain-containing protein ACR2
13904	LOCUS_029264-RA	6	2	13	0	0	0.844675	0.0273127	1	Endoglucanase 4
2678	LOCUS_000640-RA	956	500	909	479	658	0.844698	0.0272739	1	ATPase family AAA domain-containing protein 1
14719	LOCUS_017301-RA	126	44	87	50	56	0.844924	0.0272351	1	putative RNA-binding protein EIF1AD
18429	LOCUS_001511-RA	97	74	92	73	77	0.845391	0.0271963	1	ABSCISIC ACID-INSENSITIVE 5-like protein 2
21347	LOCUS_007902-RA	13	8	4	0	2	0.845961	0.0271577	1	Protein LURP-one-related 6
7294	LOCUS_006427-RA	29	16	43	6	21	0.846229	0.0271192	1	Protein TIFY 9
20168	LOCUS_008207-RA	33	13	64	30	40	0.846463	0.0270807	1	Trafficking protein particle complex subunit 1
6501	LOCUS_027436-RA	114	48	135	81	138	0.846847	0.0270423	1	hypothetical protein
21387	LOCUS_021044-RA	13	3	19	14	3	0.8469	0.0270041	1	Carbonic anhydrase, chloroplastic
4371	LOCUS_021891-RA	21	23	21	26	23	0.846936	0.0269657	1	P-loop NTPase domain-containing protein LPA1
6772	LOCUS_025541-RA	9	0	14	0	2	0.847253	0.0269274	1	Protein LURP-one-related 15
5553	LOCUS_012394-RA	183	46	159	92	134	0.847292	0.0268892	1	putative tRNA/rRNA methyltransferase YsgA
13137	LOCUS_003453-RA	361	194	367	213	226	0.847725	0.0268509	1	Protein RDM16
5859	LOCUS_010140-RA	34	17	31	41	34	0.847844	0.0268128	1	Putative disease resistance RPP13-like protein 1
21190	LOCUS_014524-RA	15	5	4	2	0	0.848134	0.0267747	1	Pentatricopeptide repeat-containing protein At2g44880
19333	LOCUS_011743-RA	58	51	76	53	47	0.84822	0.0267366	1	Putative pentatricopeptide repeat-containing protein At4g17915
542	LOCUS_005387-RA	45	17	28	32	50	0.84831	0.0266985	1	Pentatricopeptide repeat-containing protein At4g13650
21554	LOCUS_020402-RA	11	0	16	1	3	0.848658	0.0266605	1	Cytochrome P450 710A11
4430	LOCUS_014881-RA	44	8	23	18	14	0.848683	0.0266225	1	3-oxo-Delta(4,5)-steroid 5-beta-reductase
21537	LOCUS_015237-RA	11	4	16	0	2	0.848813	0.0265845	1	Benzyl alcohol O-benzoyltransferase
21081	LOCUS_001025-RA	16	2	3	0	10	0.849204	0.0265465	1	Zinc finger protein ZAT1
20054	LOCUS_010049-RA	36	15	59	24	19	0.849222	0.0265086	1	Phosphatidylinositol 4-phosphate 5-kinase 1
18878	LOCUS_016069-RA	76	54	111	36	79	0.849333	0.0264707	1	hypothetical protein
5908	LOCUS_000634-RA	137	96	201	88	126	0.849516	0.0264328	1	Transcription initiation factor IIA subunit 1
8262	LOCUS_011082-RA	372	185	357	278	289	0.850592	0.026395	1	putative U3 small nucleolar RNA-associated protein 11
3318	LOCUS_024172-RA	727	313	759	505	662	0.850748	0.0263574	1	Protein SCAI
21116	LOCUS_015795-RA	16	0	3	6	2	0.850799	0.0263199	1	Cysteine-rich receptor-like protein kinase 25
8657	LOCUS_005326-RA	68	51	90	36	44	0.851842	0.0262824	1	Protein COFACTOR ASSEMBLY OF COMPLEX C SUBUNIT B CCB3, chloroplastic
20421	LOCUS_005968-RA	27	15	8	10	22	0.852314	0.0262451	1	hypothetical protein
13692	LOCUS_004572-RA	2	9	4	7	2	0.852456	0.026208	1	Pentatricopeptide repeat-containing protein At5g61800
7864	LOCUS_008306-RA	33	24	17	18	17	0.852717	0.0261709	1	Phosphatidylinositol transfer protein 1
17305	LOCUS_007282-RA	186	83	160	142	134	0.85334	0.0261339	1	THO complex subunit 4A
21685	LOCUS_030376-RA	10	0	8	9	0	0.853365	0.026097	1	Purine permease 3
22044	LOCUS_026064-RA	7	4	13	0	0	0.853651	0.0260601	1	Beta-glucosidase 6
10732	LOCUS_006526-RA	10	12	24	3	7	0.85442	0.0260233	1	Zinc finger protein 8
22391	LOCUS_026533-RA	5	13	4	8	7	0.854827	0.0259867	1	RING-H2 finger protein ATL8
1060	LOCUS_025468-RA	58	34	80	66	67	0.854998	0.0259502	1	Sacsin
7341	LOCUS_014836-RA	57	31	71	16	51	0.855266	0.0259137	1	putative serine/threonine-protein kinase WNK2
8803	LOCUS_001733-RA	2	11	5	6	9	0.855422	0.0258773	1	Glucan endo-1,3-beta-glucosidase 13
14191	LOCUS_020335-RA	74	28	88	33	86	0.855492	0.0258409	1	Nuclear cap-binding protein subunit 2
12235	LOCUS_015133-RA	60	29	86	59	44	0.855675	0.0258045	1	Uncharacterized protein ycf45
9259	LOCUS_017789-RA	12	8	6	8	0	0.85602	0.0257682	1	Cytokinin riboside 5'-monophosphate phosphoribohydrolase LOG1
3112	LOCUS_007903-RA	33	18	43	25	12	0.856054	0.0257319	1	Zinc finger AN1 domain-containing stress-associated protein 12
17314	LOCUS_013636-RA	185	64	165	70	99	0.856587	0.0256956	1	hypothetical protein
6610	LOCUS_008900-RA	41	24	71	44	62	0.857217	0.0256595	1	hypothetical protein
20958	LOCUS_006028-RA	18	4	13	0	4	0.857507	0.0256235	1	Sulfate transporter 3.2
19700	LOCUS_006134-RA	46	32	45	51	49	0.857884	0.0255876	1	UMP-CMP kinase 3
1019	LOCUS_000687-RA	578	199	505	311	366	0.858089	0.0255518	1	Nuclear pore complex protein NUP50B
11154	LOCUS_019766-RA	19	24	22	22	18	0.858264	0.025516	1	Putative glucose-6-phosphate 1-epimerase
1469	LOCUS_016474-RA	9	15	20	5	6	0.858267	0.0254803	1	Cysteine-rich repeat secretory protein 15
16911	LOCUS_023888-RA	235	112	170	99	157	0.858315	0.0254445	1	hypothetical protein
19460	LOCUS_019476-RA	54	15	24	23	22	0.858344	0.0254088	1	Pentatricopeptide repeat-containing protein At5g47360
3630	LOCUS_003972-RA	137	54	166	89	156	0.858348	0.025373	1	Protein YIPF1
7609	LOCUS_021023-RA	11	7	19	6	1	0.858408	0.0253372	1	Fructokinase-2
1974	LOCUS_012569-RA	4	8	6	8	0	0.85848	0.0253014	1	Golgi apparatus membrane protein-like protein ECHIDNA
6205	LOCUS_007349-RA	77	51	98	29	72	0.858756	0.0252656	1	hypothetical protein
2296	LOCUS_019125-RA	2	6	10	6	0	0.858915	0.0252298	1	putative calcium-binding protein CML45
4413	LOCUS_020704-RA	373	238	384	212	339	0.859073	0.0251941	1	Protein root UVB sensitive 6
16973	LOCUS_007239-RA	226	74	210	155	161	0.859129	0.0251584	1	Nucleobase-ascorbate transporter 6
20966	LOCUS_009790-RA	18	2	10	7	1	0.859497	0.0251228	1	putative sulfate transporter 3.4
2648	LOCUS_014509-RA	96	41	133	56	114	0.859505	0.0250872	1	Serine/threonine-protein kinase HT1
21035	LOCUS_012100-RA	17	2	6	8	1	0.859637	0.0250515	1	RING-H2 finger protein ATL72
9806	LOCUS_005485-RA	23	2	7	12	7	0.859745	0.0250159	1	Protein LIGHT-DEPENDENT SHORT HYPOCOTYLS 6
14541	LOCUS_009799-RA	146	103	148	73	114	0.85975	0.0249803	1	E3 ubiquitin-protein ligase RING1-like
3599	LOCUS_022290-RA	39	36	56	38	29	0.859807	0.0249447	1	hypothetical protein
13797	LOCUS_028570-RA	49	22	84	25	46	0.859875	0.0249091	1	Pentatricopeptide repeat-containing protein At2g21090
17103	LOCUS_016226-RA	209	139	265	125	163	0.859932	0.0248735	1	Transmembrane protein 120
10480	LOCUS_022508-RA	89	62	105	39	60	0.860747	0.0248379	1	hypothetical protein
11464	LOCUS_017334-RA	6	12	15	14	6	0.860819	0.0248025	1	Mitogen-activated protein kinase kinase kinase 17
4964	LOCUS_014984-RA	15	3	18	22	11	0.86088	0.0247671	1	Protein PNS1
16650	LOCUS_021075-RA	276	156	274	184	293	0.860987	0.0247317	1	putative magnesium transporter NIPA6
20189	LOCUS_024615-RA	33	23	61	40	31	0.861547	0.0246963	1	N-terminal acetyltransferase A complex catalytic subunit NAA10
9867	LOCUS_026149-RA	21	2	6	2	4	0.861645	0.0246611	1	Cysteine-rich receptor-like protein kinase 6
4935	LOCUS_010478-RA	2	4	13	12	11	0.861874	0.0246259	1	Serine/threonine-protein kinase CBK1
19002	LOCUS_028152-RA	71	33	84	20	53	0.862169	0.0245907	1	Deoxyribodipyrimidine photo-lyase
8424	LOCUS_007458-RA	36	12	40	7	16	0.862441	0.0245556	1	putative ADP,ATP carrier protein At5g56450
7337	LOCUS_024786-RA	160	83	163	140	145	0.862516	0.0245206	1	MACPF domain-containing protein At1g14780
20012	LOCUS_002541-RA	37	4	32	15	33	0.862528	0.0244855	1	60S ribosomal protein L3
3904	LOCUS_011083-RA	12	2	5	16	12	0.862556	0.0244505	1	Monocopper oxidase-like protein SKS1
21633	LOCUS_012217-RA	10	0	16	0	8	0.862923	0.0244154	1	putative inactive receptor kinase At5g67200
13186	LOCUS_020509-RA	2	7	10	0	2	0.863057	0.0243804	1	Ethylene-responsive transcription factor ERF017
14579	LOCUS_007009-RA	21	9	42	7	20	0.863236	0.0243455	1	50S ribosomal protein L18
6980	LOCUS_027651-RA	9	3	23	8	3	0.863385	0.0243105	1	hypothetical protein
6589	LOCUS_027242-RA	168	59	121	109	117	0.863565	0.0242756	1	Serine/threonine-protein kinase PBS1
10034	LOCUS_013123-RA	3	5	14	0	2	0.863733	0.0242408	1	Momilactone A synthase
5386	LOCUS_019739-RA	7	8	14	4	0	0.864029	0.0242059	1	Ethylene-responsive transcription factor 4
17100	LOCUS_021283-RA	210	133	270	171	180	0.864139	0.0241712	1	Protein transport protein SEC23
1895	LOCUS_002394-RA	39	35	46	31	59	0.86428	0.0241364	1	Tyrosine-protein phosphatase DSP1
21225	LOCUS_028727-RA	15	17	25	4	10	0.864323	0.0241017	1	hypothetical protein
22903	LOCUS_000331-RA	2	1	6	12	4	0.864369	0.024067	1	Polyol transporter 5
18286	LOCUS_010450-RA	106	25	92	39	58	0.864455	0.0240322	1	G-type lectin S-receptor-like serine/threonine-protein kinase B120
3476	LOCUS_024005-RA	27	25	19	24	22	0.864887	0.0239975	1	Putative pentatricopeptide repeat-containing protein At5g08490
4351	LOCUS_020256-RA	10	9	17	6	1	0.865071	0.0239629	1	D-inositol 3-phosphate glycosyltransferase
22476	LOCUS_007601-RA	4	0	14	4	15	0.865247	0.0239283	1	putative polygalacturonase
14564	LOCUS_006674-RA	8	8	14	6	0	0.865404	0.0238937	1	Cell division cycle protein 48 AF_1297
12864	LOCUS_027843-RA	127	63	117	93	143	0.865499	0.0238592	1	Transcription factor LHW
20411	LOCUS_002356-RA	27	14	32	26	10	0.865711	0.0238247	1	Zinc finger CCCH domain-containing protein 45
9842	LOCUS_018910-RA	91	55	110	93	87	0.86596	0.0237902	1	U3 snoRNP-associated protein-like YAOH
2390	LOCUS_008452-RA	180	65	217	124	180	0.866089	0.0237558	1	Small GTPase LIP1
20010	LOCUS_002218-RA	37	11	17	7	11	0.866224	0.0237214	1	hypothetical protein
13138	LOCUS_003454-RA	230	95	243	162	145	0.866294	0.023687	1	Glutathione S-transferase zeta class
9044	LOCUS_003623-RA	277	96	253	148	255	0.866339	0.0236526	1	putative beta-1,3-galactosyltransferase 14
5817	LOCUS_017942-RA	318	142	307	120	240	0.866362	0.0236182	1	BTB/POZ and MATH domain-containing protein 4
20037	LOCUS_032386-RA	37	18	48	46	33	0.866425	0.0235838	1	putative ethylene response sensor 1
6878	LOCUS_005665-RA	1147	554	1207	696	774	0.866547	0.0235494	1	Transmembrane 9 superfamily member 7
20134	LOCUS_008366-RA	34	23	63	42	50	0.866657	0.023515	1	General transcription factor IIH subunit 2
7579	LOCUS_017619-RA	99	61	153	88	117	0.866681	0.0234806	1	Mitogen-activated protein kinase kinase kinase 3
4658	LOCUS_000548-RA	0	6	13	4	6	0.867334	0.0234462	1	Protein FD
2333	LOCUS_001762-RA	18	6	16	0	6	0.867475	0.023412	1	Dof zinc finger protein DOF1.7
8867	LOCUS_007848-RA	18	2	11	4	1	0.867897	0.0233779	1	Homeobox-leucine zipper protein HAT5
21337	LOCUS_006042-RA	13	1	24	6	19	0.868256	0.0233438	1	Pathogenesis-related protein PR-4B
12557	LOCUS_021534-RA	6	0	19	2	8	0.86831	0.0233098	1	Ethylene-responsive transcription factor ERF017
6735	LOCUS_026697-RA	124	41	109	40	65	0.868446	0.0232758	1	hypothetical protein
5034	LOCUS_000358-RA	11	15	36	12	19	0.86853	0.0232419	1	Putative transcription factor bHLH086
6897	LOCUS_024216-RA	641	265	539	394	524	0.868643	0.0232079	1	GPCR-type G protein COLD1
8834	LOCUS_000788-RA	171	92	167	132	183	0.868952	0.023174	1	hypothetical protein
12901	LOCUS_020574-RA	25	17	8	13	19	0.869723	0.0231401	1	Ras-related protein RABA2a
12965	LOCUS_019162-RA	216	77	167	128	124	0.870307	0.0231064	1	putative protein phosphatase 2C 39
10960	LOCUS_026688-RA	11	8	28	10	29	0.870358	0.0230729	1	Heat stress transcription factor A-4b
5799	LOCUS_022432-RA	48	10	23	14	18	0.870671	0.0230395	1	Transcription repressor OFP7
7429	LOCUS_020204-RA	90	21	63	38	40	0.87103	0.023006	1	NADPH:adrenodoxin oxidoreductase, mitochondrial
6510	LOCUS_022138-RA	24	17	12	4	12	0.871087	0.0229727	1	putative membrane protein At3g27390
14326	LOCUS_014334-RA	273	141	295	166	302	0.871951	0.0229394	1	SWR1 complex subunit 2
8885	LOCUS_005294-RA	90	42	94	30	47	0.87219	0.0229063	1	Ethylene-responsive transcription factor WIN1
16309	LOCUS_012622-RA	346	178	397	156	277	0.872283	0.0228733	1	DNA-directed RNA polymerase V subunit 5A
7972	LOCUS_024686-RA	8	1	1	10	2	0.872462	0.0228403	1	Exocyst complex component EXO70B1
11011	LOCUS_017459-RA	400	190	455	296	398	0.873022	0.0228073	1	HIV Tat-specific factor 1
17863	LOCUS_018050-RA	135	33	107	64	107	0.873028	0.0227745	1	putative protein S-acyltransferase 14
2199	LOCUS_000860-RA	203	62	169	106	109	0.873199	0.0227417	1	Myosin-binding protein 7
9163	LOCUS_026475-RA	54	42	95	56	59	0.873352	0.0227088	1	Beta-glucuronosyltransferase GlcAT14B
4553	LOCUS_011998-RA	56	15	77	31	59	0.873404	0.0226761	1	hypothetical protein
8124	LOCUS_005064-RA	265	155	357	206	262	0.873513	0.0226433	1	DEAD-box ATP-dependent RNA helicase 37
21697	LOCUS_003282-RA	9	4	14	12	1	0.873574	0.0226105	1	Pentatricopeptide repeat-containing protein At1g61870, mitochondrial
14275	LOCUS_009565-RA	114	33	73	46	86	0.873883	0.0225777	1	putative transporter AF_0788
4760	LOCUS_007883-RA	43	14	73	30	45	0.874292	0.0225451	1	hypothetical protein
5815	LOCUS_017944-RA	50	26	56	32	74	0.874325	0.0225125	1	Calmodulin
8226	LOCUS_004015-RA	15	0	3	4	1	0.874571	0.0224799	1	WRKY transcription factor 22
3303	LOCUS_004961-RA	6	4	2	12	2	0.874571	0.0224473	1	Protein DMR6-LIKE OXYGENASE 2
8477	LOCUS_006793-RA	9	8	0	8	7	0.874714	0.0224148	1	Hexose carrier protein HEX6
15809	LOCUS_006626-RA	516	287	516	259	351	0.875083	0.0223822	1	Cullin-3B
5312	LOCUS_008338-RA	31	4	25	7	9	0.87525	0.0223498	1	Protein BZR1 3
5534	LOCUS_006715-RA	237	111	248	178	158	0.875285	0.0223174	1	Glutamate dehydrogenase 1, mitochondrial
20300	LOCUS_021200-RA	30	12	14	6	7	0.875627	0.022285	1	Putative multidrug resistance protein
18422	LOCUS_020911-RA	98	30	58	31	55	0.875989	0.0222527	1	BTB/POZ domain-containing protein NPY1
517	LOCUS_013190-RA	59	37	38	27	56	0.876245	0.0222204	1	Apoptosis-inducing factor A
21999	LOCUS_012537-RA	7	6	13	1	0	0.876269	0.0221883	1	Tuliposide A-converting enzyme 2, chloroplastic
13869	LOCUS_011369-RA	42	22	41	45	27	0.87714	0.0221561	1	E3 ubiquitin-protein ligase MARCH1
19500	LOCUS_003331-RA	52	41	61	20	37	0.877285	0.0221241	1	Transcription factor LHW
1321	LOCUS_015855-RA	2	9	13	10	8	0.877387	0.0220922	1	Salicylate carboxymethyltransferase
17994	LOCUS_028366-RA	127	73	178	64	102	0.877428	0.0220604	1	Protein ALWAYS EARLY 3
17767	LOCUS_017756-RA	143	69	93	57	100	0.877451	0.0220285	1	Xyloglucan galactosyltransferase KATAMARI1
1023	LOCUS_008249-RA	150	71	99	64	85	0.8778	0.0219965	1	Nitrate regulatory gene2 protein
19531	LOCUS_027343-RA	52	18	32	14	46	0.877879	0.0219647	1	Tubulin-folding cofactor B
21896	LOCUS_023461-RA	8	3	14	9	0	0.878198	0.0219329	1	Flavonol synthase/flavanone 3-hydroxylase
4218	LOCUS_001902-RA	44	10	23	8	24	0.878448	0.0219012	1	Tetraspanin-8
19678	LOCUS_010998-RA	47	8	35	14	39	0.878584	0.0218695	1	hypothetical protein
8917	LOCUS_000584-RA	3	9	3	10	6	0.878666	0.0218378	1	hypothetical protein
5628	LOCUS_028446-RA	74	61	77	37	63	0.878953	0.0218062	1	Histone-lysine N-methyltransferase family member SUVH2
23265	LOCUS_024569-RA	2	8	15	2	8	0.87932	0.0217746	1	Endoribonuclease Dicer 3a
12822	LOCUS_014994-RA	358	150	322	197	342	0.879502	0.0217431	1	Transmembrane protein 56
4980	LOCUS_011962-RA	312	143	328	230	219	0.879651	0.0217117	1	Translation initiation factor eIF-2B subunit delta
7149	LOCUS_017401-RA	21	1	8	2	11	0.879741	0.0216803	1	Mitogen-activated protein kinase kinase kinase 17
5497	LOCUS_008254-RA	75	15	67	47	44	0.880037	0.0216489	1	S-adenosyl-L-methionine-dependent tRNA 4-demethylwyosine synthase
16541	LOCUS_015481-RA	297	182	357	236	274	0.880075	0.0216176	1	Protein ALWAYS EARLY 3
9220	LOCUS_025500-RA	2	5	18	8	6	0.880092	0.0215862	1	hypothetical protein
14149	LOCUS_010174-RA	75	37	95	61	102	0.880379	0.0215549	1	Translation initiation factor eIF-2B subunit alpha
9384	LOCUS_023350-RA	157	61	173	59	134	0.880426	0.0215236	1	Protein kinase G11A
8685	LOCUS_002321-RA	18	11	38	19	37	0.880543	0.0214923	1	hypothetical protein
18397	LOCUS_025199-RA	100	54	151	55	109	0.880817	0.021461	1	5'-3' exoribonuclease 4
13363	LOCUS_023973-RA	752	402	722	381	516	0.880869	0.0214298	1	Protein trichome birefringence-like 25
21984	LOCUS_009962-RA	7	0	3	6	16	0.880871	0.0213986	1	hypothetical protein
22221	LOCUS_027159-RA	6	10	7	15	7	0.880981	0.0213674	1	Pentatricopeptide repeat-containing protein At3g29230
6323	LOCUS_012204-RA	7	13	15	3	4	0.881047	0.0213362	1	Methylsterol monooxygenase 1-1
8213	LOCUS_018885-RA	57	28	57	19	23	0.881248	0.021305	1	Glucan endo-1,3-beta-glucosidase 7
8224	LOCUS_004011-RA	12	10	22	15	4	0.881416	0.0212738	1	hypothetical protein
10237	LOCUS_016853-RA	4	14	10	8	9	0.881564	0.0212427	1	Ammonium transporter 1 member 1
14361	LOCUS_006209-RA	79	28	70	58	88	0.881922	0.0212116	1	Ubiquitin thioesterase otubain-like
4122	LOCUS_023250-RA	180	108	170	101	107	0.882085	0.0211806	1	F-box protein SKIP24
21994	LOCUS_011618-RA	7	2	17	2	1	0.88226	0.0211496	1	hypothetical protein
7909	LOCUS_018021-RA	278	149	248	190	268	0.882531	0.0211187	1	putative E3 ubiquitin-protein ligase ARI2
20460	LOCUS_026227-RA	27	14	19	9	5	0.882865	0.0210878	1	hypothetical protein
18373	LOCUS_017633-RA	101	55	103	91	113	0.882921	0.021057	1	RING-box protein 1a
10236	LOCUS_020098-RA	14	8	35	20	13	0.883009	0.0210262	1	Cysteine-rich repeat secretory protein 3
8954	LOCUS_015401-RA	9	17	17	8	7	0.883029	0.0209954	1	hypothetical protein
21949	LOCUS_002351-RA	7	7	8	10	0	0.883092	0.0209647	1	putative BOI-related E3 ubiquitin-protein ligase 3
15847	LOCUS_020975-RA	497	195	375	248	333	0.883343	0.0209339	1	E3 ubiquitin-protein ligase HEL2
6784	LOCUS_020015-RA	104	55	79	82	87	0.883927	0.0209031	1	Receptor-like protein kinase
22511	LOCUS_011189-RA	4	7	11	0	1	0.88405	0.0208726	1	hypothetical protein
11946	LOCUS_021882-RA	199	78	225	87	127	0.884511	0.020842	1	Pre-mRNA-splicing factor ISY1
21334	LOCUS_004858-RA	13	2	17	20	13	0.884537	0.0208116	1	60S ribosomal protein L6
17990	LOCUS_022664-RA	127	81	196	94	118	0.884917	0.0207812	1	Dual specificity protein phosphatase PHS1
13342	LOCUS_007984-RA	65	15	54	18	31	0.884923	0.0207509	1	NADP-dependent malic enzyme
19766	LOCUS_027198-RA	45	12	19	19	34	0.885111	0.0207205	1	Pentatricopeptide repeat-containing protein At1g71460, chloroplastic
6792	LOCUS_001270-RA	109	49	124	44	59	0.885294	0.0206902	1	putative WRKY transcription factor 2
21510	LOCUS_007127-RA	11	0	12	15	13	0.885973	0.02066	1	hypothetical protein
11573	LOCUS_023624-RA	126	32	119	70	112	0.886056	0.0206299	1	F-box protein At1g70590
20553	LOCUS_023525-RB	25	7	9	2	8	0.886317	0.0205999	1	hypothetical protein
6442	LOCUS_028104-RA	26	21	56	30	26	0.886356	0.0205699	1	Calcium and calcium/calmodulin-dependent serine/threonine-protein kinase
1334	LOCUS_012943-RA	14	8	7	4	0	0.886369	0.0205399	1	Acyl transferase 4
18840	LOCUS_021424-RA	78	25	53	19	48	0.887043	0.0205099	1	COP1-interacting protein 7
21155	LOCUS_001848-RA	15	17	39	12	16	0.887394	0.0204801	1	Sugar transport protein MST3
22538	LOCUS_014143-RA	4	0	4	12	3	0.887408	0.0204503	1	ABC transporter F family member 5
14138	LOCUS_005723-RA	9	4	12	0	0	0.887438	0.0204206	1	Bidirectional sugar transporter SWEET1a
23053	LOCUS_011750-RA	2	6	14	2	2	0.887471	0.0203909	1	putative magnesium transporter NIPA4
7416	LOCUS_021469-RA	14	0	12	0	4	0.887887	0.0203611	1	GDSL esterase/lipase At4g10955
12058	LOCUS_009731-RA	132	54	135	62	63	0.887898	0.0203315	1	ATP-dependent 6-phosphofructokinase 2
4373	LOCUS_015000-RA	92	37	78	79	75	0.887989	0.0203018	1	Phosphoglycerate mutase-like protein AT74
6819	LOCUS_027462-RA	92	57	72	72	75	0.88802	0.0202722	1	Transcription initiation factor TFIID subunit 15b
20678	LOCUS_019711-RA	23	12	6	14	20	0.888279	0.0202425	1	Serine/threonine-protein kinase SAPK6
3555	LOCUS_008721-RA	206	77	197	73	131	0.888764	0.0202129	1	Cysteine and histidine-rich domain-containing protein RAR1
8985	LOCUS_011348-RA	107	27	66	51	64	0.888849	0.0201835	1	Pentatricopeptide repeat-containing protein At5g27460
9763	LOCUS_002621-RA	34	26	45	16	16	0.889071	0.0201541	1	Leucine-rich repeat receptor protein kinase MSP1
12419	LOCUS_023829-RA	22	8	41	23	15	0.889176	0.0201247	1	U-box domain-containing protein 8
21462	LOCUS_017677-RA	12	0	4	0	12	0.889301	0.0200953	1	Caffeic acid 3-O-methyltransferase
4654	LOCUS_025034-RA	8	9	30	16	14	0.889415	0.020066	1	Kinesin-like protein KIN-14K
4158	LOCUS_024256-RA	103	62	99	35	72	0.890018	0.0200366	1	hypothetical protein
13274	LOCUS_017429-RA	9	0	19	2	5	0.890087	0.0200075	1	hypothetical protein
21780	LOCUS_000660-RA	8	0	2	0	12	0.89025	0.0199783	1	Cysteine protease XCP2
14205	LOCUS_009434-RA	76	53	54	42	61	0.890276	0.0199492	1	RNA polymerase II subunit A C-terminal domain phosphatase SSU72
12212	LOCUS_004045-RA	761	339	874	388	579	0.890498	0.0199201	1	Polyadenylate-binding protein RBP45
22093	LOCUS_003828-RA	6	12	16	10	4	0.890725	0.019891	1	LRR receptor-like serine/threonine-protein kinase FLS2
21245	LOCUS_003125-RA	14	15	19	25	20	0.8913	0.019862	1	ABC transporter G family member 21
7359	LOCUS_012951-RA	82	32	53	22	56	0.891312	0.0198331	1	Nicotinamidase 1
18560	LOCUS_015980-RA	91	49	55	51	70	0.892076	0.0198042	1	60S ribosomal protein L38
7198	LOCUS_009177-RA	30	27	61	23	46	0.892262	0.0197756	1	Protein RST1
11002	LOCUS_007214-RA	42	29	27	32	43	0.892358	0.019747	1	TLC domain-containing protein At5g14285
21820	LOCUS_007106-RB	8	8	28	4	15	0.892426	0.0197184	1	Myosin-11
12573	LOCUS_021864-RA	321	137	229	173	227	0.892573	0.0196899	1	COP9 signalosome complex subunit 5b
9013	LOCUS_024468-RA	102	53	77	56	107	0.89258	0.0196613	1	hypothetical protein
18101	LOCUS_019820-RA	119	38	111	37	74	0.892701	0.0196327	1	Oxysterol-binding protein-related protein 1D
16478	LOCUS_011849-RA	309	117	242	127	236	0.893033	0.0196042	1	Post-GPI attachment to proteins factor 3
12203	LOCUS_016599-RA	21	8	14	6	2	0.893381	0.0195757	1	Auxin-induced protein 10A5
21224	LOCUS_027484-RA	15	4	33	19	21	0.893473	0.0195474	1	Serine carboxypeptidase-like 36
9676	LOCUS_018789-RA	33	4	20	16	30	0.893749	0.019519	1	LOB domain-containing protein 38
11939	LOCUS_013465-RA	231	154	249	122	215	0.893792	0.0194907	1	O-fucosyltransferase 35
5945	LOCUS_004443-RA	6	8	5	13	3	0.894007	0.0194625	1	Dehydrodolichyl diphosphate synthase 2
21499	LOCUS_002389-RA	11	0	1	7	11	0.894247	0.0194342	1	Nucleobase-ascorbate transporter 6
22393	LOCUS_026596-RA	5	5	13	1	17	0.894281	0.0194061	1	Putative leucine-rich repeat receptor-like protein kinase At2g19210
10526	LOCUS_004675-RA	451	180	419	310	350	0.894405	0.0193779	1	Chloroplastic import inner membrane translocase subunit HP30-2
5470	LOCUS_008184-RA	41	40	53	28	30	0.894423	0.0193497	1	SNAP25 ous protein SNAP33
19862	LOCUS_002145-RA	41	10	36	22	50	0.894473	0.0193215	1	putative protein phosphatase 2C 27
11550	LOCUS_023913-RA	31	6	28	5	11	0.894478	0.0192934	1	Galactinol synthase 4
6778	LOCUS_026590-RA	138	57	164	105	92	0.895008	0.0192652	1	Serotonin N-acetyltransferase 1, chloroplastic
8986	LOCUS_025926-RA	28	8	15	4	6	0.895333	0.0192372	1	Rhodanese-like domain-containing protein 6
19506	LOCUS_007802-RA	52	25	48	34	71	0.896768	0.0192092	1	WD repeat-containing protein LWD1
21366	LOCUS_013008-RA	13	0	8	2	0	0.896959	0.0191817	1	putative WRKY transcription factor 14
20145	LOCUS_014933-RA	34	4	15	13	24	0.896989	0.0191543	1	Subtilisin-like protease SBT5.1
13726	LOCUS_017567-RA	105	49	110	93	115	0.897249	0.0191268	1	Hydrophobic protein OSR8
268	LOCUS_024797-RA	26	19	47	25	49	0.897254	0.0190994	1	Phosphomannomutase
3837	LOCUS_017973-RA	8	7	19	0	10	0.897364	0.019072	1	Zinc finger protein ZAT4
19157	LOCUS_005515-RA	64	16	51	17	29	0.897379	0.0190446	1	DEAD-box ATP-dependent RNA helicase 50
17900	LOCUS_008027-RA	132	32	117	52	91	0.897537	0.0190172	1	Serine/threonine-protein kinase STY17
798	LOCUS_010812-RA	27	12	28	34	20	0.897616	0.0189898	1	Ras-related protein RABA1f
969	LOCUS_026466-RA	8	0	17	1	10	0.897875	0.0189625	1	Protein DETOXIFICATION 34
18549	LOCUS_007095-RA	91	30	55	36	39	0.897876	0.0189352	1	Ubiquinone biosynthesis protein COQ4, mitochondrial
2243	LOCUS_011041-RA	56	8	38	20	32	0.89793	0.0189079	1	Nuclear transcription factor Y subunit B-8
13820	LOCUS_000767-RA	185	84	149	69	104	0.898289	0.0188806	1	Translation initiation factor IF-2
14789	LOCUS_015454-RA	98	34	134	61	71	0.898886	0.0188534	1	hypothetical protein
8236	LOCUS_017137-RA	19	5	27	25	14	0.899013	0.0188263	1	putative vacuolar amino acid transporter YPQ3
22472	LOCUS_007298-RA	4	10	8	2	1	0.899122	0.0187993	1	Dehydration-responsive element-binding protein 3
10955	LOCUS_016893-RA	5	0	9	13	4	0.899183	0.0187723	1	VQ motif-containing protein 4
9257	LOCUS_017839-RA	24	14	46	20	14	0.899441	0.0187453	1	Pentatricopeptide repeat-containing protein At2g17210
2584	LOCUS_015163-RA	7	8	14	12	2	0.899808	0.0187184	1	Microsomal glutathione S-transferase 3
18018	LOCUS_017449-RA	125	56	115	48	60	0.899817	0.0186916	1	Calcium-dependent protein kinase 24
1903	LOCUS_002382-RA	18	8	31	10	34	0.900366	0.0186648	1	Serotonin N-acetyltransferase 2, chloroplastic
8021	LOCUS_005178-RA	84	33	86	39	97	0.900422	0.0186381	1	putative solanesyl-diphosphate synthase 3, chloroplastic
4290	LOCUS_003558-RA	769	399	795	378	540	0.900511	0.0186114	1	Erlin-2
2093	LOCUS_014585-RA	2	10	7	4	2	0.900644	0.0185848	1	Aluminum-activated malate transporter 10
2028	LOCUS_012851-RA	35	23	20	9	24	0.900657	0.0185581	1	EG45-like domain containing protein
6343	LOCUS_007987-RA	13	11	25	11	4	0.90083	0.0185315	1	Remorin 4.1
5244	LOCUS_011628-RA	21	0	14	12	16	0.901415	0.0185049	1	Receptor-like protein EIX2
4863	LOCUS_025976-RA	9	8	27	12	6	0.901422	0.0184785	1	Cyclin-D3-2
22912	LOCUS_001048-RA	2	7	10	10	3	0.901431	0.018452	1	Uncharacterized protein At1g66480
19756	LOCUS_021355-RB	45	8	37	22	16	0.9015	0.0184256	1	Protein transport protein Sec24-like At3g07100
5996	LOCUS_005843-RA	0	7	6	7	7	0.901603	0.0183991	1	Pollen receptor-like kinase 1
10291	LOCUS_011739-RA	1918	866	1670	892	1367	0.902223	0.0183727	1	Dolichyl-diphosphooligosaccharide--protein glycosyltransferase subunit 1A
20971	LOCUS_011636-RA	18	5	15	21	26	0.902228	0.0183464	1	Guard cell S-type anion channel SLAC1
13982	LOCUS_009591-RA	4	9	15	13	6	0.902245	0.0183202	1	Lipase
21060	LOCUS_024094-RA	17	12	25	2	10	0.902268	0.0182939	1	Oligopeptide transporter 4
2796	LOCUS_000676-RA	25	17	24	6	8	0.902317	0.0182676	1	GDSL esterase/lipase At5g45920
21700	LOCUS_003508-RA	9	12	11	9	2	0.902447	0.0182413	1	BAHD acyltransferase DCR
10515	LOCUS_010171-RA	48	12	46	10	31	0.902536	0.018215	1	hypothetical protein
3953	LOCUS_000748-RA	19	24	41	21	22	0.90259	0.0181888	1	Mitogen-activated protein kinase kinase 4
9029	LOCUS_001830-RA	10	2	22	4	19	0.902649	0.0181625	1	Protein IQ-DOMAIN 31
2718	LOCUS_003315-RA	28	4	24	7	7	0.903595	0.0181363	1	Protein UPSTREAM OF FLC
9670	LOCUS_012282-RA	40	42	61	39	50	0.903615	0.0181103	1	F-box protein At3g12350
21524	LOCUS_011125-RA	11	11	4	12	5	0.903772	0.0180844	1	Bidirectional sugar transporter SWEET16
2874	LOCUS_016927-RA	4	4	15	4	0	0.903779	0.0180585	1	Auxin-induced protein 6B
18843	LOCUS_001893-RA	77	44	123	58	60	0.904129	0.0180325	1	E3 ubiquitin-protein ligase MBR2
3796	LOCUS_010595-RA	8	10	9	10	23	0.904188	0.0180067	1	NAC transcription factor 47
21485	LOCUS_027455-RA	12	0	12	10	2	0.904394	0.0179808	1	Cellulose synthase-like protein E6
122	LOCUS_005831-RA	8	10	15	0	11	0.904446	0.017955	1	hypothetical protein
20705	LOCUS_003672-RA	22	12	33	12	40	0.904691	0.0179293	1	AMSH-like ubiquitin thioesterase 1
12078	LOCUS_000289-RA	116	41	93	40	54	0.904851	0.0179035	1	DNA-3-methyladenine glycosylase 1
5988	LOCUS_024014-RA	92	36	91	59	42	0.905061	0.0178778	1	hypothetical protein
10393	LOCUS_002371-RA	2	4	8	8	0	0.905077	0.0178522	1	Ethylene-responsive transcription factor ESR2
18111	LOCUS_003506-RA	118	56	141	108	121	0.905115	0.0178266	1	ASC1-like protein 3
6945	LOCUS_005456-RA	472	288	473	308	365	0.90517	0.0178009	1	Transcription factor MYB94
23723	LOCUS_028801-RA	1	6	6	10	4	0.90517	0.0177753	1	Uncharacterized protein Mb2734
10917	LOCUS_006540-RA	10	6	32	12	22	0.905425	0.0177496	1	hypothetical protein
12356	LOCUS_020824-RA	8	13	12	17	17	0.905655	0.017724	1	ACD11
7905	LOCUS_022392-RA	100	24	63	48	64	0.905707	0.0176984	1	Cinnamoyl-CoA reductase-like SNL6
9585	LOCUS_017458-RA	50	19	42	49	44	0.905963	0.0176729	1	F-box protein SKIP8
6716	LOCUS_014532-RA	4	2	14	2	0	0.906038	0.0176474	1	Mitogen-activated protein kinase kinase kinase 17
6431	LOCUS_009409-RA	0	8	6	5	4	0.906049	0.017622	1	Ethylene-responsive transcription factor ERF071
7950	LOCUS_027070-RA	171	71	186	92	92	0.906325	0.0175965	1	hypothetical protein
19801	LOCUS_026140-RA	44	16	56	11	32	0.906662	0.0175711	1	putative polygalacturonase
21311	LOCUS_022752-RA	14	12	4	2	7	0.906863	0.0175458	1	Serine carboxypeptidase-like 51
12497	LOCUS_005288-RA	9	3	27	8	7	0.907011	0.0175205	1	Non-classical arabinogalactan protein 30
21270	LOCUS_008405-RA	14	2	3	13	6	0.90705	0.0174953	1	Pentatricopeptide repeat-containing protein At3g26630, chloroplastic
175	LOCUS_026231-RA	48	21	62	14	29	0.907066	0.0174701	1	Protein DETOXIFICATION 43
12179	LOCUS_026883-RA	6	6	13	8	0	0.907107	0.0174448	1	Tricetin 3',4',5'-O-trimethyltransferase
20617	LOCUS_024178-RA	24	14	36	5	14	0.907127	0.0174196	1	LOB domain-containing protein 3
21069	LOCUS_027257-RA	17	4	10	20	19	0.907288	0.0173943	1	putative rRNA-processing protein EBP2
14835	LOCUS_010947-RA	42	9	33	36	32	0.90732	0.0173691	1	Pentatricopeptide repeat-containing protein At2g27610
5482	LOCUS_018382-RA	5	2	18	7	2	0.907346	0.0173439	1	putative calcium-binding protein CML41
20875	LOCUS_023815-RA	20	23	35	11	16	0.907709	0.0173187	1	F-box/kelch-repeat protein At1g67480
13393	LOCUS_005646-RA	17	2	6	0	3	0.907716	0.0172936	1	Pentatricopeptide repeat-containing protein At2g41080
2615	LOCUS_011725-RA	79	24	87	47	89	0.908059	0.0172684	1	Exosome complex component RRP41-like
5632	LOCUS_024702-RA	8	13	23	14	8	0.908276	0.0172434	1	hypothetical protein
13678	LOCUS_002950-RA	83	52	134	54	71	0.90836	0.0172184	1	Protein DWARF 53
7647	LOCUS_016680-RA	476	282	568	280	370	0.908811	0.0171934	1	Methionine aminopeptidase 2B
1942	LOCUS_018041-RA	336	163	269	215	253	0.908821	0.0171686	1	Ubiquitin-like modifier-activating enzyme atg7
19084	LOCUS_011650-RA	67	19	58	16	41	0.908903	0.0171437	1	Membrane-anchored ubiquitin-fold protein 4
21029	LOCUS_010902-RA	17	2	8	0	12	0.90913	0.0171189	1	Protein SODIUM POTASSIUM ROOT DEFECTIVE 3
12774	LOCUS_007080-RA	91	60	98	38	57	0.909707	0.0170941	1	hypothetical protein
21786	LOCUS_001040-RA	8	4	18	19	15	0.909872	0.0170695	1	40S ribosomal protein S15a-5
4880	LOCUS_003848-RA	33	10	25	31	17	0.910339	0.0170449	1	hypothetical protein
11606	LOCUS_003140-RA	151	54	92	66	100	0.910358	0.0170205	1	Pyruvate kinase 1, cytosolic
20406	LOCUS_032099-RA	28	8	8	4	12	0.91042	0.0169961	1	Photosystem II reaction center protein J
21978	LOCUS_008827-RA	7	10	6	4	0	0.910553	0.0169716	1	ABC transporter C family member 6
3418	LOCUS_009227-RA	89	24	58	54	51	0.911015	0.0169472	1	Ribokinase
20877	LOCUS_024515-RA	20	3	10	9	25	0.911246	0.016923	1	hypothetical protein
8791	LOCUS_008388-RA	48	30	54	24	67	0.911253	0.0168988	1	Zinc finger AN1 and C2H2 domain-containing stress-associated protein 16
17822	LOCUS_014729-RA	138	44	93	48	94	0.911281	0.0168746	1	Transcription factor ILR3
13375	LOCUS_009713-RA	46	10	19	17	26	0.911311	0.0168503	1	Proteinaceous RNase P 1, chloroplastic/mitochondrial
10884	LOCUS_012845-RA	0	7	9	4	3	0.911472	0.0168261	1	Leucine-rich repeat extensin-like protein 4
11448	LOCUS_019778-RA	4	12	14	7	16	0.911507	0.0168019	1	hypothetical protein
3845	LOCUS_015724-RA	26	9	29	17	42	0.91158	0.0167777	1	hypothetical protein
5812	LOCUS_011174-RA	37	16	69	24	42	0.911749	0.0167535	1	Putative pentatricopeptide repeat-containing protein At1g02420
17544	LOCUS_005946-RA	161	87	202	84	177	0.911933	0.0167294	1	Chaperone protein dnaJ 13
1879	LOCUS_017203-RA	8	4	18	14	23	0.911958	0.0167053	1	Zinc finger protein CONSTANS-LIKE 2
7067	LOCUS_019336-RA	182	101	184	143	191	0.912106	0.0166812	1	Pyridine nucleotide-disulfide oxidoreductase domain-containing protein 2
1534	LOCUS_007452-RA	10	0	13	10	2	0.912253	0.0166571	1	Putative receptor protein kinase ZmPK1
20003	LOCUS_024437-RA	38	26	35	21	14	0.91227	0.0166331	1	RING-H2 finger protein ATL13
8257	LOCUS_011438-RA	285	149	235	171	261	0.912559	0.016609	1	E3 ubiquitin-protein ligase RNFT1
18338	LOCUS_010659-RB	103	45	112	32	75	0.912754	0.016585	1	hypothetical protein
21862	LOCUS_014714-RA	8	8	15	1	2	0.912881	0.0165611	1	Protein UPSTREAM OF FLC
9756	LOCUS_002631-RA	9	8	0	4	10	0.913137	0.0165372	1	Protein NUCLEAR FUSION DEFECTIVE 4
9340	LOCUS_014857-RA	530	273	677	315	451	0.91315	0.0165134	1	Ubiquitin carboxyl-terminal hydrolase 17
1753	LOCUS_012191-RA	44	17	61	46	35	0.913252	0.0164896	1	Putative pentatricopeptide repeat-containing protein At3g49142
4725	LOCUS_003336-RA	93	30	96	30	55	0.913299	0.0164657	1	F-box protein PP2-A13
20972	LOCUS_012389-RA	18	3	24	7	27	0.913395	0.0164419	1	Putative gamma-glutamylcyclotransferase At3g02910
560	LOCUS_019804-RA	75	43	89	67	99	0.913558	0.0164181	1	Chloride channel protein CLC-c
21253	LOCUS_004966-RA	14	0	2	6	2	0.913822	0.0163944	1	putative xyloglucan endotransglucosylase/hydrolase protein 32
12038	LOCUS_023742-RA	28	9	20	2	18	0.913835	0.0163707	1	Transcription factor bHLH82
21139	LOCUS_026129-RA	16	5	4	10	2	0.913865	0.016347	1	Cytochrome P450 71A1
14635	LOCUS_011640-RA	1	7	14	6	6	0.913996	0.0163233	1	hypothetical protein
23974	LOCUS_002934-RA	0	2	7	2	11	0.914133	0.0162996	1	putative E3 ubiquitin ligase SUD1
16734	LOCUS_024297-RA	263	107	255	97	185	0.914329	0.016276	1	UDP-glucose 4-epimerase 2
7342	LOCUS_025281-RA	71	31	63	23	30	0.914396	0.0162524	1	ACT domain-containing protein ACR4
20484	LOCUS_015104-RA	26	13	17	4	7	0.91479	0.0162288	1	putative anion transporter 3, chloroplastic
21257	LOCUS_005639-RA	14	9	21	22	8	0.914886	0.0162053	1	Transcription factor bHLH147
5633	LOCUS_019444-RA	25	4	18	9	4	0.914943	0.0161818	1	hypothetical protein
14753	LOCUS_017636-RA	145	92	153	118	158	0.914962	0.0161584	1	hypothetical protein
4829	LOCUS_000989-RA	9	12	5	12	15	0.914994	0.0161349	1	Pentatricopeptide repeat-containing protein At2g19280
20679	LOCUS_019733-RA	23	5	26	27	24	0.91504	0.0161115	1	Casein kinase II subunit alpha
22021	LOCUS_020763-RA	7	12	9	13	5	0.915116	0.016088	1	Patatin-like protein 2
17148	LOCUS_020123-RA	203	78	177	106	198	0.915474	0.0160645	1	Arginine decarboxylase
21052	LOCUS_019290-RA	17	2	4	4	1	0.915589	0.0160412	1	BEL1-like homeodomain protein 9
16797	LOCUS_005220-RA	252	84	211	102	146	0.916022	0.0160179	1	Transcription factor ILI5
5478	LOCUS_018386-RA	2	5	14	7	2	0.916024	0.0159947	1	hypothetical protein
5907	LOCUS_000635-RA	6	10	3	11	6	0.916169	0.0159715	1	Transcription factor LUX
1140	LOCUS_016632-RA	169	73	183	81	92	0.916236	0.0159483	1	Transcription factor bHLH48
13979	LOCUS_022329-RA	2	1	14	4	12	0.916237	0.0159251	1	hypothetical protein
12161	LOCUS_009661-RA	264	130	257	139	272	0.9163	0.0159019	1	Enhancer of polycomb-like protein 1
4008	LOCUS_018565-RA	25	10	12	2	17	0.916336	0.0158788	1	U-box domain-containing protein 75
21689	LOCUS_031333-RA	10	3	11	0	0	0.916354	0.0158556	1	Aspartic proteinase-like protein 1
20777	LOCUS_004149-RA	21	2	8	4	18	0.916505	0.0158324	1	Multifunctional methyltransferase subunit TRM112 B
525	LOCUS_001339-RA	199	77	204	98	200	0.916852	0.0158092	1	Protein S-acyltransferase 8
1713	LOCUS_025295-RA	289	146	249	172	280	0.917064	0.0157862	1	VAMP-like protein YKT61
2484	LOCUS_007265-RA	2	8	12	5	2	0.917497	0.0157632	1	Phosphoinositide phospholipase C 6
18711	LOCUS_015155-RA	84	46	78	27	47	0.918289	0.0157403	1	Reticulon-like protein B4
14270	LOCUS_009560-RA	51	20	22	17	28	0.918348	0.0157177	1	Eukaryotic initiation factor 4A
3970	LOCUS_013726-RA	59	12	59	28	28	0.918388	0.0156951	1	E3 ubiquitin-protein ligase WAV3
15816	LOCUS_020262-RA	510	299	638	368	470	0.918389	0.0156725	1	Sec14 cytosolic factor
10942	LOCUS_001872-RA	76	32	91	43	36	0.918423	0.0156499	1	hypothetical protein
18716	LOCUS_021912-RA	84	42	94	79	97	0.918491	0.0156273	1	Putative low molecular weight protein-tyrosine-phosphatase slr0328
7140	LOCUS_005857-RA	35	28	30	19	16	0.918595	0.0156046	1	Autophagy-related protein 2
4229	LOCUS_017947-RA	50	37	94	40	55	0.918716	0.015582	1	hypothetical protein
18466	LOCUS_018304-RA	96	79	107	66	100	0.918797	0.0155595	1	Deubiquitinase DESI2
20746	LOCUS_020143-RA	22	2	21	3	16	0.918987	0.0155369	1	Oxysterol-binding protein-related protein 2A
21349	LOCUS_008025-RA	13	0	22	6	14	0.919023	0.0155144	1	DNL-type zinc finger protein
21054	LOCUS_020733-RA	17	1	23	4	15	0.919101	0.0154919	1	Nitrate regulatory gene2 protein
22134	LOCUS_012731-RA	6	15	14	6	7	0.919309	0.0154694	1	Putative disease resistance RPP13-like protein 1
12435	LOCUS_023679-RA	157	57	155	90	165	0.919361	0.0154469	1	Lysine-specific demethylase JMJ703
10975	LOCUS_020480-RA	47	12	27	9	24	0.919691	0.0154245	1	hypothetical protein
20738	LOCUS_016859-RA	22	4	10	17	7	0.919726	0.0154022	1	putative glucuronosyltransferase Os03g0107900
4181	LOCUS_023982-RA	20	20	21	13	8	0.919827	0.0153798	1	hypothetical protein
158	LOCUS_020214-RA	29	11	29	3	16	0.919899	0.0153575	1	Histone deacetylase 6
5222	LOCUS_018671-RA	46	18	54	49	36	0.919974	0.0153352	1	Cinnamoyl-CoA reductase-like SNL6
19760	LOCUS_024536-RA	45	9	51	14	29	0.920012	0.0153129	1	Cytochrome P450 90A3
10211	LOCUS_020381-RA	123	63	78	58	90	0.920132	0.0152906	1	Post-GPI attachment to proteins factor 3
1492	LOCUS_028904-RA	45	6	38	14	26	0.920291	0.0152683	1	GDP-mannose transporter GONST3
21810	LOCUS_005599-RA	8	16	19	12	21	0.920304	0.015246	1	Pyrophosphate-energized vacuolar membrane proton pump
7586	LOCUS_012825-RA	6	9	10	3	0	0.920466	0.0152238	1	hypothetical protein
6902	LOCUS_021121-RA	9	3	26	13	19	0.920491	0.0152016	1	putative galacturonosyltransferase 6
17636	LOCUS_017945-RA	154	41	140	80	128	0.920699	0.0151793	1	ER membrane protein complex subunit 1
724	LOCUS_003124-RA	27	9	30	25	41	0.920742	0.0151572	1	ABC transporter G family member 9
2697	LOCUS_003469-RA	7	12	20	5	5	0.920758	0.015135	1	Tyrosine-protein phosphatase DSP1
20294	LOCUS_018920-RA	30	5	10	16	13	0.92081	0.0151128	1	Endoplasmic reticulum oxidoreductin-1
7418	LOCUS_008579-RA	177	68	123	64	110	0.920817	0.0150907	1	Rac-like GTP-binding protein 7
14	LOCUS_008554-RA	15	2	4	3	0	0.920844	0.0150685	1	Dynamin-related protein 1E
22770	LOCUS_010619-RA	3	8	6	12	5	0.920863	0.0150463	1	Protein ETHYLENE INSENSITIVE 3
3892	LOCUS_000004-RA	11	4	28	16	10	0.920865	0.0150241	1	Geranylgeranyl pyrophosphate synthase, chloroplastic
10554	LOCUS_020840-RA	17	10	6	11	23	0.921283	0.0150019	1	Ethylene-responsive transcription factor 4
19007	LOCUS_004100-RA	70	17	66	21	50	0.921376	0.0149798	1	putative serine/threonine-protein kinase PBL17
363	LOCUS_016436-RA	21	0	19	11	16	0.921567	0.0149577	1	Photosynthetic NDH subunit of subcomplex B 2, chloroplastic
24304	LOCUS_006638-RB	0	4	8	8	3	0.921619	0.0149357	1	hypothetical protein
10511	LOCUS_026507-RA	436	140	425	231	329	0.921625	0.0149137	1	Integrin-linked protein kinase 1
8330	LOCUS_007861-RA	350	124	311	218	293	0.921673	0.0148917	1	Peroxisomal nicotinamide adenine dinucleotide carrier
13772	LOCUS_015786-RA	123	87	157	110	126	0.921753	0.0148696	1	Protein LTV1
22474	LOCUS_007482-RA	4	1	5	0	14	0.921775	0.0148476	1	Cytochrome P450 86B1
21868	LOCUS_015302-RA	8	8	11	2	0	0.921961	0.0148256	1	Crossover junction endonuclease MUS81
8192	LOCUS_007072-RA	39	24	67	39	30	0.922056	0.0148036	1	Putative oxidoreductase C1F5.03c
17180	LOCUS_006767-RA	199	63	156	75	144	0.922343	0.0147817	1	Protein TOM THREE HOMOLOG 1
7800	LOCUS_024859-RA	64	43	57	45	34	0.922365	0.0147598	1	hypothetical protein
21895	LOCUS_023261-RA	8	4	20	1	14	0.922379	0.0147379	1	Dof zinc finger protein 1
12552	LOCUS_019032-RA	23	16	23	3	12	0.92286	0.014716	1	Protein RICE SALT SENSITIVE 3
7696	LOCUS_009453-RA	42	33	45	46	49	0.922887	0.0146943	1	Sodium/hydrogen exchanger 2
7662	LOCUS_020385-RA	46	11	44	10	26	0.923142	0.0146726	1	hypothetical protein
4162	LOCUS_005918-RA	42	10	33	7	25	0.923148	0.0146509	1	DNA repair protein XRCC4
6680	LOCUS_009857-RA	162	73	138	103	168	0.923173	0.0146292	1	hypothetical protein
845	LOCUS_025392-RA	136	70	163	53	115	0.923263	0.0146075	1	Ribonuclease P protein subunit p25-like protein
18966	LOCUS_005693-RA	72	19	70	55	68	0.923541	0.0145859	1	Glucose 1-dehydrogenase
18696	LOCUS_022999-RA	85	26	107	39	77	0.923699	0.0145643	1	Glutamate dehydrogenase 2, mitochondrial
19266	LOCUS_007617-RA	60	16	38	16	44	0.9237	0.0145427	1	hypothetical protein
18401	LOCUS_002507-RA	99	61	74	45	86	0.923784	0.0145212	1	Haloacid dehalogenase-like hydrolase domain-containing protein 3
17484	LOCUS_006477-RA	168	100	230	124	133	0.923818	0.0144996	1	putative glucomannan 4-beta-mannosyltransferase 9
18224	LOCUS_001382-RA	110	47	92	90	97	0.923873	0.0144781	1	putative membrane protein YuiD
14278	LOCUS_010997-RA	12	10	33	14	28	0.924182	0.0144565	1	hypothetical protein
21535	LOCUS_014781-RA	11	8	5	2	0	0.924196	0.0144351	1	hypothetical protein
9802	LOCUS_025749-RA	20	2	10	4	20	0.924329	0.0144136	1	WRKY transcription factor WRKY24
22355	LOCUS_021587-RA	5	3	19	4	2	0.924356	0.0143922	1	hypothetical protein
21355	LOCUS_010872-RA	13	11	33	5	19	0.924737	0.0143707	1	Protein RDM16
21677	LOCUS_026989-RA	10	0	0	4	10	0.924856	0.0143494	1	Zinc finger protein ZAT5
20042	LOCUS_003790-RA	36	36	41	24	46	0.925274	0.0143281	1	Transcription factor HY5
16899	LOCUS_009787-RA	236	79	206	158	180	0.925593	0.0143069	1	ETHYLENE INSENSITIVE 3-like 3 protein
5333	LOCUS_020515-RA	36	3	27	18	21	0.925643	0.0142859	1	F-box protein At5g46170
75	LOCUS_008984-RA	12	6	26	2	15	0.92586	0.0142648	1	Receptor-like cytoplasmic kinase 185
13153	LOCUS_017365-RA	24	19	48	26	19	0.925907	0.0142438	1	Protein-tyrosine-phosphatase MKP1
19666	LOCUS_001999-RA	47	20	43	49	40	0.925967	0.0142228	1	Nuclear transcription factor Y subunit B
12729	LOCUS_009607-RA	23	23	39	30	40	0.926125	0.0142018	1	hypothetical protein
17018	LOCUS_022805-RA	220	99	230	170	223	0.926302	0.0141809	1	Chaperone protein dnaJ 49
21809	LOCUS_005587-RA	8	4	18	0	4	0.926356	0.01416	1	Glucose-6-phosphate/phosphate translocator 1, chloroplastic
9639	LOCUS_026457-RA	295	191	371	194	253	0.926573	0.0141391	1	putative receptor-like protein kinase At2g42960
10820	LOCUS_008090-RA	32	13	30	10	8	0.926794	0.0141182	1	hypothetical protein
19841	LOCUS_013404-RA	42	26	41	9	32	0.926864	0.0140974	1	Transcription factor ABA-INDUCIBLE bHLH-TYPE
9702	LOCUS_000476-RA	44	8	20	14	19	0.92689	0.0140767	1	putative inactive poly [ADP-ribose] polymerase SRO1
21855	LOCUS_014002-RA	8	8	1	0	4	0.926947	0.0140559	1	Protein DETOXIFICATION 40
4164	LOCUS_008625-RA	701	346	581	406	553	0.927026	0.0140351	1	Mitogen-activated protein kinase 4
20687	LOCUS_023034-RA	23	5	20	5	4	0.927159	0.0140144	1	Rho GTPase-activating protein 1
11681	LOCUS_001717-RA	51	27	25	28	31	0.927272	0.0139937	1	Mitochondrial import inner membrane translocase subunit TIM14-1
8654	LOCUS_005322-RA	58	16	40	16	22	0.927308	0.013973	1	Pentatricopeptide repeat-containing protein At2g17033
14667	LOCUS_023505-RA	224	105	267	123	239	0.927543	0.0139523	1	Protein SET DOMAIN GROUP 40
11191	LOCUS_025433-RA	183	74	162	124	180	0.927642	0.0139316	1	IAA-amino acid hydrolase ILR1-like 7
1855	LOCUS_008738-RA	301	116	238	180	252	0.927702	0.013911	1	Serine/threonine-protein phosphatase PP1
7724	LOCUS_022810-RA	270	150	359	153	257	0.927771	0.0138904	1	Alpha-ketoglutarate-dependent dioxygenase alkB
7734	LOCUS_021237-RA	628	321	701	438	627	0.927814	0.0138698	1	Ubiquitin carboxyl-terminal hydrolase 5
21205	LOCUS_022874-RA	15	10	2	4	6	0.927916	0.0138492	1	hypothetical protein
3306	LOCUS_004964-RA	18	16	8	15	12	0.927962	0.0138287	1	Zinc finger protein ZAT5
24182	LOCUS_005445-RA	0	1	10	3	9	0.928064	0.0138081	1	RING-H2 finger protein ATL40
2711	LOCUS_012408-RA	240	121	285	137	153	0.928096	0.0137876	1	60S ribosomal protein L26-2
5829	LOCUS_020366-RA	22	6	32	13	7	0.928097	0.013767	1	Zinc finger protein AZF1
5194	LOCUS_009399-RA	44	15	19	19	35	0.928233	0.0137464	1	Non-symbiotic hemoglobin 1
11170	LOCUS_006853-RA	135	66	186	98	158	0.928636	0.0137259	1	Receptor y region, transmembrane domain- and RING domain-containing protein 1
12694	LOCUS_017154-RA	290	144	375	180	219	0.928756	0.0137055	1	ATPase family AAA domain-containing protein At1g05910
13094	LOCUS_010360-RA	7	12	15	11	4	0.928923	0.0136851	1	Aspartyl protease family protein At5g10770
12730	LOCUS_009606-RA	13	9	11	10	28	0.929216	0.0136648	1	hypothetical protein
13348	LOCUS_007898-RA	28	7	20	20	35	0.929529	0.0136446	1	Putative lipase YOR059C
20725	LOCUS_011592-RA	22	18	31	6	12	0.929569	0.0136244	1	Surfeit locus protein 6
12677	LOCUS_020857-RA	10	0	4	3	16	0.929762	0.0136043	1	Putative UDP-glucuronate:xylan alpha-glucuronosyltransferase 3
6985	LOCUS_028535-RA	26	14	7	10	14	0.929896	0.0135842	1	hypothetical protein
1788	LOCUS_003683-RA	122	63	146	49	81	0.929981	0.0135641	1	hypothetical protein
21115	LOCUS_015769-RA	16	2	17	2	18	0.930033	0.0135441	1	Glucan endo-1,3-beta-glucosidase 11
8125	LOCUS_026345-RA	50	42	52	25	33	0.930097	0.013524	1	Ultraviolet-B receptor UVR8
12607	LOCUS_003931-RA	21	6	7	3	3	0.93012	0.013504	1	hypothetical protein
16243	LOCUS_014049-RA	363	179	442	245	379	0.930208	0.013484	1	RanBP2-type zinc finger protein At1g67325
2861	LOCUS_026234-RA	17	6	27	2	12	0.9303	0.013464	1	Mitogen-activated protein kinase kinase 5
17327	LOCUS_017281-RA	184	112	151	96	152	0.930325	0.013444	1	Protein disulfide isomerase-like 5-4
1712	LOCUS_027042-RA	2	6	10	9	2	0.930359	0.013424	1	Ethylene-responsive transcription factor ERF114
17526	LOCUS_014222-RA	163	61	166	103	173	0.930455	0.013404	1	Ubiquitin carboxyl-terminal hydrolase 4
18942	LOCUS_010172-RB	73	18	70	50	41	0.930551	0.013384	1	hypothetical protein
2666	LOCUS_004334-RA	10	2	8	17	8	0.930603	0.013364	1	putative WRKY transcription factor 11
2280	LOCUS_018704-RA	10	1	2	10	2	0.930686	0.013344	1	LOB domain-containing protein 41
16246	LOCUS_007465-RA	362	164	301	237	298	0.930883	0.0133241	1	Vacuolar-processing enzyme alpha-isozyme
14177	LOCUS_021762-RA	78	46	106	76	98	0.930899	0.0133042	1	Queuine tRNA-ribosyltransferase accessory subunit 2
4449	LOCUS_000794-RA	47	15	60	18	51	0.9312	0.0132843	1	putative protein S-acyltransferase 16
8562	LOCUS_001171-RA	22	4	24	22	28	0.931227	0.0132645	1	putative transcription factor At5g28040
19243	LOCUS_009663-RA	61	34	63	63	51	0.93124	0.0132447	1	TBC1 domain family member 2A
3092	LOCUS_018195-RA	17	2	13	19	16	0.931378	0.0132249	1	Transcription repressor OFP3
13417	LOCUS_015074-RA	4	0	15	2	2	0.93168	0.0132051	1	Trihelix transcription factor GT-3b
21383	LOCUS_020344-RA	13	2	15	11	2	0.931846	0.0131854	1	Hydroxyproline O-galactosyltransferase GALT2
11096	LOCUS_004877-RA	56	22	29	21	22	0.931982	0.0131658	1	putative mediator of RNA polymerase II transcription subunit 26c
18889	LOCUS_004260-RA	75	62	76	45	61	0.932185	0.0131461	1	Syntaxin-binding protein 5-like
4186	LOCUS_003994-RA	23	3	6	4	5	0.932297	0.0131266	1	Transport and Golgi organization 2
20543	LOCUS_015616-RA	25	18	55	17	27	0.932437	0.0131071	1	Protein RALF-like 33
19033	LOCUS_004276-RA	69	34	108	35	67	0.932549	0.0130876	1	Protein FAR1-RELATED SEQUENCE 12
711	LOCUS_026995-RA	25	22	21	10	31	0.93255	0.0130681	1	Receptor-like serine/threonine-protein kinase SD1-8
20910	LOCUS_007711-RA	19	14	32	8	8	0.93266	0.0130486	1	putative inorganic phosphate transporter 1-4
8135	LOCUS_018337-RA	12	4	18	0	5	0.933138	0.0130292	1	Plant cysteine oxidase 2
10398	LOCUS_020859-RA	135	49	125	45	110	0.933214	0.0130099	1	Nuclear transcription factor Y subunit B-8
14561	LOCUS_025492-RA	166	44	143	70	113	0.933424	0.0129906	1	U4/U6 small nuclear ribonucleoprotein PRP4-like protein
2457	LOCUS_016951-RA	29	18	28	20	9	0.933591	0.0129714	1	putative BOI-related E3 ubiquitin-protein ligase 2
22293	LOCUS_009696-RA	5	2	19	8	16	0.933819	0.0129522	1	Pollen-specific protein C13
21907	LOCUS_026036-RA	8	3	2	8	16	0.933832	0.0129331	1	hypothetical protein
21249	LOCUS_004069-RA	14	16	17	22	22	0.933897	0.012914	1	Putative disease resistance protein At1g50180
17819	LOCUS_012582-RA	138	71	147	118	148	0.934286	0.0128949	1	hypothetical protein
14059	LOCUS_015570-RA	286	167	361	207	306	0.934329	0.0128759	1	SH3 domain-containing protein 2
5489	LOCUS_020139-RA	2	2	16	2	8	0.93446	0.0128569	1	NADPH-dependent 1-acyldihydroxyacetone phosphate reductase
20763	LOCUS_027856-RA	22	2	15	2	9	0.934475	0.012838	1	hypothetical protein
4376	LOCUS_027610-RA	344	128	387	170	257	0.93504	0.012819	1	Binding partner of ACD11 1
23183	LOCUS_019853-RB	2	8	15	8	10	0.935046	0.0128003	1	Protein argonaute 16
19443	LOCUS_007874-RA	54	33	30	27	38	0.935058	0.0127815	1	Glutathione S-transferase TCHQD
13842	LOCUS_016662-RA	113	39	81	34	68	0.935149	0.0127627	1	Serine/threonine-protein phosphatase PP1
9215	LOCUS_014145-RA	69	31	42	21	51	0.935224	0.0127439	1	Protein REVEILLE 5
12735	LOCUS_002701-RA	9	6	30	15	18	0.935248	0.0127252	1	Growth-regulating factor 5
19514	LOCUS_014640-RA	52	24	75	33	72	0.935265	0.0127064	1	Pentatricopeptide repeat-containing protein At3g12770
20807	LOCUS_016115-RA	21	11	9	10	27	0.93533	0.0126877	1	RING-H2 finger protein ATL46
21735	LOCUS_014423-RA	9	10	13	6	1	0.935602	0.0126689	1	hypothetical protein
21673	LOCUS_025112-RA	10	2	10	0	0	0.935999	0.0126503	1	Beta-amyrin 11-oxidase
20996	LOCUS_025441-RA	18	12	18	9	33	0.936028	0.0126317	1	40S ribosomal protein S5-2
22194	LOCUS_022267-RA	6	5	4	14	12	0.936082	0.0126132	1	Pentatricopeptide repeat-containing protein At5g42450, mitochondrial
2636	LOCUS_028886-RA	79	44	96	27	68	0.936105	0.0125946	1	hypothetical protein
17813	LOCUS_025885-RA	139	96	139	68	112	0.936114	0.0125761	1	Eukaryotic translation initiation factor 3 subunit G
1782	LOCUS_017695-RA	218	110	232	129	127	0.936206	0.0125576	1	Translation initiation factor eIF-2B subunit gamma
12522	LOCUS_018580-RA	1	4	7	9	2	0.936402	0.012539	1	Protein ELC-like
1694	LOCUS_023779-RA	19	7	11	22	11	0.936429	0.0125205	1	hypothetical protein
17585	LOCUS_022233-RA	158	73	149	54	127	0.936435	0.0125021	1	F-box protein At1g67340
22653	LOCUS_027618-RA	4	6	4	6	17	0.93653	0.0124836	1	Protein DETOXIFICATION 29
1182	LOCUS_015340-RA	301	137	365	179	206	0.936591	0.0124651	1	Transmembrane protein 53
21683	LOCUS_029082-RA	10	6	5	0	0	0.936617	0.0124467	1	Tropinone reductase At5g06060
11261	LOCUS_016335-RA	31	16	23	30	38	0.936647	0.0124282	1	Integrin-linked protein kinase 1
19239	LOCUS_004842-RA	61	29	36	33	27	0.936745	0.0124097	1	HVA22-like protein i
14250	LOCUS_021664-RA	36	9	40	35	25	0.936912	0.0123913	1	30S ribosomal protein S21, chloroplastic
21210	LOCUS_023811-RA	15	9	11	5	1	0.936915	0.0123729	1	Protein kinase G11A
6994	LOCUS_000130-RA	508	192	446	214	370	0.936936	0.0123545	1	putative protein phosphatase 2C 11
9767	LOCUS_011447-RA	88	24	50	41	58	0.937074	0.0123361	1	Cytochrome b561 and DOMON domain-containing protein At4g12980
20520	LOCUS_001760-RB	25	18	15	5	21	0.937083	0.0123177	1	Protein NDL1
22144	LOCUS_014508-RA	6	0	12	2	15	0.937088	0.0122993	1	Transcription factor bHLH167
22098	LOCUS_005157-RA	6	0	12	2	15	0.937088	0.0122809	1	hypothetical protein
17786	LOCUS_022760-RA	141	71	156	81	77	0.937173	0.0122625	1	Ran-binding protein 1 c
7777	LOCUS_022631-RA	145	53	185	82	141	0.937478	0.0122441	1	Cation-chloride cotransporter 1
6900	LOCUS_013731-RA	214	124	249	181	192	0.937686	0.0122258	1	Uncharacterized protein At1g51745
22560	LOCUS_016791-RA	4	0	12	9	2	0.937717	0.0122076	1	Cytokinin dehydrogenase 10
2755	LOCUS_003586-RA	1	8	6	8	6	0.937758	0.0121893	1	putative inorganic phosphate transporter 1-4
4495	LOCUS_003545-RA	60	48	84	62	61	0.938107	0.0121711	1	hypothetical protein
9110	LOCUS_001523-RA	169	51	126	75	132	0.938186	0.012153	1	Serine/threonine-protein kinase STY13
9027	LOCUS_012937-RA	21	6	12	9	29	0.938481	0.0121349	1	Dehydration-responsive element-binding protein 3
8644	LOCUS_015655-RA	401	193	369	283	356	0.938493	0.0121169	1	P-loop NTPase domain-containing protein LPA1
10568	LOCUS_000181-RA	277	94	228	146	234	0.938668	0.0120989	1	Fatty-acid-binding protein 1
7759	LOCUS_014014-RA	181	54	135	77	102	0.938733	0.0120809	1	putative carboxylesterase 11
21676	LOCUS_026671-RA	10	4	11	14	2	0.938924	0.0120629	1	hypothetical protein
7056	LOCUS_006493-RA	53	32	97	45	58	0.939002	0.012045	1	Calumenin
11007	LOCUS_025595-RA	415	240	458	316	364	0.939026	0.0120271	1	Protein NLP2
21450	LOCUS_013658-RB	12	0	10	4	0	0.9392	0.0120093	1	Polyol transporter 5
23582	LOCUS_016065-RA	1	4	9	10	9	0.939232	0.0119914	1	WRKY transcription factor 42
19582	LOCUS_020675-RA	50	47	73	32	49	0.939303	0.0119736	1	Pimeloyl-[acyl-carrier protein] methyl ester esterase
21960	LOCUS_005682-RA	7	2	17	0	4	0.939436	0.0119557	1	hypothetical protein
16981	LOCUS_002895-RA	225	113	213	120	234	0.939629	0.011938	1	Uridylate kinase
2769	LOCUS_017502-RA	28	11	14	14	6	0.939719	0.0119202	1	Amino acid permease 2
21908	LOCUS_026245-RA	8	0	4	0	13	0.940273	0.0119025	1	putative inactive nicotinamidase At3g16190
12384	LOCUS_009006-RA	31	29	56	18	32	0.940283	0.011885	1	Uncharacterized protein At2g33490
20674	LOCUS_016551-RA	23	2	31	10	19	0.940288	0.0118674	1	putative galactinol--sucrose galactosyltransferase 6
5636	LOCUS_023560-RA	2	3	14	10	5	0.940432	0.0118499	1	Cyclin-dependent kinase inhibitor 3
16157	LOCUS_029806-RA	388	151	400	184	344	0.94064	0.0118324	1	hypothetical protein
2045	LOCUS_005915-RA	9	10	22	19	10	0.940681	0.011815	1	Pathogenesis-related protein 5
8900	LOCUS_003646-RA	106	54	111	35	70	0.940855	0.0117975	1	hypothetical protein
8971	LOCUS_010869-RA	69	24	69	30	28	0.940863	0.0117801	1	hypothetical protein
12930	LOCUS_017183-RA	19	14	9	7	5	0.941404	0.0117627	1	Zinc finger protein 7
12442	LOCUS_009600-RA	25	16	18	4	10	0.941455	0.0117455	1	4-hydroxyphenylpyruvate dioxygenase
18069	LOCUS_013957-RA	121	58	97	38	82	0.941669	0.0117283	1	LAG1 longevity assurance 3
20680	LOCUS_019907-RA	23	18	17	4	13	0.941766	0.0117112	1	Auxin-responsive protein IAA11
6349	LOCUS_009172-RA	18	2	9	4	20	0.941777	0.0116941	1	E3 ubiquitin-protein ligase RING1-like
10087	LOCUS_006227-RA	18	0	6	4	3	0.941814	0.0116769	1	Aspartokinase 2, chloroplastic
21266	LOCUS_006831-RA	14	4	7	8	0	0.941829	0.0116598	1	Stearoyl-[acyl-carrier-protein] 9-desaturase 1, chloroplastic
21076	LOCUS_000169-RA	16	20	39	16	22	0.941923	0.0116427	1	Transcription factor SPATULA
20531	LOCUS_007933-RA	25	8	44	12	30	0.942014	0.0116256	1	Homoserine kinase
2965	LOCUS_027619-RA	456	252	554	310	469	0.942037	0.0116085	1	Remorin 4.1
20515	LOCUS_030336-RA	26	25	36	23	45	0.942128	0.0115914	1	Serine carboxypeptidase 3
20605	LOCUS_017587-RA	24	16	53	28	34	0.942132	0.0115743	1	Probably inactive leucine-rich repeat receptor-like protein kinase At3g28040
19260	LOCUS_026045-RA	61	10	54	27	44	0.942192	0.0115572	1	Myosin-8
218	LOCUS_006690-RA	4	0	14	4	1	0.942211	0.0115402	1	Pentatricopeptide repeat-containing protein At4g04370
21803	LOCUS_004281-RA	8	5	17	16	5	0.942332	0.0115231	1	hypothetical protein
7346	LOCUS_025505-RA	20	21	46	17	30	0.942386	0.011506	1	hypothetical protein
6502	LOCUS_027437-RA	22	0	12	8	12	0.942663	0.011489	1	Ethylene-responsive transcription factor ERF003
20457	LOCUS_023595-RA	27	24	37	33	22	0.942689	0.011472	1	Calcium-binding protein CML24
561	LOCUS_005592-RA	17	17	19	7	28	0.942895	0.0114551	1	Fructokinase-2
18362	LOCUS_014549-RA	102	42	91	46	109	0.942988	0.0114382	1	RHOMBOID-like protein 1
20170	LOCUS_011110-RA	33	17	37	9	13	0.943224	0.0114213	1	Trafficking protein particle complex subunit 12
11998	LOCUS_006290-RA	74	39	66	33	84	0.943252	0.0114045	1	Lipase
18326	LOCUS_018192-RA	104	40	96	30	71	0.943303	0.0113878	1	hypothetical protein
7389	LOCUS_004793-RA	28	24	20	24	21	0.943371	0.011371	1	WAT1-related protein At1g09380
18554	LOCUS_011988-RA	91	39	123	82	83	0.943457	0.0113542	1	hypothetical protein
7434	LOCUS_015324-RA	107	41	152	67	93	0.943547	0.0113374	1	Splicing factor ESS-2
3551	LOCUS_009970-RA	16	4	18	23	17	0.943675	0.0113207	1	Pentatricopeptide repeat-containing protein At5g04780, mitochondrial
17923	LOCUS_015944-RA	131	72	184	108	152	0.943762	0.011304	1	putative ADP-ribosylation factor GTPase-activating protein AGD5
11544	LOCUS_015886-RA	69	33	58	25	72	0.943866	0.0112873	1	Elongator complex protein 4
21952	LOCUS_002794-RA	7	9	12	18	12	0.943879	0.0112707	1	Aspartyl protease family protein 1
22340	LOCUS_019302-RA	5	8	21	3	7	0.943908	0.011254	1	Non-specific lipid-transfer protein 2
12371	LOCUS_002234-RA	56	25	63	23	68	0.943996	0.0112373	1	Transcription factor GHD7
13427	LOCUS_019724-RA	12	16	19	7	25	0.944023	0.0112207	1	hypothetical protein
9620	LOCUS_000402-RA	41	32	75	41	59	0.944164	0.0112041	1	Putative leucine-rich repeat receptor-like protein kinase At2g19210
21705	LOCUS_004549-RA	9	0	11	2	16	0.944168	0.0111875	1	ADP-ribosylation factor-like protein 5
15986	LOCUS_024550-RA	442	228	542	287	458	0.944239	0.0111708	1	Serine/threonine-protein phosphatase 6 regulatory subunit 3
10924	LOCUS_020106-RA	9	4	18	13	24	0.944299	0.0111542	1	Transcription initiation factor TFIID subunit 15
6516	LOCUS_023283-RA	37	8	24	28	19	0.944346	0.0111377	1	hypothetical protein
21955	LOCUS_004677-RA	7	8	25	16	13	0.944495	0.0111211	1	Galacturonosyltransferase 8
12551	LOCUS_023691-RA	24	25	40	13	34	0.944529	0.0111045	1	hypothetical protein
21993	LOCUS_011528-RA	7	12	7	1	10	0.944817	0.011088	1	Receptor protein kinase-like protein ZAR1
20752	LOCUS_022777-RA	22	6	32	27	23	0.944852	0.0110715	1	Respiratory burst oxidase C
19594	LOCUS_005582-RA	49	33	51	15	31	0.945128	0.0110551	1	Nodulation protein H
8389	LOCUS_016550-RA	59	20	29	20	27	0.945269	0.0110387	1	putative galactinol--sucrose galactosyltransferase 6
5169	LOCUS_017265-RA	304	145	267	154	289	0.945341	0.0110224	1	putative methyltransferase PMT21
20099	LOCUS_012749-RA	35	27	28	15	17	0.945419	0.0110061	1	AAA-ATPase At3g50940
12608	LOCUS_003930-RA	53	20	37	12	23	0.945465	0.0109898	1	Elicitor-responsive protein 1
10959	LOCUS_016897-RA	41	6	26	10	19	0.94574	0.0109736	1	Protein BZR1 3
21320	LOCUS_025841-RA	14	2	2	0	3	0.945743	0.0109574	1	putative GTP diphosphokinase RSH3, chloroplastic
14343	LOCUS_005940-RA	44	7	24	16	18	0.945845	0.0109412	1	Ferredoxin-2, mitochondrial
19086	LOCUS_013709-RA	67	22	47	25	63	0.945915	0.010925	1	Tubby-like F-box protein 9
21137	LOCUS_025738-RA	16	5	4	15	11	0.94608	0.0109088	1	hypothetical protein
1498	LOCUS_015042-RA	0	2	8	8	4	0.94618	0.0108927	1	Zinc finger protein ZAT10
9045	LOCUS_003621-RA	127	75	92	64	101	0.946184	0.0108766	1	Vesicle transport protein SFT2B
3269	LOCUS_004086-RA	6	0	13	0	2	0.946272	0.0108605	1	putative pectate lyase 15
5677	LOCUS_023496-RA	60	26	56	58	45	0.946336	0.0108445	1	Beta-galactosidase 1
1838	LOCUS_010588-RA	40	23	73	26	52	0.946533	0.0108284	1	hypothetical protein
5505	LOCUS_002342-RA	22	12	47	19	18	0.946648	0.0108124	1	hypothetical protein
19878	LOCUS_016067-RA	41	18	31	35	48	0.946673	0.0107964	1	Pterin-4-alpha-carbinolamine dehydratase 2, mitochondrial
21639	LOCUS_014120-RA	10	0	14	0	4	0.946695	0.0107805	1	UDP-arabinopyranose mutase 1
3667	LOCUS_016109-RA	49	26	58	14	29	0.946951	0.0107645	1	Pentatricopeptide repeat-containing protein At1g79540
854	LOCUS_029112-RA	14	4	4	2	0	0.946989	0.0107486	1	hypothetical protein
21898	LOCUS_023734-RA	8	15	24	10	11	0.947036	0.0107327	1	Homeobox-leucine zipper protein HAT3
13270	LOCUS_023928-RA	384	155	344	230	235	0.947055	0.0107168	1	hypothetical protein
7983	LOCUS_027062-RA	76	37	100	62	48	0.947098	0.010701	1	Periodic tryptophan protein 2
10829	LOCUS_003891-RA	15	2	6	3	0	0.947189	0.0106851	1	Transcription factor bHLH87
4320	LOCUS_011134-RA	33	12	16	5	22	0.947238	0.0106692	1	Glucan endo-1,3-beta-glucosidase 1
1938	LOCUS_018036-RA	15	2	28	14	12	0.94725	0.0106534	1	Pentatricopeptide repeat-containing protein PNM1, mitochondrial
7252	LOCUS_019447-RA	6	4	21	13	7	0.947267	0.0106375	1	Transcription factor bHLH96
10282	LOCUS_031200-RA	24	7	18	2	8	0.947317	0.0106216	1	hypothetical protein
1506	LOCUS_006658-RA	2	6	4	9	2	0.947362	0.0106058	1	Arginine decarboxylase
17552	LOCUS_010557-RA	160	77	195	117	106	0.94745	0.0105899	1	hypothetical protein
6489	LOCUS_023333-RA	10	3	9	18	12	0.947478	0.0105741	1	hypothetical protein
10172	LOCUS_017509-RA	34	30	32	25	20	0.947593	0.0105582	1	Nitrate regulatory gene2 protein
4435	LOCUS_023040-RA	53	33	32	28	47	0.94763	0.0105424	1	hypothetical protein
2315	LOCUS_000254-RA	421	229	472	326	371	0.947749	0.0105266	1	tRNAse Z TRZ4, mitochondrial
19794	LOCUS_022839-RA	44	32	71	22	36	0.947754	0.0105109	1	OTU domain-containing protein DDB_G0284757
7465	LOCUS_023620-RA	6	3	24	9	13	0.94778	0.0104951	1	Dehydration-responsive element-binding protein 3
10499	LOCUS_003840-RA	37	15	55	14	22	0.947844	0.0104793	1	hypothetical protein
10086	LOCUS_002230-RA	12	15	24	22	22	0.94794	0.0104635	1	Cytochrome b561 and DOMON domain-containing protein At3g07570
21837	LOCUS_011252-RA	8	10	9	0	3	0.948117	0.0104478	1	Transcription factor bHLH66
358	LOCUS_003693-RA	61	30	44	19	27	0.948217	0.0104321	1	F-box protein At5g06550
20182	LOCUS_019065-RA	33	10	48	34	28	0.948258	0.0104164	1	F-box protein At1g67340
10020	LOCUS_007733-RA	60	11	38	22	39	0.948273	0.0104008	1	hypothetical protein
21603	LOCUS_005367-RA	10	3	14	0	15	0.948325	0.0103851	1	putative E3 ubiquitin-protein ligase XERICO
2743	LOCUS_009288-RA	76	20	52	23	37	0.948395	0.0103695	1	Heterogeneous nuclear ribonucleoprotein 1
16758	LOCUS_020238-RA	259	83	206	107	178	0.948442	0.0103538	1	Cyclin-dependent kinase D-1
2377	LOCUS_001664-RA	28	5	9	15	12	0.948578	0.0103382	1	Acid phosphatase 1
20401	LOCUS_029784-RA	28	19	40	9	36	0.948656	0.0103226	1	Aspartic proteinase-like protein 2
3801	LOCUS_010603-RA	2	2	11	0	10	0.948673	0.010307	1	G-type lectin S-receptor-like serine/threonine-protein kinase At5g24080
19543	LOCUS_006591-RA	51	33	39	16	31	0.948893	0.0102914	1	PTI1-like tyrosine-protein kinase At3g15890
9803	LOCUS_005488-RA	741	443	739	447	626	0.948964	0.0102759	1	N-terminal acetyltransferase B complex auxiliary subunit NAA25
156	LOCUS_019451-RA	463	194	368	203	301	0.948983	0.0102604	1	Upstream activation factor subunit UAF30
16863	LOCUS_003013-RA	241	90	230	104	138	0.949061	0.0102449	1	Cyclase-associated protein 1
6719	LOCUS_014538-RA	50	11	25	15	24	0.949216	0.0102294	1	Glutamate--cysteine ligase, chloroplastic
18802	LOCUS_025844-RA	80	27	71	64	76	0.949352	0.010214	1	Serine/threonine-protein kinase-like protein At3g51990
14778	LOCUS_006238-RA	18	6	19	24	24	0.949355	0.0101986	1	Transcription factor CSA
18440	LOCUS_011953-RA	97	48	63	63	69	0.949627	0.0101832	1	Protein PHOX1
11025	LOCUS_025953-RA	6	12	18	3	12	0.9499	0.0101679	1	Serine/threonine-protein kinase-like protein CCR4
8036	LOCUS_005059-RA	164	45	133	88	126	0.950011	0.0101526	1	hypothetical protein
9855	LOCUS_006347-RA	2	10	7	5	3	0.950123	0.0101374	1	hypothetical protein
20175	LOCUS_014485-RA	33	17	48	9	32	0.950127	0.0101223	1	Protein KTI12
1468	LOCUS_007355-RA	78	47	114	51	102	0.950217	0.0101071	1	Putative beta-glucosidase 41
19396	LOCUS_014625-RA	56	33	72	28	29	0.95041	0.010092	1	hypothetical protein
21133	LOCUS_023694-RA	16	2	28	15	13	0.950457	0.0100769	1	ACT domain-containing protein ACR8
21367	LOCUS_013645-RA	13	0	14	10	18	0.950513	0.0100618	1	hypothetical protein
18454	LOCUS_000164-RA	96	26	62	42	72	0.95055	0.0100467	1	putative membrane protein YuiD
1096	LOCUS_009261-RA	17	5	23	13	4	0.950625	0.0100316	1	Protein NUCLEAR FUSION DEFECTIVE 4
15971	LOCUS_015112-RA	448	244	382	246	352	0.950631	0.0100166	1	putative potassium transporter 14
16732	LOCUS_017534-RA	263	121	338	177	269	0.950672	0.0100015	1	ABC transporter F family member 1
19691	LOCUS_024248-RA	47	17	56	12	35	0.950759	0.00998648	1	Serine/threonine-protein phosphatase PP1 isozyme 8
21219	LOCUS_026333-RA	15	2	8	11	2	0.950832	0.00997145	1	GDSL esterase/lipase At1g28650
21301	LOCUS_019033-RA	14	12	8	1	10	0.950957	0.00995643	1	Sodium/hydrogen exchanger 6
80	LOCUS_017613-RA	14	4	17	11	2	0.951004	0.00994145	1	Glycylpeptide N-tetradecanoyltransferase 1
3598	LOCUS_018595-RA	320	141	274	124	235	0.951126	0.00992647	1	putative methyltransferase PMT2
17234	LOCUS_016778-RA	194	108	200	158	189	0.95114	0.00991153	1	Mannosyl-oligosaccharide glucosidase GCS1
20624	LOCUS_026512-RA	24	3	32	20	19	0.951147	0.00989659	1	Serine/threonine-protein kinase PBS1
21056	LOCUS_022763-RA	17	8	23	14	34	0.951182	0.00988163	1	hypothetical protein
1603	LOCUS_020805-RA	60	13	62	21	39	0.951191	0.00986668	1	Putative DNA glycosylase At3g47830
19945	LOCUS_013525-RA	39	8	28	29	20	0.951639	0.00985172	1	Solanesyl diphosphate synthase 2, chloroplastic
8613	LOCUS_002540-RA	4	8	5	6	0	0.95172	0.00983692	1	Ethylene-responsive transcription factor ERF114
20466	LOCUS_032177-RA	27	2	16	5	14	0.951725	0.00982214	1	4-coumarate--CoA ligase-like 4
8977	LOCUS_021821-RA	22	25	42	24	37	0.951926	0.00980735	1	MADS-box transcription factor 27
22249	LOCUS_001510-RA	5	2	6	10	0	0.951945	0.00979263	1	Type I inositol polyphosphate 5-phosphatase 10
20799	LOCUS_013361-RA	21	2	6	10	15	0.952001	0.0097779	1	hypothetical protein
383	LOCUS_004501-RA	1184	512	984	636	942	0.95201	0.00976318	1	Importin subunit beta-1
22624	LOCUS_023758-RA	4	7	10	13	4	0.95201	0.00974846	1	hypothetical protein
7496	LOCUS_002730-RA	36	8	46	12	23	0.952132	0.00973372	1	hypothetical protein
19711	LOCUS_014652-RA	46	27	74	29	30	0.952413	0.00971902	1	Protein FIP2
20858	LOCUS_016462-RA	20	12	38	22	13	0.952481	0.00970442	1	Putative receptor-like protein kinase At1g80870
21280	LOCUS_012489-RA	14	12	22	11	4	0.952497	0.00968983	1	ABC transporter G family member 15
21402	LOCUS_028081-RA	13	4	11	0	16	0.952566	0.00967523	1	Serine/threonine-protein kinase PBS1
14399	LOCUS_026228-RA	11	10	16	15	4	0.95262	0.00966066	1	hypothetical protein
20851	LOCUS_013051-RA	20	3	16	16	26	0.952666	0.00964609	1	40S ribosomal protein S19-1
2587	LOCUS_015165-RA	4	10	16	10	6	0.952722	0.00963152	1	Uncharacterized protein At1g66480
4879	LOCUS_003849-RA	25	7	23	13	36	0.952727	0.00961697	1	hypothetical protein
20091	LOCUS_007407-RA	35	18	22	22	42	0.952793	0.00960241	1	Rho guanine nucleotide exchange factor 8
23722	LOCUS_028750-RA	1	6	12	7	4	0.952904	0.00958786	1	putative polygalacturonase
22881	LOCUS_028150-RA	3	3	6	5	17	0.953045	0.00957335	1	LEAF RUST 10 DISEASE-RESISTANCE LOCUS RECEPTOR-LIKE PROTEIN KINASE-like 1.2
16848	LOCUS_029957-RA	245	85	220	102	201	0.953113	0.00955887	1	Transcription factor SRM1
5728	LOCUS_013382-RA	94	38	90	50	41	0.953145	0.00954442	1	Serine racemase
18750	LOCUS_005736-RA	82	22	76	50	81	0.953209	0.00952996	1	AT-hook motif nuclear-localized protein 10
5101	LOCUS_019265-RA	22	4	29	23	16	0.953566	0.00951552	1	putative protein phosphatase 2C 47
2264	LOCUS_016698-RA	180	118	196	143	158	0.953692	0.0095012	1	hypothetical protein
8951	LOCUS_013441-RA	11	4	14	20	16	0.953708	0.00948693	1	General negative regulator of transcription subunit 4
23395	LOCUS_001099-RA	1	8	7	6	3	0.953717	0.00947265	1	hypothetical protein
13330	LOCUS_007631-RA	390	171	370	194	229	0.953834	0.00945836	1	Phospholipid-transporting ATPase 6
2691	LOCUS_013116-RA	58	21	66	43	29	0.95389	0.0094441	1	Protein ECERIFERUM 3
1582	LOCUS_013102-RA	27	16	31	13	8	0.954206	0.00942986	1	JmjC domain-containing protein 7
22661	LOCUS_029020-RA	4	11	3	2	6	0.95428	0.00941572	1	Protein DMP4
328	LOCUS_000222-RA	44	44	59	33	44	0.954331	0.00940161	1	hypothetical protein
5063	LOCUS_024119-RA	344	129	389	222	266	0.954403	0.0093875	1	Zinc finger CCCH domain-containing protein 17
7186	LOCUS_021254-RA	2	0	9	8	2	0.954648	0.00937341	1	NAC domain-containing protein 100
20068	LOCUS_021915-RA	36	18	26	15	44	0.954675	0.00935941	1	putative serine/threonine-protein kinase At1g54610
14331	LOCUS_030398-RA	24	1	11	10	11	0.954684	0.0093454	1	hypothetical protein
2258	LOCUS_005589-RA	184	119	171	119	173	0.954701	0.00933139	1	Protein THYLAKOID ASSEMBLY 8-like, chloroplastic
10094	LOCUS_001368-RA	16	7	26	21	9	0.954705	0.00931737	1	Histone H3-like centromeric protein HTR12
17769	LOCUS_018626-RA	143	94	162	68	110	0.95472	0.00930335	1	Transcription factor HY5
21954	LOCUS_003783-RA	7	8	16	0	7	0.954771	0.00928931	1	Protein NRT1/ PTR FAMILY 6.2
19685	LOCUS_017798-RA	47	11	25	17	17	0.954833	0.00927529	1	hypothetical protein
21228	LOCUS_029347-RA	15	8	19	23	10	0.954983	0.00926128	1	Ethylene receptor 2
21530	LOCUS_013156-RA	11	6	2	0	2	0.955068	0.00924732	1	Zinc finger protein ZAT5
6497	LOCUS_007124-RA	27	28	49	17	31	0.955091	0.00923338	1	Ycf20-like protein
1721	LOCUS_004127-RA	32	3	15	10	14	0.955258	0.00921944	1	GABA transporter 1
4108	LOCUS_011154-RA	211	111	269	113	155	0.955314	0.00920555	1	Nucleotide-sugar uncharacterized transporter 3
6690	LOCUS_016585-RA	152	46	132	61	123	0.955446	0.00919168	1	putative mediator of RNA polymerase II transcription subunit 26b
20410	LOCUS_000737-RA	27	2	12	12	12	0.955457	0.00917784	1	Diphthamide biosynthesis protein 3
4714	LOCUS_011710-RA	224	100	293	121	189	0.955545	0.009164	1	Barley B recombinant-like protein D
22688	LOCUS_000568-RA	3	0	12	0	8	0.955672	0.00915018	1	Protein ETHYLENE INSENSITIVE 3
8191	LOCUS_007069-RA	10	13	21	13	6	0.955751	0.0091364	1	Syntaxin-121
7774	LOCUS_022610-RA	24	25	39	15	37	0.955794	0.00912265	1	hypothetical protein
1374	LOCUS_002202-RA	66	22	53	55	47	0.955807	0.00910889	1	Hydroxyethylthiazole kinase
18188	LOCUS_024223-RA	113	44	68	49	62	0.955818	0.00909513	1	Serine/threonine-protein kinase STY13
21179	LOCUS_009695-RA	15	1	12	2	2	0.955926	0.00908137	1	Ethylene-responsive transcription factor RAP2-4
20779	LOCUS_004828-RA	21	10	24	8	34	0.955954	0.00906764	1	Pentatricopeptide repeat-containing protein At5g14770, mitochondrial
6166	LOCUS_002465-RA	68	24	68	59	70	0.956002	0.0090539	1	hypothetical protein
13983	LOCUS_026049-RA	13	13	21	3	21	0.956071	0.00904018	1	hypothetical protein
13067	LOCUS_029043-RA	11	2	24	5	6	0.956151	0.00902647	1	WRKY transcription factor 22
4600	LOCUS_004808-RA	28	17	57	17	32	0.956209	0.00901278	1	DeSI-like protein At4g17486
1011	LOCUS_015363-RA	64	15	35	27	32	0.956301	0.0089991	1	Uncharacterized protein At1g01500
13073	LOCUS_000375-RA	282	157	333	177	306	0.956459	0.00898545	1	Protein CONTINUOUS VASCULAR RING 1
17648	LOCUS_012326-RA	153	47	173	99	124	0.956582	0.00897185	1	CDP-diacylglycerol--glycerol-3-phosphate 3-phosphatidyltransferase 1, chloroplastic
16385	LOCUS_018945-RA	331	164	278	201	296	0.95669	0.00895829	1	Peroxisomal fatty acid beta-oxidation multifunctional protein
23078	LOCUS_013019-RA	2	0	14	6	6	0.956871	0.00894476	1	ABC transporter B family member 1
6628	LOCUS_001349-RA	29	15	32	7	11	0.956898	0.00893129	1	hypothetical protein
21070	LOCUS_027526-RA	17	1	4	1	7	0.956919	0.00891783	1	putative glucuronosyltransferase Os05g0123100
8293	LOCUS_028880-RA	41	19	35	8	20	0.956937	0.00890435	1	Ankyrin repeat-containing protein ITN1
22275	LOCUS_006782-RA	5	4	16	14	6	0.956985	0.00889088	1	putative 2-oxoglutarate-dependent dioxygenase AOP1
13682	LOCUS_018557-RA	13	6	7	2	0	0.957092	0.00887741	1	hypothetical protein
20645	LOCUS_003750-RA	23	9	36	5	21	0.957274	0.00886398	1	putative transcription factor PosF21
11094	LOCUS_004875-RA	9	15	12	6	5	0.957275	0.0088506	1	U-box domain-containing protein 27
17967	LOCUS_005640-RA	128	95	140	76	108	0.957294	0.00883722	1	ASC1-like protein 3
14435	LOCUS_001909-RA	8	15	21	14	12	0.957595	0.00882383	1	hypothetical protein
8547	LOCUS_001151-RA	36	8	20	26	21	0.957648	0.00881056	1	Receptor-like serine/threonine-protein kinase SD1-8
1890	LOCUS_012300-RA	94	56	88	44	102	0.957692	0.00879729	1	putative arabinosyltransferase ARAD1
5896	LOCUS_026207-RA	21	24	32	24	34	0.957705	0.00878403	1	Nuclear factor related to kappa-B-binding protein
8210	LOCUS_011294-RA	11	2	10	15	4	0.957823	0.00877076	1	Receptor-like protein kinase 7
12324	LOCUS_004854-RA	6	11	23	13	14	0.957827	0.00875753	1	hypothetical protein
3747	LOCUS_015061-RA	334	138	306	134	210	0.957835	0.00874429	1	hypothetical protein
13108	LOCUS_003243-RA	26	3	26	5	14	0.95792	0.00873104	1	RING-H2 finger protein ATL7
19642	LOCUS_017380-RA	48	15	21	17	30	0.958084	0.00871782	1	hypothetical protein
9261	LOCUS_000053-RA	3	3	16	8	3	0.95823	0.00870465	1	Phospholipase D delta
20112	LOCUS_022848-RA	35	15	19	28	20	0.958371	0.00869153	1	Adenylate kinase, chloroplastic
21613	LOCUS_007602-RA	10	8	26	5	6	0.958574	0.00867846	1	putative polygalacturonase
4823	LOCUS_018670-RA	55	16	33	14	38	0.958674	0.00866545	1	Enoyl-[acyl-carrier-protein] reductase [NADH] 1, chloroplastic
5224	LOCUS_018674-RA	230	112	213	174	212	0.958714	0.00865247	1	hypothetical protein
5668	LOCUS_009265-RA	144	44	107	88	101	0.958944	0.0086395	1	Thioredoxin M1, chloroplastic
10602	LOCUS_016317-RA	106	29	97	37	66	0.959063	0.00862661	1	Proteasome subunit beta type-2-A
12449	LOCUS_014720-RA	9	9	16	3	2	0.959186	0.00861376	1	VQ motif-containing protein 22
14217	LOCUS_018563-RA	61	30	89	39	80	0.9592	0.00860095	1	Ubiquitin-40S ribosomal protein S27a-1
4124	LOCUS_010018-RA	26	29	38	24	23	0.959219	0.00858813	1	Uncharacterized protein At5g19025
5729	LOCUS_020151-RA	60	14	49	34	58	0.959332	0.00857531	1	ACT domain-containing protein ACR10
10029	LOCUS_029964-RA	10	8	2	0	4	0.959353	0.00856252	1	Sialyltransferase-like protein 1
1792	LOCUS_003689-RA	32	5	16	9	25	0.959394	0.00854974	1	GATA transcription factor 8
23408	LOCUS_002266-RB	1	6	11	1	5	0.959474	0.00853695	1	Beta-fructofuranosidase 1
21339	LOCUS_006648-RA	13	0	13	1	11	0.959534	0.00852419	1	Rho guanine nucleotide exchange factor 8
21297	LOCUS_017287-RA	14	0	6	0	9	0.95955	0.00851145	1	Peroxidase 68
13622	LOCUS_014399-RA	95	62	119	50	112	0.959559	0.0084987	1	hypothetical protein
6161	LOCUS_017991-RA	8	9	7	3	0	0.959564	0.00848594	1	hypothetical protein
23209	LOCUS_021210-RA	2	4	13	0	4	0.959721	0.00847318	1	DNA damage-binding protein cmr1
11047	LOCUS_020041-RA	12	8	22	9	3	0.959808	0.00846047	1	putative calcium-binding protein CML14
5862	LOCUS_017576-RA	5	10	5	0	8	0.959899	0.00844778	1	Heat stress transcription factor B-4d
19154	LOCUS_003003-RA	64	29	58	37	79	0.959907	0.00843512	1	Elongation factor 1-alpha
23657	LOCUS_022608-RA	1	2	12	5	2	0.960028	0.00842245	1	hypothetical protein
10176	LOCUS_005740-RA	98	55	109	85	116	0.960288	0.00840982	1	1-aminocyclopropane-1-carboxylate oxidase
6641	LOCUS_007028-RA	6	14	19	9	14	0.960311	0.00839728	1	G-type lectin S-receptor-like serine/threonine-protein kinase B120
14450	LOCUS_023943-RA	113	30	104	42	71	0.960345	0.00838475	1	Putative L-cysteine desulfhydrase 1
10300	LOCUS_014108-RA	19	0	10	4	13	0.960362	0.00837221	1	NAC domain-containing protein 86
19598	LOCUS_007267-RA	49	20	43	45	30	0.960444	0.00835968	1	Protein YIPF5
20803	LOCUS_014731-RA	21	2	13	2	7	0.9606	0.00834716	1	Salicylic acid-binding protein 2
3432	LOCUS_019862-RA	87	65	133	75	96	0.960617	0.0083347	1	Protein CONTINUOUS VASCULAR RING 1
22368	LOCUS_023825-RA	5	3	4	13	3	0.960639	0.00832224	1	Pectinesterase inhibitor 7
24257	LOCUS_006256-RA	0	4	9	2	9	0.960676	0.00830977	1	1-aminocyclopropane-1-carboxylate oxidase
12165	LOCUS_010196-RA	21	11	25	2	15	0.960706	0.00829731	1	Ethylene-responsive transcription factor 3
22126	LOCUS_011074-RA	6	6	25	10	16	0.960713	0.00828485	1	G-type lectin S-receptor-like serine/threonine-protein kinase LECRK1
21057	LOCUS_023214-RA	17	0	15	3	12	0.960807	0.00827239	1	Abscisic acid 8'-hydroxylase 3
5717	LOCUS_003814-RA	333	107	284	150	244	0.960843	0.00825995	1	Serine/threonine-protein kinase SRPK
20811	LOCUS_017746-RA	21	4	35	11	13	0.96087	0.00824752	1	Serine/threonine-protein kinase BLUS1
4822	LOCUS_000979-RA	3	3	3	12	6	0.96088	0.00823508	1	Exopolygalacturonase
6684	LOCUS_027604-RA	1	7	7	8	4	0.960919	0.00822265	1	Uncharacterized protein At5g19025
20874	LOCUS_023730-RA	20	4	6	13	6	0.960953	0.00821021	1	E3 ubiquitin-protein ligase At4g11680
9627	LOCUS_000409-RA	453	269	492	313	351	0.960966	0.00819778	1	Proline iminopeptidase
5578	LOCUS_014306-RA	669	284	591	302	545	0.960984	0.00818535	1	FAM10 family protein At4g22670
8076	LOCUS_010244-RA	49	17	78	34	45	0.961072	0.00817291	1	Receptor protein kinase-like protein ZAR1
3805	LOCUS_024369-RA	195	58	198	119	143	0.961165	0.0081605	1	Trifunctional UDP-glucose 4,6-dehydratase/UDP-4-keto-6-deoxy-D-glucose 3,5-epimerase/UDP-4-keto-L-rhamnose-reductase RHM1
1551	LOCUS_021539-RA	2	2	16	3	4	0.961217	0.00814812	1	Squamosa promoter-binding-like protein 16
2705	LOCUS_003457-RA	434	196	399	286	395	0.961237	0.00813575	1	Isoprenylcysteine alpha-carbonyl methylesterase ICME
21365	LOCUS_012646-RA	13	5	13	10	1	0.961305	0.00812337	1	hypothetical protein
21016	LOCUS_006593-RA	17	0	7	8	14	0.961381	0.00811101	1	Floral homeotic protein APETALA 2
4350	LOCUS_020258-RA	483	183	375	228	338	0.961381	0.00809868	1	Splicing factor SF3a60
8673	LOCUS_014809-RA	32	31	57	23	32	0.961433	0.00808633	1	MND1-interacting protein 1
18391	LOCUS_011946-RA	100	22	83	45	62	0.961494	0.00807399	1	Ubiquitin carboxyl-terminal hydrolase MINDY-1
18683	LOCUS_026106-RA	86	27	79	57	89	0.961569	0.00806167	1	UDP-sugar pyrophosphorylase 1
17077	LOCUS_022383-RA	213	117	201	146	219	0.962052	0.00804937	1	hypothetical protein
12840	LOCUS_024903-RA	58	35	69	60	69	0.962095	0.00803726	1	Microfibrillar-associated protein 1
20783	LOCUS_006476-RA	21	7	38	8	15	0.962103	0.00802515	1	hypothetical protein
19290	LOCUS_027739-RA	60	38	78	64	67	0.962202	0.00801304	1	hypothetical protein
19232	LOCUS_027503-RA	62	38	79	32	34	0.96226	0.00800096	1	26S proteasome non-ATPase regulatory subunit 11
20999	LOCUS_026332-RA	18	5	23	15	5	0.962313	0.00798889	1	GDSL esterase/lipase At1g28610
10334	LOCUS_022122-RA	28	21	41	18	47	0.962331	0.00797683	1	Primary amine oxidase
20786	LOCUS_009424-RA	21	15	39	24	39	0.962437	0.00796477	1	Transcription factor MYB3R-3
4607	LOCUS_016216-RA	16	3	18	2	4	0.962464	0.00795274	1	Pentatricopeptide repeat-containing protein At5g39350
22651	LOCUS_027308-RA	4	12	14	5	12	0.962531	0.00794072	1	Hydroquinone glucosyltransferase
11232	LOCUS_000657-RA	196	62	180	75	132	0.962614	0.00792871	1	Histone-binding protein MSI1
115	LOCUS_022199-RA	12	14	30	6	14	0.962615	0.00791672	1	BURP domain-containing protein 12
1281	LOCUS_009500-RA	41	6	34	12	27	0.962617	0.00790473	1	putative serine/threonine-protein kinase WNK11
21348	LOCUS_007915-RA	13	5	31	18	16	0.962625	0.00789273	1	Putative pentatricopeptide repeat-containing protein At5g40405
6263	LOCUS_024533-RA	26	28	28	23	24	0.962669	0.00788072	1	Transcription factor MYB93
11073	LOCUS_018759-RA	36	33	41	24	23	0.962801	0.00786872	1	Cyclic nucleotide-gated ion channel 18
21753	LOCUS_020775-RA	9	8	17	3	2	0.962804	0.00785676	1	14-3-3-like protein D
1600	LOCUS_009874-RA	5	0	12	4	0	0.962837	0.0078448	1	Pentatricopeptide repeat-containing protein At5g66520
10062	LOCUS_003903-RA	14	9	35	17	13	0.962977	0.00783283	1	putative RNA-binding protein ARP1
2784	LOCUS_020390-RA	131	72	169	118	136	0.963007	0.00782092	1	putative RNA 3'-terminal phosphate cyclase-like protein
19655	LOCUS_026880-RA	48	34	53	26	64	0.963034	0.00780901	1	Cell division cycle protein 48
5757	LOCUS_008654-RA	54	20	34	12	31	0.963091	0.0077971	1	hypothetical protein
18582	LOCUS_008530-RA	90	32	120	66	93	0.963162	0.0077852	1	Protein Simiate
21254	LOCUS_005164-RA	14	3	22	4	4	0.963232	0.00777332	1	Cytokinin riboside 5'-monophosphate phosphoribohydrolase LOG3
10789	LOCUS_005418-RA	150	79	169	125	112	0.96332	0.00776146	1	Pathogenesis-related homeodomain protein
20864	LOCUS_018619-RA	20	4	4	2	8	0.963343	0.00774963	1	Heavy metal-associated isoprenylated plant protein 39
6546	LOCUS_017494-RA	373	178	350	179	344	0.963466	0.0077378	1	Cation/calcium exchanger 4
3124	LOCUS_009646-RA	13	8	2	5	14	0.963758	0.00772601	1	Transcription factor bHLH49
6013	LOCUS_018461-RA	92	34	81	75	69	0.963825	0.00771432	1	Putative leucine-rich repeat receptor-like serine/threonine-protein kinase At2g24130
22145	LOCUS_014695-RA	6	7	22	4	16	0.963834	0.00770266	1	WRKY transcription factor 22
3279	LOCUS_013104-RA	75	16	77	37	59	0.963848	0.00769099	1	Tobamovirus multiplication protein 3
20152	LOCUS_022947-RA	34	15	29	10	10	0.96391	0.00767932	1	putative galacturonosyltransferase-like 7
1097	LOCUS_009262-RA	59	21	65	25	26	0.963932	0.00766766	1	Acyl-CoA-binding domain-containing protein 5
14729	LOCUS_003299-RA	0	2	6	8	6	0.963959	0.007656	1	putative 2-oxoglutarate-dependent dioxygenase At3g111800
17917	LOCUS_008165-RA	131	78	110	79	130	0.964117	0.00764434	1	hypothetical protein
18098	LOCUS_012922-RA	119	74	175	85	137	0.964119	0.00763274	1	Formamidopyrimidine-DNA glycosylase
22274	LOCUS_006628-RA	5	8	14	0	7	0.964137	0.00762113	1	Transcription factor ILI5
12842	LOCUS_017469-RA	77	37	49	51	47	0.964224	0.00760952	1	Adenylyl-sulfate kinase 3
22604	LOCUS_021920-RA	4	8	12	0	4	0.96425	0.00759793	1	hypothetical protein
8131	LOCUS_007811-RA	32	12	14	6	22	0.964365	0.00758635	1	Protein ROOT HAIR DEFECTIVE 3 2
20690	LOCUS_024535-RA	23	14	45	10	24	0.964432	0.0075748	1	Cytochrome P450 90A4
6838	LOCUS_021617-RA	674	329	781	483	621	0.964435	0.00756327	1	Transcriptional adapter ADA2
5321	LOCUS_005118-RA	123	64	108	53	63	0.964458	0.00755173	1	Uncharacterized protein At2g34460, chloroplastic
20823	LOCUS_025066-RA	21	4	18	4	24	0.964475	0.00754019	1	Metal tolerance protein 4
9085	LOCUS_007731-RA	16	1	17	15	9	0.964508	0.00752865	1	hypothetical protein
5272	LOCUS_011820-RA	0	6	7	4	9	0.964519	0.00751712	1	hypothetical protein
10325	LOCUS_005182-RA	84	18	79	37	54	0.964607	0.00750558	1	U11/U12 small nuclear ribonucleoprotein
21407	LOCUS_031483-RA	13	4	25	5	5	0.964686	0.00749406	1	hypothetical protein
1634	LOCUS_021890-RA	12	4	24	19	12	0.964695	0.00748257	1	putative galacturonosyltransferase-like 7
13538	LOCUS_015932-RA	144	48	151	62	86	0.964905	0.00747107	1	Gem-associated protein 2
6846	LOCUS_015193-RA	77	60	82	64	68	0.965145	0.00745965	1	Protein FRIGIDA-ESSENTIAL 1
3187	LOCUS_019401-RA	11	8	6	0	2	0.965149	0.00744832	1	NAC domain-containing protein 43
10909	LOCUS_013775-RA	184	58	135	82	138	0.965174	0.00743699	1	Serine/threonine-protein kinase SRPK
20713	LOCUS_008622-RA	22	4	14	2	6	0.965251	0.00742565	1	NAC domain-containing protein 75
16658	LOCUS_016541-RA	274	113	199	149	175	0.965302	0.00741434	1	GDSL esterase/lipase At1g54790
8201	LOCUS_021223-RA	28	8	13	7	6	0.965362	0.00740303	1	Transcription factor PHYTOCHROME INTERACTING FACTOR-LIKE 13
22012	LOCUS_016644-RA	7	6	22	2	9	0.965393	0.00739175	1	F-box/kelch-repeat protein At1g15670
20151	LOCUS_022751-RA	34	19	47	9	30	0.965403	0.00738046	1	putative xyloglucan endotransglucosylase/hydrolase protein 32
4955	LOCUS_029307-RA	77	21	96	47	57	0.965456	0.00736918	1	Uncharacterized protein C6C3.02c
887	LOCUS_005537-RA	183	62	169	70	146	0.96547	0.0073579	1	DEAD-box ATP-dependent RNA helicase 35
11608	LOCUS_003137-RA	14	0	10	0	6	0.965503	0.00734662	1	Pathogen-related protein
11741	LOCUS_000170-RA	34	17	41	41	34	0.965508	0.00733535	1	Ethylene-responsive transcription factor RAP2-1
11208	LOCUS_020114-RA	254	124	202	122	219	0.965515	0.00732406	1	DNA-damage-repair/toleration protein DRT111, chloroplastic
21534	LOCUS_014674-RA	11	14	14	2	12	0.965575	0.00731277	1	Squamosa promoter-binding-like protein 18
23640	LOCUS_021439-RA	1	4	8	8	2	0.965664	0.0073015	1	Alpha-galactosidase
20262	LOCUS_022897-RA	31	22	23	19	13	0.965731	0.00729026	1	hypothetical protein
10799	LOCUS_022474-RA	60	19	83	48	57	0.965897	0.00727903	1	Granule-bound starch synthase 2, chloroplastic/amyloplastic
23289	LOCUS_025684-RA	2	2	12	0	8	0.965918	0.00726786	1	putative xyloglucan endotransglucosylase/hydrolase protein 23
10152	LOCUS_014070-RA	37	4	22	15	20	0.966123	0.00725669	1	Peroxisomal membrane protein 11A
12797	LOCUS_010660-RA	31	32	43	23	25	0.96616	0.0072456	1	Protein cornichon 4
12234	LOCUS_001584-RA	6	0	1	3	12	0.966176	0.00723452	1	hypothetical protein
12488	LOCUS_006321-RA	23	13	26	27	13	0.966207	0.00722343	1	Chaperone protein dnaJ 72
5276	LOCUS_007702-RA	14	0	4	0	4	0.966321	0.00721234	1	Cadmium/zinc-transporting ATPase HMA2
15653	LOCUS_019249-RA	603	307	680	409	442	0.966338	0.0072013	1	Transducin beta-like protein 3
5911	LOCUS_000627-RA	29	9	23	4	25	0.966352	0.00719025	1	BEL1-like homeodomain protein 9
19539	LOCUS_004315-RA	51	17	50	16	21	0.966488	0.0071792	1	Vacuolar cation/proton exchanger 5
3324	LOCUS_020754-RA	4	2	10	8	0	0.966523	0.00716819	1	putative flavin-containing monooxygenase 1
5583	LOCUS_007658-RA	189	88	154	129	125	0.966526	0.00715719	1	TOM1-like protein 6
11285	LOCUS_028641-RA	94	30	86	73	77	0.966608	0.00714619	1	hypothetical protein
13629	LOCUS_006730-RA	27	18	49	34	28	0.966614	0.00713521	1	Cold-inducible RNA-binding protein B
197	LOCUS_020834-RA	4	2	2	6	14	0.966633	0.00712422	1	AP2/ERF and B3 domain-containing transcription repressor RAV2
20365	LOCUS_005409-RA	28	5	13	17	10	0.966719	0.00711323	1	Bifunctional TH2 protein, mitochondrial
21134	LOCUS_023868-RA	16	11	14	3	23	0.966761	0.00710227	1	LOB domain-containing protein 24
3620	LOCUS_006413-RA	32	33	54	28	44	0.966783	0.00709131	1	ABC transporter A family member 2
4141	LOCUS_007402-RA	40	11	36	35	23	0.966792	0.00708036	1	Protein NUCLEAR FUSION DEFECTIVE 6, chloroplastic/mitochondrial
7076	LOCUS_024611-RA	224	113	199	89	148	0.966921	0.0070694	1	hypothetical protein
27403	LOCUS_031998-RA	0	3	6	2	10	0.966933	0.00705848	1	65-kDa microtubule-associated protein 1
3741	LOCUS_007965-RA	43	20	47	47	37	0.966958	0.00704756	1	putative membrane protein YuiD
22398	LOCUS_027300-RA	5	5	19	11	5	0.967012	0.00703665	1	Kinase-interacting family protein
18580	LOCUS_002765-RA	90	31	90	28	58	0.967115	0.00702574	1	putative xyloglucan glycosyltransferase 12
4007	LOCUS_026296-RA	10	4	21	12	4	0.96713	0.00701487	1	Leucine-rich repeat receptor-like serine/threonine-protein kinase BAM1
20654	LOCUS_007066-RA	23	4	35	17	15	0.967168	0.007004	1	hypothetical protein
2864	LOCUS_012748-RA	242	148	223	166	197	0.967198	0.00699313	1	putative protein phosphatase 2C 59
13545	LOCUS_007525-RA	512	272	641	365	451	0.967273	0.00698227	1	putative pre-mRNA-splicing factor ATP-dependent RNA helicase DEAH5
2100	LOCUS_023782-RA	14	0	2	4	10	0.967307	0.00697143	1	B3 domain-containing protein Os02g0683500
9317	LOCUS_013183-RA	19	0	8	6	5	0.96733	0.0069606	1	Actin
10004	LOCUS_006733-RA	211	120	258	164	164	0.967381	0.00694976	1	Deubiquitinase OTUD6B
21379	LOCUS_018987-RA	13	0	4	1	11	0.96744	0.00693894	1	Calmodulin-like protein 11
9995	LOCUS_031178-RA	25	7	45	18	24	0.967458	0.00692814	1	putative E3 ubiquitin-protein ligase HERC1
17383	LOCUS_001158-RA	178	75	128	78	145	0.967509	0.00691733	1	hypothetical protein
22744	LOCUS_006721-RA	3	2	6	11	2	0.967526	0.00690653	1	LRR receptor-like serine/threonine-protein kinase EFR
19479	LOCUS_009076-RA	53	24	73	19	41	0.967554	0.00689574	1	Tetraspanin-2
18848	LOCUS_004134-RA	77	59	87	37	70	0.967617	0.00688494	1	putative glycosyltransferase 2
13434	LOCUS_025984-RA	2	8	6	0	6	0.967639	0.00687416	1	Fasciclin-like arabinogalactan protein 14
20088	LOCUS_005623-RA	35	36	55	26	41	0.96778	0.00686339	1	Uncharacterized protein At4g29660
13418	LOCUS_015073-RA	48	32	47	40	27	0.967787	0.00685266	1	Zinc finger CCCH domain-containing protein 33
19163	LOCUS_011261-RA	64	27	54	19	59	0.967858	0.00684193	1	Lysine histidine transporter-like 8
12933	LOCUS_013073-RA	41	13	17	12	19	0.967889	0.00683122	1	putative WRKY transcription factor 3
17143	LOCUS_024246-RA	204	77	201	86	181	0.967965	0.00682051	1	hypothetical protein
6525	LOCUS_020537-RA	35	4	30	18	17	0.968069	0.00680983	1	IST1-like protein
11827	LOCUS_001600-RA	27	2	24	12	12	0.968074	0.00679918	1	Putative leucine-rich repeat receptor-like serine/threonine-protein kinase At2g24130
22816	LOCUS_016663-RA	3	6	5	12	5	0.968103	0.00678852	1	putative auxin efflux carrier component 1c
10065	LOCUS_003897-RA	125	49	132	77	138	0.968105	0.00677787	1	KH domain-containing protein At1g09660/At1g09670
18218	LOCUS_019227-RA	111	36	74	38	69	0.968114	0.00676721	1	Protein NUCLEAR FUSION DEFECTIVE 4
8655	LOCUS_005323-RA	29	11	18	11	6	0.968246	0.00675654	1	Transcription factor ILR3
11471	LOCUS_004063-RA	22	11	12	2	10	0.968301	0.00674592	1	CBL-interacting serine/threonine-protein kinase 11
21629	LOCUS_011038-RA	10	13	15	6	23	0.968321	0.00673532	1	hypothetical protein
12545	LOCUS_010688-RA	6	12	3	5	6	0.96834	0.00672471	1	Hydroxyproline O-arabinosyltransferase 3
20820	LOCUS_023684-RA	21	6	26	26	23	0.968345	0.00671411	1	Lipoyl synthase, mitochondrial
20980	LOCUS_015385-RA	18	5	27	6	26	0.968392	0.00670349	1	Serine/threonine-protein kinase BSK5
9314	LOCUS_018352-RA	8	4	13	14	3	0.968445	0.00669289	1	hypothetical protein
19058	LOCUS_028637-RA	69	21	85	32	67	0.968475	0.0066823	1	40S ribosomal protein S13
9905	LOCUS_007665-RA	214	109	179	86	148	0.968544	0.00667172	1	Binding partner of ACD11 1
22316	LOCUS_013633-RA	5	1	14	12	10	0.968572	0.00666115	1	LRR receptor kinase BAK1
7498	LOCUS_027760-RA	16	9	24	20	31	0.968586	0.00665059	1	hypothetical protein
5770	LOCUS_007060-RA	3	4	10	7	0	0.968658	0.00664003	1	Glucan endo-1,3-beta-glucosidase 4
18934	LOCUS_026424-RA	74	31	70	22	39	0.968669	0.00662948	1	Ras-related protein RABH1b
20726	LOCUS_012276-RA	22	3	14	10	4	0.968706	0.00661894	1	Cyclin-D1-1
1144	LOCUS_006888-RA	5	12	6	7	4	0.968743	0.0066084	1	Expansin-A16
3388	LOCUS_028562-RA	157	102	146	81	114	0.968904	0.00659786	1	Inositol-tetrakisphosphate 1-kinase 2
21193	LOCUS_014619-RA	15	1	18	15	10	0.968958	0.00658739	1	putative LRR receptor-like serine/threonine-protein kinase At1g56140
6093	LOCUS_013806-RA	69	20	75	45	37	0.968966	0.00657693	1	GATA transcription factor 6
1424	LOCUS_025605-RA	203	133	249	163	192	0.969027	0.00656647	1	PAX-interacting protein 1
19840	LOCUS_012834-RA	42	23	21	23	24	0.969089	0.00655602	1	Serine/threonine-protein kinase BSK1
5604	LOCUS_010922-RA	27	20	22	6	16	0.969259	0.00654559	1	Protein IQ-DOMAIN 32
5563	LOCUS_018411-RA	297	99	272	143	247	0.969301	0.00653522	1	DEAD-box ATP-dependent RNA helicase 37
18965	LOCUS_004624-RA	72	42	46	37	59	0.969361	0.00652486	1	Pentatricopeptide repeat-containing protein At4g18975, chloroplastic
12625	LOCUS_020851-RA	69	19	65	25	62	0.969464	0.00651452	1	ADP-ribosylation factor GTPase-activating protein AGD7
19217	LOCUS_008688-RA	62	16	60	32	64	0.969632	0.00650422	1	LRR receptor-like serine/threonine-protein kinase RCH1
7158	LOCUS_001504-RA	32	6	26	14	9	0.969659	0.00649398	1	Metal transporter Nramp2
2081	LOCUS_001330-RA	716	276	583	350	470	0.969705	0.00648374	1	Phosphatidylinositol/phosphatidylcholine transfer protein SFH6
14271	LOCUS_029457-RA	18	1	15	8	4	0.969814	0.00647351	1	hypothetical protein
22375	LOCUS_024787-RA	5	4	14	0	2	0.969889	0.00646332	1	NAC transcription factor 32
6613	LOCUS_012406-RA	474	242	428	214	362	0.969893	0.00645315	1	Formin-like protein 1
5869	LOCUS_018109-RA	5	12	8	5	3	0.969917	0.00644298	1	Presenilin-like protein At1g08700
20047	LOCUS_006697-RB	36	35	45	32	31	0.969928	0.0064328	1	Serine/threonine-protein kinase/endoribonuclease IRE1a
1918	LOCUS_016727-RA	17	2	5	3	15	0.970002	0.00642263	1	Endoglucanase 12
10543	LOCUS_005983-RA	19	6	36	18	14	0.970134	0.00641248	1	hypothetical protein
5694	LOCUS_001089-RA	10	14	9	11	6	0.970177	0.00640237	1	Pentatricopeptide repeat-containing protein At1g20230
4172	LOCUS_010059-RA	42	11	40	16	15	0.970181	0.00639228	1	Heat stress transcription factor A-1
11687	LOCUS_021221-RA	26	8	31	7	9	0.97029	0.00638217	1	NAC domain-containing protein 21/22
9007	LOCUS_016645-RA	35	25	43	20	16	0.970322	0.00637211	1	F-box/kelch-repeat protein At1g15670
20604	LOCUS_017194-RA	24	5	22	25	21	0.970431	0.00636205	1	hypothetical protein
8848	LOCUS_021613-RA	25	7	6	11	16	0.970444	0.00635203	1	BTB/POZ domain and ankyrin repeat-containing protein NPR1
8288	LOCUS_024807-RA	28	12	8	11	14	0.970444	0.00634201	1	Ethylene-responsive transcription factor RAP2-7
9126	LOCUS_021261-RA	14	10	33	7	23	0.97049	0.00633198	1	putative xyloglucan endotransglucosylase/hydrolase protein 23
4928	LOCUS_012331-RA	292	122	334	178	193	0.970505	0.00632196	1	tRNA-dihydrouridine(47) synthase [NAD(P)(+)]-like
5613	LOCUS_008486-RA	29	4	16	19	14	0.970521	0.00631193	1	Ethylene-responsive transcription factor ERF034
8881	LOCUS_012695-RA	504	269	427	291	408	0.9706	0.00630191	1	Ribosome biogenesis regulatory
8684	LOCUS_021467-RA	90	45	57	47	51	0.970684	0.00629191	1	Nitrate regulatory gene2 protein
12037	LOCUS_023743-RA	15	2	4	0	3	0.970744	0.00628194	1	hypothetical protein
6375	LOCUS_004094-RA	74	49	85	70	61	0.970761	0.00627198	1	RING-H2 finger protein ATL7
4278	LOCUS_021094-RA	11	4	30	9	12	0.97079	0.00626203	1	U-box domain-containing protein 4
20361	LOCUS_001827-RA	28	2	23	12	13	0.970818	0.00625208	1	hypothetical protein
1574	LOCUS_004203-RA	164	72	126	99	94	0.971057	0.00624213	0.999999	Protein ACTIVITY OF BC1 COMPLEX KINASE 8, chloroplastic
21906	LOCUS_026032-RA	8	6	26	11	8	0.971065	0.00623228	0.999999	putative protein phosphatase 2C 47
20023	LOCUS_016571-RA	37	25	33	16	46	0.971075	0.00622242	0.999999	hypothetical protein
19257	LOCUS_020773-RA	61	22	90	40	46	0.97109	0.00621256	0.999999	hypothetical protein
4865	LOCUS_026197-RA	4	6	20	8	6	0.971106	0.00620269	0.999999	Oryzain alpha chain
17499	LOCUS_017367-RA	166	118	196	123	163	0.971272	0.00619283	0.999999	DEAD-box ATP-dependent RNA helicase 38
19815	LOCUS_017337-RA	43	14	35	8	23	0.971418	0.00618302	0.999999	LIMR family protein At5g01460
10173	LOCUS_017508-RA	17	3	6	15	10	0.971476	0.00617328	0.999999	Ethylene-responsive transcription factor 5
13986	LOCUS_014138-RA	59	34	64	51	77	0.971482	0.00616355	0.999999	Two-component response regulator ARR2
9814	LOCUS_026153-RA	17	2	8	2	2	0.971491	0.00615381	0.999999	Receptor-like protein kinase THESEUS 1
18815	LOCUS_014918-RA	79	48	69	29	69	0.971497	0.00614407	0.999999	hypothetical protein
11477	LOCUS_011411-RA	37	7	43	14	32	0.97152	0.00613432	0.999999	putative calcium-binding protein CML27
9107	LOCUS_001528-RA	56	22	63	46	31	0.971534	0.00612458	0.999999	Ribosomal RNA small subunit methyltransferase H
5822	LOCUS_004078-RA	21	22	42	15	22	0.971604	0.00611483	0.999999	PLASMODESMATA CALLOSE-BINDING PROTEIN 3
2407	LOCUS_023672-RA	6	8	15	8	2	0.971648	0.0061051	0.999999	putative LRR receptor-like serine/threonine-protein kinase At2g16250
22586	LOCUS_020490-RA	4	3	17	4	2	0.971694	0.00609539	0.999999	Thymidine kinase
21177	LOCUS_009653-RA	15	0	5	9	4	0.971705	0.00608569	0.999999	Protein GLUTAMINE DUMPER 3
20329	LOCUS_012906-RA	29	8	23	6	29	0.971723	0.00607598	0.999999	BTB/POZ domain-containing protein At5g66560
16850	LOCUS_020042-RA	244	93	281	130	227	0.971748	0.00606627	0.999999	hypothetical protein
10223	LOCUS_011853-RA	13	3	7	10	1	0.971813	0.00605657	0.999999	Protein CURVATURE THYLAKOID 1B, chloroplastic
4061	LOCUS_009292-RA	24	1	15	11	12	0.971835	0.00604688	0.999999	Mitochondrial-processing peptidase subunit beta
1049	LOCUS_011705-RA	68	28	71	36	29	0.971923	0.0060372	0.999999	Cold-responsive protein kinase 1
15895	LOCUS_025682-RA	477	257	495	241	447	0.971952	0.00602754	0.999999	BTB/POZ and MATH domain-containing protein 4
23041	LOCUS_010035-RA	2	0	8	9	8	0.971954	0.00601789	0.999999	putative histone H2A variant 2
646	LOCUS_004456-RA	215	89	155	88	137	0.972019	0.00600824	0.999999	FT-interacting protein 1
11200	LOCUS_017664-RA	651	239	547	300	470	0.972091	0.0059986	0.999999	Vesicle-associated protein 4-2
22023	LOCUS_021072-RA	7	10	15	3	18	0.972115	0.00598899	0.999999	Calcium homeostasis endoplasmic reticulum protein
4846	LOCUS_025934-RA	104	63	81	72	90	0.972151	0.00597937	0.999999	Protein yippee-like At4g27745
20069	LOCUS_022025-RA	36	14	36	27	50	0.97222	0.00596977	0.999999	Binding partner of ACD11 1
17757	LOCUS_020085-RA	144	77	130	53	101	0.972353	0.00596019	0.999999	Serine/threonine protein phosphatase 2A regulatory subunit B' alpha isoform
11716	LOCUS_000916-RA	11	4	4	14	13	0.972398	0.00595065	0.999999	Glycosyltransferase family protein 64 protein C5
20394	LOCUS_019887-RA	28	6	24	8	7	0.972407	0.00594113	0.999999	Phenylalanine ammonia-lyase
10320	LOCUS_007912-RA	171	98	148	117	160	0.972429	0.00593161	0.999999	putative protein phosphatase 2C 60
4637	LOCUS_028316-RA	34	9	21	24	33	0.972502	0.00592208	0.999999	putative alpha-amylase 2
18065	LOCUS_005381-RA	121	43	95	80	109	0.972544	0.00591258	0.999999	Protein STAY-GREEN LIKE, chloroplastic
21988	LOCUS_010742-RA	7	14	20	8	10	0.972603	0.00590309	0.999999	Scarecrow-like protein 8
11066	LOCUS_014542-RA	342	131	334	148	282	0.972752	0.00589362	0.999999	Lysophospholipid acyltransferase LPEAT1
11854	LOCUS_009384-RA	234	121	300	148	249	0.972793	0.0058842	0.999999	Methyl-CpG-binding domain-containing protein 2
184	LOCUS_003114-RA	52	27	77	30	68	0.972854	0.0058748	0.999999	Pentatricopeptide repeat-containing protein At4g28010
664	LOCUS_002793-RA	2	5	16	3	5	0.972876	0.00586541	0.999998	Nitrate regulatory gene2 protein
7517	LOCUS_002073-RA	16	13	17	24	17	0.972919	0.00585602	0.999998	Protein LURP-one-related 8
16185	LOCUS_025291-RA	378	166	371	159	254	0.972925	0.00584665	0.999998	Serrate RNA effector molecule
7544	LOCUS_013143-RA	479	230	408	309	386	0.972991	0.00583727	0.999998	Glucose-6-phosphate 1-dehydrogenase 3, chloroplastic
1002	LOCUS_018139-RA	11	0	6	6	0	0.973017	0.00582791	0.999998	Ras-related protein RGP1
20224	LOCUS_020732-RA	32	6	30	6	19	0.973028	0.00581855	0.999998	Aspartic proteinase Asp1
14126	LOCUS_025376-RA	220	140	263	171	222	0.973047	0.00580919	0.999998	putative serine/threonine-protein kinase abkC
17631	LOCUS_007096-RA	154	67	116	104	108	0.973167	0.00579983	0.999998	Ubiquinone biosynthesis protein COQ4, mitochondrial
14658	LOCUS_018098-RA	53	28	66	20	30	0.973173	0.00579052	0.999998	WD repeat-containing protein 44
8130	LOCUS_007812-RA	156	84	146	86	87	0.973206	0.0057812	0.999998	putative ubiquitin-conjugating enzyme E2 16
8298	LOCUS_023317-RA	6	6	2	8	1	0.973265	0.00577188	0.999998	ABC transporter G family member 5
2736	LOCUS_000414-RA	9	0	10	2	0	0.973348	0.00576259	0.999998	Protein TIFY 10a
8417	LOCUS_018422-RA	142	58	120	80	143	0.973365	0.00575332	0.999998	hypothetical protein
12674	LOCUS_019215-RA	6	7	15	9	2	0.973381	0.00574405	0.999998	Putative clathrin assembly protein At1g03050
5890	LOCUS_008197-RA	61	17	66	34	30	0.973436	0.00573478	0.999998	Protein YIPF5
2495	LOCUS_015629-RA	280	131	238	184	252	0.973441	0.00572553	0.999998	Casein kinase 1-like protein 4
13661	LOCUS_003049-RA	396	196	359	249	371	0.973446	0.00571627	0.999998	TOG array regulator of axonemal microtubules protein 1
5771	LOCUS_007059-RA	20	16	37	16	12	0.973501	0.005707	0.999998	hypothetical protein
13099	LOCUS_010352-RA	288	130	310	133	185	0.973585	0.00569775	0.999998	Glutathionyl-hydroquinone reductase YqjG
10562	LOCUS_000168-RA	631	219	607	311	453	0.973595	0.00568853	0.999997	putative E3 ubiquitin-protein ligase HIP1
4574	LOCUS_005052-RA	21	13	25	26	13	0.97361	0.00567931	0.999997	hypothetical protein
20962	LOCUS_008228-RA	18	8	22	16	33	0.973634	0.00567009	0.999997	Signal peptidase complex catalytic subunit SEC11C
143	LOCUS_022868-RA	69	49	69	60	55	0.973656	0.00566086	0.999997	hypothetical protein
21264	LOCUS_006426-RA	14	0	9	0	6	0.973726	0.00565164	0.999997	Serine carboxypeptidase-like 46
7541	LOCUS_013138-RA	572	210	496	332	386	0.973818	0.00564244	0.999997	putative U3 small nucleolar RNA-associated protein 7
18672	LOCUS_013369-RA	86	26	64	50	78	0.973924	0.00563328	0.999997	Manganese-dependent ADP-ribose/CDP-alcohol diphosphatase
13525	LOCUS_012450-RA	176	56	143	104	146	0.973955	0.00562415	0.999997	F-box/LRR-repeat protein 20
18936	LOCUS_002277-RA	73	30	95	64	81	0.973983	0.00561503	0.999997	hypothetical protein
10740	LOCUS_002505-RA	16	5	27	4	8	0.974102	0.00560591	0.999997	Transcription repressor KAN1
21716	LOCUS_008037-RA	9	2	5	11	16	0.974129	0.00559684	0.999997	Lamin-like protein
8190	LOCUS_007067-RA	434	252	458	317	399	0.974137	0.00558778	0.999997	Ribosome biogenesis protein BOP1
21549	LOCUS_018996-RA	11	6	7	0	1	0.974151	0.0055787	0.999996	Ras-related protein Rab11B
10791	LOCUS_019748-RA	185	96	221	138	206	0.974303	0.00556963	0.999996	Histone-lysine N-methyltransferase, H3 lysine-9 specific SUVH1
21876	LOCUS_016860-RA	8	2	9	9	0	0.974362	0.00556062	0.999996	putative glucuronoxylan glucuronosyltransferase F8H
21528	LOCUS_012367-RA	11	6	3	5	0	0.9744	0.00555162	0.999996	Trihelix transcription factor PTL
21974	LOCUS_007893-RA	7	0	13	0	9	0.974418	0.00554264	0.999996	Putative pentatricopeptide repeat-containing protein At1g53330
2843	LOCUS_018360-RA	18	18	20	21	13	0.974432	0.00553365	0.999996	Pentatricopeptide repeat-containing protein At4g18520, chloroplastic
4828	LOCUS_000985-RA	11	10	6	14	16	0.974441	0.00552466	0.999996	Zinc finger A20 and AN1 domain-containing stress-associated protein 8
12629	LOCUS_015678-RA	28	10	16	8	6	0.974453	0.00551567	0.999996	Dof zinc finger protein DOF5.3
23279	LOCUS_025240-RA	2	9	7	6	3	0.974456	0.00550667	0.999996	Actin-7
10139	LOCUS_004367-RA	12	15	10	14	18	0.974459	0.00549767	0.999996	putative E3 ubiquitin-protein ligase BAH1-like 1
20523	LOCUS_003592-RA	25	12	24	15	6	0.97447	0.00548866	0.999995	Pirin-like protein
11940	LOCUS_013464-RA	74	27	45	41	63	0.974529	0.00547965	0.999995	MOB kinase activator-like 1A
8571	LOCUS_007574-RA	4	0	14	1	8	0.974535	0.00547066	0.999995	Glutamate decarboxylase
21229	LOCUS_029473-RA	15	6	21	22	23	0.974558	0.00546166	0.999995	Pentatricopeptide repeat-containing protein At2g42920, chloroplastic
21448	LOCUS_013070-RA	12	0	7	1	1	0.974593	0.00545267	0.999995	putative mitochondrial saccharopine dehydrogenase-like oxidoreductase At5g39410
22250	LOCUS_001537-RA	5	2	18	11	10	0.97463	0.00544368	0.999995	hypothetical protein
2558	LOCUS_014974-RA	8	8	6	2	0	0.974674	0.0054347	0.999995	Cell wall / vacuolar inhibitor of fructosidase 2
21436	LOCUS_010201-RA	12	1	20	4	5	0.974698	0.00542573	0.999995	hypothetical protein
21420	LOCUS_003000-RA	12	14	28	9	25	0.974707	0.00541676	0.999994	2-hydroxyisoflavanone dehydratase
8612	LOCUS_006827-RA	130	51	81	59	91	0.974779	0.0054078	0.999994	Auxin-responsive protein IAA25
19249	LOCUS_016517-RA	61	46	97	41	55	0.974825	0.00539885	0.999994	Serine/threonine-protein kinase EDR1
21718	LOCUS_008428-RA	9	0	15	1	4	0.974833	0.00538992	0.999994	UPF0481 protein At3g47200
20426	LOCUS_008879-RA	27	6	33	12	10	0.974938	0.00538098	0.999994	hypothetical protein
12776	LOCUS_007082-RA	104	35	131	51	80	0.974975	0.00537208	0.999994	WUSCHEL-related homeobox 8
9456	LOCUS_023238-RA	106	25	85	50	63	0.975219	0.0053632	0.999993	Protein SLOW WALKER 1
6363	LOCUS_015611-RA	35	11	15	21	25	0.975295	0.00535441	0.999993	hypothetical protein
22623	LOCUS_023755-RA	4	5	6	13	4	0.975342	0.00534565	0.999993	Pentatricopeptide repeat-containing protein At4g35130, chloroplastic
1227	LOCUS_014859-RA	21	3	4	6	11	0.975361	0.0053369	0.999993	hypothetical protein
21397	LOCUS_025416-RA	13	5	18	2	3	0.975427	0.00532816	0.999993	Pectinesterase/pectinesterase inhibitor PPE8B
20024	LOCUS_017159-RA	37	13	38	37	41	0.975431	0.00531943	0.999993	Zinc finger CCCH domain-containing protein 30
20051	LOCUS_007807-RA	36	20	35	26	14	0.975451	0.0053107	0.999992	hypothetical protein
861	LOCUS_021142-RA	255	85	224	104	166	0.975475	0.00530197	0.999992	hypothetical protein
21723	LOCUS_008909-RA	9	0	19	4	10	0.975579	0.00529325	0.999992	ATP-dependent zinc metalloprotease FTSH 8, chloroplastic
2856	LOCUS_008761-RA	75	56	102	41	62	0.975581	0.00528456	0.999992	putative E3 ubiquitin-protein ligase XBOS32
11553	LOCUS_015498-RA	128	56	102	71	63	0.975582	0.00527587	0.999992	Carbonic anhydrase, chloroplastic
19079	LOCUS_000747-RA	67	21	60	19	52	0.975655	0.00526717	0.999991	26S proteasome regulatory subunit 4 A
17763	LOCUS_013649-RA	143	52	96	70	112	0.975764	0.00525849	0.999991	Glycoprotein 3-alpha-L-fucosyltransferase A
16189	LOCUS_010717-RA	376	216	403	228	264	0.975786	0.00524986	0.999991	Protein odr-4
13689	LOCUS_008916-RA	176	65	121	96	128	0.975906	0.00524123	0.999991	60S ribosomal protein L34
18437	LOCUS_009405-RA	97	52	96	53	48	0.975957	0.00523264	0.999991	Protein IMPAIRED IN BABA-INDUCED STERILITY 1
18134	LOCUS_019334-RA	116	32	90	42	70	0.975973	0.00522407	0.99999	50S ribosomal protein L27
7403	LOCUS_002897-RA	63	15	55	28	28	0.976002	0.0052155	0.99999	Protein TAB2, chloroplastic
644	LOCUS_013150-RA	41	18	43	26	57	0.976028	0.00520694	0.99999	putative glycerol-3-phosphate acyltransferase 8
10254	LOCUS_011470-RA	260	83	217	110	174	0.976036	0.00519838	0.99999	Ethylene receptor 2
18664	LOCUS_003916-RA	86	31	112	67	69	0.976105	0.00518981	0.999989	Cysteine-rich receptor-like protein kinase 2
13349	LOCUS_011916-RA	6	4	4	0	14	0.976122	0.00518127	0.999989	Gibberellin 2-beta-dioxygenase 1
249	LOCUS_008164-RA	14	0	6	0	4	0.976165	0.00517273	0.999989	Putative disease resistance protein RGA1
10637	LOCUS_016847-RA	36	23	29	18	14	0.976218	0.0051642	0.999988	Vacuolar cation/proton exchanger 3
10284	LOCUS_006773-RA	32	12	25	31	20	0.976242	0.00515569	0.999988	Protein RETICULATA-RELATED 1, chloroplastic
14440	LOCUS_001915-RA	264	156	233	164	224	0.976248	0.00514718	0.999988	F-box protein PP2-A13
21527	LOCUS_012297-RA	11	16	18	15	10	0.97628	0.00513866	0.999988	Gallate 1-beta-glucosyltransferase
2132	LOCUS_004035-RA	8	4	4	12	2	0.97629	0.00513015	0.999987	Wall-associated receptor kinase 3
6452	LOCUS_000589-RA	21	13	7	14	15	0.976362	0.00512164	0.999987	Rho GDP-dissociation inhibitor 1
9520	LOCUS_018276-RA	27	21	32	20	44	0.976395	0.00511316	0.999987	Palmitoyl-acyl carrier protein thioesterase, chloroplastic
6399	LOCUS_009169-RA	1	6	4	8	6	0.976473	0.00510468	0.999986	putative indole-3-pyruvate monooxygenase YUCCA8
14804	LOCUS_002862-RA	2	8	10	2	3	0.976572	0.00509623	0.999986	Ethylene-responsive transcription factor 4
77	LOCUS_016014-RA	12	8	12	19	8	0.976758	0.00508781	0.999986	Protein ALP1-like
22875	LOCUS_026756-RA	3	10	12	8	6	0.976783	0.00507948	0.999985	Leucine-rich repeat receptor-like serine/threonine-protein kinase BAM1
12617	LOCUS_007642-RA	248	145	323	192	232	0.976829	0.00507115	0.999985	hypothetical protein
768	LOCUS_003806-RA	211	105	219	168	205	0.976883	0.00506283	0.999985	Tubby-like F-box protein 6
21498	LOCUS_002089-RA	11	11	12	11	3	0.976946	0.00505453	0.999984	Pentatricopeptide repeat-containing protein At5g27110
1156	LOCUS_016300-RA	247	124	317	184	252	0.976967	0.00504625	0.999984	Zinc finger CCCH domain-containing protein 30
12021	LOCUS_016803-RA	56	32	56	55	61	0.976972	0.00503797	0.999984	Eukaryotic translation initiation factor 2 subunit beta
2273	LOCUS_010349-RA	209	106	208	115	120	0.976999	0.00502969	0.999983	Ribonucleases P/MRP protein subunit POP1
22369	LOCUS_024001-RA	5	0	15	2	10	0.977012	0.00502141	0.999983	putative GPI-anchored protein At4g28100
22073	LOCUS_000821-RA	6	8	2	4	13	0.977057	0.00501313	0.999982	GDSL esterase/lipase At2g42990
5584	LOCUS_015331-RA	50	27	82	37	38	0.977063	0.00500487	0.999982	hypothetical protein
12211	LOCUS_004047-RA	38	13	33	28	15	0.977091	0.0049966	0.999982	hypothetical protein
5026	LOCUS_000349-RA	32	28	53	18	28	0.977147	0.00498833	0.999981	Phosphatidylinositol 4-phosphate 5-kinase 1
6484	LOCUS_015909-RA	18	10	21	18	6	0.977174	0.00498008	0.999981	Pentatricopeptide repeat-containing protein At2g33680
11844	LOCUS_012422-RA	13	2	18	17	11	0.977198	0.00497184	0.99998	putative xyloglucan endotransglucosylase/hydrolase protein 23
19480	LOCUS_009964-RA	53	9	40	27	29	0.977212	0.0049636	0.99998	Pentatricopeptide repeat-containing protein At1g73400, mitochondrial
6387	LOCUS_003515-RA	99	24	73	45	70	0.977266	0.00495536	0.999979	B3 domain-containing protein Os03g0120900
22147	LOCUS_014926-RA	6	7	18	2	14	0.977268	0.00494714	0.999979	Putative pentatricopeptide repeat-containing protein At3g05240
16857	LOCUS_002795-RA	242	107	203	145	143	0.977269	0.00493891	0.999978	Ribonuclease P protein subunit p25-like protein
18864	LOCUS_026185-RA	77	60	81	61	68	0.977284	0.00493067	0.999978	putative U6 snRNA-associated Sm-like protein LSm4
8653	LOCUS_005319-RA	2	4	3	10	4	0.977323	0.00492243	0.999977	Butyrate--CoA ligase AAE11, peroxisomal
21775	LOCUS_028057-RA	9	7	21	11	4	0.977347	0.0049142	0.999977	hypothetical protein
19295	LOCUS_003185-RA	59	15	36	30	27	0.977384	0.00490598	0.999976	UDP-glucuronic acid decarboxylase 6
1304	LOCUS_013064-RA	0	4	10	6	5	0.97739	0.00489776	0.999976	PRA1 family protein B4
4032	LOCUS_016518-RA	11	0	2	7	2	0.97741	0.00488955	0.999975	hypothetical protein
20440	LOCUS_014627-RA	27	19	29	32	22	0.977505	0.00488133	0.999974	Cytoplasmic 60S subunit biogenesis factor REI1 2
21828	LOCUS_009885-RA	8	5	8	0	0	0.977541	0.00487315	0.999974	CBL-interacting protein kinase 19
13210	LOCUS_017294-RA	9	0	10	8	1	0.977576	0.00486498	0.999973	Isoflavone 2'-hydroxylase
1550	LOCUS_010383-RA	47	42	66	43	44	0.977652	0.00485681	0.999973	hypothetical protein
17436	LOCUS_018953-RA	172	94	208	107	195	0.977654	0.00484868	0.999972	CBL-interacting protein kinase 23
5596	LOCUS_023336-RA	166	66	156	96	171	0.977658	0.00484053	0.999971	Uncharacterized protein At2g38710
11640	LOCUS_010422-RA	14	2	18	2	15	0.977724	0.00483239	0.999971	Poly [ADP-ribose] polymerase 3
20728	LOCUS_013165-RA	22	10	5	8	11	0.977748	0.00482426	0.99997	CTP synthase 2
21218	LOCUS_026288-RA	15	12	12	6	3	0.977848	0.00481614	0.999969	V-type proton ATPase subunit c2
655	LOCUS_023709-RA	44	14	45	10	29	0.977856	0.00480806	0.999969	Cell morphogenesis protein PAG1
10351	LOCUS_016363-RA	21	4	27	4	12	0.977877	0.00479997	0.999968	NAC domain-containing protein 21/22
19729	LOCUS_025553-RA	46	27	34	22	19	0.977899	0.00479189	0.999967	UDP-glucuronic acid decarboxylase 1
19745	LOCUS_007889-RA	45	10	35	11	22	0.977975	0.00478381	0.999967	Mitogen-activated protein kinase kinase kinase 1
13111	LOCUS_018172-RA	561	242	607	384	517	0.977992	0.00477576	0.999966	Serine/threonine-protein kinase KIPK2
1886	LOCUS_001285-RA	86	26	74	35	39	0.978011	0.0047677	0.999965	Zinc finger protein 1
21536	LOCUS_014821-RA	11	0	2	9	7	0.978157	0.00475965	0.999964	PTI1-like tyrosine-protein kinase 3
22876	LOCUS_027186-RA	3	2	3	11	4	0.978281	0.00475166	0.999963	hypothetical protein
756	LOCUS_003265-RA	226	152	242	132	186	0.978282	0.00474372	0.999963	Ketohexokinase
20734	LOCUS_014928-RA	22	6	8	2	8	0.978298	0.00473578	0.999962	hypothetical protein
1467	LOCUS_021941-RA	15	17	21	22	20	0.978361	0.00472783	0.999961	BTB/POZ domain-containing protein At5g03250
15707	LOCUS_002506-RA	567	350	649	344	510	0.978404	0.00471991	0.99996	RNA-binding protein NOB1
5088	LOCUS_007172-RA	5	0	7	0	12	0.978415	0.00471199	0.999959	Uncharacterized protein At4g08330, chloroplastic
18058	LOCUS_025694-RA	122	64	171	81	138	0.978429	0.00470408	0.999958	Histone H4
1427	LOCUS_006338-RA	15	6	4	0	7	0.978456	0.00469616	0.999957	Putative glutaredoxin-C14
10285	LOCUS_006771-RA	33	10	36	34	32	0.978592	0.00468825	0.999956	Photosynthetic NDH subunit of lumenal location 3, chloroplastic
2031	LOCUS_024777-RA	4	7	13	0	5	0.978689	0.0046804	0.999956	Cytokinin riboside 5'-monophosphate phosphoribohydrolase LOG
19087	LOCUS_013713-RA	67	30	69	33	80	0.978722	0.00467259	0.999955	Protein DEHYDRATION-INDUCED 19
22121	LOCUS_010004-RA	6	14	15	8	12	0.978743	0.00466478	0.999954	Cytochrome P450 78A9
17638	LOCUS_021354-RA	154	79	202	95	171	0.978769	0.00465697	0.999953	hypothetical protein
6634	LOCUS_018153-RA	247	117	270	106	215	0.978776	0.00464918	0.999952	Sm-like protein LSM3B
12495	LOCUS_005286-RA	76	29	61	23	63	0.978819	0.00464137	0.99995	Uncharacterized protein At5g01610
6219	LOCUS_006393-RA	15	4	21	5	24	0.978906	0.00463358	0.999949	hypothetical protein
17854	LOCUS_004639-RA	135	55	134	69	142	0.978906	0.00462582	0.999948	BAG family molecular chaperone regulator 1
4173	LOCUS_010058-RA	0	4	8	6	3	0.978985	0.00461806	0.999947	Putative RING-H2 finger protein ATL12
1680	LOCUS_018280-RA	11	1	0	3	8	0.979	0.00461032	0.999946	Protein NUCLEAR FUSION DEFECTIVE 4
2263	LOCUS_016697-RA	4	2	15	7	2	0.979011	0.00460259	0.999945	Phosphoenolpyruvate/phosphate translocator 2, chloroplastic
8761	LOCUS_018548-RA	146	47	132	60	79	0.97902	0.00459485	0.999944	hypothetical protein
1142	LOCUS_006892-RA	16	7	13	0	10	0.979046	0.00458711	0.999943	Exopolygalacturonase
19868	LOCUS_008013-RA	41	14	49	40	45	0.97911	0.00457938	0.999941	Eukaryotic initiation factor 4A-III A
1640	LOCUS_010799-RA	59	33	73	25	68	0.979235	0.00457167	0.99994	hypothetical protein
22282	LOCUS_008050-RA	5	4	2	10	2	0.979259	0.00456401	0.999939	Phosphoinositide phospholipase C 2
18293	LOCUS_016313-RB	106	52	82	68	105	0.979264	0.00455635	0.999937	Casein kinase 1-like protein HD16
5541	LOCUS_024685-RA	75	52	97	45	50	0.979314	0.00454869	0.999936	tRNA ligase 1
14370	LOCUS_004887-RA	226	83	200	85	161	0.979314	0.00454105	0.999935	Peptide chain release factor PrfB2, chloroplastic
11590	LOCUS_012516-RA	28	29	46	19	35	0.979337	0.0045334	0.999933	Eukaryotic translation initiation factor 2A
4206	LOCUS_026051-RA	37	21	57	25	21	0.979339	0.00452575	0.999932	hypothetical protein
13297	LOCUS_011396-RA	7	2	16	0	5	0.979365	0.00451809	0.999931	Zinc-finger homeodomain protein 2
16060	LOCUS_017296-RA	416	148	398	192	278	0.979468	0.00451044	0.999929	Eukaryotic translation initiation factor 5A
2384	LOCUS_001653-RA	119	76	142	54	101	0.979497	0.00450284	0.999928	BTB/POZ domain and ankyrin repeat-containing protein NPR1
9962	LOCUS_027822-RA	9	8	12	18	9	0.979505	0.00449523	0.999926	putative protein phosphatase 2C 35
19397	LOCUS_014834-RA	56	20	28	20	35	0.979567	0.00448763	0.999925	Protein-tyrosine-phosphatase MKP1
3922	LOCUS_002589-RA	11	6	4	6	0	0.979618	0.00448005	0.999923	Auxin-induced protein 22D
4736	LOCUS_000719-RA	211	80	172	79	153	0.97971	0.00447248	0.999921	GTPase-activating protein GYP7
20506	LOCUS_024645-RA	26	12	16	4	9	0.979882	0.00446495	0.99992	Homeobox-leucine zipper protein HAT1
13913	LOCUS_007832-RA	84	30	78	41	89	0.979935	0.0044575	0.999918	Protein GRAVITROPIC IN THE LIGHT 1
4824	LOCUS_000981-RA	113	48	133	44	80	0.979935	0.00445006	0.999916	Non-structural maintenance of chromosomes element 4 A
11698	LOCUS_005158-RA	39	31	55	29	25	0.979999	0.00444262	0.999915	hypothetical protein
14255	LOCUS_002836-RA	236	139	201	126	195	0.980021	0.0044352	0.999913	Alpha/beta hydrolase domain-containing protein WAV2
21191	LOCUS_014560-RA	15	4	9	0	13	0.980031	0.00442779	0.999911	hypothetical protein
22157	LOCUS_016284-RA	6	11	13	6	3	0.98005	0.00442037	0.999909	17. class II heat shock protein
2815	LOCUS_028844-RA	50	19	42	45	36	0.98006	0.00441295	0.999908	BTB/POZ domain-containing protein At2g04740
5086	LOCUS_007174-RA	14	13	14	2	8	0.980152	0.00440553	0.999906	WUSCHEL-related homeobox 8
20715	LOCUS_009628-RA	22	5	5	5	6	0.980204	0.00439815	0.999904	hypothetical protein
9148	LOCUS_015730-RA	339	177	304	232	282	0.980231	0.00439079	0.999902	Transcriptional repressor ILP1
8908	LOCUS_011088-RA	13	11	21	2	10	0.980332	0.00438343	0.9999	Auxin response factor 2
20444	LOCUS_015545-RA	27	8	27	14	7	0.980342	0.00437611	0.999898	Glutamate receptor 3.5
21422	LOCUS_004344-RA	12	10	17	18	25	0.980374	0.00436879	0.999896	Trafficking protein particle complex subunit 2-like protein
20754	LOCUS_023592-RA	22	6	21	6	28	0.980392	0.00436148	0.999894	hypothetical protein
3580	LOCUS_009376-RA	26	10	19	24	12	0.980484	0.00435417	0.999892	hypothetical protein
12511	LOCUS_011973-RA	269	154	264	195	254	0.980592	0.0043469	0.999889	hypothetical protein
18130	LOCUS_013973-RA	116	64	84	67	100	0.980593	0.00433968	0.999887	Protein transport protein SFT2
9863	LOCUS_008863-RA	69	26	91	31	67	0.980623	0.00433244	0.999885	Myb-related protein Hv33
21150	LOCUS_031375-RA	16	2	10	0	8	0.980643	0.00432522	0.999883	Cellulose synthase-like protein E6
14543	LOCUS_013802-RA	402	215	371	257	370	0.980656	0.00431799	0.99988	Chitin elicitor receptor kinase 1
5930	LOCUS_000161-RA	206	85	231	99	195	0.980748	0.00431077	0.999878	Mitogen-activated protein kinase NTF4
18767	LOCUS_007806-RA	81	63	98	50	63	0.980764	0.00430358	0.999876	hypothetical protein
21206	LOCUS_022956-RA	15	2	6	0	3	0.980827	0.0042964	0.999873	Respiratory burst oxidase B
21079	LOCUS_000449-RA	16	14	15	4	6	0.980835	0.00428923	0.999871	Protein kinase PINOID
6098	LOCUS_016087-RA	48	17	68	22	34	0.980919	0.00428207	0.999868	hypothetical protein
626	LOCUS_019116-RA	111	57	95	74	62	0.980919	0.00427494	0.999866	ER membrane protein complex subunit 2
18827	LOCUS_009097-RA	78	42	65	43	37	0.980968	0.0042678	0.999863	hypothetical protein
21869	LOCUS_015422-RA	8	4	7	0	15	0.981038	0.00426067	0.99986	putative lysophospholipase BODYGUARD 3
8666	LOCUS_015002-RA	6	4	23	5	8	0.981124	0.00425358	0.999858	Zinc finger protein ZAT9
20698	LOCUS_028717-RA	23	12	30	8	8	0.98114	0.00424652	0.999855	Cation/calcium exchanger 5
13965	LOCUS_004185-RA	62	16	52	22	53	0.981151	0.00423946	0.999852	LOB domain-containing protein 24
21430	LOCUS_007293-RA	12	6	14	0	4	0.98117	0.0042324	0.999849	Amino acid permease 6
15992	LOCUS_023891-RA	440	193	462	200	371	0.981208	0.00422534	0.999846	14-3-3-like protein D
20936	LOCUS_024592-RA	19	9	19	6	29	0.981213	0.00421829	0.999844	hypothetical protein
2500	LOCUS_018487-RA	9	10	20	2	11	0.981232	0.00421124	0.999841	Homeobox protein ATH1
20954	LOCUS_003132-RA	18	10	8	2	14	0.981253	0.00420419	0.999837	Pentatricopeptide repeat-containing protein At2g13600
21284	LOCUS_014299-RA	14	0	2	2	6	0.981272	0.00419714	0.999834	Pyruvate dehydrogenase E1 component subunit alpha, mitochondrial
22395	LOCUS_026656-RA	5	0	9	2	14	0.981302	0.0041901	0.999831	NAC domain-containing protein 21/22
1053	LOCUS_011701-RA	9	8	23	12	24	0.981326	0.00418307	0.999828	E3 ubiquitin-protein ligase Hakai
11197	LOCUS_017659-RA	512	218	495	358	405	0.981351	0.00417603	0.999825	Protein HIRA
2001	LOCUS_025463-RA	376	200	386	171	282	0.98136	0.00416901	0.999821	putative plant SNARE 13
5132	LOCUS_012986-RA	90	51	125	54	62	0.981415	0.00416198	0.999818	60S ribosomal protein L37-3
19440	LOCUS_004337-RA	54	10	41	29	41	0.981561	0.00415497	0.999815	Protein LAZ1
11874	LOCUS_022550-RA	73	27	94	43	82	0.98157	0.00414803	0.999811	hypothetical protein
14634	LOCUS_011637-RA	15	4	22	5	4	0.981605	0.00414108	0.999808	Guard cell S-type anion channel SLAC1
620	LOCUS_004542-RA	439	212	402	187	328	0.981646	0.00413414	0.999804	Putative WEB family protein At1g65010, chloroplastic
5588	LOCUS_020307-RA	106	27	77	51	62	0.981707	0.00412722	0.9998	Sorting and assembly machinery component 50
21622	LOCUS_009377-RA	10	11	25	18	21	0.981716	0.00412032	0.999797	hypothetical protein
22101	LOCUS_005363-RA	6	0	2	10	6	0.981759	0.00411342	0.999793	hypothetical protein
3857	LOCUS_008627-RA	3	8	14	2	8	0.981776	0.00410653	0.999789	Protein DETOXIFICATION 10
22158	LOCUS_016342-RA	6	4	5	12	2	0.981803	0.00409964	0.999785	Inactive beta-amylase 9
2895	LOCUS_020283-RA	3	0	11	7	2	0.98182	0.00409276	0.999781	Trihelix transcription factor ASIL2
3467	LOCUS_004741-RA	221	125	213	162	164	0.981892	0.00408589	0.999777	Ubiquitin-like-conjugating enzyme ATG10
21712	LOCUS_006387-RA	9	2	0	8	5	0.9819	0.00407904	0.999773	MLO-like protein 5
2747	LOCUS_004571-RA	0	4	6	7	4	0.981994	0.00407218	0.999769	Ethylene-responsive transcription factor LEP
8206	LOCUS_015969-RA	37	16	17	17	30	0.982023	0.00406537	0.999764	Auxin-responsive protein SAUR71
20332	LOCUS_013779-RB	29	10	15	4	19	0.982053	0.00405856	0.99976	putative mitochondrial adenine nucleotide transporter BTL1
22447	LOCUS_003214-RA	4	1	6	12	8	0.982089	0.00405177	0.999756	Elongation factor Ts
4688	LOCUS_025078-RA	23	14	18	13	6	0.982106	0.00404498	0.999751	putative pectate lyase 12
5005	LOCUS_005073-RA	93	30	95	33	58	0.982154	0.00403819	0.999747	Receptor-like protein 4
17693	LOCUS_009519-RA	149	68	156	56	101	0.982155	0.00403142	0.999742	Transcriptional elongation regulator MINIYO
20347	LOCUS_023502-RA	29	12	18	10	7	0.982192	0.00402465	0.999737	putative beta-1,4-xylosyltransferase IRX9H
2226	LOCUS_024890-RA	12	5	18	15	25	0.982204	0.00401789	0.999733	Elongation of fatty acids protein 3-like
18173	LOCUS_029922-RA	114	40	71	56	69	0.982266	0.00401112	0.999728	hypothetical protein
6751	LOCUS_019960-RA	14	13	18	18	8	0.982349	0.00400438	0.999723	Ammonium transporter 1 member 3
19927	LOCUS_000151-RA	39	9	53	25	37	0.982351	0.00399768	0.999718	Serine/threonine-protein kinase Aurora-1
147	LOCUS_014642-RA	20	4	7	14	8	0.982364	0.00399096	0.999713	Heparanase-like protein 2
6650	LOCUS_027500-RA	28	7	39	24	19	0.982384	0.00398425	0.999708	L-ascorbate oxidase
3178	LOCUS_005307-RA	22	2	7	5	7	0.982435	0.00397754	0.999702	hypothetical protein
22384	LOCUS_025709-RA	5	0	8	11	10	0.982445	0.00397085	0.999697	Transcription factor LG2
10695	LOCUS_017925-RA	11	1	20	10	16	0.982505	0.00396416	0.999692	Heavy metal-associated isoprenylated plant protein 34
22696	LOCUS_001159-RA	3	4	2	10	7	0.982536	0.00395749	0.999686	hypothetical protein
895	LOCUS_017466-RA	30	22	35	11	37	0.982665	0.00395083	0.999681	hypothetical protein
6340	LOCUS_014263-RA	39	7	26	12	15	0.98281	0.00394423	0.999675	Protein NLP1
22522	LOCUS_012295-RA	4	0	7	11	4	0.982812	0.00393769	0.999669	hypothetical protein
2765	LOCUS_011829-RA	11	1	20	3	10	0.982833	0.00393115	0.999664	Protein FLOWERING LOCUS T
11027	LOCUS_018817-RA	154	66	111	60	113	0.982863	0.00392461	0.999658	Glycolipid transfer protein 3
2934	LOCUS_008321-RA	42	25	47	46	46	0.982917	0.00391808	0.999652	Lysine-specific histone demethylase 1 1
12863	LOCUS_025742-RA	12	0	9	0	3	0.982941	0.00391157	0.999646	D-inositol 3-phosphate glycosyltransferase
20883	LOCUS_026189-RA	20	3	25	4	14	0.98295	0.00390506	0.999639	Cytochrome b561, DM13 and DOMON domain-containing protein At5g54830
3565	LOCUS_002376-RA	515	200	431	233	392	0.98299	0.00389855	0.999633	Trihelix transcription factor GT-1
22159	LOCUS_016468-RA	6	5	16	0	6	0.983092	0.00389206	0.999627	Cytochrome P450 94B3
23698	LOCUS_025514-RA	1	6	10	7	8	0.983104	0.00388561	0.99962	Synaptotagmin-2
5382	LOCUS_011871-RA	55	16	62	19	45	0.98321	0.00387916	0.999614	hypothetical protein
20083	LOCUS_003533-RA	35	17	50	40	37	0.983219	0.00387276	0.999607	Protein ACCUMULATION AND REPLICATION OF CHLOROPLASTS 3
1516	LOCUS_007607-RB	20	15	25	27	18	0.983229	0.00386635	0.999601	Serine/threonine-protein kinase ATG1c
24324	LOCUS_006820-RA	0	6	7	5	5	0.983238	0.00385994	0.999594	ATPase family AAA domain-containing protein 1
977	LOCUS_028263-RA	555	243	475	242	424	0.983241	0.00385353	0.999587	Pre-mRNA-splicing factor syf2
13673	LOCUS_002959-RA	14	3	20	15	23	0.983259	0.00384712	0.99958	hypothetical protein
21545	LOCUS_018095-RA	11	3	2	1	12	0.983265	0.00384071	0.999573	Receptor-like protein EIX2
96	LOCUS_008139-RA	100	37	85	34	52	0.983283	0.00383429	0.999565	Hydroxyphenylpyruvate reductase
20128	LOCUS_005123-RA	34	23	37	30	18	0.983298	0.00382788	0.999558	hypothetical protein
3612	LOCUS_017830-RA	18	11	20	8	4	0.983321	0.00382147	0.999551	Zinc-finger homeodomain protein 2
658	LOCUS_012704-RA	39	5	30	18	22	0.98333	0.00381506	0.999543	Mitochondrial phosphate carrier protein 1, mitochondrial
9442	LOCUS_021337-RA	674	256	616	420	517	0.983357	0.00380865	0.999535	hypothetical protein
11792	LOCUS_008156-RA	138	56	107	91	120	0.983383	0.00380225	0.999527	Peroxisomal nicotinamide adenine dinucleotide carrier
9487	LOCUS_016940-RA	5	8	18	6	4	0.983421	0.00379586	0.999519	PRA1 family protein B4
20399	LOCUS_023434-RA	28	6	36	12	30	0.98345	0.00378948	0.999511	Coiled-coil domain-containing protein 124
8999	LOCUS_010040-RA	21	14	29	7	9	0.983453	0.0037831	0.999503	putative E3 ubiquitin-protein ligase RHC1A
17954	LOCUS_015608-RA	129	69	177	91	148	0.983488	0.00377672	0.999495	Sodium/hydrogen exchanger 7
22198	LOCUS_022452-RA	6	1	17	2	4	0.983536	0.00377036	0.999486	hypothetical protein
21911	LOCUS_026371-RA	8	10	13	2	16	0.983564	0.00376401	0.999478	Pentatricopeptide repeat-containing protein At3g12770
1389	LOCUS_021603-RA	235	122	234	135	245	0.983567	0.00375766	0.999469	E3 ubiquitin-protein ligase RMA1H1
3437	LOCUS_020736-RA	26	8	12	4	8	0.983574	0.00375132	0.99946	putative galacturonosyltransferase 11
2017	LOCUS_005335-RA	84	22	91	55	64	0.98362	0.00374497	0.999451	Protein WHAT'S THIS FACTOR 1
19643	LOCUS_017395-RA	48	12	35	12	33	0.983627	0.00373863	0.999442	putative transmembrane ascorbate ferrireductase 2
1101	LOCUS_016693-RA	4	3	17	10	6	0.983631	0.0037323	0.999432	Protein SHORT INTERNODES
11402	LOCUS_012107-RA	5	1	14	0	4	0.983647	0.00372596	0.999423	hypothetical protein
20349	LOCUS_025779-RA	29	9	10	11	10	0.983654	0.00371962	0.999413	GTP-binding nuclear protein Ran-3
4933	LOCUS_010480-RA	30	6	17	5	11	0.983689	0.00371328	0.999404	dCTP pyrophosphatase 1
13633	LOCUS_011354-RA	55	22	69	31	68	0.983723	0.00370694	0.999394	hypothetical protein
22712	LOCUS_002782-RA	3	5	13	0	7	0.983792	0.00370063	0.999384	hypothetical protein
13747	LOCUS_006824-RA	4	0	14	1	5	0.983801	0.00369433	0.999374	Protein ALTERED XYLOGLUCAN 4-like
21414	LOCUS_002150-RA	12	11	7	2	14	0.983816	0.00368804	0.999363	hypothetical protein
20059	LOCUS_015755-RA	36	26	41	40	42	0.983823	0.00368175	0.999353	Autophagy-related protein 18a
10103	LOCUS_013029-RA	30	9	45	15	34	0.983826	0.00367545	0.999342	Auxin efflux carrier component 1a
19493	LOCUS_022280-RA	53	12	41	32	47	0.983826	0.00366915	0.999331	SNF1-related protein kinase regulatory subunit beta-3
11710	LOCUS_022370-RA	69	28	49	20	51	0.983835	0.00366285	0.99932	Protein OSB3, chloroplastic/mitochondrial
6683	LOCUS_012523-RA	25	2	13	8	9	0.983864	0.00365654	0.999309	hypothetical protein
22185	LOCUS_021176-RA	6	12	15	4	6	0.983932	0.00365024	0.999298	Heptahelical transmembrane protein ADIPOR2
12837	LOCUS_015500-RA	195	86	197	144	192	0.983985	0.00364397	0.999286	putative WRKY transcription factor 39
781	LOCUS_009882-RA	145	48	162	67	106	0.984001	0.00363772	0.999275	Trihelix transcription factor ASIL2
6499	LOCUS_007121-RA	4	4	16	1	4	0.984009	0.00363147	0.999263	RING-H2 finger protein ATL63
16832	LOCUS_013040-RA	247	132	198	118	181	0.984012	0.00362522	0.999251	Succinate dehydrogenase subunit 8A, mitochondrial
20225	LOCUS_020777-RA	32	4	25	8	18	0.984045	0.00361896	0.999239	Serine carboxypeptidase-like 50
21518	LOCUS_008404-RA	11	6	5	2	0	0.98407	0.00361271	0.999227	Pentatricopeptide repeat-containing protein At2g13600
21585	LOCUS_000314-RA	10	12	6	9	16	0.984183	0.00360647	0.999214	Ethylene-responsive transcription factor ERF118
8762	LOCUS_005608-RA	33	31	52	24	45	0.984201	0.00360029	0.999201	Probably inactive leucine-rich repeat receptor-like protein kinase IMK2
4656	LOCUS_006572-RA	25	18	37	33	29	0.98424	0.0035941	0.999189	Thaumatin-like protein 1
7711	LOCUS_027005-RA	47	18	56	23	21	0.984253	0.00358793	0.999176	Pectin acetylesterase 12
11162	LOCUS_006844-RA	17	0	15	4	10	0.984282	0.00358176	0.999162	Pentatricopeptide repeat-containing protein At1g14470
8897	LOCUS_003650-RA	4	4	15	12	12	0.9843	0.00357559	0.999149	AT-hook motif nuclear-localized protein 20
16780	LOCUS_021087-RA	255	85	216	135	153	0.984302	0.00356943	0.999135	Serine/threonine-protein kinase BSK1
8227	LOCUS_010521-RA	42	20	26	17	16	0.984321	0.00356326	0.999122	Respiratory burst oxidase A
8025	LOCUS_010382-RA	10	1	13	9	2	0.984425	0.0035571	0.999108	hypothetical protein
9731	LOCUS_022137-RA	64	27	63	18	39	0.984437	0.00355099	0.999094	F-box protein At1g55000
21370	LOCUS_015582-RA	13	0	9	0	7	0.984462	0.00354487	0.999079	Protein RICE SALT SENSITIVE 3
20462	LOCUS_026690-RA	27	4	18	4	16	0.984487	0.00353876	0.999065	Uncharacterized protein At4g06744
12207	LOCUS_025663-RA	235	112	223	179	202	0.984571	0.00353266	0.99905	Autophagy-related protein 18f
21171	LOCUS_007297-RA	15	0	7	1	8	0.984571	0.00352659	0.999035	hypothetical protein
25283	LOCUS_015515-RA	0	6	7	4	4	0.984571	0.00352052	0.99902	CBS domain-containing protein CBSCBSPB3
5670	LOCUS_009270-RA	303	139	274	121	212	0.984605	0.00351444	0.999005	LanC-like protein GCL2
9310	LOCUS_023349-RA	11	2	20	2	8	0.984675	0.00350837	0.998989	Transcription factor MYB3
6697	LOCUS_001456-RA	233	119	310	152	195	0.984683	0.00350233	0.998973	La-related protein 1A
7414	LOCUS_010356-RA	38	8	29	8	22	0.984715	0.00349629	0.998957	hypothetical protein
3556	LOCUS_007352-RA	78	34	85	25	55	0.984718	0.00349026	0.998941	40S ribosomal protein S14
3875	LOCUS_020012-RA	640	355	723	381	475	0.984771	0.00348423	0.998925	Plant intracellular Ras-group-related LRR protein 6
18237	LOCUS_020684-RA	110	49	82	37	73	0.984785	0.00347821	0.998908	F-box/LRR-repeat protein At1g67190
1473	LOCUS_013653-RA	16	17	24	5	18	0.984794	0.0034722	0.998891	DNA-3-methyladenine glycosylase 1
7468	LOCUS_002022-RA	20	17	37	23	17	0.984802	0.00346619	0.998874	Transcription factor MYBS3
12433	LOCUS_027274-RA	132	47	113	44	94	0.984823	0.00346017	0.998857	30-kDa cleavage and polyadenylation specificity factor 30
5870	LOCUS_018108-RA	24	6	7	8	18	0.984844	0.00345416	0.998839	Transcription factor MYB30
17450	LOCUS_025988-RA	171	84	159	84	172	0.984878	0.00344815	0.998821	Zinc finger CCCH domain-containing protein 56
19753	LOCUS_019773-RA	45	9	24	18	26	0.984882	0.00344216	0.998803	Pathogenesis-related protein 5
20666	LOCUS_013001-RA	23	13	13	4	9	0.984908	0.00343616	0.998785	Transcription initiation factor IIB
20576	LOCUS_004993-RA	24	7	8	7	20	0.984928	0.00343016	0.998766	Pentatricopeptide repeat-containing protein At2g13600
17398	LOCUS_015925-RA	176	93	138	77	133	0.984981	0.00342418	0.998747	hypothetical protein
12059	LOCUS_000264-RA	2	8	6	5	2	0.98501	0.00341821	0.998728	hypothetical protein
20885	LOCUS_026751-RA	20	8	14	2	6	0.985016	0.00341225	0.998709	hypothetical protein
6049	LOCUS_026167-RA	221	105	253	166	228	0.98503	0.00340629	0.998689	Protein ANTHESIS POMOTING FACTOR 1
17684	LOCUS_011976-RA	150	56	164	76	148	0.985041	0.00340033	0.998669	Protein S-acyltransferase 11
10993	LOCUS_015383-RA	14	0	2	4	8	0.985046	0.00339437	0.998649	Autophagy-related protein 16
10721	LOCUS_009542-RA	114	34	106	54	104	0.985048	0.0033884	0.998628	Sperm-associated antigen 1
6286	LOCUS_014576-RA	6	10	13	8	3	0.985283	0.00338243	0.998608	ABC transporter C family member 3
581	LOCUS_022334-RA	15	14	24	4	20	0.985287	0.00337658	0.998587	hypothetical protein
17439	LOCUS_000415-RA	171	71	148	95	91	0.985353	0.00337072	0.998566	Sm-like protein LSM1B
21196	LOCUS_017236-RA	15	0	3	5	9	0.985403	0.00336489	0.998544	putative E3 ubiquitin ligase SUD1
6669	LOCUS_003209-RA	266	106	198	116	172	0.985408	0.00335908	0.998523	60S ribosomal protein L22-2
19022	LOCUS_023284-RA	70	21	69	32	33	0.985456	0.00335326	0.998501	UPF0496 protein At4g34320
21106	LOCUS_011589-RA	16	13	22	14	6	0.98546	0.00334747	0.998479	DNA-3-methyladenine glycosylase 1
512	LOCUS_013194-RA	2	1	8	8	2	0.985468	0.00334167	0.998456	hypothetical protein
20066	LOCUS_019764-RA	36	18	22	15	13	0.985479	0.00333587	0.998434	hypothetical protein
19961	LOCUS_000082-RA	38	12	45	27	18	0.985581	0.00333007	0.998411	hypothetical protein
8543	LOCUS_001780-RA	54	31	76	53	68	0.985613	0.00332431	0.998387	COMPASS-like H3K4 histone methylase component WDR5B
17014	LOCUS_022722-RA	221	119	296	135	185	0.985615	0.00331857	0.998364	Protein neuralized
7431	LOCUS_020202-RA	56	16	51	36	59	0.985643	0.00331282	0.99834	Rho guanine nucleotide exchange factor 8
3696	LOCUS_011506-RA	48	15	35	11	33	0.985695	0.00330708	0.998316	hypothetical protein
21736	LOCUS_015735-RA	9	10	17	3	4	0.985759	0.00330136	0.998291	hypothetical protein
19784	LOCUS_015669-RA	44	23	47	17	19	0.98584	0.00329567	0.998267	Cinnamoyl-CoA reductase-like SNL6
5002	LOCUS_005077-RA	141	76	120	75	139	0.985858	0.00329001	0.998242	Exosome complex component RRP42
19552	LOCUS_011651-RA	51	33	56	37	69	0.985924	0.00328436	0.998217	hypothetical protein
9920	LOCUS_025326-RA	158	69	112	65	97	0.985947	0.00327874	0.998191	F-box protein SKIP22
9734	LOCUS_022134-RA	15	0	8	1	5	0.985951	0.00327312	0.998165	Dof zinc finger protein DOF5.7
21547	LOCUS_018155-RA	11	0	11	0	8	0.986033	0.0032675	0.998139	Fructose-1,6-bisphosphatase, cytosolic
12599	LOCUS_014412-RA	4	2	12	4	0	0.986058	0.00326191	0.998113	Zinc finger protein ZAT11
11729	LOCUS_019760-RA	777	378	888	453	744	0.986097	0.00325634	0.998086	Vacuolar protein sorting-associated protein 35B
17055	LOCUS_021239-RA	215	108	279	138	224	0.986116	0.00325077	0.998059	O-fucosyltransferase 1
9681	LOCUS_006577-RA	21	14	28	16	8	0.986144	0.00324522	0.998032	hypothetical protein
2656	LOCUS_026882-RA	15	5	25	5	6	0.986154	0.00323967	0.998004	Pentatricopeptide repeat-containing protein At1g06143
1036	LOCUS_027752-RA	15	4	4	13	8	0.98619	0.00323412	0.997976	RING-H2 finger protein ATL57
23524	LOCUS_011032-RA	1	3	11	4	2	0.986196	0.00322858	0.997948	DNA-directed RNA polymerase subunit beta
6457	LOCUS_006909-RA	21	7	30	8	8	0.986202	0.00322304	0.997919	Pathogenesis-related protein PR-1
21204	LOCUS_021980-RA	15	16	30	10	26	0.986207	0.0032175	0.99789	Putative disease resistance protein RGA3
1456	LOCUS_027502-RA	2	2	15	3	5	0.986235	0.00321195	0.99786	Transcription repressor OFP13
21095	LOCUS_007930-RA	16	4	3	1	5	0.986253	0.00320641	0.997831	hypothetical protein
631	LOCUS_019352-RA	24	10	24	4	9	0.986253	0.00320088	0.9978	MDIS1-interacting receptor like kinase 1
366	LOCUS_006032-RA	9	4	22	10	5	0.986257	0.00319534	0.99777	Late embryogenesis abundant protein 31
21014	LOCUS_006165-RA	17	10	7	16	12	0.986257	0.0031898	0.997739	hypothetical protein
22614	LOCUS_022576-RA	4	2	14	4	1	0.986268	0.00318425	0.997707	NAC domain-containing protein 22
17621	LOCUS_011654-RA	155	108	168	96	150	0.986309	0.0031787	0.997675	Transmembrane protein 87A
1991	LOCUS_022315-RA	6	2	19	8	5	0.986316	0.00317317	0.997643	Expansin-A15
2892	LOCUS_028116-RA	628	357	698	447	575	0.986317	0.00316763	0.99761	AT-rich interactive domain-containing protein 4
24758	LOCUS_010715-RA	0	3	10	5	6	0.986367	0.00316209	0.997577	Galactolipase DONGLE, chloroplastic
23190	LOCUS_020120-RA	2	6	9	0	7	0.986425	0.00315657	0.997544	Tropinone reductase At5g06060
2739	LOCUS_009282-RA	14	4	24	8	5	0.986426	0.00315108	0.99751	putative protein phosphatase 2C 78
20427	LOCUS_008912-RA	27	5	33	23	22	0.986431	0.00314558	0.997475	Pentatricopeptide repeat-containing protein At1g62260, mitochondrial
16979	LOCUS_001766-RA	225	71	174	110	148	0.98644	0.00314008	0.997441	hypothetical protein
20409	LOCUS_000081-RA	27	3	26	15	13	0.986444	0.00313457	0.997406	hypothetical protein
9879	LOCUS_003089-RA	52	18	53	17	50	0.986483	0.00312906	0.99737	E3 ubiquitin-protein ligase RNF5
12008	LOCUS_023898-RA	41	23	57	32	23	0.986499	0.00312357	0.997334	Phosphatidylinositol transfer protein 3
3915	LOCUS_013432-RA	131	73	155	86	84	0.98652	0.00311808	0.997297	U-box domain-containing protein 43
5138	LOCUS_011220-RA	14	3	11	14	4	0.986541	0.00311259	0.99726	putative inorganic phosphate transporter 1-4
21972	LOCUS_007673-RA	7	2	12	2	0	0.986561	0.00310711	0.997223	putative F-box protein At2g36090
4631	LOCUS_007486-RA	102	76	120	80	91	0.986581	0.00310164	0.997185	Remorin 4.1
21195	LOCUS_015488-RA	15	6	14	3	2	0.986585	0.00309617	0.997147	Glucan endo-1,3-beta-glucosidase 6
13025	LOCUS_007508-RA	71	24	61	22	36	0.986609	0.00309069	0.997108	Aldehyde oxidase GLOX
11332	LOCUS_006380-RA	981	411	939	451	778	0.986731	0.00308523	0.997069	Protein NBR1
20197	LOCUS_000569-RA	32	9	19	7	10	0.986788	0.00307982	0.997029	hypothetical protein
20542	LOCUS_014344-RA	25	24	33	20	17	0.986834	0.00307443	0.99699	hypothetical protein
21620	LOCUS_009166-RA	10	0	13	12	9	0.986838	0.00306907	0.99695	hypothetical protein
23276	LOCUS_025162-RA	2	6	14	5	4	0.986864	0.0030637	0.996909	Cytochrome P450 CYP72A219
16644	LOCUS_024413-RA	277	109	234	157	162	0.986872	0.00305834	0.996868	Isocitrate dehydrogenase [NADP], chloroplastic/mitochondrial
15948	LOCUS_005789-RA	455	215	567	274	374	0.986898	0.00305298	0.996826	Serine/threonine-protein phosphatase PP2A-4 catalytic subunit
10118	LOCUS_014223-RA	4	10	13	10	8	0.986915	0.00304762	0.996784	Uncharacterized protein At5g39865
9334	LOCUS_023905-RA	15	6	5	11	18	0.987026	0.00304227	0.996741	Lipase
15611	LOCUS_009259-RA	625	269	564	274	432	0.987048	0.00303698	0.996698	hypothetical protein
19066	LOCUS_009093-RA	68	35	45	25	40	0.987048	0.00303169	0.996655	Dual specificity protein kinase YAK1
21801	LOCUS_003883-RA	8	2	11	15	8	0.987103	0.00302639	0.996611	Pentatricopeptide repeat-containing protein At4g19220, mitochondrial
20629	LOCUS_027489-RA	24	14	30	9	9	0.987158	0.00302112	0.996567	Auxin-responsive protein IAA1
13855	LOCUS_029805-RA	14	2	7	4	18	0.987171	0.00301587	0.996522	UDP-glycosyltransferase 92A1
3013	LOCUS_010387-RA	75	48	91	41	46	0.987178	0.00301062	0.996477	Pentatricopeptide repeat-containing protein At2g06000
21560	LOCUS_022755-RA	11	4	5	1	0	0.98719	0.00300537	0.996431	Transcription factor MYB20
21082	LOCUS_001778-RA	16	0	6	5	12	0.987202	0.00300012	0.996385	putative galactinol--sucrose galactosyltransferase 2
708	LOCUS_026485-RA	68	48	104	49	83	0.987205	0.00299487	0.996338	hypothetical protein
13254	LOCUS_002209-RA	19	12	36	11	30	0.987213	0.00298962	0.996291	Pentatricopeptide repeat-containing protein At4g33990
6841	LOCUS_015198-RA	47	18	67	34	31	0.987291	0.00298437	0.996243	hypothetical protein
12811	LOCUS_001619-RA	600	338	652	363	587	0.987299	0.00297915	0.996194	CCR4-NOT transcription complex subunit 10
19496	LOCUS_027505-RA	53	16	43	14	26	0.987313	0.00297393	0.996145	G-type lectin S-receptor-like serine/threonine-protein kinase At1g34300
5709	LOCUS_006571-RA	232	73	195	105	172	0.987315	0.00296872	0.996096	Receptor y region, transmembrane domain- and RING domain-containing protein 1
10457	LOCUS_001482-RA	28	12	28	15	8	0.98733	0.0029635	0.996046	hypothetical protein
21494	LOCUS_000804-RA	11	8	13	10	2	0.987357	0.00295828	0.995995	Cysteine-rich repeat secretory protein 60
21351	LOCUS_009368-RA	13	8	3	2	11	0.987358	0.00295307	0.995944	Pentatricopeptide repeat-containing protein At4g33170
137	LOCUS_018024-RA	1	6	10	2	7	0.987363	0.00294785	0.995892	Scopoletin glucosyltransferase
8623	LOCUS_019275-RA	7	7	10	15	6	0.987436	0.00294264	0.995839	Cationic amino acid transporter 1
14818	LOCUS_010628-RA	5	4	12	0	12	0.987443	0.00293745	0.995786	Cyclin-U1-1
18647	LOCUS_017574-RA	87	22	85	40	52	0.987458	0.00293227	0.995733	E3 ubiquitin protein ligase RIE1
17832	LOCUS_011912-RA	137	49	96	56	74	0.987613	0.00292708	0.995678	hypothetical protein
23108	LOCUS_014955-RA	2	4	15	5	4	0.987638	0.00292198	0.995624	putative WRKY transcription factor 41
9413	LOCUS_019317-RA	256	109	243	102	167	0.987653	0.00291688	0.995569	putative protein phosphatase 2C 27
11959	LOCUS_002274-RA	7	0	6	10	2	0.987686	0.00291179	0.995514	E3 ubiquitin-protein ligase MARCH4
21114	LOCUS_014960-RA	16	18	23	10	10	0.9877	0.0029067	0.995458	putative serine acetyltransferase 5
22033	LOCUS_024126-RA	7	8	7	0	2	0.987715	0.00290162	0.995401	Glycine-rich protein 2
20861	LOCUS_017547-RA	20	7	28	5	24	0.987724	0.00289655	0.995344	hypothetical protein
17681	LOCUS_000028-RA	150	48	161	98	126	0.987773	0.00289147	0.995286	Vacuolar protein sorting-associated protein 55
9514	LOCUS_021339-RA	20	7	22	4	6	0.987778	0.00288641	0.995228	Uncharacterized protein At3g27210
21750	LOCUS_019963-RA	9	0	2	9	4	0.98782	0.00288135	0.995169	Pentatricopeptide repeat-containing protein ELI1, chloroplastic
3377	LOCUS_016140-RA	4	2	17	2	6	0.987823	0.00287631	0.995109	Histone deacetylase 1
10444	LOCUS_019390-RA	6	6	16	15	10	0.987839	0.00287126	0.995049	Protein EXORDIUM-like 2
6257	LOCUS_000501-RA	77	57	85	62	85	0.98794	0.00286622	0.994988	Receptor y region, transmembrane domain- and RING domain-containing protein 4
21575	LOCUS_027981-RA	11	8	6	12	18	0.987944	0.00286122	0.994927	4-coumarate--CoA ligase-like 4
283	LOCUS_009475-RA	65	21	67	25	62	0.987964	0.00285623	0.994865	putative serine/threonine-protein kinase PIX13
14123	LOCUS_005958-RA	95	40	101	33	62	0.987991	0.00285124	0.994803	Zinc finger CCCH domain-containing protein ZFN-like
235	LOCUS_016958-RA	154	48	141	70	129	0.988	0.00284625	0.994739	hypothetical protein
535	LOCUS_022449-RA	132	78	142	59	91	0.988005	0.00284127	0.994676	putative magnesium transporter NIPA6
21636	LOCUS_012913-RA	10	0	16	2	7	0.988101	0.00283628	0.994611	Zinc finger protein CONSTANS-LIKE 16
5394	LOCUS_019052-RA	74	46	114	45	78	0.988157	0.00283135	0.994546	Tyrosyl-DNA phosphodiesterase 2
8614	LOCUS_002544-RA	74	52	108	67	84	0.988165	0.00282643	0.994481	Serine/threonine-protein kinase STY17
19714	LOCUS_015834-RA	46	12	32	11	26	0.988197	0.00282152	0.994415	hypothetical protein
5220	LOCUS_027250-RA	102	67	107	44	86	0.988201	0.00281661	0.994348	Mediator of RNA polymerase II transcription subunit 20a
19902	LOCUS_005108-RA	40	12	22	9	21	0.988208	0.00281171	0.99428	Protein YABBY 6
6180	LOCUS_000102-RA	58	40	45	40	51	0.988226	0.0028068	0.994212	hypothetical protein
7686	LOCUS_016242-RA	79	31	96	68	68	0.988237	0.0028019	0.994143	Protein PAT1 1
20899	LOCUS_001971-RA	19	1	12	3	7	0.988255	0.002797	0.994073	hypothetical protein
19063	LOCUS_005517-RA	68	26	74	22	56	0.988256	0.0027921	0.994003	DEAD-box ATP-dependent RNA helicase 50
20486	LOCUS_016442-RA	26	4	19	9	7	0.988311	0.0027872	0.993932	putative pectinesterase/pectinesterase inhibitor 34
22981	LOCUS_005427-RA	2	4	11	4	1	0.988313	0.00278232	0.99386	hypothetical protein
19721	LOCUS_018492-RA	46	20	48	15	21	0.988353	0.00277744	0.993787	Floral homeotic protein APETALA 2
21885	LOCUS_018863-RA	8	3	9	12	2	0.988408	0.00277257	0.993714	Putative pentatricopeptide repeat-containing protein At3g11460, mitochondrial
18703	LOCUS_000993-RA	84	31	65	31	73	0.988445	0.00276773	0.99364	hypothetical protein
2929	LOCUS_002044-RA	24	18	34	13	12	0.98846	0.00276291	0.993566	hypothetical protein
21635	LOCUS_012736-RA	10	7	8	0	2	0.988461	0.00275808	0.993491	hypothetical protein
4040	LOCUS_007327-RA	160	64	164	101	167	0.988489	0.00275326	0.993415	Peptidyl-tRNA hydrolase 2, mitochondrial
17641	LOCUS_029666-RA	154	98	137	89	134	0.988526	0.00274844	0.993338	Vacuolar protein sorting-associated protein 24 1
18472	LOCUS_002068-RA	95	49	86	38	51	0.988532	0.00274364	0.993261	Alpha-galactosidase 3
2727	LOCUS_000435-RA	96	60	75	60	77	0.988591	0.00273883	0.993183	Patatin-like phospholipase domain-containing protein 4
3378	LOCUS_001939-RA	342	166	329	147	234	0.988631	0.00273406	0.993104	Glycosyltransferase family protein 64 protein C5
13764	LOCUS_025309-RA	4	7	12	0	6	0.988664	0.0027293	0.993025	Protein MARD1
20288	LOCUS_014136-RA	30	12	35	31	20	0.988704	0.00272455	0.992945	putative serine incorporator
22453	LOCUS_004575-RA	4	4	6	8	0	0.988732	0.00271982	0.992864	Respiratory burst oxidase C
5286	LOCUS_030086-RA	36	15	33	10	14	0.988744	0.0027151	0.992783	hypothetical protein
14412	LOCUS_006232-RA	219	82	200	84	156	0.988784	0.00271038	0.992701	Heterogeneous nuclear ribonucleoprotein F
7021	LOCUS_000304-RA	248	93	257	111	163	0.988822	0.00270568	0.992618	GATA transcription factor 18
17174	LOCUS_015288-RA	200	95	183	81	124	0.988827	0.00270099	0.992534	Zinc finger CCCH domain-containing protein 54
8509	LOCUS_022990-RA	77	51	109	68	68	0.988884	0.0026963	0.99245	Mitogen-activated protein kinase kinase kinase 5
8560	LOCUS_001168-RA	68	28	57	57	58	0.988931	0.00269164	0.992365	UPF0496 protein At3g19330
16915	LOCUS_015424-RA	234	118	291	122	219	0.988934	0.002687	0.99228	putative LRR receptor-like serine/threonine-protein kinase At1g12460
16809	LOCUS_008300-RA	250	93	287	163	199	0.988943	0.00268235	0.992193	Glucosidase 2 subunit beta
2581	LOCUS_010731-RA	14	2	12	0	8	0.988989	0.00267771	0.992106	Ethylene-responsive transcription factor ERF114
22167	LOCUS_018167-RA	6	8	1	6	4	0.989078	0.00267309	0.992018	Xyloglucan galactosyltransferase XLT2
10795	LOCUS_026081-RA	12	6	2	6	2	0.989145	0.00266851	0.99193	Hydroxymethylglutaryl-CoA lyase, mitochondrial
2406	LOCUS_019718-RA	3	6	6	9	2	0.989155	0.00266396	0.991842	bZIP transcription factor 2
5523	LOCUS_026753-RA	113	44	92	67	111	0.989213	0.00265941	0.991752	Nuclear transcription factor Y subunit A-10
20622	LOCUS_025357-RA	24	20	20	22	27	0.989254	0.00265489	0.991662	Uncharacterized protein At2g33490
21857	LOCUS_014406-RA	8	4	22	11	18	0.989283	0.00265039	0.991572	Abscisic acid receptor PYL5
3002	LOCUS_007504-RA	115	30	106	52	74	0.989289	0.0026459	0.99148	Phospholipid:diacylglycerol acyltransferase 1
21064	LOCUS_025321-RA	17	2	16	2	12	0.989342	0.0026414	0.991388	BTB/POZ domain-containing protein POB1
7594	LOCUS_010438-RA	11	0	9	2	1	0.989347	0.00263693	0.991295	Exocyst complex component EXO70B1
8403	LOCUS_010103-RA	231	106	204	166	176	0.989349	0.00263246	0.991201	hypothetical protein
15350	LOCUS_027229-RA	850	369	805	413	725	0.98935	0.00262799	0.991107	1-acyl-sn-glycerol-3-phosphate acyltransferase 2
22094	LOCUS_004179-RA	6	7	21	8	17	0.989376	0.00262351	0.991011	Dof zinc finger protein DOF5.7
19499	LOCUS_000531-RA	52	35	61	37	70	0.989378	0.00261904	0.990915	putative E3 ubiquitin-protein ligase RHC1A
7779	LOCUS_015747-RA	17	3	17	19	15	0.989381	0.00261457	0.990817	Tetraketide alpha-pyrone reductase 1
18503	LOCUS_026652-RA	94	70	129	60	96	0.989403	0.00261009	0.990718	Formin-like protein 1
8038	LOCUS_005057-RA	76	47	67	62	67	0.989433	0.00260562	0.990619	GDP-mannose transporter GONST3
6462	LOCUS_026350-RA	2	0	9	8	5	0.989437	0.00260116	0.990519	Uncharacterized protein At1g66480
20250	LOCUS_015103-RA	31	15	44	34	40	0.989479	0.0025967	0.990418	Laccase-22
19279	LOCUS_021169-RA	60	29	46	49	43	0.98948	0.00259226	0.990316	putative protein phosphatase 2C 34
5084	LOCUS_007178-RA	3	4	12	8	2	0.989554	0.00258781	0.990213	Amino acid transporter AVT3B
12062	LOCUS_000267-RA	433	227	425	248	416	0.98963	0.0025834	0.990109	Putative BPI/LBP family protein At1g04970
19665	LOCUS_001992-RA	47	10	27	17	28	0.989646	0.00257903	0.990006	hypothetical protein
21572	LOCUS_027072-RA	11	3	6	1	0	0.989664	0.00257466	0.989901	Protein IQ-DOMAIN 1
20956	LOCUS_004446-RB	18	4	18	4	4	0.989694	0.0025703	0.989796	hypothetical protein
20614	LOCUS_022598-RA	24	6	14	6	5	0.989703	0.00256595	0.989689	putative WRKY transcription factor 74
7299	LOCUS_011231-RA	52	11	39	22	42	0.989762	0.0025616	0.989582	putative protein phosphatase 2C 78
7210	LOCUS_014710-RA	9	2	6	9	17	0.98978	0.00255728	0.989474	Receptor-like protein EIX2
10750	LOCUS_006744-RA	51	26	75	27	60	0.9898	0.00255296	0.989366	CTL-like protein DDB_G0274487
17862	LOCUS_016094-RA	135	85	116	73	110	0.989831	0.00254865	0.989256	Rac-like GTP-binding protein 3
10339	LOCUS_021621-RA	26	2	16	11	14	0.989837	0.00254435	0.989146	WEB family protein At2g17940
4676	LOCUS_022912-RA	15	2	6	0	8	0.989867	0.00254005	0.989034	Jacalin-related lectin 19
8357	LOCUS_014944-RA	18	4	5	2	4	0.989894	0.00253576	0.988922	ABC transporter G family member 36
8243	LOCUS_003871-RA	45	14	64	27	34	0.989919	0.00253149	0.988809	Phospholipid-transporting ATPase 1
21359	LOCUS_011810-RA	13	6	24	13	6	0.989922	0.00252722	0.988695	Blue-light photoreceptor PHR2
5228	LOCUS_010153-RA	19	4	27	20	18	0.989963	0.00252295	0.98858	36. proline-rich protein
20900	LOCUS_003420-RA	19	10	20	8	30	0.98998	0.0025187	0.988464	Pentatricopeptide repeat-containing protein At2g22410, mitochondrial
11774	LOCUS_024597-RA	15	6	4	2	13	0.989984	0.00251445	0.988347	NDR1/HIN1-like protein 13
16689	LOCUS_005134-RA	269	152	357	180	248	0.990078	0.0025102	0.98823	40S ribosomal protein S20-1
7624	LOCUS_002573-RA	82	54	82	44	89	0.990078	0.002506	0.988112	MADS-box transcription factor 4
684	LOCUS_009998-RA	10	3	21	14	9	0.99009	0.00250179	0.987992	E3 ubiquitin-protein ligase XBAT33
20514	LOCUS_029937-RA	26	16	22	19	36	0.990099	0.00249759	0.987872	hypothetical protein
6002	LOCUS_011694-RA	55	14	47	40	38	0.9901	0.00249338	0.987751	Exocyst complex component EXO70A1
4867	LOCUS_022498-RA	5	10	6	3	2	0.990113	0.00248917	0.987628	Ethylene-responsive transcription factor ERF011
20558	LOCUS_025064-RB	25	7	19	4	8	0.990147	0.00248497	0.987505	Myosin-11
20403	LOCUS_030587-RA	28	14	37	22	13	0.990159	0.00248078	0.987381	hypothetical protein
18985	LOCUS_014167-RA	71	22	69	27	64	0.990166	0.00247659	0.987255	putative sugar phosphate/phosphate translocator At3g11320
18746	LOCUS_028156-RA	83	47	58	45	53	0.990244	0.0024724	0.987129	Monoglyceride lipase
14601	LOCUS_030573-RA	19	10	14	11	4	0.990247	0.00246825	0.987002	S-norcoclaurine synthase 1
21782	LOCUS_000822-RA	8	3	20	11	6	0.990257	0.0024641	0.986874	GDSL esterase/lipase At2g04570
8804	LOCUS_001732-RA	11	6	12	8	1	0.990268	0.00245994	0.986745	Cationic amino acid transporter 1
7470	LOCUS_002024-RA	120	57	115	98	95	0.990309	0.00245579	0.986614	2-oxoglutarate-Fe(II) type oxidoreductase hxnY
4190	LOCUS_021604-RA	10	1	11	12	4	0.990377	0.00245166	0.986483	Pentatricopeptide repeat-containing protein At5g66520
25499	LOCUS_017249-RA	0	4	7	6	6	0.990378	0.00244756	0.986352	Rhamnogalacturonate lyase
6015	LOCUS_007144-RA	63	41	99	49	77	0.990395	0.00244346	0.986219	Phosphatidyl-N-methylethanolamine N-methyltransferase
4304	LOCUS_014880-RA	39	27	51	30	57	0.990409	0.00243936	0.986086	hypothetical protein
21688	LOCUS_031208-RA	10	2	18	4	17	0.990418	0.00243527	0.985951	hypothetical protein
21188	LOCUS_014129-RA	15	3	16	3	3	0.990438	0.00243118	0.985815	hypothetical protein
5235	LOCUS_011892-RA	373	161	315	167	300	0.990468	0.00242709	0.985678	Protein NTM1-like 9
21042	LOCUS_014589-RA	17	18	13	8	16	0.990472	0.00242302	0.98554	hypothetical protein
6875	LOCUS_009521-RA	199	71	205	135	176	0.990494	0.00241894	0.985401	Protein ALP1-like
4705	LOCUS_014458-RA	10	0	10	0	9	0.99052	0.00241487	0.985261	Copper transport protein ATX1
21426	LOCUS_005185-RA	12	14	11	15	16	0.990565	0.00241081	0.98512	Rhodanese-like domain-containing protein 17
13593	LOCUS_011010-RA	5	4	8	14	8	0.990568	0.00240678	0.984978	putative LRR receptor-like serine/threonine-protein kinase At1g34110
[truncated: 18,789 more rows]

## Sheet: NDE_Mbal_non_Orthologus_aba (2)
	Geneid	Abuab	Bandala	BC3	Inosa	Tangongon	likes	FDR.NDE	FWER.NDE	Description
10291	LOCUS_011739-RA	1918	866	1670	892	1367	0.902223	0.0183727	1	Dolichyl-diphosphooligosaccharide--protein glycosyltransferase subunit 1A
15004	LOCUS_021022-RA	1892	801	1628	1062	1373	0.999407	0.000268651	0.136456	Guanosine nucleotide diphosphate dissociation inhibitor 2
5465	LOCUS_017384-RA	1763	681	1745	863	1271	0.994585	0.00155017	0.899657	Suppressor of RPS4-RLD 1
7785	LOCUS_009544-RA	1746	831	1754	1057	1292	0.999999	4.09925e-07	1.22977e-06	WD repeat-containing protein 3
15022	LOCUS_000932-RA	1690	907	1542	962	1311	0.994388	0.00159267	0.908171	40S ribosomal protein S14
12970	LOCUS_015977-RA	1662	780	1687	850	1323	1	1.76633e-07	1.76633e-07	putative manganese-transporting ATPase PDR2
12086	LOCUS_001677-RA	1629	698	1589	988	1304	1	2.35385e-07	4.7077e-07	putative cellulose synthase A catalytic subunit 1 [UDP-forming]
13999	LOCUS_004364-RA	1621	854	1567	875	1348	0.999977	1.05493e-05	0.000168776	ATPase family AAA domain-containing protein 1
15135	LOCUS_006466-RA	1209	529	1089	582	942	0.999527	0.000220199	0.0965433	AUGMIN subunit 8
383	LOCUS_004501-RA	1184	512	984	636	942	0.95201	0.00976318	1	Importin subunit beta-1
2531	LOCUS_021475-RA	1171	515	1125	660	995	0.999951	2.96961e-05	0.00148373	Protein MEI2-like 2
6878	LOCUS_005665-RA	1147	554	1207	696	774	0.866547	0.0235494	1	Transmembrane 9 superfamily member 7
11003	LOCUS_018734-RA	1136	492	984	562	791	0.999453	0.000252283	0.122524	putative E3 ubiquitin-protein ligase ARI8
1381	LOCUS_025724-RA	1087	459	949	641	803	0.999358	0.000287423	0.152849	hypothetical protein
11727	LOCUS_000900-RA	1086	462	924	493	842	0.744443	0.0429958	1	putative serine/threonine-protein kinase WNK1
15205	LOCUS_002141-RA	1064	450	960	506	847	0.997746	0.000758932	0.555946	Eukaryotic initiation factor 4A-III A
12626	LOCUS_008787-RA	1014	508	1067	536	768	0.99996	2.2469e-05	0.000763666	Two-component response regulator-like PRR73
7426	LOCUS_016445-RA	1010	429	1017	559	869	0.999955	2.57751e-05	0.00105624	RNA-binding KH domain-containing protein RCF3
5278	LOCUS_011782-RA	1009	489	964	572	765	0.999996	1.21747e-06	4.86989e-06	Non-lysosomal glucosylceramidase
10541	LOCUS_005981-RA	1008	516	975	645	815	0.999851	7.88966e-05	0.0133235	DDB1- and CUL4-associated factor 13
3744	LOCUS_020445-RA	1007	479	1159	561	936	0.822932	0.0307496	1	Peroxisomal membrane protein PEX14
2053	LOCUS_005434-RA	989	499	958	529	732	0.999915	4.63131e-05	0.00415963	Serine/threonine-protein kinase EDR1
11332	LOCUS_006380-RA	981	411	939	451	778	0.986731	0.00308523	0.997069	Protein NBR1
10477	LOCUS_027966-RA	976	414	854	534	717	0.999915	4.7161e-05	0.00432954	Nuclear poly(A) polymerase 1
11111	LOCUS_003072-RA	965	405	913	583	766	0.999849	8.05391e-05	0.0139168	Protein VAC14
15266	LOCUS_024179-RA	956	412	870	507	855	0.781808	0.037392	1	NADH dehydrogenase [ubiquinone] iron-sulfur protein 8, mitochondrial
2678	LOCUS_000640-RA	956	500	909	479	658	0.844698	0.0272739	1	ATPase family AAA domain-containing protein 1
5302	LOCUS_028972-RA	954	433	917	592	869	0.991527	0.00222463	0.97706	Protein IQ-DOMAIN 31
600	LOCUS_017431-RA	944	407	850	437	703	0.999039	0.000383383	0.239525	Actin-interacting protein 1-2
4044	LOCUS_012451-RA	934	410	897	495	670	0.999993	2.98448e-06	2.08912e-05	Protein unc-13
15284	LOCUS_016026-RA	932	391	950	504	644	0.999474	0.00024316	0.114929	Mitogen-activated protein kinase kinase kinase 5
15286	LOCUS_018623-RA	929	468	837	549	835	0.786842	0.0367324	1	26S proteasome regulatory subunit 8 A
2552	LOCUS_017507-RA	883	416	881	454	704	0.999992	3.61561e-06	2.89245e-05	Transmembrane 9 superfamily member 1
15335	LOCUS_019173-RA	870	371	828	484	672	0.999995	2.34418e-06	1.4065e-05	DNA damage-inducible protein 1
15350	LOCUS_027229-RA	850	369	805	413	725	0.98935	0.00262799	0.991107	1-acyl-sn-glycerol-3-phosphate acyltransferase 2
15351	LOCUS_009141-RA	848	411	882	451	639	0.99997	1.44029e-05	0.000302418	CCR4-NOT transcription complex subunit 11
852	LOCUS_014573-RA	832	341	805	419	605	0.999942	3.3307e-05	0.00199647	Shaggy-related protein kinase gamma
8072	LOCUS_018008-RA	820	483	868	537	718	0.991086	0.00231558	0.981414	Exocyst complex component 5
10851	LOCUS_024143-RA	812	390	870	431	571	0.995606	0.00132116	0.840121	Chaperone protein dnaJ 10
15404	LOCUS_015573-RA	789	374	808	370	639	0.996539	0.00108078	0.746334	Plant UBX domain-containing protein 8
11729	LOCUS_019760-RA	777	378	888	453	744	0.986097	0.00325634	0.998086	Vacuolar protein sorting-associated protein 35B
2530	LOCUS_013508-RA	770	352	756	499	666	0.999495	0.000235282	0.108488	Protein MEI2-like 2
4290	LOCUS_003558-RA	769	399	795	378	540	0.900511	0.0186114	1	Erlin-2
12212	LOCUS_004045-RA	761	339	874	388	579	0.890498	0.0199201	1	Polyadenylate-binding protein RBP45
13363	LOCUS_023973-RA	752	402	722	381	516	0.880869	0.0214298	1	Protein trichome birefringence-like 25
9803	LOCUS_005488-RA	741	443	739	447	626	0.948964	0.0102759	1	N-terminal acetyltransferase B complex auxiliary subunit NAA25
10531	LOCUS_016507-RA	739	389	817	420	626	0.999937	3.5853e-05	0.00236355	26S proteasome non-ATPase regulatory subunit 6
3318	LOCUS_024172-RA	727	313	759	505	662	0.850748	0.0263574	1	Protein SCAI
8582	LOCUS_005012-RA	721	388	840	422	583	0.998416	0.000589035	0.423628	putative ADP-ribosylation factor GTPase-activating protein AGD14
2081	LOCUS_001330-RA	716	276	583	350	470	0.969705	0.00648374	1	Phosphatidylinositol/phosphatidylcholine transfer protein SFH6
10453	LOCUS_001477-RA	702	310	603	300	463	0.778395	0.0379094	1	Cullin-3A
4164	LOCUS_008625-RA	701	346	581	406	553	0.927026	0.0140351	1	Mitogen-activated protein kinase 4
14147	LOCUS_027869-RA	696	326	693	465	621	0.997369	0.000878851	0.636303	Polypyrimidine tract-binding 1
4366	LOCUS_017257-RA	691	278	653	362	502	0.999958	2.52979e-05	0.00101142	putative allantoinase
4800	LOCUS_000699-RA	691	297	687	351	443	0.990694	0.00237454	0.983801	FACT complex subunit SPT16
3468	LOCUS_004740-RA	679	297	587	341	484	0.999799	0.000103374	0.0234972	hypothetical protein
6838	LOCUS_021617-RA	674	329	781	483	621	0.964435	0.00756327	1	Transcriptional adapter ADA2
9442	LOCUS_021337-RA	674	256	616	420	517	0.983357	0.00380865	0.999535	hypothetical protein
5578	LOCUS_014306-RA	669	284	591	302	545	0.960984	0.00818535	1	FAM10 family protein At4g22670
10527	LOCUS_004676-RA	667	284	695	390	533	0.999979	7.71057e-06	0.000100233	Signal peptide peptidase-like 2
15551	LOCUS_015168-RA	665	325	687	361	535	0.999991	4.19731e-06	3.77752e-05	Microtubule-associated protein 70-2
15552	LOCUS_018110-RA	665	273	577	411	512	0.992356	0.00201499	0.963086	14-3-3-like protein GF14-C
4120	LOCUS_021992-RA	664	280	705	419	496	0.999094	0.000368208	0.225837	Proteasome subunit alpha type-3
5966	LOCUS_005746-RA	655	274	615	373	441	0.999512	0.000225785	0.1009	THO complex subunit 5B
15576	LOCUS_018622-RA	651	284	566	340	478	0.999868	7.16747e-05	0.0108359	Glycolipid transfer protein 1
11200	LOCUS_017664-RA	651	239	547	300	470	0.972091	0.0059986	0.999999	Vesicle-associated protein 4-2
9906	LOCUS_024543-RA	647	370	678	402	613	0.99063	0.0023866	0.984251	Serine/threonine-protein kinase TOUSLED
10986	LOCUS_010798-RA	644	305	640	350	511	0.999996	1.74513e-06	8.72563e-06	High mobility group B protein 15
15583	LOCUS_018045-RA	643	316	727	412	618	0.998077	0.000662794	0.484088	60S ribosomal protein L17-1
7388	LOCUS_004792-RA	643	309	587	402	460	0.998428	0.000584766	0.419965	Ubiquitin carboxyl-terminal hydrolase MINDY-3
6897	LOCUS_024216-RA	641	265	539	394	524	0.868643	0.0232079	1	GPCR-type G protein COLD1
3875	LOCUS_020012-RA	640	355	723	381	475	0.984771	0.00348423	0.998925	Plant intracellular Ras-group-related LRR protein 6
10562	LOCUS_000168-RA	631	219	607	311	453	0.973595	0.00568853	0.999997	putative E3 ubiquitin-protein ligase HIP1
4312	LOCUS_018852-RA	630	315	758	391	544	0.998903	0.000435361	0.286769	BTB/POZ and MATH domain-containing protein 4
6036	LOCUS_022010-RA	629	356	671	419	581	0.997417	0.00085749	0.622739	putative WD repeat-containing protein C2A9.03
7734	LOCUS_021237-RA	628	321	701	438	627	0.927814	0.0138698	1	Ubiquitin carboxyl-terminal hydrolase 5
2892	LOCUS_028116-RA	628	357	698	447	575	0.986317	0.00316763	0.99761	AT-rich interactive domain-containing protein 4
15611	LOCUS_009259-RA	625	269	564	274	432	0.987048	0.00303698	0.996698	hypothetical protein
2207	LOCUS_006748-RA	623	314	680	422	468	0.9963	0.00113876	0.772274	Serine/threonine-protein phosphatase BSL3
5281	LOCUS_007707-RA	604	327	614	388	550	0.999366	0.00028373	0.149594	Sterol 3-beta-glucosyltransferase UGT80A2
7810	LOCUS_004600-RA	603	277	658	430	493	0.991358	0.00225455	0.978589	putative protein arginine N-methyltransferase 1
15653	LOCUS_019249-RA	603	307	680	409	442	0.966338	0.0072013	1	Transducin beta-like protein 3
12811	LOCUS_001619-RA	600	338	652	363	587	0.987299	0.00297915	0.996194	CCR4-NOT transcription complex subunit 10
15656	LOCUS_021765-RA	600	291	595	366	418	0.999379	0.000278835	0.145308	60S ribosomal protein L10a
5715	LOCUS_003817-RA	596	271	586	272	534	0.711327	0.048093	1	Ubiquitin domain-containing protein DSK2b
4463	LOCUS_019909-RA	595	241	509	343	438	0.997209	0.000918155	0.660296	Carbon catabolite repressor protein 4 2
387	LOCUS_004504-RA	584	263	648	311	441	0.999499	0.000232507	0.106241	SCY1-like protein 2
1019	LOCUS_000687-RA	578	199	505	311	366	0.858089	0.0255518	1	Nuclear pore complex protein NUP50B
7541	LOCUS_013138-RA	572	210	496	332	386	0.973818	0.00564244	0.999997	putative U3 small nucleolar RNA-associated protein 7
2359	LOCUS_019788-RA	571	245	554	280	435	0.999837	8.68976e-05	0.0163759	Calcium-transporting ATPase 1, endoplasmic reticulum-type
10302	LOCUS_014262-RA	568	295	711	411	561	0.706855	0.0489422	1	putative calcium-binding protein C800.10c
15707	LOCUS_002506-RA	567	350	649	344	510	0.978404	0.00471991	0.99996	RNA-binding protein NOB1
9923	LOCUS_013678-RA	566	205	530	263	395	0.99251	0.00198423	0.960473	NHP2-like protein 1
13111	LOCUS_018172-RA	561	242	607	384	517	0.977992	0.00477576	0.999966	Serine/threonine-protein kinase KIPK2
15732	LOCUS_008183-RA	555	297	623	362	550	0.995789	0.00127551	0.825023	Casein kinase II subunit alpha-2
977	LOCUS_028263-RA	555	243	475	242	424	0.983241	0.00385353	0.999587	Pre-mRNA-splicing factor syf2
15750	LOCUS_020449-RA	546	312	600	339	467	0.999719	0.000136644	0.0405613	Protein ENHANCED DISEASE RESISTANCE 2
14806	LOCUS_002864-RA	546	253	550	249	376	0.991782	0.00216589	0.973753	Serine/threonine-protein kinase CTR1
9340	LOCUS_014857-RA	530	273	677	315	451	0.91315	0.0165134	1	Ubiquitin carboxyl-terminal hydrolase 17
1454	LOCUS_006166-RA	526	216	553	225	404	0.79678	0.0349545	1	DNA-directed RNA polymerases II, IV and V subunit 3
15803	LOCUS_021429-RA	520	289	478	297	396	0.997136	0.000937433	0.671636	60S ribosomal protein L37-1
15806	LOCUS_001701-RA	518	250	466	291	460	0.998394	0.000592266	0.426389	Developmentally-regulated G-protein 2
15809	LOCUS_006626-RA	516	287	516	259	351	0.875083	0.0223822	1	Cullin-3B
4260	LOCUS_025089-RA	515	237	548	259	411	0.999878	6.61077e-05	0.00908175	Serine/arginine-rich SC35-like splicing factor SCL30A
3565	LOCUS_002376-RA	515	200	431	233	392	0.98299	0.00389855	0.999633	Trihelix transcription factor GT-1
9173	LOCUS_018078-RA	513	236	558	238	394	0.991883	0.00214792	0.972653	Protein SMG7
13545	LOCUS_007525-RA	512	272	641	365	451	0.967273	0.00698227	1	putative pre-mRNA-splicing factor ATP-dependent RNA helicase DEAH5
11197	LOCUS_017659-RA	512	218	495	358	405	0.981351	0.00417603	0.999825	Protein HIRA
15816	LOCUS_020262-RA	510	299	638	368	470	0.918389	0.0156725	1	Sec14 cytosolic factor
15819	LOCUS_005826-RA	509	216	567	232	417	0.838265	0.028378	1	Peptidyl-prolyl cis-trans isomerase CYP63
14441	LOCUS_001916-RA	508	290	558	338	467	0.998564	0.000536774	0.378265	COP9 signalosome complex subunit 1
6994	LOCUS_000130-RA	508	192	446	214	370	0.936936	0.0123545	1	putative protein phosphatase 2C 11
5895	LOCUS_007273-RA	507	243	516	379	409	0.815352	0.0313258	1	Nuclear factor related to kappa-B-binding protein
8881	LOCUS_012695-RA	504	269	427	291	408	0.9706	0.00630191	1	Ribosome biogenesis regulatory
9758	LOCUS_002629-RA	504	191	483	278	338	0.998606	0.000522597	0.365784	Serine/threonine-protein kinase RIO1
11979	LOCUS_014487-RA	502	185	520	261	387	0.997395	0.000865129	0.627619	Nucleolar protein 56
7372	LOCUS_023647-RA	501	263	565	292	353	0.990901	0.00234276	0.982555	Zinc finger CCCH domain-containing protein 5
15847	LOCUS_020975-RA	497	195	375	248	333	0.883343	0.0209339	1	E3 ubiquitin-protein ligase HEL2
7347	LOCUS_016777-RA	497	243	434	266	328	0.995275	0.00138997	0.860645	Mannosyl-oligosaccharide glucosidase GCS1
14661	LOCUS_025954-RA	496	238	566	265	365	0.997567	0.000808071	0.590126	Vacuolar-sorting protein BRO1
15859	LOCUS_015313-RA	489	217	569	286	436	0.998871	0.000449091	0.299387	DEAD-box ATP-dependent RNA helicase 37
4749	LOCUS_021493-RA	489	207	469	254	330	0.999746	0.000127637	0.0356026	Protein ARABIDILLO 1
15867	LOCUS_023716-RA	487	296	567	340	394	0.742752	0.0430549	1	hypothetical protein
3524	LOCUS_013682-RA	486	212	592	327	452	0.834097	0.0291452	1	Zinc finger CCCH domain-containing protein 27
10528	LOCUS_004679-RA	486	243	502	365	451	0.819607	0.0309248	1	Ubiquitin-like modifier-activating enzyme 5
5466	LOCUS_017383-RA	486	240	506	285	414	0.999989	4.84543e-06	4.84533e-05	hypothetical protein
4350	LOCUS_020258-RA	483	183	375	228	338	0.961381	0.00809868	1	Splicing factor SF3a60
10447	LOCUS_002441-RA	481	240	488	290	372	0.999984	6.5657e-06	7.87857e-05	Protein transport protein SEC23
5942	LOCUS_004448-RA	481	189	395	300	371	0.807032	0.0332923	1	Histone deacetylase 1
3574	LOCUS_016466-RA	480	283	512	287	391	0.998905	0.000433652	0.285202	Methyltransferase-like protein 13
8079	LOCUS_012260-RA	480	223	440	280	380	0.999958	2.44158e-05	0.000927387	putative E3 ubiquitin-protein ligase ARI8
14520	LOCUS_021671-RA	480	251	451	312	354	0.997027	0.000960572	0.684818	Cytochrome c
7544	LOCUS_013143-RA	479	230	408	309	386	0.972991	0.00583727	0.999998	Glucose-6-phosphate 1-dehydrogenase 3, chloroplastic
611	LOCUS_012374-RA	478	228	469	232	389	0.999757	0.00012321	0.0331988	putative membrane protein At1g16860
15895	LOCUS_025682-RA	477	257	495	241	447	0.971952	0.00602754	0.999999	BTB/POZ and MATH domain-containing protein 4
7861	LOCUS_009613-RA	476	242	540	304	375	0.999839	8.64955e-05	0.0162156	Protein-tyrosine-phosphatase MKP1
7647	LOCUS_016680-RA	476	282	568	280	370	0.908811	0.0171934	1	Methionine aminopeptidase 2B
15899	LOCUS_003439-RA	474	227	498	250	453	0.994443	0.00157659	0.905031	CLK4-associating serine/arginine rich protein
6613	LOCUS_012406-RA	474	242	428	214	362	0.969893	0.00645315	1	Formin-like protein 1
6945	LOCUS_005456-RA	472	288	473	308	365	0.90517	0.0178009	1	Transcription factor MYB94
3325	LOCUS_020755-RA	469	206	548	294	401	0.999208	0.000339581	0.19974	O-fucosyltransferase 16
15921	LOCUS_005377-RA	467	233	578	317	427	0.993397	0.00176925	0.936898	putative magnesium transporter NIPA4
6103	LOCUS_002515-RA	465	178	386	251	342	0.99734	0.00088653	0.641102	Cell division cycle protein 48
156	LOCUS_019451-RA	463	194	368	203	301	0.948983	0.0102604	1	Upstream activation factor subunit UAF30
4851	LOCUS_014568-RA	462	206	404	285	319	0.994401	0.0015873	0.907133	hypothetical protein
9979	LOCUS_011825-RA	459	233	498	295	456	0.997874	0.00071613	0.524686	Protein EMBRYO SAC DEVELOPMENT ARREST 30
3974	LOCUS_009129-RA	458	222	472	290	377	0.999977	8.77689e-06	0.00012287	60S ribosomal protein L6
15947	LOCUS_017379-RA	457	222	512	260	336	0.999453	0.000252851	0.123004	Protein FAR1-RELATED SEQUENCE 5
2965	LOCUS_027619-RA	456	252	554	310	469	0.942037	0.0116085	1	Remorin 4.1
7196	LOCUS_008219-RA	455	198	502	298	387	0.999665	0.000156153	0.0520085	FKBP12-interacting protein
15948	LOCUS_005789-RA	455	215	567	274	374	0.986898	0.00305298	0.996826	Serine/threonine-protein phosphatase PP2A-4 catalytic subunit
9627	LOCUS_000409-RA	453	269	492	313	351	0.960966	0.00819778	1	Proline iminopeptidase
15960	LOCUS_001985-RA	451	229	500	301	413	0.99985	8.01323e-05	0.0137679	Protein FAR1-RELATED SEQUENCE 6
10526	LOCUS_004675-RA	451	180	419	310	350	0.894405	0.0193779	1	Chloroplastic import inner membrane translocase subunit HP30-2
657	LOCUS_021278-RA	450	216	534	271	405	0.999467	0.000244862	0.116334	SNF1-related protein kinase catalytic subunit alpha KIN10
15971	LOCUS_015112-RA	448	244	382	246	352	0.950631	0.0100166	1	putative potassium transporter 14
15984	LOCUS_000936-RA	443	235	530	277	406	0.999499	0.000231949	0.105793	PHD finger protein 3
15986	LOCUS_024550-RA	442	228	542	287	458	0.944239	0.0111708	1	Serine/threonine-protein phosphatase 6 regulatory subunit 3
15992	LOCUS_023891-RA	440	193	462	200	371	0.981208	0.00422534	0.999846	14-3-3-like protein D
620	LOCUS_004542-RA	439	212	402	187	328	0.981646	0.00413414	0.999804	Putative WEB family protein At1g65010, chloroplastic
4918	LOCUS_010493-RA	437	247	496	316	373	0.995793	0.00127336	0.824283	Heterogeneous nuclear ribonucleoprotein Q
10511	LOCUS_026507-RA	436	140	425	231	329	0.921625	0.0149137	1	Integrin-linked protein kinase 1
7796	LOCUS_012344-RA	435	184	377	264	336	0.998899	0.000437916	0.289118	RINT1-like protein MAG2
8190	LOCUS_007067-RA	434	252	458	317	399	0.974137	0.00558778	0.999997	Ribosome biogenesis protein BOP1
2705	LOCUS_003457-RA	434	196	399	286	395	0.961237	0.00813575	1	Isoprenylcysteine alpha-carbonyl methylesterase ICME
12062	LOCUS_000267-RA	433	227	425	248	416	0.98963	0.0025834	0.990109	Putative BPI/LBP family protein At1g04970
14793	LOCUS_003203-RA	432	187	379	247	315	0.999803	0.00010165	0.0227124	Zinc finger matrin-type protein 2
11511	LOCUS_013702-RA	432	171	397	279	312	0.992229	0.00205985	0.966614	Casein kinase 1-like protein HD16
7612	LOCUS_012839-RA	428	197	497	259	407	0.99715	0.000932567	0.668804	Protein ABHD11
16032	LOCUS_023033-RA	427	235	502	300	388	0.998794	0.000468531	0.317176	Protein transport protein SEC23
4948	LOCUS_005311-RA	425	189	471	241	381	0.999258	0.000319073	0.181093	hypothetical protein
2315	LOCUS_000254-RA	421	229	472	326	371	0.947749	0.0105266	1	tRNAse Z TRZ4, mitochondrial
11754	LOCUS_022346-RA	420	169	445	267	350	0.998953	0.000413381	0.266649	putative potassium transporter 14
16060	LOCUS_017296-RA	416	148	398	192	278	0.979468	0.00451044	0.999929	Eukaryotic translation initiation factor 5A
11007	LOCUS_025595-RA	415	240	458	316	364	0.939026	0.0120271	1	Protein NLP2
678	LOCUS_023189-RA	412	204	384	202	390	0.813766	0.0316884	1	UPF0183 protein At3g51130
7435	LOCUS_015323-RA	408	159	403	202	305	0.999569	0.000200546	0.0817116	Post-GPI attachment to proteins factor 3
6982	LOCUS_020008-RA	406	224	417	215	349	0.999229	0.000331316	0.192182	KH domain-containing protein At4g18375
14543	LOCUS_013802-RA	402	215	371	257	370	0.980656	0.00431799	0.99988	Chitin elicitor receptor kinase 1
8644	LOCUS_015655-RA	401	193	369	283	356	0.938493	0.0121169	1	P-loop NTPase domain-containing protein LPA1
11011	LOCUS_017459-RA	400	190	455	296	398	0.873022	0.0228073	1	HIV Tat-specific factor 1
4236	LOCUS_007023-RA	400	144	316	207	322	0.798637	0.0347133	1	Protein phosphatase 1 regulatory inhibitor subunit PPP1R8
11635	LOCUS_007672-RA	399	152	349	199	332	0.992056	0.00210534	0.969872	Geranylgeranyl transferase type-2 subunit beta 1
12940	LOCUS_017131-RA	399	197	421	215	327	0.999951	2.93052e-05	0.00143495	Non-specific phospholipase C6
16122	LOCUS_018617-RA	398	254	424	277	357	0.83096	0.029558	1	CAAX prenyl protease 1
16128	LOCUS_018086-RA	397	199	436	249	332	0.999952	2.80581e-05	0.00128987	Putative RNA-binding protein Luc7-like 1
13661	LOCUS_003049-RA	396	196	359	249	371	0.973446	0.00571627	0.999998	TOG array regulator of axonemal microtubules protein 1
9282	LOCUS_001473-RA	395	241	432	237	397	0.837696	0.0285385	1	Cullin-3A
13330	LOCUS_007631-RA	390	171	370	194	229	0.953834	0.00945836	1	Phospholipid-transporting ATPase 6
16157	LOCUS_029806-RA	388	151	400	184	344	0.94064	0.0118324	1	hypothetical protein
11621	LOCUS_011106-RA	386	171	374	184	302	0.999749	0.000126306	0.0348723	hypothetical protein
8825	LOCUS_002979-RA	385	178	328	252	342	0.838401	0.0282979	1	Syntaxin-32
3081	LOCUS_013902-RA	384	147	338	228	294	0.998038	0.000667927	0.488098	hypothetical protein
13270	LOCUS_023928-RA	384	155	344	230	235	0.947055	0.0107168	1	hypothetical protein
11199	LOCUS_017663-RA	383	151	345	222	303	0.999447	0.000256257	0.125899	AP-5 complex subunit mu
14633	LOCUS_011634-RA	379	167	314	198	253	0.998554	0.000540846	0.381843	Ribosome production factor 2
16185	LOCUS_025291-RA	378	166	371	159	254	0.972925	0.00584665	0.999998	Serrate RNA effector molecule
2001	LOCUS_025463-RA	376	200	386	171	282	0.98136	0.00416901	0.999821	putative plant SNARE 13
16189	LOCUS_010717-RA	376	216	403	228	264	0.975786	0.00524986	0.999991	Protein odr-4
6546	LOCUS_017494-RA	373	178	350	179	344	0.963466	0.0077378	1	Cation/calcium exchanger 4
4413	LOCUS_020704-RA	373	238	384	212	339	0.859073	0.0251941	1	Protein root UVB sensitive 6
1593	LOCUS_020661-RA	373	189	376	199	309	0.999915	4.67413e-05	0.00424455	Vacuolar protein sorting-associated protein 25
5235	LOCUS_011892-RA	373	161	315	167	300	0.990468	0.00242709	0.985678	Protein NTM1-like 9
8262	LOCUS_011082-RA	372	185	357	278	289	0.850592	0.026395	1	putative U3 small nucleolar RNA-associated protein 11
2235	LOCUS_012273-RA	368	202	429	209	333	0.999059	0.00037696	0.233719	BTB/POZ domain-containing protein NPY2
4842	LOCUS_009751-RA	364	170	359	245	371	0.771957	0.0388098	1	Ribosomal RNA processing protein 36
16243	LOCUS_014049-RA	363	179	442	245	379	0.930208	0.013484	1	RanBP2-type zinc finger protein At1g67325
16246	LOCUS_007465-RA	362	164	301	237	298	0.930883	0.0133241	1	Vacuolar-processing enzyme alpha-isozyme
13137	LOCUS_003453-RA	361	194	367	213	226	0.847725	0.0268509	1	Protein RDM16
12509	LOCUS_011490-RA	360	157	344	237	357	0.767148	0.0396179	1	Geranylgeranyl transferase type-1 subunit beta
12822	LOCUS_014994-RA	358	150	322	197	342	0.879502	0.0217431	1	Transmembrane protein 56
11415	LOCUS_012167-RA	358	140	380	160	316	0.727886	0.0451692	1	26S proteasome non-ATPase regulatory subunit 14
4957	LOCUS_014687-RA	357	155	280	165	242	0.994279	0.0016251	0.914228	Protein WVD2-like 3
11877	LOCUS_025624-RA	356	143	327	204	220	0.993266	0.00179121	0.939791	DEAD-box ATP-dependent RNA helicase 29
5600	LOCUS_008993-RA	355	163	386	207	283	0.999924	4.0852e-05	0.00318147	hypothetical protein
16276	LOCUS_013059-RA	355	170	333	159	247	0.99749	0.000834942	0.608054	Protein AE7
1810	LOCUS_007767-RA	354	160	280	188	259	0.996838	0.000993415	0.7027	U4/U6.U5 tri-snRNP-associated protein 2
16281	LOCUS_011176-RA	353	170	402	177	270	0.996907	0.000982861	0.697057	T-complex protein 1 subunit gamma
1848	LOCUS_004462-RA	351	186	382	238	330	0.99929	0.000308429	0.171537	NAC domain-containing protein 78
8330	LOCUS_007861-RA	350	124	311	218	293	0.921673	0.0148917	1	Peroxisomal nicotinamide adenine dinucleotide carrier
4680	LOCUS_001858-RA	347	169	349	240	297	0.999147	0.000352286	0.211404	Ras-related protein RABF1
16309	LOCUS_012622-RA	346	178	397	156	277	0.872283	0.0228733	1	DNA-directed RNA polymerase V subunit 5A
12794	LOCUS_025132-RA	346	143	303	198	233	0.999438	0.000257405	0.126875	Polyadenylate-binding protein-interacting protein 11
5063	LOCUS_024119-RA	344	129	389	222	266	0.954403	0.0093875	1	Zinc finger CCCH domain-containing protein 17
4376	LOCUS_027610-RA	344	128	387	170	257	0.93504	0.012819	1	Binding partner of ACD11 1
11066	LOCUS_014542-RA	342	131	334	148	282	0.972752	0.00589362	0.999999	Lysophospholipid acyltransferase LPEAT1
3378	LOCUS_001939-RA	342	166	329	147	234	0.988631	0.00273406	0.993104	Glycosyltransferase family protein 64 protein C5
8123	LOCUS_005066-RA	342	144	328	170	212	0.998118	0.000648957	0.473157	hypothetical protein
10144	LOCUS_016638-RA	341	161	351	195	299	0.999934	3.71155e-05	0.00255775	Dormancy-associated 3
9148	LOCUS_015730-RA	339	177	304	232	282	0.980231	0.00439079	0.999902	Transcriptional repressor ILP1
7095	LOCUS_024841-RA	337	120	276	153	248	0.992531	0.00197066	0.959267	Phosphatidylinositol 4-phosphate 5-kinase 1
1942	LOCUS_018041-RA	336	163	269	215	253	0.908821	0.0171686	1	Ubiquitin-like modifier-activating enzyme atg7
997	LOCUS_018191-RA	335	163	371	215	320	0.999278	0.000312407	0.175094	hypothetical protein
3747	LOCUS_015061-RA	334	138	306	134	210	0.957835	0.00874429	1	hypothetical protein
6190	LOCUS_004712-RA	333	124	284	177	275	0.996542	0.0010789	0.745453	DNA-directed RNA polymerase I subunit rpa49
5717	LOCUS_003814-RA	333	107	284	150	244	0.960843	0.00825995	1	Serine/threonine-protein kinase SRPK
11387	LOCUS_017478-RA	332	184	327	217	272	0.999206	0.000340273	0.200376	Fe-S cluster assembly factor HCF101, chloroplastic
16385	LOCUS_018945-RA	331	164	278	201	296	0.95669	0.00895829	1	Peroxisomal fatty acid beta-oxidation multifunctional protein
1655	LOCUS_001834-RA	331	142	344	213	267	0.999803	0.000101226	0.0225199	Peptidyl-prolyl cis-trans isomerase CYP22
6389	LOCUS_006598-RA	331	130	290	213	257	0.994217	0.00163871	0.916665	hypothetical protein
16387	LOCUS_006743-RA	330	155	317	170	245	0.999953	2.71532e-05	0.00119405	Protein FLX-like 3
2826	LOCUS_019433-RA	324	142	302	195	214	0.999329	0.000296196	0.160617	Cytochrome c oxidase assembly protein COX15
188	LOCUS_003108-RA	322	194	286	166	267	0.831742	0.029392	1	IST1
12573	LOCUS_021864-RA	321	137	229	173	227	0.892573	0.0196899	1	COP9 signalosome complex subunit 5b
3598	LOCUS_018595-RA	320	141	274	124	235	0.951126	0.00992647	1	putative methyltransferase PMT2
8461	LOCUS_007198-RA	318	147	338	217	309	0.996221	0.0011723	0.786304	U-box domain-containing protein 4
5817	LOCUS_017942-RA	318	142	307	120	240	0.866362	0.0236182	1	BTB/POZ and MATH domain-containing protein 4
16451	LOCUS_026007-RA	316	125	382	203	231	0.727784	0.0452311	1	Putative G3BP-like protein
16450	LOCUS_012463-RA	316	147	309	160	230	0.999939	3.41587e-05	0.00211564	1,4-alpha-glucan-branching enzyme, chloroplastic/amyloplastic
16452	LOCUS_008845-RA	315	122	319	145	252	0.997883	0.000710686	0.520627	hypothetical protein
3784	LOCUS_009155-RA	315	131	349	170	230	0.999314	0.000301342	0.165182	putative xyloglucan glycosyltransferase 5
14065	LOCUS_006931-RA	314	126	349	186	294	0.993939	0.00170273	0.927298	Enoyl-CoA hydratase 2, peroxisomal
8439	LOCUS_017884-RA	313	147	270	139	242	0.997643	0.000784699	0.57409	Rac-like GTP-binding protein 3
4601	LOCUS_004807-RA	312	163	283	191	252	0.999597	0.000185839	0.0713034	Transcription factor-like protein DPB
6524	LOCUS_020538-RA	312	153	252	124	230	0.730426	0.0449837	1	Protein HEAT INTOLERANT 4
4980	LOCUS_011962-RA	312	143	328	230	219	0.879651	0.0217117	1	Translation initiation factor eIF-2B subunit delta
1537	LOCUS_003998-RA	311	138	362	219	286	0.994889	0.00148645	0.885513	CTD small phosphatase-like protein
16478	LOCUS_011849-RA	309	117	242	127	236	0.893033	0.0196042	1	Post-GPI attachment to proteins factor 3
10785	LOCUS_005425-RA	307	136	260	116	242	0.722828	0.04598	1	Squamosa promoter-binding-like protein 12
5200	LOCUS_002335-RA	307	142	314	153	197	0.99822	0.00063432	0.461396	Septin and tuftelin-interacting protein 1 1
5169	LOCUS_017265-RA	304	145	267	154	289	0.945341	0.0110224	1	putative methyltransferase PMT21
8318	LOCUS_015108-RA	304	137	248	167	208	0.999021	0.000387477	0.243214	putative proline transporter 2
16512	LOCUS_014671-RA	303	119	297	129	212	0.994988	0.00146914	0.881366	Zinc finger CCCH domain-containing protein 18
5670	LOCUS_009270-RA	303	139	274	121	212	0.984605	0.00351444	0.999005	LanC-like protein GCL2
3586	LOCUS_021152-RA	303	115	306	153	188	0.991299	0.00226961	0.979322	Adenine phosphoribosyltransferase 4
1855	LOCUS_008738-RA	301	116	238	180	252	0.927702	0.013911	1	Serine/threonine-protein phosphatase PP1
13350	LOCUS_011920-RA	301	155	308	136	207	0.99118	0.00228488	0.98004	Sodium/calcium exchanger NCL1
1182	LOCUS_015340-RA	301	137	365	179	206	0.936591	0.0124651	1	Transmembrane protein 53
16528	LOCUS_014408-RA	300	161	290	208	246	0.998392	0.000593348	0.427311	40S ribosomal protein S7
9565	LOCUS_021501-RA	298	131	237	142	199	0.997725	0.000763166	0.558966	Ras-related protein Rab7
5836	LOCUS_018529-RA	298	118	267	127	190	0.9954	0.00136438	0.8533	MACPF domain-containing protein CAD1
16541	LOCUS_015481-RA	297	182	357	236	274	0.880075	0.0216176	1	Protein ALWAYS EARLY 3
5563	LOCUS_018411-RA	297	99	272	143	247	0.969301	0.00653522	1	DEAD-box ATP-dependent RNA helicase 37
16547	LOCUS_012841-RA	295	177	335	195	294	0.995167	0.00142558	0.870322	Aladin
9639	LOCUS_026457-RA	295	191	371	194	253	0.926573	0.0141391	1	putative receptor-like protein kinase At2g42960
4928	LOCUS_012331-RA	292	122	334	178	193	0.970505	0.00632196	1	tRNA-dihydrouridine(47) synthase [NAD(P)(+)]-like
8071	LOCUS_013990-RA	292	136	290	156	192	0.99967	0.000154588	0.0510609	Kelch repeat-containing protein At3g27220
7074	LOCUS_021319-RA	291	155	334	197	257	0.999767	0.000116075	0.0295055	Apoptosis inhibitor 5-like protein API5
16573	LOCUS_015111-RA	291	132	304	180	251	0.999951	2.89037e-05	0.00138644	Potassium transporter 7
12694	LOCUS_017154-RA	290	144	375	180	219	0.928756	0.0137055	1	ATPase family AAA domain-containing protein At1g05910
1713	LOCUS_025295-RA	289	146	249	172	280	0.917064	0.0157862	1	VAMP-like protein YKT61
13099	LOCUS_010352-RA	288	130	310	133	185	0.973585	0.00569775	0.999998	Glutathionyl-hydroquinone reductase YqjG
14059	LOCUS_015570-RA	286	167	361	207	306	0.934329	0.0128759	1	SH3 domain-containing protein 2
8257	LOCUS_011438-RA	285	149	235	171	261	0.912559	0.016609	1	E3 ubiquitin-protein ligase RNFT1
14764	LOCUS_018801-RA	284	161	251	163	202	0.991146	0.00229255	0.980392	AMP deaminase
13073	LOCUS_000375-RA	282	157	333	177	306	0.956459	0.00898545	1	Protein CONTINUOUS VASCULAR RING 1
7219	LOCUS_017532-RB	282	148	269	203	254	0.992287	0.00204945	0.965825	Protease Do-like 7
10407	LOCUS_025575-RA	281	155	298	209	301	0.779659	0.0376498	1	Uncharacterized protein C630.12
12807	LOCUS_021804-RA	281	148	267	175	272	0.996653	0.00105098	0.732072	hypothetical protein
8002	LOCUS_012816-RA	281	193	322	162	253	0.799835	0.0345216	1	Auxin-responsive protein IAA27
16615	LOCUS_003117-RA	281	150	271	172	248	0.999782	0.000108345	0.025775	Vacuole membrane protein KMS1
2495	LOCUS_015629-RA	280	131	238	184	252	0.973441	0.00572553	0.999998	Casein kinase 1-like protein 4
8474	LOCUS_020144-RA	279	171	271	209	234	0.767921	0.0394555	1	Oxysterol-binding protein-related protein 2A
7909	LOCUS_018021-RA	278	149	248	190	268	0.882531	0.0211187	1	putative E3 ubiquitin-protein ligase ARI2
16638	LOCUS_023994-RA	278	148	339	151	233	0.997767	0.000754755	0.552944	Callose synthase 10
9044	LOCUS_003623-RA	277	96	253	148	255	0.866339	0.0236526	1	putative beta-1,3-galactosyltransferase 14
10568	LOCUS_000181-RA	277	94	228	146	234	0.938668	0.0120989	1	Fatty-acid-binding protein 1
16644	LOCUS_024413-RA	277	109	234	157	162	0.986872	0.00305834	0.996868	Isocitrate dehydrogenase [NADP], chloroplastic/mitochondrial
16650	LOCUS_021075-RA	276	156	274	184	293	0.860987	0.0247317	1	putative magnesium transporter NIPA6
3332	LOCUS_005988-RA	274	135	295	151	193	0.999684	0.000149448	0.0479839	Craniofacial development protein 1
16658	LOCUS_016541-RA	274	113	199	149	175	0.965302	0.00741434	1	GDSL esterase/lipase At1g54790
14326	LOCUS_014334-RA	273	141	295	166	302	0.871951	0.0229394	1	SWR1 complex subunit 2
16665	LOCUS_019359-RA	273	128	250	168	242	0.999514	0.000223546	0.0991458	RNA demethylase ALKBH5
495	LOCUS_028492-RA	273	112	239	157	191	0.999774	0.000112473	0.0277287	F-box/LRR-repeat protein 4
11204	LOCUS_003341-RA	272	163	328	187	249	0.998441	0.000577319	0.413559	Protein transport protein SEC23
16674	LOCUS_001073-RA	271	106	260	159	220	0.999751	0.000125861	0.03463	CDPK-related kinase 3
3893	LOCUS_012460-RA	271	129	242	121	185	0.998941	0.000419295	0.272037	AUGMIN subunit 1
7724	LOCUS_022810-RA	270	150	359	153	257	0.927771	0.0138904	1	Alpha-ketoglutarate-dependent dioxygenase alkB
12511	LOCUS_011973-RA	269	154	264	195	254	0.980592	0.0043469	0.999889	hypothetical protein
16689	LOCUS_005134-RA	269	152	357	180	248	0.990078	0.0025102	0.98823	40S ribosomal protein S20-1
7483	LOCUS_022001-RA	269	111	246	136	206	0.999908	5.15727e-05	0.00529808	Beta-glucosidase BoGH3B
298	LOCUS_024325-RA	268	169	288	195	200	0.796429	0.035003	1	hypothetical protein
13672	LOCUS_003780-RA	267	131	287	195	219	0.998927	0.000426056	0.278221	Transport protein particle subunit
16703	LOCUS_013962-RA	267	123	238	111	195	0.997542	0.000812526	0.593132	Rac-like GTP-binding protein 5
6669	LOCUS_003209-RA	266	106	198	116	172	0.985408	0.00335908	0.998523	60S ribosomal protein L22-2
8124	LOCUS_005064-RA	265	155	357	206	262	0.873513	0.0226433	1	DEAD-box ATP-dependent RNA helicase 37
12161	LOCUS_009661-RA	264	130	257	139	272	0.9163	0.0159019	1	Enhancer of polycomb-like protein 1
8745	LOCUS_005132-RA	264	130	242	152	226	0.999777	0.000111102	0.0270711	Polyadenylate-binding protein-interacting protein 11
14440	LOCUS_001915-RA	264	156	233	164	224	0.976248	0.00514718	0.999988	F-box protein PP2-A13
16718	LOCUS_010085-RA	264	124	287	134	206	0.999769	0.00011562	0.0292794	N-terminal acetyltransferase B complex catalytic subunit NAA20
16732	LOCUS_017534-RA	263	121	338	177	269	0.950672	0.0100015	1	ABC transporter F family member 1
16734	LOCUS_024297-RA	263	107	255	97	185	0.914329	0.016276	1	UDP-glucose 4-epimerase 2
7301	LOCUS_022732-RA	262	95	225	152	181	0.998764	0.000477625	0.325447	ERAD-associated E3 ubiquitin-protein ligase component HRD3A
5279	LOCUS_007705-RA	262	80	193	111	173	0.773075	0.0385434	1	Protein PHOSPHATE STARVATION RESPONSE 2
6268	LOCUS_006881-RA	261	115	328	168	217	0.993428	0.00176305	0.936057	Protein SCAI
16749	LOCUS_000371-RA	260	124	259	123	242	0.993416	0.00176615	0.936478	Protein CfxQ
12613	LOCUS_018468-RA	260	128	229	140	224	0.999367	0.000283116	0.149055	Uracil phosphoribosyltransferase
10254	LOCUS_011470-RA	260	83	217	110	174	0.976036	0.00519838	0.99999	Ethylene receptor 2
16758	LOCUS_020238-RA	259	83	206	107	178	0.948442	0.0103538	1	Cyclin-dependent kinase D-1
4871	LOCUS_014867-RA	257	120	204	113	196	0.992564	0.00196387	0.958652	Protein PHOX1
16770	LOCUS_015107-RA	256	106	222	123	221	0.997615	0.000794849	0.581108	Reticulon-like protein B12
9413	LOCUS_019317-RA	256	109	243	102	167	0.987653	0.00291688	0.995569	putative protein phosphatase 2C 27
861	LOCUS_021142-RA	255	85	224	104	166	0.975475	0.00530197	0.999992	hypothetical protein
16780	LOCUS_021087-RA	255	85	216	135	153	0.984302	0.00356943	0.999135	Serine/threonine-protein kinase BSK1
11208	LOCUS_020114-RA	254	124	202	122	219	0.965515	0.00732406	1	DNA-damage-repair/toleration protein DRT111, chloroplastic
16797	LOCUS_005220-RA	252	84	211	102	146	0.916022	0.0160179	1	Transcription factor ILI5
16809	LOCUS_008300-RA	250	93	287	163	199	0.988943	0.00268235	0.992193	Glucosidase 2 subunit beta
13001	LOCUS_027216-RA	249	85	259	151	242	0.749053	0.0425321	1	Vacuolar fusion protein MON1
14378	LOCUS_022032-RA	248	115	265	151	248	0.997932	0.000697143	0.510455	GPN-loop GTPase QQT2
12617	LOCUS_007642-RA	248	145	323	192	232	0.976829	0.00507115	0.999985	hypothetical protein
16822	LOCUS_015423-RA	248	129	266	146	224	0.999876	6.77009e-05	0.00956787	Polyprenol reductase 1
11317	LOCUS_018403-RA	248	130	294	149	221	0.999726	0.000132301	0.0381529	SWI/SNF complex component SNF12
7021	LOCUS_000304-RA	248	93	257	111	163	0.988822	0.00270568	0.992618	GATA transcription factor 18
867	LOCUS_007788-RA	247	103	279	154	268	0.705027	0.0493364	1	Plant intracellular Ras-group-related LRR protein 1
1156	LOCUS_016300-RA	247	124	317	184	252	0.976967	0.00504625	0.999984	Zinc finger CCCH domain-containing protein 30
6634	LOCUS_018153-RA	247	117	270	106	215	0.978776	0.00464918	0.999952	Sm-like protein LSM3B
16832	LOCUS_013040-RA	247	132	198	118	181	0.984012	0.00362522	0.999251	Succinate dehydrogenase subunit 8A, mitochondrial
11189	LOCUS_020392-RA	246	112	246	153	177	0.999891	5.98774e-05	0.00733814	hypothetical protein
16845	LOCUS_005509-RA	245	156	220	163	210	0.79921	0.0346174	1	Ras-related protein RABE1c
16848	LOCUS_029957-RA	245	85	220	102	201	0.953113	0.00955887	1	Transcription factor SRM1
16846	LOCUS_008526-RA	245	144	282	169	189	0.996104	0.00120029	0.797479	ER lumen protein-retaining receptor
10869	LOCUS_001256-RA	245	101	265	126	162	0.99804	0.000666634	0.487092	Nucleobase-ascorbate transporter 6
16850	LOCUS_020042-RA	244	93	281	130	227	0.971748	0.00606627	0.999999	hypothetical protein
10593	LOCUS_013346-RA	244	109	286	169	206	0.99879	0.000470344	0.318825	Tryptophan synthase alpha chain
7926	LOCUS_003710-RA	242	155	291	192	265	0.74876	0.0425897	1	Protein IMPAIRED IN BABA-INDUCED STERILITY 1
2864	LOCUS_012748-RA	242	148	223	166	197	0.967198	0.00699313	1	putative protein phosphatase 2C 59
16857	LOCUS_002795-RA	242	107	203	145	143	0.977269	0.00493891	0.999978	Ribonuclease P protein subunit p25-like protein
9596	LOCUS_007600-RA	241	124	231	142	170	0.999822	9.41977e-05	0.0194036	putative protein phosphatase 2C 52
16863	LOCUS_003013-RA	241	90	230	104	138	0.949061	0.0102449	1	Cyclase-associated protein 1
16868	LOCUS_005141-RA	240	164	268	178	200	0.785695	0.0369342	1	Armadillo repeat-containing protein LFR
6511	LOCUS_022139-RA	240	130	268	109	199	0.991727	0.00217314	0.974185	putative protein phosphatase 2C 12
9182	LOCUS_020730-RA	240	103	245	152	190	0.999916	4.49891e-05	0.00390651	DAZ-associated protein 1
2711	LOCUS_012408-RA	240	121	285	137	153	0.928096	0.0137876	1	60S ribosomal protein L26-2
2973	LOCUS_025788-RA	239	87	214	136	199	0.998875	0.000446512	0.297012	hypothetical protein
4321	LOCUS_026423-RA	239	92	202	128	186	0.99951	0.0002269	0.10178	CTD small phosphatase-like protein 2
16894	LOCUS_017995-RA	237	124	264	131	209	0.99985	7.93116e-05	0.0134714	Ribosome production factor 1
5534	LOCUS_006715-RA	237	111	248	178	158	0.875285	0.0223174	1	Glutamate dehydrogenase 1, mitochondrial
14628	LOCUS_003512-RA	236	117	297	168	237	0.993546	0.00173543	0.932183	Protein FIZZY-RELATED 2
11459	LOCUS_001123-RA	236	105	198	148	204	0.996721	0.00103274	0.723024	hypothetical protein
14255	LOCUS_002836-RA	236	139	201	126	195	0.980021	0.0044352	0.999913	Alpha/beta hydrolase domain-containing protein WAV2
16899	LOCUS_009787-RA	236	79	206	158	180	0.925593	0.0143069	1	ETHYLENE INSENSITIVE 3-like 3 protein
9362	LOCUS_018259-RA	236	124	220	111	155	0.996224	0.00117032	0.785493	hypothetical protein
1389	LOCUS_021603-RA	235	122	234	135	245	0.983567	0.00375766	0.999469	E3 ubiquitin-protein ligase RMA1H1
16910	LOCUS_023660-RA	235	94	238	134	206	0.999762	0.000119225	0.0311032	Auxilin-related protein 2
16908	LOCUS_015845-RA	235	94	172	130	204	0.709181	0.0484842	1	UMP-CMP kinase 4
12207	LOCUS_025663-RA	235	112	223	179	202	0.984571	0.00353266	0.99905	Autophagy-related protein 18f
8427	LOCUS_012013-RA	235	111	259	146	201	0.999939	3.45878e-05	0.0021767	putative membrane protein C776.05
16911	LOCUS_023888-RA	235	112	170	99	157	0.858315	0.0254445	1	hypothetical protein
2514	LOCUS_001673-RA	235	95	183	113	120	0.79707	0.0349061	1	Uncharacterized protein At4g28440
11854	LOCUS_009384-RA	234	121	300	148	249	0.972793	0.0058842	0.999999	Methyl-CpG-binding domain-containing protein 2
16915	LOCUS_015424-RA	234	118	291	122	219	0.988934	0.002687	0.99228	putative LRR receptor-like serine/threonine-protein kinase At1g12460
6697	LOCUS_001456-RA	233	119	310	152	195	0.984683	0.00350233	0.998973	La-related protein 1A
16923	LOCUS_018147-RA	233	122	248	143	189	0.999949	3.14864e-05	0.00173029	Serine/threonine-protein kinase D6PKL2
16930	LOCUS_005724-RA	232	106	234	97	225	0.710018	0.0482233	1	Rho GDP-dissociation inhibitor 1
8763	LOCUS_005606-RA	232	97	204	157	187	0.997248	0.000900619	0.649757	8-amino-7-oxononanoate synthase
5709	LOCUS_006571-RA	232	73	195	105	172	0.987315	0.00296872	0.996096	Receptor y region, transmembrane domain- and RING domain-containing protein 1
11939	LOCUS_013465-RA	231	154	249	122	215	0.893792	0.0194907	1	O-fucosyltransferase 35
13515	LOCUS_012999-RA	231	135	259	157	177	0.998417	0.000587969	0.422713	hypothetical protein
8403	LOCUS_010103-RA	231	106	204	166	176	0.989349	0.00263246	0.991201	hypothetical protein
5224	LOCUS_018674-RA	230	112	213	174	212	0.958714	0.00865247	1	hypothetical protein
13433	LOCUS_026742-RA	230	112	250	142	212	0.999893	5.86695e-05	0.00701587	putative receptor-like serine/threonine-protein kinase At5g57670
13138	LOCUS_003454-RA	230	95	243	162	145	0.866294	0.023687	1	Glutathione S-transferase zeta class
5092	LOCUS_028984-RA	229	113	231	166	187	0.999316	0.000299411	0.163464	WD repeat-containing protein 25
4934	LOCUS_010479-RA	227	97	237	112	182	0.999799	0.000102517	0.0231044	hypothetical protein
756	LOCUS_003265-RA	226	152	242	132	186	0.978282	0.00474372	0.999963	Ketohexokinase
16973	LOCUS_007239-RA	226	74	210	155	161	0.859129	0.0251584	1	Nucleobase-ascorbate transporter 6
14370	LOCUS_004887-RA	226	83	200	85	161	0.979314	0.00454105	0.999935	Peptide chain release factor PrfB2, chloroplastic
16981	LOCUS_002895-RA	225	113	213	120	234	0.939629	0.011938	1	Uridylate kinase
7306	LOCUS_006616-RA	225	81	241	130	185	0.998772	0.000476704	0.324612	Protein POLLEN DEFECTIVE IN GUIDANCE 1
10921	LOCUS_021687-RA	225	105	282	122	181	0.995539	0.00133237	0.84364	Protein farnesyltransferase subunit beta
16979	LOCUS_001766-RA	225	71	174	110	148	0.98644	0.00314008	0.997441	hypothetical protein
14667	LOCUS_023505-RA	224	105	267	123	239	0.927543	0.0139523	1	Protein SET DOMAIN GROUP 40
4714	LOCUS_011710-RA	224	100	293	121	189	0.955545	0.009164	1	Barley B recombinant-like protein D
1761	LOCUS_014244-RA	224	90	187	122	185	0.998924	0.000429431	0.281319	Heparan-alpha-glucosaminide N-acetyltransferase
9370	LOCUS_015059-RA	224	111	154	120	156	0.723032	0.0458542	1	Ethylene-responsive transcription factor 1
7076	LOCUS_024611-RA	224	113	199	89	148	0.966921	0.0070694	1	hypothetical protein
14269	LOCUS_009559-RA	223	145	273	112	190	0.788903	0.0363813	1	Putative dihydroflavonol 4-reductase
14576	LOCUS_007006-RA	223	117	180	111	168	0.994372	0.00160072	0.909711	Tafazzin
683	LOCUS_009999-RA	222	103	208	111	205	0.998315	0.000608788	0.440355	E3 ubiquitin-protein ligase At4g11680
17001	LOCUS_005437-RA	222	142	232	125	169	0.991372	0.00224704	0.978215	1,2-dihydroxy-3-keto-5-methylthiopentene dioxygenase 2
6049	LOCUS_026167-RA	221	105	253	166	228	0.98503	0.00340629	0.998689	Protein ANTHESIS POMOTING FACTOR 1
17014	LOCUS_022722-RA	221	119	296	135	185	0.985615	0.00331857	0.998364	Protein neuralized
3467	LOCUS_004741-RA	221	125	213	162	164	0.981892	0.00408589	0.999777	Ubiquitin-like-conjugating enzyme ATG10
17018	LOCUS_022805-RA	220	99	230	170	223	0.926302	0.0141809	1	Chaperone protein dnaJ 49
14126	LOCUS_025376-RA	220	140	263	171	222	0.973047	0.00580919	0.999998	putative serine/threonine-protein kinase abkC
17015	LOCUS_005214-RA	220	101	242	142	170	0.999849	8.13418e-05	0.0142149	Protein NEDD1
6380	LOCUS_004099-RA	219	96	209	147	187	0.999527	0.000219648	0.0961153	TVP38/TMEM64 family membrane protein slr0305
17024	LOCUS_015723-RA	219	116	288	135	183	0.994611	0.00154235	0.898012	Protein BTR1
14412	LOCUS_006232-RA	219	82	200	84	156	0.988784	0.00271038	0.992701	Heterogeneous nuclear ribonucleoprotein F
17038	LOCUS_024539-RA	218	87	212	106	193	0.998479	0.000565673	0.403507	Reticulon-like protein B11
458	LOCUS_021800-RA	218	86	166	115	152	0.997793	0.000743643	0.544909	Putative E3 ubiquitin-protein ligase RF298
1782	LOCUS_017695-RA	218	110	232	129	127	0.936206	0.0125576	1	Translation initiation factor eIF-2B subunit gamma
12965	LOCUS_019162-RA	216	77	167	128	124	0.870307	0.0231064	1	putative protein phosphatase 2C 39
17055	LOCUS_021239-RA	215	108	279	138	224	0.986116	0.00325077	0.998059	O-fucosyltransferase 1
12229	LOCUS_001590-RA	215	109	264	138	199	0.999585	0.000192378	0.0758543	Hydroxyproline O-galactosyltransferase GALT6
17056	LOCUS_021863-RA	215	86	176	90	161	0.996646	0.00105647	0.734755	Adagio-like protein 1
646	LOCUS_004456-RA	215	89	155	88	137	0.972019	0.00600824	0.999999	FT-interacting protein 1
6900	LOCUS_013731-RA	214	124	249	181	192	0.937686	0.0122258	1	Uncharacterized protein At1g51745
9905	LOCUS_007665-RA	214	109	179	86	148	0.968544	0.00667172	1	Binding partner of ACD11 1
17077	LOCUS_022383-RA	213	117	201	146	219	0.962052	0.00804937	1	hypothetical protein
148	LOCUS_014641-RA	213	82	205	91	159	0.998544	0.000543911	0.384532	EID1-like F-box protein 2
17075	LOCUS_018348-RA	213	114	198	107	136	0.996046	0.00121256	0.802207	Pumilio 4
768	LOCUS_003806-RA	211	105	219	168	205	0.976883	0.00506283	0.999985	Tubby-like F-box protein 6
10004	LOCUS_006733-RA	211	120	258	164	164	0.967381	0.00694976	1	Deubiquitinase OTUD6B
4108	LOCUS_011154-RA	211	111	269	113	155	0.955314	0.00920555	1	Nucleotide-sugar uncharacterized transporter 3
4736	LOCUS_000719-RA	211	80	172	79	153	0.97971	0.00447248	0.999921	GTPase-activating protein GYP7
17100	LOCUS_021283-RA	210	133	270	171	180	0.864139	0.0241712	1	Protein transport protein SEC23
17099	LOCUS_013749-RA	210	101	195	75	168	0.838362	0.0283379	1	Zinc finger protein BRUTUS
17110	LOCUS_027766-RA	209	98	215	134	164	0.999905	5.23759e-05	0.00548456	ADP-ribosylation factor-like protein 2
17103	LOCUS_016226-RA	209	139	265	125	163	0.859932	0.0248735	1	Transmembrane protein 120
10982	LOCUS_010793-RA	209	74	187	123	152	0.999143	0.000355252	0.214098	Protein PEP-RELATED DEVELOPMENT ARRESTED 1, chloroplastic
2273	LOCUS_010349-RA	209	106	208	115	120	0.976999	0.00502969	0.999983	Ribonucleases P/MRP protein subunit POP1
17102	LOCUS_008822-RA	209	62	173	85	111	0.713962	0.0474452	1	hypothetical protein
1418	LOCUS_010514-RA	209	72	161	97	102	0.724914	0.0457285	1	hypothetical protein
12799	LOCUS_010657-RA	208	83	204	134	153	0.999543	0.000211971	0.0902205	50S ribosomal protein L13
5930	LOCUS_000161-RA	206	85	231	99	195	0.980748	0.00431077	0.999878	Mitogen-activated protein kinase NTF4
17124	LOCUS_025146-RA	206	118	181	109	175	0.994775	0.00151663	0.892428	Oxysterol-binding protein-related protein 1C
3555	LOCUS_008721-RA	206	77	197	73	131	0.888764	0.0202129	1	Cysteine and histidine-rich domain-containing protein RAR1
2262	LOCUS_016696-RA	205	132	202	120	181	0.99143	0.00223578	0.977642	hypothetical protein
11129	LOCUS_024929-RA	205	98	198	83	159	0.995648	0.00131894	0.839415	1-acyl-sn-glycerol-3-phosphate acyltransferase PLS1
17143	LOCUS_024246-RA	204	77	201	86	181	0.967965	0.00682051	1	hypothetical protein
9735	LOCUS_004169-RA	204	89	251	124	168	0.998272	0.000619098	0.448914	F-box/kelch-repeat protein At1g55270
17135	LOCUS_001633-RA	204	83	185	126	141	0.999502	0.000229715	0.104006	DeSI-like protein At4g17486
17148	LOCUS_020123-RA	203	78	177	106	198	0.915474	0.0160645	1	Arginine decarboxylase
1424	LOCUS_025605-RA	203	133	249	163	192	0.969027	0.00656647	1	PAX-interacting protein 1
5878	LOCUS_004917-RA	203	110	228	129	174	0.999878	6.56979e-05	0.0089606	putative apyrase 1
6643	LOCUS_007033-RA	203	102	195	109	130	0.999135	0.000356741	0.215451	Calcium/calmodulin-regulated receptor-like kinase 1
2199	LOCUS_000860-RA	203	62	169	106	109	0.873199	0.0227417	1	Myosin-binding protein 7
17162	LOCUS_006469-RA	201	79	194	109	175	0.999627	0.000174387	0.0636366	putative folate-biopterin transporter 2
17173	LOCUS_003600-RA	200	69	196	105	127	0.997567	0.000806596	0.589127	Expansin-A4
17174	LOCUS_015288-RA	200	95	183	81	124	0.988827	0.00270099	0.992534	Zinc finger CCCH domain-containing protein 54
525	LOCUS_001339-RA	199	77	204	98	200	0.916852	0.0158092	1	Protein S-acyltransferase 8
6875	LOCUS_009521-RA	199	71	205	135	176	0.990494	0.00241894	0.985401	Protein ALP1-like
17180	LOCUS_006767-RA	199	63	156	75	144	0.922343	0.0147817	1	Protein TOM THREE HOMOLOG 1
11946	LOCUS_021882-RA	199	78	225	87	127	0.884511	0.020842	1	Pre-mRNA-splicing factor ISY1
8994	LOCUS_026222-RA	198	115	201	128	204	0.993036	0.00184861	0.94679	putative protein phosphatase 2C 12
17199	LOCUS_028131-RA	198	105	193	86	114	0.840592	0.0280187	1	Extra-large guanine nucleotide-binding protein 1
1542	LOCUS_018811-RA	197	77	228	113	144	0.997777	0.000749196	0.548933	Protein MLN51
475	LOCUS_006269-RA	196	104	239	137	211	0.994761	0.00151917	0.892991	BAG family molecular chaperone regulator 2
4073	LOCUS_023366-RA	196	82	195	86	136	0.999236	0.000328581	0.189692	Single myb histone 3
4902	LOCUS_015534-RA	196	82	167	75	135	0.995683	0.00130578	0.835166	Hsp70-Hsp90 organizing protein 2
11232	LOCUS_000657-RA	196	62	180	75	132	0.962614	0.00792871	1	Histone-binding protein MSI1
12837	LOCUS_015500-RA	195	86	197	144	192	0.983985	0.00364397	0.999286	putative WRKY transcription factor 39
3805	LOCUS_024369-RA	195	58	198	119	143	0.961165	0.0081605	1	Trifunctional UDP-glucose 4,6-dehydratase/UDP-4-keto-6-deoxy-D-glucose 3,5-epimerase/UDP-4-keto-L-rhamnose-reductase RHM1
17234	LOCUS_016778-RA	194	108	200	158	189	0.95114	0.00991153	1	Mannosyl-oligosaccharide glucosidase GCS1
2295	LOCUS_019126-RA	194	77	189	101	187	0.993929	0.00170557	0.927739	hypothetical protein
17255	LOCUS_022491-RA	192	114	193	94	174	0.992742	0.00192707	0.95516	putative 28S rRNA (cytosine-C(5))-methyltransferase
17252	LOCUS_017863-RA	192	92	162	83	162	0.992789	0.00191713	0.954171	Methionine adenosyltransferase 2 subunit beta
1975	LOCUS_012568-RA	192	79	183	94	127	0.999775	0.00011156	0.0272896	Protein decapping 5
10970	LOCUS_016423-RA	191	100	198	133	131	0.996285	0.00114666	0.775634	putative protein phosphatase 2C 52
13984	LOCUS_026048-RA	190	112	202	162	165	0.841435	0.0278604	1	PHD and RING finger domain-containing protein 1
17273	LOCUS_024801-RA	190	68	208	110	158	0.998498	0.000559383	0.39805	hypothetical protein
10771	LOCUS_015395-RA	190	55	181	75	119	0.811793	0.032144	1	G-protein coupled receptor 1
3658	LOCUS_018077-RA	189	88	201	123	215	0.844489	0.0273515	1	ACT domain-containing protein ACR2
17278	LOCUS_018405-RA	189	112	179	126	171	0.996653	0.00105464	0.733863	Exocyst complex component EXO70A1
9981	LOCUS_019523-RA	189	94	196	109	126	0.99953	0.000218548	0.0952622	Pentatricopeptide repeat-containing protein At3g06920
5583	LOCUS_007658-RA	189	88	154	129	125	0.966526	0.00715719	1	TOM1-like protein 6
12500	LOCUS_009557-RA	189	53	130	81	111	0.738605	0.0437673	1	Ethylene-responsive transcription factor RAP2-7
321	LOCUS_000211-RA	187	61	163	81	140	0.996267	0.0011565	0.779776	hypothetical protein
14118	LOCUS_005964-RA	186	91	155	86	157	0.99691	0.000981122	0.696117	COMM domain-containing protein 9
17305	LOCUS_007282-RA	186	83	160	142	134	0.85334	0.0261339	1	THO complex subunit 4A
13496	LOCUS_025714-RA	186	83	162	86	113	0.998881	0.000443066	0.293846	Signal recognition particle subunit SRP72
3638	LOCUS_020329-RA	185	108	263	123	209	0.795946	0.0351001	1	Anthranilate phosphoribosyltransferase
10791	LOCUS_019748-RA	185	96	221	138	206	0.974303	0.00556963	0.999996	Histone-lysine N-methyltransferase, H3 lysine-9 specific SUVH1
11224	LOCUS_023201-RA	185	64	153	76	122	0.996809	0.00100943	0.711102	SPX domain-containing protein 4
13820	LOCUS_000767-RA	185	84	149	69	104	0.898289	0.0188806	1	Translation initiation factor IF-2
17314	LOCUS_013636-RA	185	64	165	70	99	0.856587	0.0256956	1	hypothetical protein
2258	LOCUS_005589-RA	184	119	171	119	173	0.954701	0.00933139	1	Protein THYLAKOID ASSEMBLY 8-like, chloroplastic
8366	LOCUS_006550-RA	184	107	247	93	164	0.835	0.0289412	1	Casein kinase II subunit alpha-4, chloroplastic
17327	LOCUS_017281-RA	184	112	151	96	152	0.930325	0.013444	1	Protein disulfide isomerase-like 5-4
10909	LOCUS_013775-RA	184	58	135	82	138	0.965174	0.00743699	1	Serine/threonine-protein kinase SRPK
11191	LOCUS_025433-RA	183	74	162	124	180	0.927642	0.0139316	1	IAA-amino acid hydrolase ILR1-like 7
5518	LOCUS_024417-RA	183	70	162	106	168	0.996443	0.00110745	0.758562	putative inositol transporter 2
17335	LOCUS_026599-RA	183	121	213	88	147	0.837173	0.0287795	1	Zinc finger transcription factor YY1
887	LOCUS_005537-RA	183	62	169	70	146	0.96547	0.0073579	1	DEAD-box ATP-dependent RNA helicase 35
5553	LOCUS_012394-RA	183	46	159	92	134	0.847292	0.0268892	1	putative tRNA/rRNA methyltransferase YsgA
17334	LOCUS_020148-RA	183	68	168	105	121	0.999561	0.000203826	0.0841119	Vesicle-associated membrane protein 714
13481	LOCUS_023466-RA	183	82	155	81	109	0.997375	0.000877326	0.635344	Queuine tRNA-ribosyltransferase catalytic subunit 1
7067	LOCUS_019336-RA	182	101	184	143	191	0.912106	0.0166812	1	Pyridine nucleotide-disulfide oxidoreductase domain-containing protein 2
17348	LOCUS_012683-RA	181	69	169	112	166	0.997681	0.000771684	0.565	Actin-related protein 3
6039	LOCUS_025867-RA	181	93	210	112	154	0.999874	6.88772e-05	0.00993792	PHD finger protein At3g20280
7104	LOCUS_022234-RA	181	49	140	85	140	0.823367	0.0305767	1	Protease HtpX 2
9976	LOCUS_011157-RA	181	68	187	112	116	0.997078	0.000948886	0.678223	hypothetical protein
7759	LOCUS_014014-RA	181	54	135	77	102	0.938733	0.0120809	1	putative carboxylesterase 11
2390	LOCUS_008452-RA	180	65	217	124	180	0.866089	0.0237558	1	Small GTPase LIP1
7371	LOCUS_016308-RA	180	112	188	128	160	0.997527	0.000819991	0.598135	hypothetical protein
2264	LOCUS_016698-RA	180	118	196	143	158	0.953692	0.0095012	1	hypothetical protein
17359	LOCUS_006154-RA	180	111	192	115	112	0.832729	0.0293506	1	Serine/threonine-protein kinase dst1
4122	LOCUS_023250-RA	180	108	170	101	107	0.882085	0.0211806	1	F-box protein SKIP24
13135	LOCUS_025333-RA	179	68	136	121	152	0.838167	0.0284181	1	B-box zinc finger protein 22
17383	LOCUS_001158-RA	178	75	128	78	145	0.967509	0.00691733	1	hypothetical protein
4204	LOCUS_014810-RA	177	111	207	102	202	0.810773	0.03251	1	Pentatricopeptide repeat-containing protein At4g21190
8163	LOCUS_021533-RA	177	93	155	99	145	0.99962	0.000175989	0.0646961	Cytoplasmic 60S subunit biogenesis factor REI1 1
2058	LOCUS_013524-RA	177	82	174	118	135	0.999819	9.54133e-05	0.0199321	RNA exonuclease 4
7418	LOCUS_008579-RA	177	68	123	64	110	0.920817	0.0150907	1	Rac-like GTP-binding protein 7
3572	LOCUS_022741-RA	176	52	182	102	165	0.805219	0.0334792	1	putative LRR receptor-like serine/threonine-protein kinase At5g48740
13525	LOCUS_012450-RA	176	56	143	104	146	0.973955	0.00562415	0.999997	F-box/LRR-repeat protein 20
17398	LOCUS_015925-RA	176	93	138	77	133	0.984981	0.00342418	0.998747	hypothetical protein
13689	LOCUS_008916-RA	176	65	121	96	128	0.975906	0.00524123	0.999991	60S ribosomal protein L34
2442	LOCUS_002091-RA	176	71	131	65	89	0.746397	0.0429372	1	Protein BCCIP
9764	LOCUS_002620-RA	175	78	221	96	156	0.996314	0.00112888	0.76802	Putative G3BP-like protein
17406	LOCUS_020997-RA	175	86	192	79	126	0.998446	0.000575192	0.411727	Ribonuclease P protein subunit p25-like protein
2318	LOCUS_000259-RA	174	65	113	84	141	0.718994	0.0464218	1	hypothetical protein
3909	LOCUS_016351-RA	173	106	208	98	154	0.998215	0.0006355	0.462357	Bromodomain-containing protein 1
17436	LOCUS_018953-RA	172	94	208	107	195	0.977654	0.00484868	0.999972	CBL-interacting protein kinase 23
10371	LOCUS_017157-RA	172	83	215	110	164	0.999152	0.000351543	0.210731	Putative casein kinase II subunit beta-4
17429	LOCUS_010285-RA	172	80	161	76	154	0.997862	0.000720223	0.527725	EH domain-containing protein 2
11052	LOCUS_020035-RA	172	84	149	101	139	0.999778	0.000110189	0.026637	Mediator of RNA polymerase II transcription subunit 7b
8834	LOCUS_000788-RA	171	92	167	132	183	0.868952	0.023174	1	hypothetical protein
3018	LOCUS_011773-RA	171	87	172	105	180	0.99521	0.00141129	0.866508	Heparan-alpha-glucosaminide N-acetyltransferase
17450	LOCUS_025988-RA	171	84	159	84	172	0.984878	0.00344815	0.998821	Zinc finger CCCH domain-containing protein 56
10320	LOCUS_007912-RA	171	98	148	117	160	0.972429	0.00593161	0.999999	putative protein phosphatase 2C 60
6503	LOCUS_024621-RA	171	65	206	97	125	0.993982	0.00169424	0.925964	Aspartic proteinase-like protein 1
7950	LOCUS_027070-RA	171	71	186	92	92	0.906325	0.0175965	1	hypothetical protein
17439	LOCUS_000415-RA	171	71	148	95	91	0.985353	0.00337072	0.998566	Sm-like protein LSM1B
9562	LOCUS_006412-RA	170	99	208	134	170	0.995655	0.00131455	0.838008	Putative metallophosphoesterase At3g03305
11519	LOCUS_004934-RA	170	72	195	62	124	0.74996	0.0423594	1	Mediator of RNA polymerase II transcription subunit 22a
17478	LOCUS_026027-RA	169	97	185	133	169	0.993484	0.00175072	0.934354	E3 ubiquitin-protein ligase RGLG1
17476	LOCUS_021873-RA	169	91	189	62	141	0.734408	0.0441901	1	F-box protein At5g39450
11398	LOCUS_008927-RA	169	81	150	85	133	0.999847	8.21359e-05	0.0145146	Vacuolar protein sorting-associated protein 2 1
9110	LOCUS_001523-RA	169	51	126	75	132	0.938186	0.012153	1	Serine/threonine-protein kinase STY13
1140	LOCUS_016632-RA	169	73	183	81	92	0.916236	0.0159483	1	Transcription factor bHLH48
14080	LOCUS_016338-RA	168	108	182	110	153	0.99834	0.000604295	0.43659	Tetraspanin-19
17484	LOCUS_006477-RA	168	100	230	124	133	0.923818	0.0144996	1	putative glucomannan 4-beta-mannosyltransferase 9
673	LOCUS_014773-RA	168	74	133	77	129	0.99896	0.00041085	0.264348	BRISC and BRCA1-A complex member 2
6589	LOCUS_027242-RA	168	59	121	109	117	0.863565	0.0242756	1	Serine/threonine-protein kinase PBS1
5412	LOCUS_019293-RA	167	91	161	78	147	0.998448	0.000574129	0.410812	ADP-ribosylation factor-related protein 1
6188	LOCUS_004715-RA	167	90	136	62	132	0.810326	0.0326475	1	hypothetical protein
5596	LOCUS_023336-RA	166	66	156	96	171	0.977658	0.00484053	0.999971	Uncharacterized protein At2g38710
17499	LOCUS_017367-RA	166	118	196	123	163	0.971272	0.00619283	0.999999	DEAD-box ATP-dependent RNA helicase 38
14561	LOCUS_025492-RA	166	44	143	70	113	0.933424	0.0129906	1	U4/U6 small nuclear ribonucleoprotein PRP4-like protein
10532	LOCUS_016508-RA	166	85	181	94	112	0.999449	0.000254557	0.124449	F-box protein SKIP14
8955	LOCUS_015402-RA	165	63	165	56	101	0.768245	0.0393474	1	HIPL1 protein
4332	LOCUS_009686-RA	164	59	183	99	177	0.789083	0.0362816	1	Protein NDL1
8036	LOCUS_005059-RA	164	45	133	88	126	0.950011	0.0101526	1	hypothetical protein
6660	LOCUS_019516-RA	164	81	171	132	108	0.804387	0.0336669	1	hypothetical protein
1574	LOCUS_004203-RA	164	72	126	99	94	0.971057	0.00624213	0.999999	Protein ACTIVITY OF BC1 COMPLEX KINASE 8, chloroplastic
17526	LOCUS_014222-RA	163	61	166	103	173	0.930455	0.013404	1	Ubiquitin carboxyl-terminal hydrolase 4
6215	LOCUS_006214-RA	163	61	137	108	116	0.995376	0.0013713	0.855321	Actin-related protein 5
2130	LOCUS_017070-RA	163	70	161	56	95	0.756622	0.0411082	1	Ras-related protein RHN1
8552	LOCUS_001154-RA	163	63	102	66	88	0.773603	0.0383841	1	putative serine/threonine-protein kinase DDB_G0276461
6680	LOCUS_009857-RA	162	73	138	103	168	0.923173	0.0146292	1	hypothetical protein
17538	LOCUS_018267-RA	162	84	117	100	98	0.730432	0.0449223	1	hypothetical protein
17544	LOCUS_005946-RA	161	87	202	84	177	0.911933	0.0167294	1	Chaperone protein dnaJ 13
14545	LOCUS_013422-RA	161	69	161	84	130	0.999918	4.26662e-05	0.00349261	40S ribosomal protein S27-2
5442	LOCUS_016737-RA	161	72	175	94	118	0.999873	6.9273e-05	0.0100633	mRNA-decapping enzyme-like protein
4040	LOCUS_007327-RA	160	64	164	101	167	0.988489	0.00275326	0.993415	Peptidyl-tRNA hydrolase 2, mitochondrial
7337	LOCUS_024786-RA	160	83	163	140	145	0.862516	0.0245206	1	MACPF domain-containing protein At1g14780
1084	LOCUS_019541-RA	160	74	135	70	127	0.998952	0.000415068	0.268185	Calmodulin-binding protein 60 D
17552	LOCUS_010557-RA	160	77	195	117	106	0.94745	0.0105899	1	hypothetical protein
8005	LOCUS_012821-RA	160	63	139	88	104	0.999627	0.000173859	0.0632872	Protein tesmin/TSO1-like CXC 5
10018	LOCUS_007737-RA	159	88	169	101	151	0.999774	0.000113375	0.0281682	Endonuclease 4
17572	LOCUS_015238-RA	159	72	176	114	139	0.99965	0.000166475	0.0584903	putative prolyl 4-hydroxylase 9
17584	LOCUS_015828-RA	158	53	168	70	150	0.83913	0.0282578	1	F-box/kelch-repeat protein SKIP11
17585	LOCUS_022233-RA	158	73	149	54	127	0.936435	0.0125021	1	F-box protein At1g67340
9920	LOCUS_025326-RA	158	69	112	65	97	0.985947	0.00327874	0.998191	F-box protein SKIP22
3575	LOCUS_016467-RA	158	52	138	63	97	0.992321	0.00203566	0.964751	Nuclear pore complex protein NUP54
12435	LOCUS_023679-RA	157	57	155	90	165	0.919361	0.0154469	1	Lysine-specific demethylase JMJ703
9384	LOCUS_023350-RA	157	61	173	59	134	0.880426	0.0215236	1	Protein kinase G11A
7384	LOCUS_004790-RA	157	78	186	72	116	0.994877	0.00149144	0.886682	PH, RCC1 and FYVE domains-containing protein 1
3388	LOCUS_028562-RA	157	102	146	81	114	0.968904	0.00659786	1	Inositol-tetrakisphosphate 1-kinase 2
13819	LOCUS_000766-RA	157	64	158	72	104	0.999293	0.00030777	0.170948	LysM and putative peptidoglycan-binding domain-containing protein 2
12703	LOCUS_013647-RA	156	83	145	119	137	0.994457	0.00157125	0.903968	RPM1-interacting protein 4
17611	LOCUS_021502-RA	156	53	160	106	130	0.99433	0.00160884	0.911237	60S ribosomal protein L36-2
2008	LOCUS_010082-RA	156	55	127	67	110	0.998534	0.000545968	0.386332	hypothetical protein
1478	LOCUS_024182-RA	156	70	166	94	107	0.999704	0.000142962	0.0441748	Protein SUPPRESSOR OF GENE SILENCING 3
8130	LOCUS_007812-RA	156	84	146	86	87	0.973206	0.0057812	0.999998	putative ubiquitin-conjugating enzyme E2 16
7188	LOCUS_020705-RA	155	81	189	69	162	0.813367	0.0317793	1	RING finger and transmembrane domain-containing protein 2
13288	LOCUS_022114-RA	155	103	206	139	155	0.803871	0.033714	1	Proline-rich receptor-like protein kinase PERK9
17621	LOCUS_011654-RA	155	108	168	96	150	0.986309	0.0031787	0.997675	Transmembrane protein 87A
13261	LOCUS_002216-RA	155	60	161	111	134	0.998033	0.000669222	0.489105	hypothetical protein
17638	LOCUS_021354-RA	154	79	202	95	171	0.978769	0.00465697	0.999953	hypothetical protein
17641	LOCUS_029666-RA	154	98	137	89	134	0.988526	0.00274844	0.993338	Vacuolar protein sorting-associated protein 24 1
235	LOCUS_016958-RA	154	48	141	70	129	0.988	0.00284625	0.994739	hypothetical protein
17636	LOCUS_017945-RA	154	41	140	80	128	0.920699	0.0151793	1	ER membrane protein complex subunit 1
17634	LOCUS_010304-RA	154	60	174	80	116	0.999117	0.000361264	0.219556	Extra-large guanine nucleotide-binding protein 1
11027	LOCUS_018817-RA	154	66	111	60	113	0.982863	0.00392461	0.999658	Glycolipid transfer protein 3
17631	LOCUS_007096-RA	154	67	116	104	108	0.973167	0.00579983	0.999998	Ubiquinone biosynthesis protein COQ4, mitochondrial
3807	LOCUS_018308-RA	153	86	149	108	136	0.999213	0.000336817	0.197206	Putative RNA-binding protein YlmH
10604	LOCUS_025833-RA	153	86	134	81	126	0.998903	0.000434507	0.285985	hypothetical protein
17648	LOCUS_012326-RA	153	47	173	99	124	0.956582	0.00897185	1	CDP-diacylglycerol--glycerol-3-phosphate 3-phosphatidyltransferase 1, chloroplastic
17649	LOCUS_014606-RA	153	87	150	108	112	0.997574	0.00080364	0.587121	hypothetical protein
13368	LOCUS_015161-RA	152	58	126	70	134	0.994497	0.00156858	0.903433	Plastid division protein PDV1
6690	LOCUS_016585-RA	152	46	132	61	123	0.955446	0.00919168	1	putative mediator of RNA polymerase II transcription subunit 26b
17664	LOCUS_018952-RA	152	76	167	98	122	0.999903	5.35877e-05	0.00577095	putative mediator of RNA polymerase II transcription subunit 19b
10582	LOCUS_017628-RA	151	96	154	108	142	0.996559	0.00107139	0.741909	Protein FLOURY ENDOSPERM 6, chloroplastic
5291	LOCUS_006683-RA	151	62	142	68	139	0.99653	0.00108266	0.747214	DNA repair protein RAD51 4
6653	LOCUS_014961-RA	151	54	168	88	112	0.99835	0.000602069	0.434717	N-acetyl-D-glucosamine kinase
11606	LOCUS_003140-RA	151	54	92	66	100	0.910358	0.0170205	1	Pyruvate kinase 1, cytosolic
11791	LOCUS_008157-RA	151	66	161	84	98	0.999371	0.000281885	0.147977	H/ACA ribonucleoprotein complex non-core subunit NAF1
17684	LOCUS_011976-RA	150	56	164	76	148	0.985041	0.00340033	0.998669	Protein S-acyltransferase 11
6168	LOCUS_007954-RA	150	59	140	77	128	0.999673	0.000153033	0.0501244	Protein KINESIN LIGHT CHAIN-RELATED 1
17681	LOCUS_000028-RA	150	48	161	98	126	0.987773	0.00289147	0.995286	Vacuolar protein sorting-associated protein 55
10789	LOCUS_005418-RA	150	79	169	125	112	0.96332	0.00776146	1	Pathogenesis-related homeodomain protein
1023	LOCUS_008249-RA	150	71	99	64	85	0.8778	0.0219965	1	Nitrate regulatory gene2 protein
17698	LOCUS_017276-RA	149	100	207	103	177	0.814827	0.0314162	1	Zinc finger CCCH domain-containing protein 27
17701	LOCUS_021014-RA	149	65	161	93	127	0.99988	6.44568e-05	0.00860037	Glutathione gamma-glutamylcysteinyltransferase 1
17693	LOCUS_009519-RA	149	68	156	56	101	0.982155	0.00403142	0.999742	Transcriptional elongation regulator MINIYO
7391	LOCUS_008941-RA	148	73	131	80	114	0.999847	8.25338e-05	0.0146657	WD repeat domain-containing protein 83
3239	LOCUS_027355-RA	148	56	120	86	88	0.996814	0.00100587	0.70925	Nuclear nucleic acid-binding protein C1D
523	LOCUS_001336-RA	147	76	129	105	110	0.996074	0.00120846	0.800637	bZIP transcription factor 12
9493	LOCUS_020002-RA	146	91	165	112	154	0.994246	0.00163597	0.91618	Metal tolerance protein A1
17733	LOCUS_004508-RA	146	92	172	88	149	0.9979	0.00070526	0.516564	Chitinase domain-containing protein 1
11816	LOCUS_009048-RA	146	57	119	60	141	0.748649	0.0426474	1	hypothetical protein
14541	LOCUS_009799-RA	146	103	148	73	114	0.85975	0.0249803	1	E3 ubiquitin-protein ligase RING1-like
10513	LOCUS_017410-RA	146	79	131	77	102	0.999404	0.000271026	0.13851	Translation initiation factor eIF-2B subunit alpha
8761	LOCUS_018548-RA	146	47	132	60	79	0.97902	0.00459485	0.999944	hypothetical protein
14753	LOCUS_017636-RA	145	92	153	118	158	0.914962	0.0161584	1	hypothetical protein
7777	LOCUS_022631-RA	145	53	185	82	141	0.937478	0.0122441	1	Cation-chloride cotransporter 1
17747	LOCUS_021225-RA	145	61	138	72	141	0.99689	0.000984612	0.697999	Zinc transport protein ZntB
781	LOCUS_009882-RA	145	48	162	67	106	0.984001	0.00363772	0.999275	Trihelix transcription factor ASIL2
7673	LOCUS_023659-RA	145	45	116	43	95	0.711536	0.0479632	1	putative sugar phosphate/phosphate translocator At3g14410
6532	LOCUS_002564-RA	144	65	158	103	151	0.996577	0.00106577	0.739233	NAC domain-containing protein 74
5668	LOCUS_009265-RA	144	44	107	88	101	0.958944	0.0086395	1	Thioredoxin M1, chloroplastic
17757	LOCUS_020085-RA	144	77	130	53	101	0.972353	0.00596019	0.999999	Serine/threonine protein phosphatase 2A regulatory subunit B' alpha isoform
13538	LOCUS_015932-RA	144	48	151	62	86	0.964905	0.00747107	1	Gem-associated protein 2
5082	LOCUS_007180-RA	143	63	160	112	166	0.784349	0.0370861	1	Phosphatidylinositol-glycan biosynthesis class F protein
7564	LOCUS_014680-RA	143	100	186	102	139	0.990705	0.00237053	0.983649	Nuclear pore complex protein NUP88
17773	LOCUS_027506-RA	143	82	188	99	134	0.999029	0.000385013	0.240995	Nucleolar complex protein 4
17771	LOCUS_022757-RA	143	68	142	108	118	0.9987	0.000496378	0.342362	Uncharacterized protein At4g14100
2112	LOCUS_007166-RA	143	89	132	88	118	0.997473	0.000843913	0.613943	E3 ubiquitin-protein ligase RFWD3
17763	LOCUS_013649-RA	143	52	96	70	112	0.975764	0.00525849	0.999991	Glycoprotein 3-alpha-L-fucosyltransferase A
17769	LOCUS_018626-RA	143	94	162	68	110	0.95472	0.00930335	1	Transcription factor HY5
17767	LOCUS_017756-RA	143	69	93	57	100	0.877451	0.0220285	1	Xyloglucan galactosyltransferase KATAMARI1
17770	LOCUS_019252-RA	143	57	158	79	94	0.998478	0.00056672	0.404414	60S ribosomal protein L13a-4
8417	LOCUS_018422-RA	142	58	120	80	143	0.973365	0.00575332	0.999998	hypothetical protein
8784	LOCUS_000495-RA	142	60	165	91	122	0.999616	0.000176535	0.0650553	Serine/threonine protein phosphatase 2A regulatory subunit B' beta isoform
17778	LOCUS_025133-RA	142	90	165	98	113	0.997941	0.000694468	0.508428	Heterogeneous nuclear ribonucleoprotein Q
7025	LOCUS_000299-RA	142	59	143	64	113	0.999556	0.000207095	0.0865378	Putative rRNA methylase YtqB
13556	LOCUS_009423-RA	141	95	169	130	139	0.764585	0.040054	1	Transcription factor MYB3R-5
5002	LOCUS_005077-RA	141	76	120	75	139	0.985858	0.00329001	0.998242	Exosome complex component RRP42
10135	LOCUS_016002-RA	141	48	126	41	89	0.699813	0.0496713	1	Autophagy-related protein 18a
17786	LOCUS_022760-RA	141	71	156	81	77	0.937173	0.0122625	1	Ran-binding protein 1 c
216	LOCUS_006692-RA	141	53	105	75	77	0.993134	0.00182933	0.944527	Two-pore potassium channel 3
14084	LOCUS_006504-RA	140	69	167	97	106	0.999106	0.000364329	0.22233	Protein neuralized
12899	LOCUS_020576-RA	140	53	123	64	106	0.999661	0.00015927	0.0539236	hypothetical protein
17797	LOCUS_023325-RA	140	42	136	47	101	0.778848	0.0378055	1	Putative uncharacterized protein YAL004W
11565	LOCUS_026711-RA	140	45	84	51	79	0.751046	0.0421299	1	Phosphoglucan, water dikinase, chloroplastic
10509	LOCUS_026308-RA	139	62	130	76	141	0.996306	0.00113283	0.76973	O-fucosyltransferase 3
17810	LOCUS_022740-RA	139	73	142	92	140	0.999276	0.000314399	0.176882	putative LRR receptor-like serine/threonine-protein kinase At5g48740
8374	LOCUS_004312-RA	139	58	138	85	133	0.999319	0.000298764	0.162892	LYR motif-containing protein 4
9902	LOCUS_007668-RA	139	60	154	72	116	0.999733	0.000129898	0.0368477	Serine/threonine-protein kinase SRPK
12391	LOCUS_018729-RA	139	52	103	63	114	0.994142	0.00165524	0.919537	hypothetical protein
17813	LOCUS_025885-RA	139	96	139	68	112	0.936114	0.0125761	1	Eukaryotic translation initiation factor 3 subunit G
10188	LOCUS_004563-RA	139	43	125	61	94	0.997983	0.000677179	0.495227	F-box/LRR-repeat protein At3g48880
13287	LOCUS_029770-RA	139	57	143	86	88	0.998655	0.000513653	0.357856	Ribosomal RNA small subunit methyltransferase NEP1
17819	LOCUS_012582-RA	138	71	147	118	148	0.934286	0.0128949	1	hypothetical protein
17815	LOCUS_004782-RA	138	63	123	72	121	0.999672	0.000153551	0.0504356	Protein RMD5
11792	LOCUS_008156-RA	138	56	107	91	120	0.983383	0.00380225	0.999527	Peroxisomal nicotinamide adenine dinucleotide carrier
17822	LOCUS_014729-RA	138	44	93	48	94	0.911281	0.0168746	1	Transcription factor ILR3
6778	LOCUS_026590-RA	138	57	164	105	92	0.895008	0.0192652	1	Serotonin N-acetyltransferase 1, chloroplastic
3630	LOCUS_003972-RA	137	54	166	89	156	0.858348	0.025373	1	Protein YIPF1
17838	LOCUS_019298-RA	137	69	128	79	141	0.996627	0.00105831	0.73565	putative ethylene response sensor 1
17839	LOCUS_022384-RA	137	65	175	100	132	0.998376	0.000597692	0.431008	Glutamate receptor 3.1
4995	LOCUS_008031-RA	137	86	141	122	128	0.820578	0.0308368	1	putative pre-mRNA-splicing factor ATP-dependent RNA helicase DEAH6
5908	LOCUS_000634-RA	137	96	201	88	126	0.849516	0.0264328	1	Transcription initiation factor IIA subunit 1
8516	LOCUS_024940-RA	137	55	116	56	110	0.998504	0.000557304	0.39624	hypothetical protein
9486	LOCUS_016939-RA	137	32	117	73	109	0.794739	0.0352465	1	putative protein phosphatase 2C 64
14049	LOCUS_023980-RA	137	63	131	58	89	0.999142	0.000355993	0.214772	Transcription initiation factor TFIID subunit 8
17832	LOCUS_011912-RA	137	49	96	56	74	0.987613	0.00292708	0.995678	hypothetical protein
6824	LOCUS_004951-RA	136	89	142	77	124	0.997261	0.000899027	0.64879	Transmembrane protein 230
845	LOCUS_025392-RA	136	70	163	53	115	0.923263	0.0146075	1	Ribonuclease P protein subunit p25-like protein
11170	LOCUS_006853-RA	135	66	186	98	158	0.928636	0.0137259	1	Receptor y region, transmembrane domain- and RING domain-containing protein 1
17854	LOCUS_004639-RA	135	55	134	69	142	0.978906	0.00462582	0.999948	BAG family molecular chaperone regulator 1
8831	LOCUS_009277-RA	135	58	140	78	118	0.999859	7.64379e-05	0.0124582	putative choline kinase 2
17862	LOCUS_016094-RA	135	85	116	73	110	0.989831	0.00254865	0.989256	Rac-like GTP-binding protein 3
10398	LOCUS_020859-RA	135	49	125	45	110	0.933214	0.0130099	1	Nuclear transcription factor Y subunit B-8
17863	LOCUS_018050-RA	135	33	107	64	107	0.873028	0.0227745	1	putative protein S-acyltransferase 14
10458	LOCUS_020837-RA	134	45	117	60	94	0.999405	0.000269841	0.137483	Zinc finger CCCH domain-containing protein 1
1137	LOCUS_027291-RA	134	46	114	66	76	0.99843	0.000582642	0.418138	Actin-related protein 8
8980	LOCUS_013591-RA	133	62	119	72	135	0.994268	0.00163053	0.915208	hypothetical protein
17892	LOCUS_026316-RA	133	45	136	71	91	0.999056	0.000379356	0.235886	Lysine-specific demethylase JMJ25
4101	LOCUS_004107-RA	133	44	123	64	75	0.99681	0.00100765	0.710177	O-fucosyltransferase 34
17908	LOCUS_016359-RA	132	76	145	99	123	0.999243	0.000324481	0.185978	putative importin subunit beta-4
17896	LOCUS_002140-RA	132	78	89	66	95	0.718399	0.0466767	1	Protein BRICK1
12433	LOCUS_027274-RA	132	47	113	44	94	0.984823	0.00346017	0.998857	30-kDa cleavage and polyadenylation specificity factor 30
535	LOCUS_022449-RA	132	78	142	59	91	0.988005	0.00284127	0.994676	putative magnesium transporter NIPA6
17900	LOCUS_008027-RA	132	32	117	52	91	0.897537	0.0190172	1	Serine/threonine-protein kinase STY17
1213	LOCUS_013091-RA	132	61	136	59	82	0.998479	0.000563576	0.401688	hypothetical protein
12058	LOCUS_009731-RA	132	54	135	62	63	0.887898	0.0203315	1	ATP-dependent 6-phosphofructokinase 2
17923	LOCUS_015944-RA	131	72	184	108	152	0.943762	0.011304	1	putative ADP-ribosylation factor GTPase-activating protein AGD5
2784	LOCUS_020390-RA	131	72	169	118	136	0.963007	0.00782092	1	putative RNA 3'-terminal phosphate cyclase-like protein
17917	LOCUS_008165-RA	131	78	110	79	130	0.964117	0.00764434	1	hypothetical protein
17928	LOCUS_018829-RA	131	74	121	87	102	0.999204	0.000341652	0.201647	Vesicle-associated membrane protein 724
9623	LOCUS_000407-RA	131	48	118	76	98	0.999761	0.000120119	0.0315653	MACPF domain-containing protein NSL1
7480	LOCUS_007512-RA	131	61	138	62	85	0.999273	0.000316384	0.178674	LIM domain-containing protein WLIM2b
3915	LOCUS_013432-RA	131	73	155	86	84	0.98652	0.00311808	0.997297	U-box domain-containing protein 43
17915	LOCUS_005712-RA	131	45	108	76	77	0.997158	0.000930946	0.667857	Metal tolerance protein A1
3297	LOCUS_004955-RA	130	67	179	97	121	0.995434	0.00135519	0.850579	Signal peptide peptidase-like 1
8612	LOCUS_006827-RA	130	51	81	59	91	0.974779	0.0054078	0.999994	Auxin-responsive protein IAA25
7540	LOCUS_013137-RA	130	63	93	48	67	0.810161	0.0327391	1	hypothetical protein
17954	LOCUS_015608-RA	129	69	177	91	148	0.983488	0.00377672	0.999495	Sodium/hydrogen exchanger 7
5687	LOCUS_001078-RA	129	51	138	84	108	0.999604	0.000182536	0.0690622	rRNA-processing protein FCF1
17956	LOCUS_021008-RA	129	64	108	66	88	0.999709	0.000140532	0.042768	NADPH--cytochrome P450 reductase
9807	LOCUS_005478-RA	129	39	130	56	83	0.99104	0.00232715	0.981908	putative beta-1,4-xylosyltransferase IRX9
9214	LOCUS_022844-RA	128	73	130	68	123	0.999073	0.000372175	0.229405	hypothetical protein
17967	LOCUS_005640-RA	128	95	140	76	108	0.957294	0.00883722	1	ASC1-like protein 3
645	LOCUS_018649-RA	128	44	123	62	86	0.999543	0.000212519	0.0906362	hypothetical protein
4256	LOCUS_002938-RA	128	65	117	65	78	0.999303	0.000306469	0.169782	Sm-like protein LSM8
11553	LOCUS_015498-RA	128	56	102	71	63	0.975582	0.00527587	0.999992	Carbonic anhydrase, chloroplastic
12864	LOCUS_027843-RA	127	63	117	93	143	0.865499	0.0238592	1	Transcription factor LHW
17984	LOCUS_011321-RA	127	64	168	76	131	0.996142	0.00119421	0.795098	MAP3K epsilon protein kinase 1
17990	LOCUS_022664-RA	127	81	196	94	118	0.884917	0.0207812	1	Dual specificity protein phosphatase PHS1
10013	LOCUS_010896-RA	127	47	105	77	118	0.99318	0.00181338	0.942589	Formin-like protein 11
17983	LOCUS_009086-RA	127	39	86	78	102	0.762041	0.0404389	1	NEDD8-activating enzyme E1 catalytic subunit
17994	LOCUS_028366-RA	127	73	178	64	102	0.877428	0.0220604	1	Protein ALWAYS EARLY 3
9045	LOCUS_003621-RA	127	75	92	64	101	0.946184	0.0108766	1	Vesicle transport protein SFT2B
7894	LOCUS_001422-RA	126	68	117	69	115	0.999558	0.000206011	0.0857283	Zinc finger transcription factor YY1
11573	LOCUS_023624-RA	126	32	119	70	112	0.886056	0.0206299	1	F-box protein At1g70590
10342	LOCUS_015882-RA	126	77	163	87	104	0.997597	0.000799225	0.584111	UPF0565 protein C2orf69
18007	LOCUS_024086-RA	126	41	112	53	77	0.998104	0.00065521	0.478116	Ubiquitin-conjugating enzyme E2
18003	LOCUS_012717-RA	126	38	108	53	74	0.99548	0.00134143	0.846431	Frataxin, mitochondrial
18005	LOCUS_022149-RA	126	59	88	63	58	0.737006	0.0438875	1	Glutamyl-tRNA reductase, chloroplastic
14719	LOCUS_017301-RA	126	44	87	50	56	0.844924	0.0272351	1	putative RNA-binding protein EIF1AD
10065	LOCUS_003897-RA	125	49	132	77	138	0.968105	0.00677787	1	KH domain-containing protein At1g09660/At1g09670
18017	LOCUS_008777-RA	125	65	121	96	115	0.997548	0.000811037	0.59213	putative inactive heme oxygenase 2, chloroplastic
14097	LOCUS_006871-RA	125	54	114	49	113	0.993026	0.00186151	0.948259	Syntaxin-43
10451	LOCUS_017030-RA	125	29	115	47	88	0.718274	0.0467404	1	E3 ubiquitin-protein ligase MARCH3
18018	LOCUS_017449-RA	125	56	115	48	60	0.899817	0.0186916	1	Calcium-dependent protein kinase 24
1973	LOCUS_012570-RA	124	46	148	87	107	0.994776	0.00151411	0.891863	hypothetical protein
6735	LOCUS_026697-RA	124	41	109	40	65	0.868446	0.0232758	1	hypothetical protein
13772	LOCUS_015786-RA	123	87	157	110	126	0.921753	0.0148696	1	Protein LTV1
18048	LOCUS_025971-RA	123	73	156	70	104	0.998418	0.000585836	0.420882	RING finger and transmembrane domain-containing protein 2
947	LOCUS_000046-RA	123	40	114	70	90	0.999428	0.000260904	0.129848	Basic leucine zipper 19
10211	LOCUS_020381-RA	123	63	78	58	90	0.920132	0.0152906	1	Post-GPI attachment to proteins factor 3
5321	LOCUS_005118-RA	123	64	108	53	63	0.964458	0.00755173	1	Uncharacterized protein At2g34460, chloroplastic
18058	LOCUS_025694-RA	122	64	171	81	138	0.978429	0.00470408	0.999958	Histone H4
18054	LOCUS_015386-RA	122	67	145	53	135	0.732823	0.0446161	1	Serine/threonine-protein kinase BSK5
3817	LOCUS_018997-RA	122	50	106	34	94	0.731558	0.0447384	1	Glucosidase 2 subunit beta
1788	LOCUS_003683-RA	122	63	146	49	81	0.929981	0.0135641	1	hypothetical protein
7678	LOCUS_002355-RA	121	59	162	95	149	0.81886	0.0311014	1	Zinc finger CCCH domain-containing protein 45
13626	LOCUS_006722-RA	121	44	130	49	124	0.733544	0.0443725	1	Small GTPase LIP1
6173	LOCUS_003077-RA	121	57	125	81	123	0.999131	0.000358239	0.216812	hypothetical protein
18065	LOCUS_005381-RA	121	43	95	80	109	0.972544	0.00591258	0.999999	Protein STAY-GREEN LIKE, chloroplastic
11401	LOCUS_012108-RA	121	43	125	55	101	0.998817	0.000463114	0.312248	Protein ESMERALDA 1
18069	LOCUS_013957-RA	121	58	97	38	82	0.941669	0.0117283	1	LAG1 longevity assurance 3
5195	LOCUS_009397-RA	120	66	150	94	131	0.996114	0.00119826	0.796687	hypothetical protein
431	LOCUS_018658-RA	120	83	136	90	124	0.992014	0.00211591	0.970587	hypothetical protein
13077	LOCUS_000378-RA	120	49	141	62	119	0.995586	0.00132339	0.840827	hypothetical protein
18076	LOCUS_002985-RA	120	56	96	66	107	0.998839	0.00045779	0.30738	Ras-related protein RABA5a
7470	LOCUS_002024-RA	120	57	115	98	95	0.990309	0.00245579	0.986614	2-oxoglutarate-Fe(II) type oxidoreductase hxnY
2575	LOCUS_021296-RA	120	57	97	47	76	0.997393	0.000868176	0.629558	Membrane-anchored ubiquitin-fold protein 4
4926	LOCUS_018052-RA	120	52	79	38	71	0.809978	0.0328765	1	Pectin acetylesterase 8
18098	LOCUS_012922-RA	119	74	175	85	137	0.964119	0.00763274	1	Formamidopyrimidine-DNA glycosylase
10517	LOCUS_018299-RA	119	58	103	63	114	0.9987	0.000497329	0.343217	Nuclear transcription factor Y subunit A-6
2384	LOCUS_001653-RA	119	76	142	54	101	0.979497	0.00450284	0.999928	BTB/POZ domain and ankyrin repeat-containing protein NPR1
18088	LOCUS_003487-RA	119	70	112	56	99	0.998902	0.000436213	0.287552	Ultraviolet-B receptor UVR8
18103	LOCUS_020618-RA	119	44	88	59	93	0.998485	0.000561476	0.399867	Transcription factor TGA4
449	LOCUS_005345-RA	119	62	105	87	82	0.995247	0.00139707	0.86262	hypothetical protein
18101	LOCUS_019820-RA	119	38	111	37	74	0.892701	0.0196327	1	Oxysterol-binding protein-related protein 1D
18096	LOCUS_007808-RA	119	64	125	72	71	0.997246	0.000903798	0.651683	Protein NRDE2
18100	LOCUS_019192-RA	119	39	106	42	54	0.717397	0.0470592	1	hypothetical protein
11819	LOCUS_015714-RA	118	47	130	51	129	0.733829	0.0443116	1	Metallophosphoesterase 1
18111	LOCUS_003506-RA	118	56	141	108	121	0.905115	0.0178266	1	ASC1-like protein 3
5712	LOCUS_025296-RA	118	44	147	78	101	0.995359	0.00137593	0.856658	CSC1-like protein At4g35870
3431	LOCUS_012764-RA	117	71	112	48	90	0.991316	0.00226583	0.979141	Heat stress transcription factor A-4b
6822	LOCUS_016704-RA	117	50	141	48	68	0.794058	0.0354421	1	Uncharacterized protein YciO
18132	LOCUS_014404-RA	116	49	115	66	112	0.999585	0.000191834	0.0754707	hypothetical protein
18130	LOCUS_013973-RA	116	64	84	67	100	0.980593	0.00433968	0.999887	Protein transport protein SFT2
18134	LOCUS_019334-RA	116	32	90	42	70	0.975973	0.00522407	0.99999	50S ribosomal protein L27
12078	LOCUS_000289-RA	116	41	93	40	54	0.904851	0.0179035	1	DNA-3-methyladenine glycosylase 1
14624	LOCUS_003518-RA	115	40	116	76	109	0.996738	0.00103093	0.722113	hypothetical protein
14359	LOCUS_006211-RA	115	42	93	81	87	0.992291	0.00204601	0.965559	hypothetical protein
14677	LOCUS_021089-RA	115	37	103	32	77	0.742272	0.0432322	1	Expansin-like A1
8493	LOCUS_021965-RA	115	35	111	70	75	0.996334	0.00112492	0.766303	Putative E3 ubiquitin-protein ligase RING1a
3002	LOCUS_007504-RA	115	30	106	52	74	0.989289	0.0026459	0.99148	Phospholipid:diacylglycerol acyltransferase 1
11753	LOCUS_023415-RA	115	53	120	48	68	0.995326	0.00138291	0.858655	Putative E3 ubiquitin-protein ligase RING1a
6501	LOCUS_027436-RA	114	48	135	81	138	0.846847	0.0270423	1	hypothetical protein
10721	LOCUS_009542-RA	114	34	106	54	104	0.985048	0.0033884	0.998628	Sperm-associated antigen 1
18171	LOCUS_024348-RB	114	63	112	62	92	0.999883	6.32111e-05	0.00824679	hypothetical protein
14275	LOCUS_009565-RA	114	33	73	46	86	0.873883	0.0225777	1	putative transporter AF_0788
11014	LOCUS_027979-RA	114	50	102	32	86	0.831374	0.0295164	1	Cinnamoyl-CoA reductase 1
18173	LOCUS_029922-RA	114	40	71	56	69	0.982266	0.00401112	0.999728	hypothetical protein
18179	LOCUS_011718-RA	113	71	146	64	117	0.994726	0.0015268	0.894672	Snurportin-1
5523	LOCUS_026753-RA	113	44	92	67	111	0.989213	0.00265941	0.991752	Nuclear transcription factor Y subunit A-10
11880	LOCUS_002042-RA	113	38	107	68	105	0.997497	0.000830455	0.605091	E3 ubiquitin-protein ligase CIP8
3035	LOCUS_014331-RA	113	64	128	78	104	0.999789	0.000104727	0.0241076	ABC transporter I family member 20
18186	LOCUS_019368-RA	113	39	90	47	85	0.998376	0.00059878	0.431932	putative E3 ubiquitin-protein ligase XBOS33
4824	LOCUS_000981-RA	113	48	133	44	80	0.979935	0.00445006	0.999916	Non-structural maintenance of chromosomes element 4 A
14450	LOCUS_023943-RA	113	30	104	42	71	0.960345	0.00838475	1	Putative L-cysteine desulfhydrase 1
13842	LOCUS_016662-RA	113	39	81	34	68	0.935149	0.0127627	1	Serine/threonine-protein phosphatase PP1
6895	LOCUS_025840-RA	113	57	121	52	64	0.991998	0.00211945	0.970822	Spermidine-binding periplasmic protein SpuE
18188	LOCUS_024223-RA	113	44	68	49	62	0.955818	0.00909513	1	Serine/threonine-protein kinase STY13
11913	LOCUS_001215-RA	112	42	88	62	73	0.999406	0.000269246	0.13697	Transcription factor MYB20
4946	LOCUS_005316-RA	111	36	93	48	88	0.997861	0.000721585	0.528736	Constitutive photomorphogenesis protein 10
18218	LOCUS_019227-RA	111	36	74	38	69	0.968114	0.00676721	1	Protein NUCLEAR FUSION DEFECTIVE 4
18208	LOCUS_003091-RA	111	50	78	64	65	0.990941	0.00233493	0.982233	hypothetical protein
12299	LOCUS_000802-RA	111	48	84	52	64	0.998532	0.000546998	0.387233	Dynein light chain, cytoplasmic
626	LOCUS_019116-RA	111	57	95	74	62	0.980919	0.00427494	0.999866	ER membrane protein complex subunit 2
11268	LOCUS_026103-RA	110	59	156	72	118	0.991128	0.00229639	0.980566	Uncharacterized protein At4g06598
18227	LOCUS_005764-RA	110	46	164	62	100	0.765951	0.0397808	1	ABSCISIC ACID-INSENSITIVE 5-like protein 5
18224	LOCUS_001382-RA	110	47	92	90	97	0.923873	0.0144781	1	putative membrane protein YuiD
14267	LOCUS_015441-RA	110	71	125	51	87	0.993581	0.00172934	0.931301	Transcription elongation factor SPT4 2
18237	LOCUS_020684-RA	110	49	82	37	73	0.984785	0.00347821	0.998908	F-box/LRR-repeat protein At1g67190
18255	LOCUS_026237-RA	109	73	102	64	126	0.762607	0.0403286	1	Ubiquitin carboxyl-terminal hydrolase 3
7755	LOCUS_002820-RA	109	33	96	57	67	0.998297	0.000612197	0.443196	hypothetical protein
4438	LOCUS_025154-RA	109	24	79	55	61	0.844029	0.0275069	1	hypothetical protein
6792	LOCUS_001270-RA	109	49	124	44	59	0.885294	0.0206902	1	putative WRKY transcription factor 2
9675	LOCUS_018790-RA	108	35	89	57	112	0.818202	0.0311458	1	BTB/POZ domain-containing protein NPY2
12659	LOCUS_026056-RA	108	50	91	47	86	0.999444	0.000256827	0.126385	ABC transporter I family member 1
4472	LOCUS_024559-RA	108	38	118	47	82	0.997643	0.000783251	0.573083	Protein NRT1/ PTR FAMILY 2.13
7434	LOCUS_015324-RA	107	41	152	67	93	0.943547	0.0113374	1	Splicing factor ESS-2
18270	LOCUS_006168-RA	107	39	118	44	93	0.992296	0.00204256	0.965292	hypothetical protein
1556	LOCUS_005526-RA	107	48	117	81	80	0.998972	0.000404941	0.258993	putative polyamine transporter At3g13620
8985	LOCUS_011348-RA	107	27	66	51	64	0.888849	0.0201835	1	Pentatricopeptide repeat-containing protein At5g27460
6710	LOCUS_021303-RA	107	26	97	41	56	0.833664	0.0291861	1	hypothetical protein
18293	LOCUS_016313-RB	106	52	82	68	105	0.979264	0.00455635	0.999937	Casein kinase 1-like protein HD16
18292	LOCUS_015049-RA	106	67	167	84	94	0.81142	0.0322812	1	putative polygalacturonase
4804	LOCUS_011250-RA	106	42	101	58	93	0.999806	0.000100801	0.0223278	Scarecrow-like protein 6
18284	LOCUS_008185-RA	106	42	140	65	91	0.996035	0.00121667	0.803772	Pheophytinase, chloroplastic
18296	LOCUS_031854-RA	106	53	140	51	90	0.994302	0.00161695	0.912742	Actin-related protein 7
2857	LOCUS_011455-RA	106	47	112	50	78	0.999799	0.000102948	0.0233008	putative alpha,alpha-trehalose-phosphate synthase [UDP-forming] 9
8900	LOCUS_003646-RA	106	54	111	35	70	0.940855	0.0117975	1	hypothetical protein
12075	LOCUS_000285-RA	106	56	113	43	66	0.991061	0.00232329	0.981745	hypothetical protein
10602	LOCUS_016317-RA	106	29	97	37	66	0.959063	0.00862661	1	Proteasome subunit beta type-2-A
9456	LOCUS_023238-RA	106	25	85	50	63	0.975219	0.0053632	0.999993	Protein SLOW WALKER 1
5588	LOCUS_020307-RA	106	27	77	51	62	0.981707	0.00412722	0.9998	Sorting and assembly machinery component 50
18286	LOCUS_010450-RA	106	25	92	39	58	0.864455	0.0240322	1	G-type lectin S-receptor-like serine/threonine-protein kinase B120
13726	LOCUS_017567-RA	105	49	110	93	115	0.897249	0.0191268	1	Hydrophobic protein OSR8
8949	LOCUS_020928-RA	105	59	104	65	87	0.999878	6.65118e-05	0.00920292	Ubiquitin-like protein ATG12
18308	LOCUS_015801-RA	105	37	88	53	81	0.999597	0.000184741	0.070554	Uncharacterized protein YnbD
13046	LOCUS_017655-RA	105	46	105	45	73	0.999594	0.000188557	0.0731823	hypothetical protein
5691	LOCUS_001086-RA	105	32	99	49	70	0.998682	0.000502119	0.347513	Hippocampus abundant transcript 1 protein
14519	LOCUS_025640-RA	105	48	98	46	56	0.996505	0.00108645	0.748977	Pentatricopeptide repeat-containing protein At1g71490
3295	LOCUS_004953-RA	105	31	61	54	52	0.718904	0.0464855	1	5-amino-6-(5-phospho-D-ribitylamino)uracil phosphatase, chloroplastic
4846	LOCUS_025934-RA	104	63	81	72	90	0.972151	0.00597937	0.999999	Protein yippee-like At4g27745
6784	LOCUS_020015-RA	104	55	79	82	87	0.883927	0.0209031	1	Receptor-like protein kinase
18323	LOCUS_014250-RA	104	64	126	74	81	0.998993	0.00039907	0.253683	Protein NDL1
12776	LOCUS_007082-RA	104	35	131	51	80	0.974975	0.00537208	0.999994	WUSCHEL-related homeobox 8
18325	LOCUS_016799-RA	104	50	93	42	73	0.999233	0.000329266	0.190314	Choline monooxygenase, chloroplastic
18326	LOCUS_018192-RA	104	40	96	30	71	0.943303	0.0113878	1	hypothetical protein
18339	LOCUS_011317-RA	103	53	116	43	119	0.714181	0.0473162	1	hypothetical protein
18349	LOCUS_025735-RA	103	49	130	70	103	0.999383	0.000277617	0.144247	hypothetical protein
12270	LOCUS_016900-RA	103	82	126	54	95	0.827871	0.0298938	1	BTB/POZ domain-containing protein At3g50780
18336	LOCUS_006094-RA	103	57	145	44	89	0.796209	0.0350516	1	putative histone chaperone ASF1A
18338	LOCUS_010659-RB	103	45	112	32	75	0.912754	0.016585	1	hypothetical protein
4158	LOCUS_024256-RA	103	62	99	35	72	0.890018	0.0200366	1	hypothetical protein
10116	LOCUS_014226-RA	103	35	96	35	69	0.99082	0.00235462	0.98303	hypothetical protein
18360	LOCUS_011177-RA	102	44	118	71	114	0.995242	0.00139944	0.863274	T-complex protein 1 subunit gamma
18362	LOCUS_014549-RA	102	42	91	46	109	0.942988	0.0114382	1	RHOMBOID-like protein 1
9013	LOCUS_024468-RA	102	53	77	56	107	0.89258	0.0196613	1	hypothetical protein
4631	LOCUS_007486-RA	102	76	120	80	91	0.986581	0.00310164	0.997185	Remorin 4.1
5220	LOCUS_027250-RA	102	67	107	44	86	0.988201	0.00281661	0.994348	Mediator of RNA polymerase II transcription subunit 20a
18359	LOCUS_011100-RA	102	30	65	64	74	0.800133	0.0344739	1	hypothetical protein
18373	LOCUS_017633-RA	101	55	103	91	113	0.882921	0.021057	1	RING-box protein 1a
18371	LOCUS_007864-RA	101	34	72	44	97	0.761948	0.0404941	1	hypothetical protein
11655	LOCUS_001029-RA	101	58	96	69	94	0.999464	0.000246569	0.117749	26S proteasome non-ATPase regulatory subunit 10
4985	LOCUS_009739-RA	101	52	123	49	94	0.998891	0.000440487	0.291478	hypothetical protein
18380	LOCUS_025612-RA	101	42	89	56	91	0.999614	0.000178171	0.0661373	Ribonuclease P protein subunit p25-like protein
4009	LOCUS_020074-RA	101	66	121	72	82	0.99888	0.000443928	0.294637	Beta-glucosidase BoGH3B
18374	LOCUS_019172-RA	101	45	101	63	72	0.999872	6.96708e-05	0.0101898	Protein PGR
1763	LOCUS_014242-RA	101	48	78	52	69	0.999467	0.000245431	0.116805	Protein DEHYDRATION-INDUCED 19 3
18397	LOCUS_025199-RA	100	54	151	55	109	0.880817	0.021461	1	5'-3' exoribonuclease 4
11561	LOCUS_010275-RA	100	58	127	41	67	0.837178	0.0287393	1	Receptor-like kinase TMK4
7905	LOCUS_022392-RA	100	24	63	48	64	0.905707	0.0176984	1	Cinnamoyl-CoA reductase-like SNL6
18391	LOCUS_011946-RA	100	22	83	45	62	0.961494	0.00807399	1	Ubiquitin carboxyl-terminal hydrolase MINDY-1
96	LOCUS_008139-RA	100	37	85	34	52	0.983283	0.00383429	0.999565	Hydroxyphenylpyruvate reductase
18396	LOCUS_023468-RA	100	35	63	46	41	0.76809	0.0394014	1	putative bifunctional riboflavin biosynthesis protein RIBA 2, chloroplastic
7579	LOCUS_017619-RA	99	61	153	88	117	0.866681	0.0234806	1	Mitogen-activated protein kinase kinase kinase 3
9445	LOCUS_020974-RA	99	43	100	68	103	0.998513	0.000555232	0.394433	Transcription factor GAMYB
7754	LOCUS_024050-RA	99	38	120	53	100	0.994864	0.00149394	0.887264	hypothetical protein
18401	LOCUS_002507-RA	99	61	74	45	86	0.923784	0.0145212	1	Haloacid dehalogenase-like hydrolase domain-containing protein 3
8102	LOCUS_018335-RA	99	62	86	62	71	0.996554	0.00107514	0.743684	Serine carboxypeptidase-like 42
6387	LOCUS_003515-RA	99	24	73	45	70	0.977266	0.00495536	0.999979	B3 domain-containing protein Os03g0120900
10176	LOCUS_005740-RA	98	55	109	85	116	0.960288	0.00840982	1	1-aminocyclopropane-1-carboxylate oxidase
9123	LOCUS_018608-RA	98	31	73	48	96	0.842368	0.0276634	1	hypothetical protein
18413	LOCUS_002408-RA	98	38	130	61	89	0.995561	0.00132563	0.841533	hypothetical protein
14053	LOCUS_007774-RA	98	45	84	48	89	0.999255	0.000321098	0.182919	CASP-like protein 5A1
14789	LOCUS_015454-RA	98	34	134	61	71	0.898886	0.0188534	1	hypothetical protein
18412	LOCUS_001207-RA	98	39	89	51	69	0.99987	7.04718e-05	0.0104458	ATP-dependent Clp protease adapter protein CLPS1, chloroplastic
11277	LOCUS_025456-RA	98	24	76	65	61	0.80272	0.0339497	1	Epoxide hydrolase 4
18422	LOCUS_020911-RA	98	30	58	31	55	0.875989	0.0222527	1	BTB/POZ domain-containing protein NPY1
18425	LOCUS_023260-RA	98	40	75	39	38	0.757008	0.0409956	1	WD repeat-containing protein 44
808	LOCUS_026529-RA	97	43	114	59	99	0.999407	0.000267459	0.135431	hypothetical protein
18448	LOCUS_021995-RA	97	40	107	36	80	0.992341	0.00202533	0.963927	Dual specificity protein phosphatase 12
18429	LOCUS_001511-RA	97	74	92	73	77	0.845391	0.0271963	1	ABSCISIC ACID-INSENSITIVE 5-like protein 2
13894	LOCUS_003945-RA	97	34	87	41	73	0.999286	0.000310412	0.173309	WD repeat-containing protein 44
18440	LOCUS_011953-RA	97	48	63	63	69	0.949627	0.0101832	1	Protein PHOX1
2358	LOCUS_010899-RA	97	49	120	57	65	0.998343	0.000603182	0.435654	Calcium-transporting ATPase 1, endoplasmic reticulum-type
11327	LOCUS_012292-RA	97	46	108	38	62	0.992326	0.00203222	0.964478	Probably inactive leucine-rich repeat receptor-like protein kinase At3g28040
18435	LOCUS_006465-RA	97	49	60	60	54	0.699251	0.0498728	1	BTB/POZ domain-containing protein NPY1
18437	LOCUS_009405-RA	97	52	96	53	48	0.975957	0.00523264	0.999991	Protein IMPAIRED IN BABA-INDUCED STERILITY 1
1031	LOCUS_029001-RA	96	42	129	50	116	0.708815	0.0486147	1	PRA1 family protein A2
2648	LOCUS_014509-RA	96	41	133	56	114	0.859505	0.0250872	1	Serine/threonine-protein kinase HT1
18466	LOCUS_018304-RA	96	79	107	66	100	0.918797	0.0155595	1	Deubiquitinase DESI2
8181	LOCUS_013779-RA	96	54	101	51	87	0.999779	0.000109269	0.0262049	putative mitochondrial adenine nucleotide transporter BTL1
2727	LOCUS_000435-RA	96	60	75	60	77	0.988591	0.00273883	0.993183	Patatin-like phospholipase domain-containing protein 4
18454	LOCUS_000164-RA	96	26	62	42	72	0.95055	0.0100467	1	putative membrane protein YuiD
13622	LOCUS_014399-RA	95	62	119	50	112	0.959559	0.0084987	1	hypothetical protein
9843	LOCUS_008125-RA	95	48	80	70	86	0.996197	0.00118223	0.790326	Putative deoxyribonuclease TATDN1
9531	LOCUS_026038-RA	95	50	110	47	71	0.999512	0.000225227	0.100461	E3 ubiquitin-protein ligase RNF170
14123	LOCUS_005958-RA	95	40	101	33	62	0.987991	0.00285124	0.994803	Zinc finger CCCH domain-containing protein ZFN-like
18472	LOCUS_002068-RA	95	49	86	38	51	0.988532	0.00274364	0.993261	Alpha-galactosidase 3
1890	LOCUS_012300-RA	94	56	88	44	102	0.957692	0.00879729	1	putative arabinosyltransferase ARAD1
18503	LOCUS_026652-RA	94	70	129	60	96	0.989403	0.00261009	0.990718	Formin-like protein 1
11285	LOCUS_028641-RA	94	30	86	73	77	0.966608	0.00714619	1	hypothetical protein
9494	LOCUS_020004-RA	94	60	82	55	72	0.997657	0.000777454	0.569044	SelT-like protein
18493	LOCUS_009515-RA	94	43	89	64	65	0.999595	0.000187474	0.0724296	Small GTPase LIP1
18502	LOCUS_026109-RA	94	27	74	45	64	0.998114	0.000651457	0.475142	YTH domain-containing family protein 2
13843	LOCUS_016661-RA	94	50	102	33	50	0.713128	0.047639	1	Activating signal cointegrator 1
5728	LOCUS_013382-RA	94	38	90	50	41	0.953145	0.00954442	1	Serine racemase
2626	LOCUS_019708-RA	93	57	86	63	87	0.998656	0.000512688	0.356992	14-3-3-like protein D
4510	LOCUS_010681-RA	93	51	111	50	80	0.999726	0.000133261	0.0386807	Urea-proton symporter DUR3
5005	LOCUS_005073-RA	93	30	95	33	58	0.982154	0.00403819	0.999747	Receptor-like protein 4
4725	LOCUS_003336-RA	93	30	96	30	55	0.913299	0.0164657	1	F-box protein PP2-A13
2064	LOCUS_006653-RA	92	45	121	74	105	0.992958	0.00187769	0.950049	Glycosyltransferase-like KOBITO 1
3602	LOCUS_010288-RA	92	69	109	54	81	0.993521	0.00174459	0.933492	UDP-D-xylose:L-fucose alpha-1,3-D-xylosyltransferase MGP4
4373	LOCUS_015000-RA	92	37	78	79	75	0.887989	0.0203018	1	Phosphoglycerate mutase-like protein AT74
6819	LOCUS_027462-RA	92	57	72	72	75	0.88802	0.0202722	1	Transcription initiation factor TFIID subunit 15b
6013	LOCUS_018461-RA	92	34	81	75	69	0.963825	0.00771432	1	Putative leucine-rich repeat receptor-like serine/threonine-protein kinase At2g24130
11892	LOCUS_026335-RA	92	30	111	50	49	0.829665	0.0296833	1	Cyclin-D3-1
5988	LOCUS_024014-RA	92	36	91	59	42	0.905061	0.0178778	1	hypothetical protein
18536	LOCUS_021212-RA	92	40	67	28	40	0.701251	0.0494701	1	hypothetical protein
18556	LOCUS_013797-RA	91	64	100	90	94	0.750378	0.042302	1	DnaJ protein ERDJ7
11139	LOCUS_012948-RA	91	34	82	41	89	0.99333	0.00178173	0.938559	hypothetical protein
9842	LOCUS_018910-RA	91	55	110	93	87	0.86596	0.0237902	1	U3 snoRNP-associated protein-like YAOH
18554	LOCUS_011988-RA	91	39	123	82	83	0.943457	0.0113542	1	hypothetical protein
8489	LOCUS_011564-RA	91	38	85	69	79	0.998273	0.000617944	0.44796	TBC1 domain family member 15
18560	LOCUS_015980-RA	91	49	55	51	70	0.892076	0.0198042	1	60S ribosomal protein L38
18567	LOCUS_020011-RA	91	32	54	28	64	0.839568	0.0280983	1	hypothetical protein
3363	LOCUS_024289-RA	91	28	74	50	63	0.998952	0.000414225	0.267417	Universal stress protein Slr1101
12774	LOCUS_007080-RA	91	60	98	38	57	0.909707	0.0170941	1	hypothetical protein
18562	LOCUS_016758-RA	91	38	51	53	47	0.710242	0.0481581	1	Phytochrome A-associated F-box protein
18549	LOCUS_007095-RA	91	30	55	36	39	0.897876	0.0189352	1	Ubiquinone biosynthesis protein COQ4, mitochondrial
18583	LOCUS_009730-RA	90	53	101	49	99	0.997518	0.000821485	0.599132	Small nuclear ribonucleoprotein SmD1b
18582	LOCUS_008530-RA	90	32	120	66	93	0.963162	0.0077852	1	Protein Simiate
18579	LOCUS_002298-RA	90	40	90	65	75	0.999662	0.000158753	0.0536031	Transcription factor GAMYB
5132	LOCUS_012986-RA	90	51	125	54	62	0.981415	0.00416198	0.999818	60S ribosomal protein L37-3
18580	LOCUS_002765-RA	90	31	90	28	58	0.967115	0.00702574	1	putative xyloglucan glycosyltransferase 12
8684	LOCUS_021467-RA	90	45	57	47	51	0.970684	0.00629191	1	Nitrate regulatory gene2 protein
8885	LOCUS_005294-RA	90	42	94	30	47	0.87219	0.0229063	1	Ethylene-responsive transcription factor WIN1
7429	LOCUS_020204-RA	90	21	63	38	40	0.87103	0.023006	1	NADPH:adrenodoxin oxidoreductase, mitochondrial
18605	LOCUS_004302-RA	89	23	102	67	83	0.726283	0.0455413	1	Uncharacterized protein C9orf85
10480	LOCUS_022508-RA	89	62	105	39	60	0.860747	0.0248379	1	hypothetical protein
18610	LOCUS_010553-RA	89	25	64	22	57	0.706575	0.0491391	1	hypothetical protein
3418	LOCUS_009227-RA	89	24	58	54	51	0.911015	0.0169472	1	Ribokinase
5958	LOCUS_024846-RA	89	38	70	42	46	0.997826	0.000729845	0.534822	F-box protein SKIP28
9767	LOCUS_011447-RA	88	24	50	41	58	0.937074	0.0123361	1	Cytochrome b561 and DOMON domain-containing protein At4g12980
14358	LOCUS_002489-RA	88	51	81	60	42	0.749394	0.0424744	1	Transmembrane protein 56-B
18649	LOCUS_022408-RA	87	38	122	82	96	0.813999	0.0315522	1	CSC1-like protein At1g69450
3432	LOCUS_019862-RA	87	65	133	75	96	0.960617	0.0083347	1	Protein CONTINUOUS VASCULAR RING 1
18654	LOCUS_026121-RA	87	27	120	53	88	0.793047	0.0356383	1	Spliceosome-associated protein 130 B
10553	LOCUS_020839-RA	87	47	69	60	76	0.996297	0.00114073	0.773117	Ethylene-responsive transcription factor 4
3518	LOCUS_008525-RA	87	31	83	40	71	0.999481	0.000238646	0.111224	BSD domain-containing protein 1
18650	LOCUS_023948-RA	87	31	74	29	53	0.995834	0.00126051	0.819808	Tobamovirus multiplication protein 2A
18647	LOCUS_017574-RA	87	22	85	40	52	0.987458	0.00293227	0.995733	E3 ubiquitin protein ligase RIE1
18659	LOCUS_028929-RA	87	37	89	26	45	0.787926	0.0364813	1	hypothetical protein
14318	LOCUS_005254-RA	86	50	98	72	91	0.997842	0.000724331	0.530765	Pentatricopeptide repeat-containing protein At3g06430, chloroplastic
18683	LOCUS_026106-RA	86	27	79	57	89	0.961569	0.00806167	1	UDP-sugar pyrophosphorylase 1
9699	LOCUS_000481-RA	86	36	97	59	84	0.999458	0.000249428	0.120128	FIP1[V]-like protein
18660	LOCUS_000317-RA	86	50	83	84	83	0.769697	0.0390777	1	F-box protein At1g55000
18672	LOCUS_013369-RA	86	26	64	50	78	0.973924	0.00563328	0.999997	Manganese-dependent ADP-ribose/CDP-alcohol diphosphatase
18664	LOCUS_003916-RA	86	31	112	67	69	0.976105	0.00518981	0.999989	Cysteine-rich receptor-like protein kinase 2
10489	LOCUS_003674-RA	86	30	72	44	54	0.999597	0.00018529	0.0709285	hypothetical protein
2007	LOCUS_010083-RA	86	23	53	52	45	0.779399	0.0377016	1	Eukaryotic translation initiation factor 3 subunit J
1886	LOCUS_001285-RA	86	26	74	35	39	0.978011	0.0047677	0.999965	Zinc finger protein 1
1236	LOCUS_024235-RA	86	29	76	26	38	0.815307	0.031371	1	F-box/kelch-repeat protein SKIP11
18697	LOCUS_023335-RA	85	51	124	52	84	0.99604	0.00121461	0.80299	Regulation of nuclear pre-mRNA domain-containing protein 1B
18685	LOCUS_004977-RA	85	30	104	42	78	0.99418	0.0016442	0.91763	AT-hook motif nuclear-localized protein 11
18696	LOCUS_022999-RA	85	26	107	39	77	0.923699	0.0145643	1	Glutamate dehydrogenase 2, mitochondrial
4776	LOCUS_021398-RA	85	35	66	41	73	0.998868	0.000450808	0.300971	50S ribosomal protein L33
1138	LOCUS_027290-RA	85	21	102	40	53	0.716266	0.0471872	1	Ultraviolet-B receptor UVR8
18716	LOCUS_021912-RA	84	42	94	79	97	0.918491	0.0156273	1	Putative low molecular weight protein-tyrosine-phosphatase slr0328
8021	LOCUS_005178-RA	84	33	86	39	97	0.900422	0.0186381	1	putative solanesyl-diphosphate synthase 3, chloroplastic
13913	LOCUS_007832-RA	84	30	78	41	89	0.979935	0.0044575	0.999918	Protein GRAVITROPIC IN THE LIGHT 1
18703	LOCUS_000993-RA	84	31	65	31	73	0.988445	0.00276773	0.99364	hypothetical protein
5282	LOCUS_007708-RA	84	21	59	55	69	0.785789	0.0368837	1	Dehydrodolichyl diphosphate synthase 6
18714	LOCUS_019138-RA	84	37	84	22	65	0.840988	0.0279	1	Acyl-coenzyme A thioesterase 13
2017	LOCUS_005335-RA	84	22	91	55	64	0.98362	0.00374497	0.999451	Protein WHAT'S THIS FACTOR 1
10325	LOCUS_005182-RA	84	18	79	37	54	0.964607	0.00750558	1	U11/U12 small nuclear ribonucleoprotein
12583	LOCUS_023418-RA	84	21	74	23	52	0.789593	0.0362317	1	hypothetical protein
18711	LOCUS_015155-RA	84	46	78	27	47	0.918289	0.0157403	1	Reticulon-like protein B4
18736	LOCUS_019527-RA	83	34	113	60	82	0.995239	0.0014018	0.863925	hypothetical protein
18730	LOCUS_015120-RA	83	52	79	53	75	0.999308	0.000305185	0.168627	Protease Do-like 10, mitochondrial
13678	LOCUS_002950-RA	83	52	134	54	71	0.90836	0.0172184	1	Protein DWARF 53
18732	LOCUS_016575-RA	83	33	70	42	64	0.999786	0.000106983	0.0251423	Protein YIPF6
18745	LOCUS_027219-RB	83	30	67	36	64	0.999336	0.000293655	0.158367	Serine/threonine-protein kinase rio2
18746	LOCUS_028156-RA	83	47	58	45	53	0.990244	0.0024724	0.987129	Monoglyceride lipase
7624	LOCUS_002573-RA	82	54	82	44	89	0.990078	0.002506	0.988112	MADS-box transcription factor 4
18750	LOCUS_005736-RA	82	22	76	50	81	0.953209	0.00952996	1	AT-hook motif nuclear-localized protein 10
14842	LOCUS_017597-RA	82	28	94	55	80	0.996829	0.000996978	0.704582	Magnesium transporter MRS2-F
18749	LOCUS_005191-RA	82	45	57	66	69	0.720423	0.0463581	1	Nudix hydrolase 2
18751	LOCUS_007098-RA	82	40	89	45	64	0.999886	6.15588e-05	0.00778779	Putative 4-hydroxy-4-methyl-2-oxoglutarate aldolase 1
18763	LOCUS_031372-RA	82	43	104	27	58	0.734398	0.0442508	1	hypothetical protein
7359	LOCUS_012951-RA	82	32	53	22	56	0.891312	0.0198331	1	Nicotinamidase 1
18756	LOCUS_012286-RA	82	27	57	34	48	0.998115	0.000650208	0.47415	Pirin-like protein
5149	LOCUS_009479-RA	82	42	83	41	34	0.824717	0.0304041	1	Autophagy-related protein 13a
18768	LOCUS_008769-RA	81	74	109	69	93	0.69962	0.0497384	1	Cleavage and polyadenylation specificity factor subunit 3-II
1628	LOCUS_012163-RA	81	32	104	57	69	0.998295	0.000613338	0.444145	Zinc finger CCCH domain-containing protein 3
18779	LOCUS_023229-RA	81	47	48	43	65	0.805309	0.0334324	1	E3 ubiquitin-protein ligase AIRP2
18767	LOCUS_007806-RA	81	63	98	50	63	0.980764	0.00430358	0.999876	hypothetical protein
9525	LOCUS_008974-RA	81	25	83	33	34	0.759257	0.0407716	1	E3 ubiquitin-protein ligase AIRP2
4280	LOCUS_006984-RA	80	53	123	58	89	0.99101	0.00233102	0.982071	Protein SNOWY COTYLEDON 3
2707	LOCUS_018062-RA	80	41	60	29	81	0.712049	0.0477686	1	putative E3 ubiquitin ligase SUD1
18799	LOCUS_024165-RA	80	61	95	61	78	0.995162	0.00142796	0.870949	Syntaxin-61
18802	LOCUS_025844-RA	80	27	71	64	76	0.949352	0.010214	1	Serine/threonine-protein kinase-like protein At3g51990
9835	LOCUS_004180-RA	80	37	80	58	74	0.999598	0.000184189	0.0701796	Protein TRIGALACTOSYLDIACYLGLYCEROL 2, chloroplastic
18804	LOCUS_027482-RA	80	29	74	54	68	0.999253	0.000322447	0.184138	hypothetical protein
13693	LOCUS_023909-RA	80	33	63	38	65	0.999484	0.000238078	0.110763	putative galacturonosyltransferase 9
9474	LOCUS_011508-RA	80	35	71	19	58	0.820262	0.0308807	1	RING-H2 finger protein ATL73
18783	LOCUS_000827-RA	80	38	68	48	56	0.999759	0.000122332	0.0327295	Protein RER1A
2615	LOCUS_011725-RA	79	24	87	47	89	0.908059	0.0172684	1	Exosome complex component RRP41-like
14361	LOCUS_006209-RA	79	28	70	58	88	0.881922	0.0212116	1	Ubiquitin thioesterase otubain-like
18815	LOCUS_014918-RA	79	48	69	29	69	0.971497	0.00614407	0.999999	hypothetical protein
7686	LOCUS_016242-RA	79	31	96	68	68	0.988237	0.0028019	0.994143	Protein PAT1 1
2636	LOCUS_028886-RA	79	44	96	27	68	0.936105	0.0125946	1	hypothetical protein
6602	LOCUS_025118-RA	79	39	75	34	58	0.999654	0.000162888	0.0561912	hypothetical protein
9837	LOCUS_021544-RA	79	33	58	30	49	0.998574	0.000531695	0.373799	Protein PHLOEM PROTEIN 2-LIKE A10
8480	LOCUS_012178-RA	79	16	62	38	34	0.726933	0.0454791	1	CBL-interacting protein kinase 6
1468	LOCUS_007355-RA	78	47	114	51	102	0.950217	0.0101071	1	Putative beta-glucosidase 41
14177	LOCUS_021762-RA	78	46	106	76	98	0.930899	0.0133042	1	Queuine tRNA-ribosyltransferase accessory subunit 2
6988	LOCUS_000115-RA	78	48	115	59	84	0.997039	0.000958894	0.683878	hypothetical protein
18828	LOCUS_009318-RA	78	38	79	33	81	0.993278	0.00178489	0.938972	High mobility group B protein 15
3091	LOCUS_024218-RA	78	45	65	52	60	0.998753	0.000480405	0.327961	Reticulon-like protein B16
4212	LOCUS_011329-RA	78	32	98	43	57	0.998744	0.000483202	0.330487	WAT1-related protein At5g45370
3556	LOCUS_007352-RA	78	34	85	25	55	0.984718	0.00349026	0.998941	40S ribosomal protein S14
18833	LOCUS_013129-RA	78	24	54	34	52	0.998156	0.000643982	0.469194	CASP-like protein 5B3
18840	LOCUS_021424-RA	78	25	53	19	48	0.887043	0.0205099	1	COP1-interacting protein 7
18827	LOCUS_009097-RA	78	42	65	43	37	0.980968	0.0042678	0.999863	hypothetical protein
6257	LOCUS_000501-RA	77	57	85	62	85	0.98794	0.00286622	0.994988	Receptor y region, transmembrane domain- and RING domain-containing protein 4
6205	LOCUS_007349-RA	77	51	98	29	72	0.858756	0.0252656	1	hypothetical protein
18848	LOCUS_004134-RA	77	59	87	37	70	0.967617	0.00688494	1	putative glycosyltransferase 2
8509	LOCUS_022990-RA	77	51	109	68	68	0.988884	0.0026963	0.99245	Mitogen-activated protein kinase kinase kinase 5
6846	LOCUS_015193-RA	77	60	82	64	68	0.965145	0.00745965	1	Protein FRIGIDA-ESSENTIAL 1
18864	LOCUS_026185-RA	77	60	81	61	68	0.977284	0.00493067	0.999978	putative U6 snRNA-associated Sm-like protein LSm4
18843	LOCUS_001893-RA	77	44	123	58	60	0.904129	0.0180325	1	E3 ubiquitin-protein ligase MBR2
204	LOCUS_008101-RA	77	14	77	35	60	0.783817	0.0371877	1	BEL1-like homeodomain protein 7
4955	LOCUS_029307-RA	77	21	96	47	57	0.965456	0.00736918	1	Uncharacterized protein C6C3.02c
10988	LOCUS_015986-RA	77	36	85	20	55	0.754824	0.0415037	1	Plant intracellular Ras-group-related LRR protein 3
12842	LOCUS_017469-RA	77	37	49	51	47	0.964224	0.00760952	1	Adenylyl-sulfate kinase 3
18863	LOCUS_024693-RA	77	31	61	41	46	0.999573	0.000198362	0.0801291	Transcription factor TGA4
14419	LOCUS_009041-RA	77	26	70	30	39	0.995423	0.00135978	0.851943	Arsenate reductase 2.2
18875	LOCUS_011647-RA	76	68	114	55	89	0.80078	0.0341875	1	Protein MICRORCHIDIA 7
18873	LOCUS_006889-RA	76	32	77	38	82	0.995836	0.00125837	0.819054	RNA polymerase I-specific transcription initiation factor RRN3
13013	LOCUS_018118-RA	76	42	67	55	79	0.995711	0.00129924	0.833018	Phosphatidylinositol:ceramide inositolphosphotransferase
18878	LOCUS_016069-RA	76	54	111	36	79	0.849333	0.0264707	1	hypothetical protein
18879	LOCUS_017934-RA	76	45	97	50	78	0.999553	0.000208724	0.0877594	N-acylphosphatidylethanolamine synthase
7888	LOCUS_026999-RA	76	38	81	69	68	0.993177	0.00181657	0.94298	Zinc finger protein VAR3, chloroplastic
8038	LOCUS_005057-RA	76	47	67	62	67	0.989433	0.00260562	0.990619	GDP-mannose transporter GONST3
12495	LOCUS_005286-RA	76	29	61	23	63	0.978819	0.00464137	0.99995	Uncharacterized protein At5g01610
14205	LOCUS_009434-RA	76	53	54	42	61	0.890276	0.0199492	1	RNA polymerase II subunit A C-terminal domain phosphatase SSU72
14002	LOCUS_016001-RA	76	47	92	61	53	0.993469	0.00175379	0.934783	Protein kri1
7983	LOCUS_027062-RA	76	37	100	62	48	0.947098	0.010701	1	Periodic tryptophan protein 2
14209	LOCUS_020287-RA	76	33	52	50	45	0.990802	0.00235858	0.983186	N-glycosylase/DNA lyase OGG1
2743	LOCUS_009288-RA	76	20	52	23	37	0.948395	0.0103695	1	Heterogeneous nuclear ribonucleoprotein 1
10942	LOCUS_001872-RA	76	32	91	43	36	0.918423	0.0156499	1	hypothetical protein
14149	LOCUS_010174-RA	75	37	95	61	102	0.880379	0.0215549	1	Translation initiation factor eIF-2B subunit alpha
560	LOCUS_019804-RA	75	43	89	67	99	0.913558	0.0164181	1	Chloride channel protein CLC-c
1937	LOCUS_018035-RA	75	32	83	58	83	0.995665	0.00130797	0.835881	DNA-directed RNA polymerase III subunit rpc6
18894	LOCUS_011649-RA	75	54	90	42	77	0.99589	0.00124986	0.81603	Protein MICRORCHIDIA 4
2856	LOCUS_008761-RA	75	56	102	41	62	0.975581	0.00528456	0.999992	putative E3 ubiquitin-protein ligase XBOS32
18889	LOCUS_004260-RA	75	62	76	45	61	0.932185	0.0131461	1	Syntaxin-binding protein 5-like
192	LOCUS_003104-RA	75	37	62	52	59	0.999262	0.000318396	0.180485	LEAF RUST 10 DISEASE-RESISTANCE LOCUS RECEPTOR-LIKE PROTEIN KINASE-like 1.2
3279	LOCUS_013104-RA	75	16	77	37	59	0.963848	0.00769099	1	Tobamovirus multiplication protein 3
18890	LOCUS_005649-RA	75	30	93	38	54	0.998442	0.000576256	0.412644	hypothetical protein
5541	LOCUS_024685-RA	75	52	97	45	50	0.979314	0.00454869	0.999936	tRNA ligase 1
3013	LOCUS_010387-RA	75	48	91	41	46	0.987178	0.00301062	0.996477	Pentatricopeptide repeat-containing protein At2g06000
5497	LOCUS_008254-RA	75	15	67	47	44	0.880037	0.0216489	1	S-adenosyl-L-methionine-dependent tRNA 4-demethylwyosine synthase
14191	LOCUS_020335-RA	74	28	88	33	86	0.855492	0.0258409	1	Nuclear cap-binding protein subunit 2
8614	LOCUS_002544-RA	74	52	108	67	84	0.988165	0.00282643	0.994481	Serine/threonine-protein kinase STY17
11998	LOCUS_006290-RA	74	39	66	33	84	0.943252	0.0114045	1	Lipase
341	LOCUS_018510-RA	74	41	97	37	82	0.992502	0.00198762	0.960769	putative magnesium transporter NIPA9
5394	LOCUS_019052-RA	74	46	114	45	78	0.988157	0.00283135	0.994546	Tyrosyl-DNA phosphodiesterase 2
10130	LOCUS_003874-RA	74	40	89	38	71	0.99942	0.000262674	0.131353	Zinc finger CCCH domain-containing protein 5
18917	LOCUS_012752-RA	74	33	54	48	70	0.992779	0.00192043	0.954502	hypothetical protein
18924	LOCUS_017682-RA	74	52	53	41	70	0.774329	0.038278	1	putative protein phosphatase 2C 12
11940	LOCUS_013464-RA	74	27	45	41	63	0.974529	0.00547965	0.999995	MOB kinase activator-like 1A
5628	LOCUS_028446-RA	74	61	77	37	63	0.878953	0.0218062	1	Histone-lysine N-methyltransferase family member SUVH2
18912	LOCUS_008236-RA	74	52	72	46	62	0.997907	0.000701193	0.513509	F-actin-capping protein subunit alpha
6375	LOCUS_004094-RA	74	49	85	70	61	0.970761	0.00627198	1	RING-H2 finger protein ATL7
27	LOCUS_024412-RA	74	28	67	46	44	0.999325	0.000296837	0.161184	hypothetical protein
18934	LOCUS_026424-RA	74	31	70	22	39	0.968669	0.00662948	1	Ras-related protein RABH1b
10111	LOCUS_024059-RA	74	27	72	43	36	0.994289	0.00162238	0.913735	hypothetical protein
11874	LOCUS_022550-RA	73	27	94	43	82	0.98157	0.00414803	0.999811	hypothetical protein
18936	LOCUS_002277-RA	73	30	95	64	81	0.973983	0.00561503	0.999997	hypothetical protein
12927	LOCUS_011573-RA	73	26	87	57	75	0.991561	0.00220987	0.976267	hypothetical protein
12830	LOCUS_014035-RA	73	23	79	42	75	0.992812	0.00190061	0.952484	Uncharacterized protein At3g03773
18942	LOCUS_010172-RB	73	18	70	50	41	0.930551	0.013384	1	hypothetical protein
11977	LOCUS_025950-RA	72	60	106	42	87	0.755648	0.0412212	1	Two-component response regulator ORR9
18972	LOCUS_015542-RA	72	36	62	35	70	0.998608	0.000520593	0.364012	CRS2-associated factor 2, mitochondrial
18966	LOCUS_005693-RA	72	19	70	55	68	0.923541	0.0145859	1	Glucose 1-dehydrogenase
18965	LOCUS_004624-RA	72	42	46	37	59	0.969361	0.00652486	1	Pentatricopeptide repeat-containing protein At4g18975, chloroplastic
18976	LOCUS_019920-RA	72	37	70	44	56	0.999884	6.23885e-05	0.00801613	Fatty-acid-binding protein 3, chloroplastic
6566	LOCUS_002993-RA	72	43	97	51	53	0.997528	0.000818501	0.597138	ABSCISIC ACID-INSENSITIVE 5-like protein 5
7661	LOCUS_019355-RA	72	26	63	23	53	0.996312	0.00113085	0.768876	Histone deacetylase 8
18978	LOCUS_024806-RA	72	22	66	37	48	0.99947	0.000244291	0.115863	hypothetical protein
3053	LOCUS_016196-RA	71	45	98	55	75	0.998841	0.000455153	0.304964	putative indole-3-pyruvate monooxygenase YUCCA11
18988	LOCUS_014959-RA	71	23	42	41	67	0.739822	0.0435883	1	Hexokinase-2
12997	LOCUS_018967-RA	71	28	73	30	64	0.998926	0.000427746	0.27977	putative protein phosphatase 2C 38
18985	LOCUS_014167-RA	71	22	69	27	64	0.990166	0.00247659	0.987255	putative sugar phosphate/phosphate translocator At3g11320
7241	LOCUS_008778-RA	71	41	77	75	62	0.791878	0.0358844	1	Nodulation protein H
5211	LOCUS_029532-RA	71	20	54	30	57	0.995827	0.00126693	0.822054	Protein YLS3
6022	LOCUS_025478-RA	71	32	56	23	54	0.995415	0.00136208	0.852622	Membrane-anchored ubiquitin-fold protein 3
19002	LOCUS_028152-RA	71	33	84	20	53	0.862169	0.0245907	1	Deoxyribodipyrimidine photo-lyase
13025	LOCUS_007508-RA	71	24	61	22	36	0.986609	0.00309069	0.997108	Aldehyde oxidase GLOX
7342	LOCUS_025281-RA	71	31	63	23	30	0.914396	0.0162524	1	ACT domain-containing protein ACR4
2163	LOCUS_002753-RA	70	38	124	51	77	0.789933	0.0361323	1	UPF0160 protein MYG1, mitochondrial
19004	LOCUS_003129-RA	70	48	94	39	63	0.997041	0.000957224	0.682939	ABC transporter G family member 9
19012	LOCUS_012012-RA	70	34	64	22	56	0.993255	0.00179752	0.9406	Endoglucanase 23
5842	LOCUS_022681-RA	70	32	60	33	54	0.999811	9.86968e-05	0.021384	Protein transport protein Sec61 subunit beta
19007	LOCUS_004100-RA	70	17	66	21	50	0.921376	0.0149798	1	putative serine/threonine-protein kinase PBL17
2319	LOCUS_000260-RA	70	27	51	60	48	0.812629	0.0319614	1	Abscisic acid receptor PYL3
19008	LOCUS_008535-RA	70	17	50	27	48	0.991347	0.00226206	0.978958	Reticulon-like protein B9
19022	LOCUS_023284-RA	70	21	69	32	33	0.985456	0.00335326	0.998501	UPF0496 protein At4g34320
8353	LOCUS_021128-RA	69	25	60	37	73	0.992719	0.00193703	0.956132	Floral homeotic protein APETALA 2
11544	LOCUS_015886-RA	69	33	58	25	72	0.943866	0.0112873	1	Elongator complex protein 4
1535	LOCUS_016144-RA	69	46	90	36	71	0.996156	0.0011922	0.794305	SWR1 complex subunit 6
19033	LOCUS_004276-RA	69	34	108	35	67	0.932549	0.0130876	1	Protein FAR1-RELATED SEQUENCE 12
19058	LOCUS_028637-RA	69	21	85	32	67	0.968475	0.0066823	1	40S ribosomal protein S13
9863	LOCUS_008863-RA	69	26	91	31	67	0.980623	0.00433244	0.999885	Myb-related protein Hv33
3227	LOCUS_008060-RA	69	31	81	32	63	0.999241	0.000325165	0.186596	Triphosphate tunel metalloenzyme 3
12625	LOCUS_020851-RA	69	19	65	25	62	0.969464	0.00651452	1	ADP-ribosylation factor GTPase-activating protein AGD7
19049	LOCUS_011368-RA	69	20	49	31	58	0.99279	0.00191383	0.953838	putative calcium-binding protein At1g02270
3198	LOCUS_012713-RA	69	25	109	49	57	0.774938	0.0381722	1	Oligopeptide transporter 7
13798	LOCUS_028571-RA	69	53	85	54	56	0.991118	0.00230791	0.981079	hypothetical protein
143	LOCUS_022868-RA	69	49	69	60	55	0.973656	0.00566086	0.999997	hypothetical protein
19056	LOCUS_021974-RA	69	29	88	35	54	0.998832	0.000459557	0.308997	Membrane-anchored ubiquitin-fold protein 4
9215	LOCUS_014145-RA	69	31	42	21	51	0.935224	0.0127439	1	Protein REVEILLE 5
11710	LOCUS_022370-RA	69	28	49	20	51	0.983835	0.00366285	0.99932	Protein OSB3, chloroplastic/mitochondrial
6417	LOCUS_024508-RA	69	40	69	44	47	0.999569	0.000200001	0.0813152	Ethylene-responsive transcription factor 1
12004	LOCUS_004168-RA	69	46	104	47	45	0.834981	0.0289819	1	Histone-lysine N-methyltransferase ATXR4
3074	LOCUS_002581-RA	69	31	76	47	45	0.999436	0.000257985	0.127367	hypothetical protein
14190	LOCUS_019865-RA	69	30	56	22	43	0.99683	0.000995198	0.703642	DnaJ subfamily B member 13
6093	LOCUS_013806-RA	69	20	75	45	37	0.968966	0.00657693	1	GATA transcription factor 6
8971	LOCUS_010869-RA	69	24	69	30	28	0.940863	0.0117801	1	hypothetical protein
708	LOCUS_026485-RA	68	48	104	49	83	0.987205	0.00299487	0.996338	hypothetical protein
6166	LOCUS_002465-RA	68	24	68	59	70	0.956002	0.0090539	1	hypothetical protein
8560	LOCUS_001168-RA	68	28	57	57	58	0.988931	0.00269164	0.992365	UPF0496 protein At3g19330
19063	LOCUS_005517-RA	68	26	74	22	56	0.988256	0.0027921	0.994003	DEAD-box ATP-dependent RNA helicase 50
8797	LOCUS_030399-RA	68	34	85	62	54	0.992114	0.00209127	0.968897	NADPH-dependent aldehyde reductase-like protein, chloroplastic
19072	LOCUS_016932-RA	68	22	55	34	54	0.999396	0.000273409	0.14058	DPH4
8657	LOCUS_005326-RA	68	51	90	36	44	0.851842	0.0262824	1	Protein COFACTOR ASSEMBLY OF COMPLEX C SUBUNIT B CCB3, chloroplastic
19067	LOCUS_013384-RA	68	28	51	42	40	0.998692	0.000499238	0.344932	Remorin
19066	LOCUS_009093-RA	68	35	45	25	40	0.987048	0.00303169	0.996655	Dual specificity protein kinase YAK1
1049	LOCUS_011705-RA	68	28	71	36	29	0.971923	0.0060372	0.999999	Cold-responsive protein kinase 1
19087	LOCUS_013713-RA	67	30	69	33	80	0.978722	0.00467259	0.999955	Protein DEHYDRATION-INDUCED 19
9001	LOCUS_010044-RA	67	29	64	54	70	0.995009	0.00146425	0.880169	CST complex subunit TEN1
9156	LOCUS_016922-RA	67	33	40	28	64	0.794462	0.0353443	1	putative carboxylesterase 8
19086	LOCUS_013709-RA	67	22	47	25	63	0.945915	0.010925	1	Tubby-like F-box protein 9
19089	LOCUS_014204-RA	67	29	65	37	53	0.999904	5.27841e-05	0.00557968	ER membrane protein complex subunit 6
19091	LOCUS_015025-RA	67	32	68	44	52	0.999878	6.69109e-05	0.00932417	Transcription factor TGA4
19079	LOCUS_000747-RA	67	21	60	19	52	0.975655	0.00526717	0.999991	26S proteasome regulatory subunit 4 A
1972	LOCUS_012572-RA	67	28	65	21	44	0.995783	0.00127767	0.82576	hypothetical protein
19084	LOCUS_011650-RA	67	19	58	16	41	0.908903	0.0171437	1	Membrane-anchored ubiquitin-fold protein 4
11711	LOCUS_022369-RA	67	22	57	41	38	0.998466	0.000568827	0.406238	Auxin-responsive protein IAA31
19115	LOCUS_019941-RA	66	37	73	41	69	0.999624	0.000175449	0.0643401	putative enoyl-CoA hydratase 2, mitochondrial
19120	LOCUS_025375-RA	66	59	91	37	64	0.801701	0.0340446	1	Kelch repeat-containing protein At3g27220
7536	LOCUS_011194-RA	66	31	59	39	52	0.999878	6.73047e-05	0.00944547	N-alpha-acetyltransferase MAK3
19119	LOCUS_023285-RA	66	37	65	58	50	0.994086	0.00167739	0.923248	UPF0496 protein 1
1374	LOCUS_002202-RA	66	22	53	55	47	0.955807	0.00910889	1	Hydroxyethylthiazole kinase
19105	LOCUS_009192-RA	66	45	71	30	33	0.810836	0.0324642	1	putative nucleoredoxin 2
7274	LOCUS_016687-RA	66	24	52	36	31	0.996509	0.00108456	0.748096	NAP1-related protein 2
283	LOCUS_009475-RA	65	21	67	25	62	0.987964	0.00285623	0.994865	putative serine/threonine-protein kinase PIX13
19146	LOCUS_026585-RA	65	32	85	38	50	0.999373	0.000281273	0.147441	putative acyl-[acyl-carrier-protein]--UDP-N-acetylglucosamine O-acyltransferase, mitochondrial
7275	LOCUS_016685-RA	65	41	72	42	40	0.997314	0.000891171	0.643977	Uncharacterized protein At4g17910
1507	LOCUS_026684-RA	65	11	35	28	34	0.71816	0.0468041	1	UDP-glucuronate 4-epimerase 6
13342	LOCUS_007984-RA	65	15	54	18	31	0.884923	0.0207509	1	NADP-dependent malic enzyme
19154	LOCUS_003003-RA	64	29	58	37	79	0.959907	0.00843512	1	Elongation factor 1-alpha
19165	LOCUS_013721-RA	64	50	103	69	67	0.741589	0.0433506	1	E3 ubiquitin-protein ligase UPL1
19168	LOCUS_017110-RA	64	32	52	29	65	0.99495	0.00147652	0.883151	Beta-glucosidase 6
19163	LOCUS_011261-RA	64	27	54	19	59	0.967858	0.00684193	1	Lysine histidine transporter-like 8
19176	LOCUS_027073-RA	64	26	74	33	55	0.999683	0.000149956	0.0482856	OTU domain-containing protein DDB_G0284757
14706	LOCUS_010108-RA	64	19	32	26	51	0.810597	0.0325558	1	Protein TORNADO 2
5874	LOCUS_028159-RA	64	36	67	46	41	0.998876	0.000445651	0.296221	Myb-related protein 2
9731	LOCUS_022137-RA	64	27	63	18	39	0.984437	0.00355099	0.999094	F-box protein At1g55000
7800	LOCUS_024859-RA	64	43	57	45	34	0.922365	0.0147598	1	hypothetical protein
1011	LOCUS_015363-RA	64	15	35	27	32	0.956301	0.0089991	1	Uncharacterized protein At1g01500
19157	LOCUS_005515-RA	64	16	51	17	29	0.897379	0.0190446	1	DEAD-box ATP-dependent RNA helicase 50
6015	LOCUS_007144-RA	63	41	99	49	77	0.990395	0.00244346	0.986219	Phosphatidyl-N-methylethanolamine N-methyltransferase
10812	LOCUS_023045-RA	63	23	100	34	58	0.803788	0.0337611	1	Transcription factor bHLH49
11126	LOCUS_014261-RA	63	44	72	43	55	0.99932	0.00029812	0.162321	Thymidine kinase
5944	LOCUS_004444-RA	63	33	89	21	54	0.767088	0.0396721	1	putative WRKY transcription factor 13
19185	LOCUS_003431-RA	63	38	84	23	40	0.792677	0.0357365	1	hypothetical protein
14565	LOCUS_006675-RA	63	32	67	48	37	0.996212	0.00117825	0.788723	hypothetical protein
19189	LOCUS_010367-RA	63	29	49	22	35	0.997213	0.000916559	0.659346	Chaperone protein dnaJ 20, chloroplastic
4993	LOCUS_008033-RA	63	24	69	34	31	0.993539	0.00173848	0.932621	SNAP25 ous protein SNAP33
7403	LOCUS_002897-RA	63	15	55	28	28	0.976002	0.0052155	0.99999	Protein TAB2, chloroplastic
3858	LOCUS_008626-RA	62	26	63	43	74	0.99193	0.0021372	0.971977	Mitogen-activated protein kinase 9
19217	LOCUS_008688-RA	62	16	60	32	64	0.969632	0.00650422	1	LRR receptor-like serine/threonine-protein kinase RCH1
1894	LOCUS_002395-RA	62	20	79	37	57	0.996365	0.00112099	0.764585	Zinc finger CCCH domain-containing protein ZFN-like
13965	LOCUS_004185-RA	62	16	52	22	53	0.981151	0.00423946	0.999852	LOB domain-containing protein 24
4921	LOCUS_010486-RA	62	16	45	27	51	0.992125	0.00208777	0.96865	putative serine/threonine-protein kinase PBL19
19218	LOCUS_010150-RA	62	17	53	34	48	0.998795	0.000467624	0.316352	Bifunctional dTDP-4-dehydrorhamnose 3,5-epimerase/dTDP-4-dehydrorhamnose reductase
19232	LOCUS_027503-RA	62	38	79	32	34	0.96226	0.00800096	1	26S proteasome non-ATPase regulatory subunit 11
19213	LOCUS_002903-RA	62	10	55	25	28	0.714611	0.0472517	1	Fatty acid hydroperoxide lyase, chloroplastic
14217	LOCUS_018563-RA	61	30	89	39	80	0.9592	0.00860095	1	Ubiquitin-40S ribosomal protein S27a-1
10256	LOCUS_011471-RA	61	27	105	41	69	0.792151	0.0357858	1	hypothetical protein
19249	LOCUS_016517-RA	61	46	97	41	55	0.974825	0.00539885	0.999994	Serine/threonine-protein kinase EDR1
19243	LOCUS_009663-RA	61	34	63	63	51	0.93124	0.0132447	1	TBC1 domain family member 2A
13729	LOCUS_015394-RA	61	44	53	36	51	0.99555	0.00133012	0.84294	hypothetical protein
11101	LOCUS_002832-RA	61	20	49	19	49	0.992608	0.00195037	0.957403	Pentatricopeptide repeat-containing protein At5g65570
214	LOCUS_006694-RA	61	22	37	30	48	0.995014	0.00146182	0.879568	hypothetical protein
19257	LOCUS_020773-RA	61	22	90	40	46	0.97109	0.00621256	0.999999	hypothetical protein
19260	LOCUS_026045-RA	61	10	54	27	44	0.942192	0.0115572	1	Myosin-8
19242	LOCUS_008965-RA	61	29	39	40	40	0.992125	0.00208427	0.968401	DExH-box ATP-dependent RNA helicase DExH15 chloroplastic
19251	LOCUS_016982-RA	61	18	42	29	38	0.998634	0.000515609	0.3596	putative protein phosphatase 2C 10
5890	LOCUS_008197-RA	61	17	66	34	30	0.973436	0.00573478	0.999998	Protein YIPF5
19239	LOCUS_004842-RA	61	29	36	33	27	0.936745	0.0124097	1	HVA22-like protein i
358	LOCUS_003693-RA	61	30	44	19	27	0.948217	0.0104321	1	F-box protein At5g06550
19290	LOCUS_027739-RA	60	38	78	64	67	0.962202	0.00801304	1	hypothetical protein
4495	LOCUS_003545-RA	60	48	84	62	61	0.938107	0.0121711	1	hypothetical protein
5729	LOCUS_020151-RA	60	14	49	34	58	0.959332	0.00857531	1	ACT domain-containing protein ACR10
10799	LOCUS_022474-RA	60	19	83	48	57	0.965897	0.00727903	1	Granule-bound starch synthase 2, chloroplastic/amyloplastic
19293	LOCUS_031416-RA	60	31	51	42	55	0.999314	0.000301983	0.165755	hypothetical protein
19286	LOCUS_025936-RA	60	36	81	27	50	0.995074	0.00144483	0.875308	hypothetical protein
5677	LOCUS_023496-RA	60	26	56	58	45	0.946336	0.0108445	1	Beta-galactosidase 1
3543	LOCUS_007400-RA	60	23	39	36	45	0.997458	0.000846909	0.615898	2-oxoisovalerate dehydrogenase subunit alpha 2, mitochondrial
12235	LOCUS_015133-RA	60	29	86	59	44	0.855675	0.0258045	1	Uncharacterized protein ycf45
19266	LOCUS_007617-RA	60	16	38	16	44	0.9237	0.0145427	1	hypothetical protein
19279	LOCUS_021169-RA	60	29	46	49	43	0.98948	0.00259226	0.990316	putative protein phosphatase 2C 34
241	LOCUS_009157-RA	60	20	78	31	41	0.992224	0.00206332	0.966873	Eukaryotic translation initiation factor isoform 4G-1
10020	LOCUS_007733-RA	60	11	38	22	39	0.948273	0.0104008	1	hypothetical protein
1603	LOCUS_020805-RA	60	13	62	21	39	0.951191	0.00986668	1	Putative DNA glycosylase At3g47830
13986	LOCUS_014138-RA	59	34	64	51	77	0.971482	0.00616355	0.999999	Two-component response regulator ARR2
1640	LOCUS_010799-RA	59	33	73	25	68	0.979235	0.00457167	0.99994	hypothetical protein
517	LOCUS_013190-RA	59	37	38	27	56	0.876245	0.0222204	1	Apoptosis-inducing factor A
19297	LOCUS_004922-RA	59	18	28	33	44	0.827333	0.0300631	1	Phosphoenolpyruvate carboxylase, housekeeping isozyme
5459	LOCUS_005757-RA	59	24	51	17	42	0.995975	0.00123937	0.812232	Cytochrome c
3970	LOCUS_013726-RA	59	12	59	28	28	0.918388	0.0156951	1	E3 ubiquitin-protein ligase WAV3
19295	LOCUS_003185-RA	59	15	36	30	27	0.977384	0.00490598	0.999976	UDP-glucuronic acid decarboxylase 6
8389	LOCUS_016550-RA	59	20	29	20	27	0.945269	0.0110387	1	putative galactinol--sucrose galactosyltransferase 6
1097	LOCUS_009262-RA	59	21	65	25	26	0.963932	0.00766766	1	Acyl-CoA-binding domain-containing protein 5
12840	LOCUS_024903-RA	58	35	69	60	69	0.962095	0.00803726	1	Microfibrillar-associated protein 1
1060	LOCUS_025468-RA	58	34	80	66	67	0.854998	0.0259502	1	Sacsin
3460	LOCUS_002192-RA	58	40	90	36	59	0.993452	0.00175688	0.93521	putative membrane protein YuiD
6180	LOCUS_000102-RA	58	40	45	40	51	0.988226	0.0028068	0.994212	hypothetical protein
12521	LOCUS_003501-RA	58	31	61	39	51	0.999866	7.24746e-05	0.0110995	ATP synthase mitochondrial F1 complex assembly factor 1
19323	LOCUS_001210-RA	58	43	57	33	49	0.997506	0.000827465	0.60311	CTL-like protein DDB_G0274487
19333	LOCUS_011743-RA	58	51	76	53	47	0.84822	0.0267366	1	Putative pentatricopeptide repeat-containing protein At4g17915
19339	LOCUS_020452-RA	58	27	67	37	39	0.999629	0.000172262	0.0622399	Chloride channel protein CLC-b
2691	LOCUS_013116-RA	58	21	66	43	29	0.95389	0.0094441	1	Protein ECERIFERUM 3
8654	LOCUS_005322-RA	58	16	40	16	22	0.927308	0.013973	1	Pentatricopeptide repeat-containing protein At2g17033
2205	LOCUS_000851-RA	57	18	58	34	73	0.80039	0.0343784	1	Nuclear transcription factor Y subunit A-7
19379	LOCUS_026537-RA	57	45	72	52	58	0.992102	0.00209478	0.969143	60S ribosomal protein L5
13504	LOCUS_016253-RA	57	24	33	38	58	0.746518	0.0428791	1	Phosphoenolpyruvate carboxylase, housekeeping isozyme
19365	LOCUS_015329-RA	57	13	42	27	58	0.813352	0.0318247	1	PRA1 family protein B4
19356	LOCUS_007693-RA	57	35	68	25	53	0.998113	0.000652705	0.476132	putative ribose-5-phosphate isomerase 2
7341	LOCUS_014836-RA	57	31	71	16	51	0.855266	0.0259137	1	putative serine/threonine-protein kinase WNK2
3499	LOCUS_004121-RA	57	40	71	37	43	0.998454	0.000572002	0.408979	putative protein phosphatase 2C 9
19354	LOCUS_005163-RB	57	15	61	30	43	0.997895	0.000707969	0.518595	hypothetical protein
5655	LOCUS_006327-RA	57	28	68	49	39	0.995819	0.00126907	0.822798	Protein neuralized
19353	LOCUS_004039-RA	57	26	69	32	33	0.997899	0.000706614	0.51758	hypothetical protein
8213	LOCUS_018885-RA	57	28	57	19	23	0.881248	0.021305	1	Glucan endo-1,3-beta-glucosidase 7
12371	LOCUS_002234-RA	56	25	63	23	68	0.943996	0.0112373	1	Transcription factor GHD7
6541	LOCUS_013956-RA	56	38	67	33	65	0.997629	0.000790495	0.578105	hypothetical protein
12021	LOCUS_016803-RA	56	32	56	55	61	0.976972	0.00503797	0.999984	Eukaryotic translation initiation factor 2 subunit beta
7431	LOCUS_020202-RA	56	16	51	36	59	0.985643	0.00331282	0.99834	Rho guanine nucleotide exchange factor 8
4553	LOCUS_011998-RA	56	15	77	31	59	0.873404	0.0226761	1	hypothetical protein
12640	LOCUS_009314-RA	56	23	51	18	52	0.992465	0.00199442	0.961358	Calcium-dependent protein kinase 2
19384	LOCUS_001431-RA	56	22	35	23	47	0.994007	0.00169142	0.925515	hypothetical protein
12713	LOCUS_001417-RA	56	24	46	22	45	0.999394	0.000274008	0.1411	PHD finger protein ALFIN-LIKE 2
19388	LOCUS_002870-RA	56	9	55	20	45	0.756765	0.0410519	1	hypothetical protein
19403	LOCUS_020903-RA	56	31	46	44	43	0.997341	0.000883454	0.639185	putative sugar phosphate/phosphate translocator At5g25400
3631	LOCUS_003973-RA	56	20	35	33	43	0.996265	0.00115847	0.780598	Potassium channel AKT1
247	LOCUS_010029-RA	56	16	59	21	35	0.995047	0.00145452	0.877754	hypothetical protein
19405	LOCUS_023532-RA	56	14	71	20	35	0.717867	0.0468679	1	L-ascorbate oxidase
19397	LOCUS_014834-RA	56	20	28	20	35	0.979567	0.00448763	0.999925	Protein-tyrosine-phosphatase MKP1
2243	LOCUS_011041-RA	56	8	38	20	32	0.89793	0.0189079	1	Nuclear transcription factor Y subunit B-8
9107	LOCUS_001528-RA	56	22	63	46	31	0.971534	0.00612458	0.999999	Ribosomal RNA small subunit methyltransferase H
19396	LOCUS_014625-RA	56	33	72	28	29	0.95041	0.010092	1	hypothetical protein
11096	LOCUS_004877-RA	56	22	29	21	22	0.931982	0.0131658	1	putative mediator of RNA polymerase II transcription subunit 26c
13633	LOCUS_011354-RA	55	22	69	31	68	0.983723	0.00370694	0.999394	hypothetical protein
5382	LOCUS_011871-RA	55	16	62	19	45	0.98321	0.00387916	0.999614	hypothetical protein
19418	LOCUS_010384-RA	55	18	33	21	43	0.992059	0.00210182	0.969631	hypothetical protein
19414	LOCUS_004390-RA	55	19	55	41	41	0.998923	0.000430272	0.282093	Ergosterol biosynthetic protein 28
6002	LOCUS_011694-RA	55	14	47	40	38	0.9901	0.00249338	0.987751	Exocyst complex component EXO70A1
4823	LOCUS_018670-RA	55	16	33	14	38	0.958674	0.00866545	1	Enoyl-[acyl-carrier-protein] reductase [NADH] 1, chloroplastic
19419	LOCUS_010805-RA	55	18	22	27	34	0.780108	0.037598	1	hypothetical protein
7910	LOCUS_008739-RA	55	12	42	25	34	0.996473	0.00109408	0.752491	hypothetical protein
1703	LOCUS_015118-RA	55	28	42	18	19	0.783353	0.0372387	1	NAC domain-containing protein 35
12535	LOCUS_024810-RA	54	45	82	51	82	0.772108	0.0387032	1	Mitochondrial thiamine diphosphate carrier 2
8543	LOCUS_001780-RA	54	31	76	53	68	0.985613	0.00332431	0.998387	COMPASS-like H3K4 histone methylase component WDR5B
9163	LOCUS_026475-RA	54	42	95	56	59	0.873352	0.0227088	1	Beta-glucuronosyltransferase GlcAT14B
12160	LOCUS_026716-RA	54	27	81	32	55	0.997178	0.000929329	0.666911	Brassinosteroid LRR receptor kinase BRL1
2578	LOCUS_004574-RA	54	18	84	27	45	0.842995	0.0275849	1	Respiratory burst oxidase C
19438	LOCUS_003738-RA	54	13	39	23	45	0.991412	0.00223953	0.977834	hypothetical protein
14102	LOCUS_022601-RA	54	11	49	45	43	0.759005	0.0408274	1	hypothetical protein
19440	LOCUS_004337-RA	54	10	41	29	41	0.981561	0.00415497	0.999815	Protein LAZ1
12002	LOCUS_010580-RA	54	38	90	38	38	0.815727	0.0312807	1	Putative SWI/SNF-related matrix-associated actin-dependent regulator of chromatin subfamily A member 3-like 1
19443	LOCUS_007874-RA	54	33	30	27	38	0.935058	0.0127815	1	Glutathione S-transferase TCHQD
14474	LOCUS_026053-RA	54	23	35	30	35	0.998739	0.00048507	0.332173	Pentatricopeptide repeat-containing protein At1g79490, mitochondrial
5757	LOCUS_008654-RA	54	20	34	12	31	0.963091	0.0077971	1	hypothetical protein
19460	LOCUS_019476-RA	54	15	24	23	22	0.858344	0.0254088	1	Pentatricopeptide repeat-containing protein At5g47360
19494	LOCUS_026441-RA	53	35	67	32	64	0.997419	0.000855969	0.621761	hypothetical protein
7056	LOCUS_006493-RA	53	32	97	45	58	0.939002	0.012045	1	Calumenin
12636	LOCUS_028650-RA	53	21	40	15	56	0.722883	0.0459171	1	CTD nuclear envelope phosphatase 1
5514	LOCUS_014080-RA	53	25	43	41	55	0.994106	0.00167184	0.922332	KxDL motif-containing protein CG10681
19486	LOCUS_015790-RA	53	21	63	37	55	0.999179	0.000347925	0.207428	Dolichol-phosphate mannose synthase subunit 2
19482	LOCUS_011788-RA	53	10	38	27	52	0.758957	0.0408831	1	putative disease resistance protein At1g61180
19475	LOCUS_005133-RA	53	40	73	39	51	0.998366	0.000600961	0.433783	60S acidic ribosomal protein P1
19493	LOCUS_022280-RA	53	12	41	32	47	0.983826	0.00366915	0.999331	SNF1-related protein kinase regulatory subunit beta-3
4435	LOCUS_023040-RA	53	33	32	28	47	0.94763	0.0105424	1	hypothetical protein
6969	LOCUS_021074-RA	53	14	53	40	45	0.992746	0.00192375	0.954832	UPF0047 protein YjbQ
19479	LOCUS_009076-RA	53	24	73	19	41	0.967554	0.00689574	1	Tetraspanin-2
19472	LOCUS_002400-RA	53	14	48	32	38	0.9988	0.000466716	0.315527	Putative E3 ubiquitin-protein ligase SINA-like 6
14658	LOCUS_018098-RA	53	28	66	20	30	0.973173	0.00579052	0.999998	WD repeat-containing protein 44
19480	LOCUS_009964-RA	53	9	40	27	29	0.977212	0.0049636	0.99998	Pentatricopeptide repeat-containing protein At1g73400, mitochondrial
19496	LOCUS_027505-RA	53	16	43	14	26	0.987313	0.00297393	0.996145	G-type lectin S-receptor-like serine/threonine-protein kinase At1g34300
12608	LOCUS_003930-RA	53	20	37	12	23	0.945465	0.0109898	1	Elicitor-responsive protein 1
19514	LOCUS_014640-RA	52	24	75	33	72	0.935265	0.0127064	1	Pentatricopeptide repeat-containing protein At3g12770
19506	LOCUS_007802-RA	52	25	48	34	71	0.896768	0.0192092	1	WD repeat-containing protein LWD1
19499	LOCUS_000531-RA	52	35	61	37	70	0.989378	0.00261904	0.990915	putative E3 ubiquitin-protein ligase RHC1A
184	LOCUS_003114-RA	52	27	77	30	68	0.972854	0.0058748	0.999999	Pentatricopeptide repeat-containing protein At4g28010
3789	LOCUS_011285-RA	52	27	63	28	58	0.998963	0.000408318	0.262051	hypothetical protein
19530	LOCUS_026922-RA	52	14	36	25	56	0.833096	0.0292683	1	60S ribosomal protein L18-2
19515	LOCUS_015455-RA	52	27	54	60	54	0.709327	0.048419	1	Autophagy-related protein 8i
9879	LOCUS_003089-RA	52	18	53	17	50	0.986483	0.00312906	0.99737	E3 ubiquitin-protein ligase RNF5
19527	LOCUS_024264-RA	52	17	60	45	47	0.991944	0.00213009	0.971519	Metal transporter Nramp3
19531	LOCUS_027343-RA	52	18	32	14	46	0.877879	0.0219647	1	Tubulin-folding cofactor B
7299	LOCUS_011231-RA	52	11	39	22	42	0.989762	0.0025616	0.989582	putative protein phosphatase 2C 78
19510	LOCUS_010803-RA	52	29	54	42	39	0.999249	0.000323798	0.185362	hypothetical protein
3825	LOCUS_025828-RA	52	30	46	19	39	0.998163	0.000642761	0.468214	CASP-like protein 4A3
10210	LOCUS_020383-RA	52	26	46	54	38	0.813936	0.0315976	1	Protein-ribulosamine 3-kinase, chloroplastic
19500	LOCUS_003331-RA	52	41	61	20	37	0.877285	0.0221241	1	Transcription factor LHW
19517	LOCUS_018581-RA	52	22	40	25	35	0.999732	0.000130847	0.0373637	Plasma membrane-associated cation-binding protein 1
19502	LOCUS_005111-RA	52	18	77	40	32	0.787534	0.0365315	1	60S ribosomal protein L4-1
12295	LOCUS_002996-RA	52	29	36	37	23	0.844252	0.0274292	1	hypothetical protein
5969	LOCUS_019795-RA	52	13	35	34	20	0.811638	0.0321897	1	putative BRI1 kinase inhibitor 1
19552	LOCUS_011651-RA	51	33	56	37	69	0.985924	0.00328436	0.998217	hypothetical protein
2370	LOCUS_005933-RA	51	52	73	44	64	0.78992	0.036182	1	Serine/threonine-protein kinase PCRK1
19564	LOCUS_018213-RA	51	40	70	60	63	0.808536	0.0331069	1	putative arabinose 5-phosphate isomerase
10750	LOCUS_006744-RA	51	26	75	27	60	0.9898	0.00255296	0.989366	CTL-like protein DDB_G0274487
6403	LOCUS_013180-RA	51	30	55	28	58	0.99871	0.000494477	0.340654	5-amino-6-(5-phospho-D-ribitylamino)uracil phosphatase, chloroplastic
1871	LOCUS_023376-RA	51	31	42	30	47	0.998965	0.000407472	0.261285	hypothetical protein
19562	LOCUS_015789-RA	51	13	51	37	42	0.994897	0.00148396	0.884924	hypothetical protein
4806	LOCUS_011248-RA	51	18	53	27	33	0.999651	0.000165967	0.0581608	NADH dehydrogenase (ubiquinone) complex I, assembly factor 6
11681	LOCUS_001717-RA	51	27	25	28	31	0.927272	0.0139937	1	Mitochondrial import inner membrane translocase subunit TIM14-1
19567	LOCUS_025526-RA	51	29	32	24	31	0.993032	0.00185184	0.947161	putative LRR receptor-like serine/threonine-protein kinase At1g51880
19543	LOCUS_006591-RA	51	33	39	16	31	0.948893	0.0102914	1	PTI1-like tyrosine-protein kinase At3g15890
14270	LOCUS_009560-RA	51	20	22	17	28	0.918348	0.0157177	1	Eukaryotic initiation factor 4A
14069	LOCUS_006936-RA	51	22	76	31	27	0.823387	0.0305335	1	Protein ELC-like
19535	LOCUS_001816-RA	51	15	48	24	21	0.990782	0.00236254	0.983341	Protein indeterminate-domain 7
19539	LOCUS_004315-RA	51	17	50	16	21	0.966488	0.0071792	1	Vacuolar cation/proton exchanger 5
5815	LOCUS_017944-RA	50	26	56	32	74	0.874325	0.0225125	1	Calmodulin
1502	LOCUS_012341-RA	50	23	54	39	59	0.997639	0.000787594	0.576098	hypothetical protein
4229	LOCUS_017947-RA	50	37	94	40	55	0.918716	0.015582	1	hypothetical protein
19582	LOCUS_020675-RA	50	47	73	32	49	0.939303	0.0119736	1	Pimeloyl-[acyl-carrier protein] methyl ester esterase
19587	LOCUS_024822-RA	50	35	57	25	47	0.998608	0.000519589	0.363126	putative WD repeat-containing protein slr0143
13032	LOCUS_025942-RA	50	15	43	30	46	0.998554	0.000539827	0.380948	Pseudo histidine-containing phosphotransfer protein 2
9585	LOCUS_017458-RA	50	19	42	49	44	0.905963	0.0176729	1	F-box protein SKIP8
5584	LOCUS_015331-RA	50	27	82	37	38	0.977063	0.00500487	0.999982	hypothetical protein
9053	LOCUS_014696-RA	50	16	68	34	37	0.991932	0.00213365	0.971749	S-type anion channel SLAH3
2815	LOCUS_028844-RA	50	19	42	45	36	0.98006	0.00441295	0.999908	BTB/POZ domain-containing protein At2g04740
8125	LOCUS_026345-RA	50	42	52	25	33	0.930097	0.013524	1	Ultraviolet-B receptor UVR8
19577	LOCUS_013639-RA	50	36	67	44	28	0.741333	0.0434098	1	hypothetical protein
6719	LOCUS_014538-RA	50	11	25	15	24	0.949216	0.0102294	1	Glutamate--cysteine ligase, chloroplastic
19569	LOCUS_002316-RA	50	21	34	26	20	0.991354	0.00225831	0.978774	Transmembrane protein 230
763	LOCUS_003800-RA	49	16	51	38	52	0.994643	0.00153454	0.896349	hypothetical protein
13797	LOCUS_028570-RA	49	22	84	25	46	0.859875	0.0249091	1	Pentatricopeptide repeat-containing protein At2g21090
8076	LOCUS_010244-RA	49	17	78	34	45	0.961072	0.00817291	1	Receptor protein kinase-like protein ZAR1
19599	LOCUS_007456-RA	49	33	45	39	44	0.997802	0.000740876	0.542895	hypothetical protein
12221	LOCUS_020467-RA	49	8	57	19	40	0.742285	0.0431731	1	Caffeoyl-CoA O-methyltransferase
12512	LOCUS_023797-RA	49	16	35	20	36	0.999223	0.00033269	0.193433	putative E3 ubiquitin-protein ligase RHC2A
19594	LOCUS_005582-RA	49	33	51	15	31	0.945128	0.0110551	1	Nodulation protein H
19598	LOCUS_007267-RA	49	20	43	45	30	0.960444	0.00835968	1	Protein YIPF5
19619	LOCUS_020290-RA	49	32	53	31	29	0.997569	0.000805119	0.588125	Heavy metal-associated isoprenylated plant protein 46
3667	LOCUS_016109-RA	49	26	58	14	29	0.946951	0.0107645	1	Pentatricopeptide repeat-containing protein At1g79540
19602	LOCUS_007766-RA	49	21	41	47	27	0.754087	0.0416736	1	Polyadenylate-binding protein-interacting protein 12
19600	LOCUS_007527-RA	49	19	50	23	27	0.99934	0.000292391	0.157249	E3 ubiquitin-protein ligase SINAT5
19618	LOCUS_020207-RA	49	15	48	18	24	0.995953	0.00124145	0.812991	Auxin-responsive protein SAUR50
19617	LOCUS_017878-RA	49	12	27	9	24	0.82754	0.0300207	1	hypothetical protein
19601	LOCUS_007573-RA	49	10	28	33	23	0.711494	0.0480281	1	putative GTP diphosphokinase RSH2, chloroplastic
19592	LOCUS_000186-RA	49	13	52	12	23	0.79005	0.0360826	1	Serine/threonine-protein kinase BSK1
19625	LOCUS_026199-RA	49	16	42	18	22	0.997129	0.000940684	0.673518	CASP-like protein 5C1
19650	LOCUS_022013-RA	48	26	60	40	75	0.826791	0.0301903	1	hypothetical protein
8791	LOCUS_008388-RA	48	30	54	24	67	0.911253	0.0168988	1	Zinc finger AN1 and C2H2 domain-containing stress-associated protein 16
19655	LOCUS_026880-RA	48	34	53	26	64	0.963034	0.00780901	1	Cell division cycle protein 48
8578	LOCUS_027459-RA	48	33	80	39	60	0.991549	0.00221725	0.976667	hypothetical protein
11033	LOCUS_014127-RA	48	39	57	39	53	0.996213	0.00117627	0.787919	Phosphatidylinositol N-acetylglucosaminyltransferase subunit C
3558	LOCUS_008724-RA	48	29	71	46	47	0.996414	0.00111129	0.760286	Ankyrin repeat protein SKIP35
13822	LOCUS_000769-RA	48	29	53	18	45	0.996993	0.000963955	0.686703	E3 ubiquitin-protein ligase RING1-like
6098	LOCUS_016087-RA	48	17	68	22	34	0.980919	0.00428207	0.999868	hypothetical protein
19657	LOCUS_027187-RA	48	19	41	25	33	0.999833	8.81096e-05	0.0168623	Eukaryotic translation initiation factor 4E-1
19633	LOCUS_002183-RA	48	17	36	23	33	0.999684	0.00014894	0.0476829	Multiple myeloma tumor-associated protein 2
19643	LOCUS_017395-RA	48	12	35	12	33	0.983627	0.00373863	0.999442	putative transmembrane ascorbate ferrireductase 2
3696	LOCUS_011506-RA	48	15	35	11	33	0.985695	0.00330708	0.998316	hypothetical protein
10515	LOCUS_010171-RA	48	12	46	10	31	0.902536	0.018215	1	hypothetical protein
19642	LOCUS_017380-RA	48	15	21	17	30	0.958084	0.00871782	1	hypothetical protein
175	LOCUS_026231-RA	48	21	62	14	29	0.907066	0.0174701	1	Protein DETOXIFICATION 43
13418	LOCUS_015073-RA	48	32	47	40	27	0.967787	0.00685266	1	Zinc finger CCCH domain-containing protein 33
7597	LOCUS_024688-RA	48	22	49	27	27	0.999541	0.000213069	0.0910532	Protein MKS1
13465	LOCUS_018963-RA	48	14	31	30	26	0.994455	0.00157392	0.904501	hypothetical protein
1438	LOCUS_008414-RA	48	29	40	19	25	0.993622	0.00172329	0.930413	Protein RALF-like 33
19647	LOCUS_020314-RA	48	14	44	24	24	0.998569	0.000535757	0.377371	tRNA N6-adenosine threonylcarbamoyltransferase
5799	LOCUS_022432-RA	48	10	23	14	18	0.870671	0.0230395	1	Transcription repressor OFP7
4990	LOCUS_008038-RA	47	26	48	38	57	0.996692	0.00104001	0.726659	hypothetical protein
19677	LOCUS_009360-RA	47	20	52	44	52	0.992805	0.00190391	0.952826	Type I inositol polyphosphate 5-phosphatase 1
4449	LOCUS_000794-RA	47	15	60	18	51	0.9312	0.0132843	1	putative protein S-acyltransferase 16
1550	LOCUS_010383-RA	47	42	66	43	44	0.977652	0.00485681	0.999973	hypothetical protein
19666	LOCUS_001999-RA	47	20	43	49	40	0.925967	0.0142228	1	Nuclear transcription factor Y subunit B
19683	LOCUS_016990-RA	47	20	36	48	40	0.77648	0.038014	1	Protein EXORDIUM-like 2
19678	LOCUS_010998-RA	47	8	35	14	39	0.878584	0.0218695	1	hypothetical protein
12606	LOCUS_003932-RA	47	23	54	31	37	0.999846	8.29285e-05	0.014817	CAX-interacting protein 4
11034	LOCUS_014128-RA	47	39	65	20	36	0.836205	0.0289004	1	Hexokinase-3
19691	LOCUS_024248-RA	47	17	56	12	35	0.950759	0.00998648	1	Serine/threonine-protein phosphatase PP1 isozyme 8
19686	LOCUS_017917-RA	47	25	46	40	32	0.997798	0.000742258	0.543902	hypothetical protein
6841	LOCUS_015198-RA	47	18	67	34	31	0.987291	0.00298437	0.996243	hypothetical protein
8137	LOCUS_018341-RA	47	26	44	34	29	0.998989	0.000399904	0.254437	Protein RESTRICTED TEV MOVEMENT 2
19665	LOCUS_001992-RA	47	10	27	17	28	0.989646	0.00257903	0.990006	hypothetical protein
9138	LOCUS_010179-RA	47	13	43	22	25	0.998854	0.000453394	0.303354	Protein RTF2
10975	LOCUS_020480-RA	47	12	27	9	24	0.919691	0.0154245	1	hypothetical protein
19679	LOCUS_011268-RA	47	8	21	14	22	0.837572	0.0286589	1	NADPH-dependent aldehyde reductase 2, chloroplastic
19676	LOCUS_009264-RA	47	19	34	25	21	0.997841	0.000725704	0.531778	Glycine-rich protein 2
7711	LOCUS_027005-RA	47	18	56	23	21	0.984253	0.00358793	0.999176	Pectin acetylesterase 12
19685	LOCUS_017798-RA	47	11	25	17	17	0.954833	0.00927529	1	hypothetical protein
19716	LOCUS_016911-RA	46	33	76	26	66	0.811295	0.0323269	1	Ribosome biogenesis protein WDR12
19731	LOCUS_025919-RA	46	31	68	38	64	0.991551	0.00221356	0.976468	hypothetical protein
19712	LOCUS_014713-RA	46	29	65	33	60	0.996916	0.000979382	0.695175	Protein UPSTREAM OF FLC
183	LOCUS_003115-RA	46	32	34	23	56	0.73773	0.0438274	1	hypothetical protein
4989	LOCUS_022108-RA	46	34	54	56	53	0.749748	0.0424169	1	Mitogen-activated protein kinase kinase kinase 5
19700	LOCUS_006134-RA	46	32	45	51	49	0.857884	0.0255876	1	UMP-CMP kinase 3
13047	LOCUS_017656-RA	46	37	56	26	38	0.995875	0.0012541	0.817543	Polyadenylate-binding protein-interacting protein 9
5222	LOCUS_018671-RA	46	18	54	49	36	0.919974	0.0153352	1	Cinnamoyl-CoA reductase-like SNL6
810	LOCUS_015171-RA	46	15	38	33	35	0.998807	0.000464911	0.313885	putative glycosyltransferase At5g03795
19697	LOCUS_000321-RA	46	15	29	24	35	0.99847	0.000567773	0.405326	Calcium-dependent protein kinase 20
19723	LOCUS_019426-RA	46	19	55	21	34	0.999431	0.00025915	0.128356	tRNA wybutosine-synthesizing protein 2/3/4
12153	LOCUS_010195-RA	46	24	64	20	34	0.995169	0.00142081	0.86906	Serine/threonine protein phosphatase 2A regulatory subunit B' gamma isoform
19711	LOCUS_014652-RA	46	27	74	29	30	0.952413	0.00971902	1	Protein FIP2
11294	LOCUS_010114-RA	46	14	46	28	28	0.999218	0.00033544	0.195945	2,3-bisphosphoglycerate-dependent phosphoglycerate mutase
19717	LOCUS_017295-RA	46	20	26	26	26	0.995375	0.00137361	0.85599	GDP-Man:Man(3)GlcNAc(2)-PP-Dol alpha-1,2-mannosyltransferase
13375	LOCUS_009713-RA	46	10	19	17	26	0.911311	0.0168503	1	Proteinaceous RNase P 1, chloroplastic/mitochondrial
19714	LOCUS_015834-RA	46	12	32	11	26	0.988197	0.00282152	0.994415	hypothetical protein
7662	LOCUS_020385-RA	46	11	44	10	26	0.923142	0.0146726	1	hypothetical protein
19721	LOCUS_018492-RA	46	20	48	15	21	0.988353	0.00277744	0.993787	Floral homeotic protein APETALA 2
19729	LOCUS_025553-RA	46	27	34	22	19	0.977899	0.00479189	0.999967	UDP-glucuronic acid decarboxylase 1
19743	LOCUS_007086-RA	45	11	56	21	53	0.807132	0.0332459	1	hypothetical protein
542	LOCUS_005387-RA	45	17	28	32	50	0.84831	0.0266985	1	Pentatricopeptide repeat-containing protein At4g13650
11100	LOCUS_002831-RA	45	27	27	31	50	0.78326	0.0372897	1	von Willebrand factor A domain-containing protein 5B1
12013	LOCUS_006988-RA	45	17	59	18	43	0.993251	0.00180068	0.941001	Pentatricopeptide repeat-containing protein At5g56310
19735	LOCUS_000890-RA	45	12	33	25	39	0.997481	0.000839428	0.611004	putative carboxylesterase 11
12785	LOCUS_007477-RA	45	16	36	28	37	0.999552	0.000210342	0.0889842	Uncharacterized protein C119.09c
8243	LOCUS_003871-RA	45	14	64	27	34	0.989919	0.00253149	0.988809	Phospholipid-transporting ATPase 1
19765	LOCUS_026555-RA	45	11	26	22	34	0.991693	0.00218407	0.974822	Regulator of chromosome condensation
19766	LOCUS_027198-RA	45	12	19	19	34	0.885111	0.0207205	1	Pentatricopeptide repeat-containing protein At1g71460, chloroplastic
6083	LOCUS_004972-RA	45	12	39	12	34	0.99083	0.00235066	0.982873	Zinc finger CCCH domain-containing protein 56
3991	LOCUS_024863-RA	45	8	34	23	32	0.992804	0.00190722	0.953165	LOB domain-containing protein 41
19760	LOCUS_024536-RA	45	9	51	14	29	0.920012	0.0153129	1	Cytochrome P450 90A3
19762	LOCUS_025604-RA	45	16	27	13	29	0.994969	0.0014716	0.881963	hypothetical protein
322	LOCUS_000216-RA	45	18	51	15	28	0.996799	0.00101298	0.712946	Inositol-tetrakisphosphate 1-kinase 2
19753	LOCUS_019773-RA	45	9	24	18	26	0.984882	0.00344216	0.998803	Pathogenesis-related protein 5
1492	LOCUS_028904-RA	45	6	38	14	26	0.920291	0.0152683	1	GDP-mannose transporter GONST3
19737	LOCUS_001338-RA	45	13	36	27	24	0.9986	0.000524603	0.367555	Ethylene-responsive transcription factor ERF112
19745	LOCUS_007889-RA	45	10	35	11	22	0.977975	0.00478381	0.999967	Mitogen-activated protein kinase kinase kinase 1
10980	LOCUS_015428-RA	45	14	42	19	19	0.995884	0.00125198	0.816788	Heat stress transcription factor A-5
19756	LOCUS_021355-RB	45	8	37	22	16	0.9015	0.0184256	1	Protein transport protein Sec24-like At3g07100
7554	LOCUS_001303-RA	44	31	41	24	48	0.996306	0.00113481	0.77058	putative WRKY transcription factor 4
19805	LOCUS_027727-RA	44	30	57	39	44	0.999016	0.000389131	0.244702	Phosphatidylinositol/phosphatidylcholine transfer protein SFH13
19789	LOCUS_018735-RA	44	25	66	33	44	0.999074	0.000371381	0.22869	hypothetical protein
328	LOCUS_000222-RA	44	44	59	33	44	0.954331	0.00940161	1	hypothetical protein
5828	LOCUS_020364-RA	44	26	32	22	41	0.997505	0.000828958	0.6041	E3 ubiquitin-protein ligase FANCL
301	LOCUS_003918-RA	44	22	29	20	38	0.998001	0.000671859	0.491141	Ubiquitin-conjugating enzyme E2
19800	LOCUS_026119-RA	44	35	54	13	38	0.722129	0.0462947	1	Transcription factor UNE12
19794	LOCUS_022839-RA	44	32	71	22	36	0.947754	0.0105109	1	OTU domain-containing protein DDB_G0284757
1753	LOCUS_012191-RA	44	17	61	46	35	0.913252	0.0164896	1	Putative pentatricopeptide repeat-containing protein At3g49142
7844	LOCUS_025811-RA	44	12	47	22	35	0.999079	0.000369794	0.227262	Protein FATTY ACID EXPORT 5
5194	LOCUS_009399-RA	44	15	19	19	35	0.928233	0.0137464	1	Non-symbiotic hemoglobin 1
19801	LOCUS_026140-RA	44	16	56	11	32	0.906662	0.0175711	1	putative polygalacturonase
4547	LOCUS_023043-RA	44	19	39	21	29	0.999836	8.76971e-05	0.0166978	hypothetical protein
655	LOCUS_023709-RA	44	14	45	10	29	0.977856	0.00480806	0.999969	Cell morphogenesis protein PAG1
19783	LOCUS_015624-RA	44	14	27	27	28	0.997199	0.000924533	0.664082	Basic leucine zipper 19
4218	LOCUS_001902-RA	44	10	23	8	24	0.878448	0.0219012	1	Tetraspanin-8
19792	LOCUS_019276-RA	44	13	34	6	24	0.813609	0.0317338	1	Glucose-6-phosphate/phosphate translocator 2, chloroplastic
19804	LOCUS_027486-RA	44	10	31	18	21	0.996677	0.00104548	0.729371	Protein MIZU-KUSSEI 1
19784	LOCUS_015669-RA	44	23	47	17	19	0.98584	0.00329567	0.998267	Cinnamoyl-CoA reductase-like SNL6
9702	LOCUS_000476-RA	44	8	20	14	19	0.92689	0.0140767	1	putative inactive poly [ADP-ribose] polymerase SRO1
14343	LOCUS_005940-RA	44	7	24	16	18	0.945845	0.0109412	1	Ferredoxin-2, mitochondrial
4430	LOCUS_014881-RA	44	8	23	18	14	0.848683	0.0266225	1	3-oxo-Delta(4,5)-steroid 5-beta-reductase
3949	LOCUS_025916-RA	43	38	51	36	65	0.809105	0.0329225	1	Diphthamide biosynthesis protein 3
2291	LOCUS_019132-RA	43	17	74	33	57	0.841687	0.0277816	1	F-box/kelch-repeat protein SKIP6
4760	LOCUS_007883-RA	43	14	73	30	45	0.874292	0.0225451	1	hypothetical protein
3741	LOCUS_007965-RA	43	20	47	47	37	0.966958	0.00704756	1	putative membrane protein YuiD
2870	LOCUS_017779-RA	43	24	32	17	26	0.998526	0.000552137	0.39173	Putative clathrin assembly protein At5g57200
19826	LOCUS_031016-RA	43	16	46	15	24	0.997876	0.00071341	0.522659	hypothetical protein
19815	LOCUS_017337-RA	43	14	35	8	23	0.971418	0.00618302	0.999999	LIMR family protein At5g01460
6953	LOCUS_010641-RA	43	20	52	27	21	0.995281	0.00138761	0.859983	hypothetical protein
19822	LOCUS_026644-RA	43	11	38	16	12	0.841824	0.0277422	1	hypothetical protein
8281	LOCUS_021924-RA	42	18	44	19	60	0.767248	0.0395637	1	CTD small phosphatase-like protein 2
7696	LOCUS_009453-RA	42	33	45	46	49	0.922887	0.0146943	1	Sodium/hydrogen exchanger 2
2934	LOCUS_008321-RA	42	25	47	46	46	0.982917	0.00391808	0.999652	Lysine-specific histone demethylase 1 1
11002	LOCUS_007214-RA	42	29	27	32	43	0.892358	0.019747	1	TLC domain-containing protein At5g14285
9929	LOCUS_025752-RA	42	7	55	21	40	0.784023	0.0371369	1	Nuclear transcription factor Y subunit B-8
14835	LOCUS_010947-RA	42	9	33	36	32	0.90732	0.0173691	1	Pentatricopeptide repeat-containing protein At2g27610
19841	LOCUS_013404-RA	42	26	41	9	32	0.926864	0.0140974	1	Transcription factor ABA-INDUCIBLE bHLH-TYPE
19844	LOCUS_015372-RA	42	19	50	23	31	0.999764	0.000117881	0.030415	hypothetical protein
13869	LOCUS_011369-RA	42	22	41	45	27	0.87714	0.0221561	1	E3 ubiquitin-protein ligase MARCH1
19845	LOCUS_015487-RA	42	21	49	15	27	0.997905	0.000702548	0.514528	Glucan endo-1,3-beta-glucosidase 5
6958	LOCUS_026114-RA	42	8	32	13	26	0.992522	0.00197405	0.959572	hypothetical protein
4162	LOCUS_005918-RA	42	10	33	7	25	0.923148	0.0146509	1	DNA repair protein XRCC4
12738	LOCUS_011077-RA	42	14	31	27	24	0.998824	0.00046133	0.310619	hypothetical protein
19840	LOCUS_012834-RA	42	23	21	23	24	0.969089	0.00655602	1	Serine/threonine-protein kinase BSK1
19831	LOCUS_007689-RA	42	7	38	31	20	0.803195	0.0339024	1	putative beta-1,4-xylosyltransferase IRX9
8227	LOCUS_010521-RA	42	20	26	17	16	0.984321	0.00356326	0.999122	Respiratory burst oxidase A
4172	LOCUS_010059-RA	42	11	40	16	15	0.970181	0.00639228	1	Heat stress transcription factor A-1
6610	LOCUS_008900-RA	41	24	71	44	62	0.857217	0.0256595	1	hypothetical protein
9620	LOCUS_000402-RA	41	32	75	41	59	0.944164	0.0112041	1	Putative leucine-rich repeat receptor-like protein kinase At2g19210
644	LOCUS_013150-RA	41	18	43	26	57	0.976028	0.00520694	0.99999	putative glycerol-3-phosphate acyltransferase 8
19862	LOCUS_002145-RA	41	10	36	22	50	0.894473	0.0193215	1	putative protein phosphatase 2C 27
19878	LOCUS_016067-RA	41	18	31	35	48	0.946673	0.0107964	1	Pterin-4-alpha-carbinolamine dehydratase 2, mitochondrial
19868	LOCUS_008013-RA	41	14	49	40	45	0.97911	0.00457938	0.999941	Eukaryotic initiation factor 4A-III A
19893	LOCUS_027068-RA	41	15	30	20	40	0.998221	0.000633144	0.460435	U-box domain-containing protein 26
6124	LOCUS_020947-RA	41	18	49	16	39	0.998569	0.000534743	0.376479	Phosphatidylinositol N-acetylglucosaminyltransferase subunit P
1455	LOCUS_006167-RA	41	19	54	15	33	0.996354	0.00112295	0.765443	PRKR-interacting protein 1
19888	LOCUS_022940-RA	41	39	66	26	32	0.755519	0.0412777	1	Phospholipase D delta
19892	LOCUS_026824-RA	41	32	42	44	30	0.812068	0.0320983	1	ABSCISIC ACID-INSENSITIVE 5-like protein 5
5470	LOCUS_008184-RA	41	40	53	28	30	0.894423	0.0193497	1	SNAP25 ous protein SNAP33
4572	LOCUS_005050-RA	41	13	36	29	28	0.999219	0.000334752	0.195316	Pentatricopeptide repeat-containing protein At2g33760
1281	LOCUS_009500-RA	41	6	34	12	27	0.962617	0.00790473	1	putative serine/threonine-protein kinase WNK11
12008	LOCUS_023898-RA	41	23	57	32	23	0.986499	0.00312357	0.997334	Phosphatidylinositol transfer protein 3
8293	LOCUS_028880-RA	41	19	35	8	20	0.956937	0.00890435	1	Ankyrin repeat-containing protein ITN1
19882	LOCUS_017598-RA	41	10	23	14	19	0.994755	0.0015217	0.893552	hypothetical protein
12933	LOCUS_013073-RA	41	13	17	12	19	0.967889	0.00683122	1	putative WRKY transcription factor 3
10959	LOCUS_016897-RA	41	6	26	10	19	0.94574	0.0109736	1	Protein BZR1 3
19900	LOCUS_003020-RA	40	18	72	41	55	0.763508	0.0401637	1	Eukaryotic translation initiation factor isoform 4G-2
1838	LOCUS_010588-RA	40	23	73	26	52	0.946533	0.0108284	1	hypothetical protein
9670	LOCUS_012282-RA	40	42	61	39	50	0.903615	0.0181103	1	F-box protein At3g12350
5950	LOCUS_001146-RA	40	32	78	26	42	0.834545	0.0290634	1	hypothetical protein
13225	LOCUS_012761-RA	40	17	50	32	40	0.999393	0.000274606	0.141622	putative methyltransferase PMT2
12011	LOCUS_006986-RA	40	30	55	34	36	0.998437	0.000578384	0.414476	Alpha-ketoglutarate-dependent dioxygenase alkB 6
19926	LOCUS_033260-RA	40	26	69	30	36	0.991768	0.00216951	0.973969	hypothetical protein
7173	LOCUS_015203-RA	40	20	46	29	36	0.999824	9.37907e-05	0.0192286	Uncharacterized protein At5g41620
1018	LOCUS_000688-RA	40	14	23	26	33	0.992516	0.00197745	0.959874	Secoisolariciresinol dehydrogenase
10026	LOCUS_003221-RA	40	24	42	28	31	0.999758	0.000122771	0.0329637	Histidine-containing phosphotransfer protein 2
14253	LOCUS_025328-RA	40	26	34	33	30	0.996824	0.000998759	0.70552	hypothetical protein
19916	LOCUS_023251-RA	40	12	45	33	29	0.996294	0.00114271	0.773958	putative arabinosyltransferase ARAD1
10912	LOCUS_015593-RA	40	21	59	42	24	0.748567	0.042705	1	Pentatricopeptide repeat-containing protein At4g14820
19914	LOCUS_022761-RA	40	25	34	24	24	0.998952	0.000415909	0.268952	hypothetical protein
4141	LOCUS_007402-RA	40	11	36	35	23	0.966792	0.00708036	1	Protein NUCLEAR FUSION DEFECTIVE 6, chloroplastic/mitochondrial
19902	LOCUS_005108-RA	40	12	22	9	21	0.988208	0.00281171	0.99428	Protein YABBY 6
14003	LOCUS_000537-RA	40	34	45	23	20	0.83955	0.0281382	1	Nuclear transcription factor Y subunit B-5
1895	LOCUS_002394-RA	39	35	46	31	59	0.86428	0.0241364	1	Tyrosine-protein phosphatase DSP1
4304	LOCUS_014880-RA	39	27	51	30	57	0.990409	0.00243936	0.986086	hypothetical protein
5993	LOCUS_024229-RA	39	28	54	20	48	0.993633	0.00172027	0.929966	Vacuolar cation/proton exchanger 5
19954	LOCUS_020884-RA	39	20	29	21	44	0.994525	0.00156594	0.902898	GEM-like protein 1
5932	LOCUS_000155-RA	39	18	32	20	41	0.998938	0.000421829	0.274352	Transcription repressor MYB5
6391	LOCUS_006600-RA	39	12	35	16	41	0.995442	0.0013483	0.848515	hypothetical protein
19952	LOCUS_018511-RA	39	20	56	24	39	0.999362	0.000285575	0.151218	putative cytokinin riboside 5'-monophosphate phosphoribohydrolase LOGL1
938	LOCUS_000035-RA	39	15	31	15	39	0.997352	0.000881913	0.638223	Peptidyl-prolyl cis-trans isomerase FKBP62
19927	LOCUS_000151-RA	39	9	53	25	37	0.982351	0.00399768	0.999718	Serine/threonine-protein kinase Aurora-1
11487	LOCUS_010523-RA	39	14	38	21	35	0.999752	0.000124977	0.0341496	Late embryogenesis abundant protein At1g64065
3888	LOCUS_021390-RA	39	11	37	24	33	0.99939	0.000275804	0.142667	hypothetical protein
160	LOCUS_020212-RA	39	14	39	22	32	0.999817	9.62256e-05	0.0202887	Pentatricopeptide repeat-containing protein At1g25360
8192	LOCUS_007072-RA	39	24	67	39	30	0.922056	0.0148036	1	Putative oxidoreductase C1F5.03c
19943	LOCUS_011495-RA	39	21	57	27	30	0.998865	0.000452524	0.302555	Transcription factor GTE11
3599	LOCUS_022290-RA	39	36	56	38	29	0.859807	0.0249447	1	hypothetical protein
10902	LOCUS_004661-RA	39	22	55	18	29	0.997496	0.000831951	0.60608	Pathogenesis-related protein 5
19933	LOCUS_004591-RA	39	15	48	24	27	0.999525	0.000221298	0.0974006	Dehydration-responsive element-binding protein 2A
11698	LOCUS_005158-RA	39	31	55	29	25	0.979999	0.00444262	0.999915	hypothetical protein
10797	LOCUS_005502-RA	39	16	20	24	24	0.991706	0.00217679	0.974399	putative glycerol-3-phosphate dehydrogenase [NAD(+)] 1, cytosolic
19937	LOCUS_007703-RA	39	18	43	21	23	0.999633	0.000171191	0.061544	hypothetical protein
658	LOCUS_012704-RA	39	5	30	18	22	0.98333	0.00381506	0.999543	Mitochondrial phosphate carrier protein 1, mitochondrial
19945	LOCUS_013525-RA	39	8	28	29	20	0.951639	0.00985172	1	Solanesyl diphosphate synthase 2, chloroplastic
7787	LOCUS_023705-RA	39	10	25	4	20	0.730851	0.0448609	1	L-galactono-1,4-lactone dehydrogenase, mitochondrial
6340	LOCUS_014263-RA	39	7	26	12	15	0.98281	0.00394423	0.999675	Protein NLP1
19975	LOCUS_010373-RA	38	13	36	30	42	0.996186	0.0011862	0.791921	hypothetical protein
13347	LOCUS_007896-RA	38	15	48	27	40	0.999337	0.000293024	0.157808	Tubby-like F-box protein 1
20004	LOCUS_025765-RA	38	28	46	30	38	0.99936	0.000286191	0.151761	Cysteine proteinase inhibitor 6
19969	LOCUS_002314-RA	38	32	77	29	38	0.773361	0.0384903	1	hypothetical protein
19987	LOCUS_016229-RA	38	15	56	22	35	0.997961	0.000689115	0.504363	DExH-box ATP-dependent RNA helicase DExH9
6020	LOCUS_012377-RA	38	16	31	16	35	0.999357	0.000288651	0.153938	F-box/LRR-repeat protein 14
20002	LOCUS_024066-RA	38	11	26	13	27	0.998723	0.000489747	0.336396	hypothetical protein
11451	LOCUS_001113-RA	38	12	36	18	26	0.999709	0.000140045	0.042489	Pentatricopeptide repeat-containing protein At2g37310
7414	LOCUS_010356-RA	38	8	29	8	22	0.984715	0.00349629	0.998957	hypothetical protein
14459	LOCUS_016210-RA	38	8	37	20	21	0.996977	0.00097075	0.690464	Transcription factor MYC4
19961	LOCUS_000082-RA	38	12	45	27	18	0.985581	0.00333007	0.998411	hypothetical protein
12211	LOCUS_004047-RA	38	13	33	28	15	0.977091	0.0049966	0.999982	hypothetical protein
3001	LOCUS_007503-RA	38	22	51	22	14	0.794467	0.0352954	1	Protein Brevis radix-like 1
20003	LOCUS_024437-RA	38	26	35	21	14	0.91227	0.0166331	1	RING-H2 finger protein ATL13
2347	LOCUS_020295-RA	38	12	36	14	14	0.99074	0.00236653	0.983496	hypothetical protein
20023	LOCUS_016571-RA	37	25	33	16	46	0.971075	0.00622242	0.999999	hypothetical protein
5812	LOCUS_011174-RA	37	16	69	24	42	0.911749	0.0167535	1	Putative pentatricopeptide repeat-containing protein At1g02420
20024	LOCUS_017159-RA	37	13	38	37	41	0.975431	0.00531943	0.999993	Zinc finger CCCH domain-containing protein 30
6959	LOCUS_026112-RA	37	22	47	25	34	0.999786	0.000107432	0.0253512	hypothetical protein
20037	LOCUS_032386-RA	37	18	48	46	33	0.866425	0.0235838	1	putative ethylene response sensor 1
20012	LOCUS_002541-RA	37	4	32	15	33	0.862528	0.0244855	1	60S ribosomal protein L3
11477	LOCUS_011411-RA	37	7	43	14	32	0.97152	0.00613432	0.999999	putative calcium-binding protein CML27
8206	LOCUS_015969-RA	37	16	17	17	30	0.982023	0.00406537	0.999764	Auxin-responsive protein SAUR71
12957	LOCUS_014357-RA	37	16	41	33	23	0.996571	0.00106951	0.741018	Uncharacterized protein At4g14100
4758	LOCUS_007881-RA	37	11	26	14	23	0.999409	0.000265659	0.133894	hypothetical protein
786	LOCUS_005781-RA	37	23	38	23	22	0.999286	0.000309752	0.172718	hypothetical protein
10499	LOCUS_003840-RA	37	15	55	14	22	0.947844	0.0104793	1	hypothetical protein
4206	LOCUS_026051-RA	37	21	57	25	21	0.979339	0.00452575	0.999932	hypothetical protein
10152	LOCUS_014070-RA	37	4	22	15	20	0.966123	0.00725669	1	Peroxisomal membrane protein 11A
6516	LOCUS_023283-RA	37	8	24	28	19	0.944346	0.0111377	1	hypothetical protein
20010	LOCUS_002218-RA	37	11	17	7	11	0.866224	0.0237214	1	hypothetical protein
20069	LOCUS_022025-RA	36	14	36	27	50	0.97222	0.00596977	0.999999	Binding partner of ACD11 1
20042	LOCUS_003790-RA	36	36	41	24	46	0.925274	0.0143281	1	Transcription factor HY5
20068	LOCUS_021915-RA	36	18	26	15	44	0.954675	0.00935941	1	putative serine/threonine-protein kinase At1g54610
20059	LOCUS_015755-RA	36	26	41	40	42	0.983823	0.00368175	0.999353	Autophagy-related protein 18a
6820	LOCUS_026420-RA	36	16	41	34	38	0.998088	0.00065774	0.48011	RPM1-interacting protein 4
20043	LOCUS_003974-RA	36	8	33	22	36	0.994536	0.00156067	0.901827	Protein LOL5
20055	LOCUS_010801-RA	36	25	75	30	34	0.786848	0.0366822	1	Benzyl alcohol O-benzoyltransferase
11966	LOCUS_002291-RA	36	14	35	26	34	0.999629	0.000171727	0.0618917	Pentatricopeptide repeat-containing protein At5g66520
8581	LOCUS_005010-RA	36	14	44	33	33	0.998188	0.000637898	0.4643	Transcription factor GAMYB
1081	LOCUS_019544-RA	36	17	56	28	32	0.998126	0.000647706	0.472163	1-aminocyclopropane-1-carboxylate oxidase 3
20047	LOCUS_006697-RB	36	35	45	32	31	0.969928	0.0064328	1	Serine/threonine-protein kinase/endoribonuclease IRE1a
20071	LOCUS_023756-RA	36	11	39	25	30	0.999403	0.000271618	0.139025	Phospholipase D delta
14783	LOCUS_013864-RA	36	24	40	27	29	0.999612	0.000179256	0.0668612	Pentatricopeptide repeat-containing protein At1g80270, mitochondrial
3884	LOCUS_017045-RA	36	18	38	12	29	0.99901	0.000392436	0.247683	hypothetical protein
14250	LOCUS_021664-RA	36	9	40	35	25	0.936912	0.0123913	1	30S ribosomal protein S21, chloroplastic
11073	LOCUS_018759-RA	36	33	41	24	23	0.962801	0.00786872	1	Cyclic nucleotide-gated ion channel 18
20063	LOCUS_018691-RA	36	7	27	19	23	0.997975	0.000682482	0.499294	hypothetical protein
7496	LOCUS_002730-RA	36	8	46	12	23	0.952132	0.00973372	1	hypothetical protein
8547	LOCUS_001151-RA	36	8	20	26	21	0.957648	0.00881056	1	Receptor-like serine/threonine-protein kinase SD1-8
5333	LOCUS_020515-RA	36	3	27	18	21	0.925643	0.0142859	1	F-box protein At5g46170
7320	LOCUS_012871-RA	36	22	31	14	20	0.997923	0.00069849	0.511472	Cation/calcium exchanger 4
20054	LOCUS_010049-RA	36	15	59	24	19	0.849222	0.0265086	1	Phosphatidylinositol 4-phosphate 5-kinase 1
7574	LOCUS_019377-RA	36	14	40	20	17	0.998083	0.000660265	0.4821	putative purple acid phosphatase 20
8424	LOCUS_007458-RA	36	12	40	7	16	0.862441	0.0245556	1	putative ADP,ATP carrier protein At5g56450
20065	LOCUS_019752-RA	36	11	39	15	15	0.992604	0.00195374	0.957718	Transmembrane protein 56-B
20051	LOCUS_007807-RA	36	20	35	26	14	0.975451	0.0053107	0.999992	hypothetical protein
10637	LOCUS_016847-RA	36	23	29	18	14	0.976218	0.0051642	0.999988	Vacuolar cation/proton exchanger 3
5286	LOCUS_030086-RA	36	15	33	10	14	0.988744	0.0027151	0.992783	hypothetical protein
20066	LOCUS_019764-RA	36	18	22	15	13	0.985479	0.00333587	0.998434	hypothetical protein
5660	LOCUS_006333-RA	36	14	31	13	8	0.833376	0.0292272	1	Copper-transporting ATPase HMA5
12459	LOCUS_022702-RA	36	7	27	13	8	0.815784	0.0312357	1	Pentatricopeptide repeat-containing protein At1g31430
20098	LOCUS_012368-RA	35	35	71	33	49	0.810547	0.0326016	1	hypothetical protein
2708	LOCUS_012412-RA	35	28	60	29	46	0.993066	0.00184215	0.946042	hypothetical protein
20091	LOCUS_007407-RA	35	18	22	22	42	0.952793	0.00960241	1	Rho guanine nucleotide exchange factor 8
20088	LOCUS_005623-RA	35	36	55	26	41	0.96778	0.00686339	1	Uncharacterized protein At4g29660
20083	LOCUS_003533-RA	35	17	50	40	37	0.983219	0.00387276	0.999607	Protein ACCUMULATION AND REPLICATION OF CHLOROPLASTS 3
6291	LOCUS_017727-RA	35	15	41	34	34	0.997847	0.000722957	0.52975	hypothetical protein
540	LOCUS_005389-RA	35	16	20	21	31	0.995332	0.00138058	0.857991	Patellin-3
5310	LOCUS_008342-RA	35	15	38	28	30	0.999656	0.000161857	0.0555399	Probably inactive leucine-rich repeat receptor-like protein kinase At2g25790
2939	LOCUS_017524-RA	35	24	41	37	29	0.992711	0.00194035	0.956452	Pentatricopeptide repeat-containing protein At4g02750
6561	LOCUS_022171-RA	35	11	43	31	25	0.994176	0.00164971	0.918586	Trihelix transcription factor ASIL2
6363	LOCUS_015611-RA	35	11	15	21	25	0.975295	0.00535441	0.999993	hypothetical protein
2028	LOCUS_012851-RA	35	23	20	9	24	0.900657	0.0185581	1	EG45-like domain containing protein
20078	LOCUS_000717-RA	35	15	33	13	21	0.999579	0.000196175	0.0785586	Trihelix transcription factor GT-2
20112	LOCUS_022848-RA	35	15	19	28	20	0.958371	0.00869153	1	Adenylate kinase, chloroplastic
3335	LOCUS_021659-RA	35	13	28	18	18	0.999582	0.000194549	0.0773948	putative serine/threonine-protein kinase PBL19
20096	LOCUS_012063-RA	35	6	31	19	17	0.992861	0.00189401	0.951795	DeSI-like protein At4g17486
6525	LOCUS_020537-RA	35	4	30	18	17	0.968069	0.00680983	1	IST1-like protein
20099	LOCUS_012749-RA	35	27	28	15	17	0.945419	0.0110061	1	AAA-ATPase At3g50940
9007	LOCUS_016645-RA	35	25	43	20	16	0.970322	0.00637211	1	F-box/kelch-repeat protein At1g15670
7140	LOCUS_005857-RA	35	28	30	19	16	0.918595	0.0156046	1	Autophagy-related protein 2
20134	LOCUS_008366-RA	34	23	63	42	50	0.866657	0.023515	1	General transcription factor IIH subunit 2
1079	LOCUS_014655-RA	34	22	41	20	43	0.998548	0.000542887	0.383635	Ethylene-responsive transcription factor 3
20133	LOCUS_006923-RA	34	10	31	35	40	0.825312	0.0303183	1	hypothetical protein
8820	LOCUS_004375-RA	34	12	38	21	38	0.999014	0.000389957	0.245447	hypothetical protein
20154	LOCUS_023414-RA	34	10	33	19	35	0.998713	0.000493531	0.339802	Ethylene-responsive transcription factor 4
11741	LOCUS_000170-RA	34	17	41	41	34	0.965508	0.00733535	1	Ethylene-responsive transcription factor RAP2-1
5859	LOCUS_010140-RA	34	17	31	41	34	0.847844	0.0268128	1	Putative disease resistance RPP13-like protein 1
4637	LOCUS_028316-RA	34	9	21	24	33	0.972502	0.00592208	0.999999	putative alpha-amylase 2
9464	LOCUS_018177-RA	34	25	27	18	30	0.997108	0.000945584	0.676338	Protein SRC2
20151	LOCUS_022751-RA	34	19	47	9	30	0.965403	0.00738046	1	putative xyloglucan endotransglucosylase/hydrolase protein 32
20136	LOCUS_012020-RA	34	12	18	14	28	0.996173	0.0011882	0.792717	Hypersensitive-induced response protein-like protein 1
20137	LOCUS_012316-RA	34	26	40	28	27	0.998631	0.000517579	0.361351	Secretory carrier-associated membrane protein 2
20138	LOCUS_013455-RA	34	14	35	20	25	0.999849	8.09424e-05	0.0140658	Zeatin O-xylosyltransferase
20145	LOCUS_014933-RA	34	4	15	13	24	0.896989	0.0191543	1	Subtilisin-like protease SBT5.1
10508	LOCUS_012763-RA	34	20	39	25	22	0.999416	0.000264454	0.13287	Protein EMBRYO DEFECTIVE 514
20140	LOCUS_013648-RA	34	12	16	29	20	0.770492	0.0389703	1	hypothetical protein
10172	LOCUS_017509-RA	34	30	32	25	20	0.947593	0.0105582	1	Nitrate regulatory gene2 protein
4001	LOCUS_013925-RA	34	23	38	20	19	0.997974	0.000685129	0.50132	putative inactive leucine-rich repeat receptor kinase XIAO
2936	LOCUS_017527-RA	34	8	50	14	19	0.812921	0.0318703	1	EPIDERMAL PATTERNING FACTOR-like protein 1
20128	LOCUS_005123-RA	34	23	37	30	18	0.983298	0.00382788	0.999558	hypothetical protein
14139	LOCUS_011867-RA	34	18	27	13	18	0.999003	0.000394912	0.249923	hypothetical protein
9700	LOCUS_000479-RA	34	14	16	4	18	0.819555	0.0309689	1	Transcription factor bHLH25
9763	LOCUS_002621-RA	34	26	45	16	16	0.889071	0.0201541	1	Leucine-rich repeat receptor protein kinase MSP1
3347	LOCUS_001543-RA	34	12	26	8	15	0.99625	0.00116438	0.783053	BTB/POZ domain-containing protein At5g47800
20152	LOCUS_022947-RA	34	15	29	10	10	0.96391	0.00767932	1	putative galacturonosyltransferase-like 7
20191	LOCUS_026128-RA	33	19	59	27	58	0.71785	0.0469317	1	hypothetical protein
2085	LOCUS_001335-RA	33	15	48	23	46	0.993114	0.00183573	0.945288	Putative pentatricopeptide repeat-containing protein At1g16830
8762	LOCUS_005608-RA	33	31	52	24	45	0.984201	0.00360029	0.999201	Probably inactive leucine-rich repeat receptor-like protein kinase IMK2
20183	LOCUS_020820-RA	33	18	27	34	44	0.844177	0.027468	1	Golgi SNAP receptor complex member 1-2
20168	LOCUS_008207-RA	33	13	64	30	40	0.846463	0.0270807	1	Trafficking protein particle complex subunit 1
1330	LOCUS_020168-RA	33	22	40	27	34	0.999606	0.000180892	0.0679563	hypothetical protein
10285	LOCUS_006771-RA	33	10	36	34	32	0.978592	0.00468825	0.999956	Photosynthetic NDH subunit of lumenal location 3, chloroplastic
14247	LOCUS_002117-RA	33	11	38	16	32	0.999218	0.000336126	0.196574	ADP-ribosylation factor-like protein 8a
20175	LOCUS_014485-RA	33	17	48	9	32	0.950127	0.0101223	1	Protein KTI12
20189	LOCUS_024615-RA	33	23	61	40	31	0.861547	0.0246963	1	N-terminal acetyltransferase A complex catalytic subunit NAA10
9676	LOCUS_018789-RA	33	4	20	16	30	0.893749	0.019519	1	LOB domain-containing protein 38
20182	LOCUS_019065-RA	33	10	48	34	28	0.948258	0.0104164	1	F-box protein At1g67340
4048	LOCUS_007335-RA	33	13	29	13	27	0.999683	0.000150462	0.0485877	putative WRKY transcription factor 65
20161	LOCUS_001138-RA	33	7	14	7	27	0.811494	0.0322354	1	hypothetical protein
20169	LOCUS_008967-RA	33	14	47	29	25	0.997398	0.000862074	0.625672	hypothetical protein
8710	LOCUS_022244-RA	33	16	52	20	23	0.995829	0.00126479	0.821308	hypothetical protein
4320	LOCUS_011134-RA	33	12	16	5	22	0.947238	0.0106692	1	Glucan endo-1,3-beta-glucosidase 1
4880	LOCUS_003848-RA	33	10	25	31	17	0.910339	0.0170449	1	hypothetical protein
7864	LOCUS_008306-RA	33	24	17	18	17	0.852717	0.0261709	1	Phosphatidylinositol transfer protein 1
8832	LOCUS_009278-RA	33	11	16	10	17	0.99734	0.000884993	0.640145	Homeobox-leucine zipper protein HAT5
13456	LOCUS_011283-RA	33	8	24	19	16	0.998247	0.00062373	0.452734	Transcription factor bHLH66
11125	LOCUS_014260-RA	33	10	21	8	14	0.996887	0.000986363	0.69894	hypothetical protein
20170	LOCUS_011110-RA	33	17	37	9	13	0.943224	0.0114213	1	Trafficking protein particle complex subunit 12
3112	LOCUS_007903-RA	33	18	43	25	12	0.856054	0.0257319	1	Zinc finger AN1 domain-containing stress-associated protein 12
20188	LOCUS_024254-RA	33	17	19	22	10	0.800203	0.0344261	1	hypothetical protein
3620	LOCUS_006413-RA	32	33	54	28	44	0.966783	0.00709131	1	ABC transporter A family member 2
20206	LOCUS_008182-RA	32	22	45	19	42	0.997558	0.000809551	0.591127	putative N-acetyltransferase HLS1-like
14297	LOCUS_004417-RA	32	30	44	21	34	0.994783	0.00150904	0.890724	NPL4-like protein
8673	LOCUS_014809-RA	32	31	57	23	32	0.961433	0.00808633	1	MND1-interacting protein 1
639	LOCUS_016022-RA	32	27	31	20	28	0.9972	0.000921345	0.662193	hypothetical protein
5026	LOCUS_000349-RA	32	28	53	18	28	0.977147	0.00498833	0.999981	Phosphatidylinositol 4-phosphate 5-kinase 1
13596	LOCUS_011007-RA	32	8	23	8	27	0.9929	0.00189072	0.951448	Homeobox-leucine zipper protein HAT5
1378	LOCUS_025987-RA	32	8	30	21	25	0.999146	0.000353029	0.212077	Haloacid dehalogenase-like hydrolase domain-containing protein Sgpp
1792	LOCUS_003689-RA	32	5	16	9	25	0.959394	0.00854974	1	GATA transcription factor 8
14420	LOCUS_009042-RA	32	30	23	22	23	0.823257	0.0306199	1	hypothetical protein
8131	LOCUS_007811-RA	32	12	14	6	22	0.964365	0.00758635	1	Protein ROOT HAIR DEFECTIVE 3 2
10775	LOCUS_010725-RA	32	7	37	18	21	0.99751	0.00082597	0.602117	Trihelix transcription factor ASIL2
20231	LOCUS_025508-RA	32	20	32	12	21	0.998878	0.000444789	0.295428	Scarecrow-like protein 6
10284	LOCUS_006773-RA	32	12	25	31	20	0.976242	0.00515569	0.999988	Protein RETICULATA-RELATED 1, chloroplastic
3614	LOCUS_017828-RA	32	18	30	12	19	0.999239	0.000327215	0.188452	RING-H2 finger protein ATL54
20209	LOCUS_010133-RA	32	10	29	7	19	0.997042	0.000955553	0.681998	hypothetical protein
20224	LOCUS_020732-RA	32	6	30	6	19	0.973028	0.00581855	0.999998	Aspartic proteinase Asp1
14758	LOCUS_001998-RA	32	16	33	16	18	0.999614	0.000177627	0.0657763	putative beta-1,4-xylosyltransferase IRX9
20225	LOCUS_020777-RA	32	4	25	8	18	0.984045	0.00361896	0.999239	Serine carboxypeptidase-like 50
20202	LOCUS_005645-RA	32	20	12	19	17	0.728834	0.0450454	1	Pentatricopeptide repeat-containing protein At2g41080
1721	LOCUS_004127-RA	32	3	15	10	14	0.955258	0.00921944	1	GABA transporter 1
11371	LOCUS_000922-RA	32	6	24	8	14	0.994398	0.00158998	0.907653	Protein FAM210B, mitochondrial
20203	LOCUS_006051-RA	32	6	17	8	14	0.994015	0.00168861	0.925066	hypothetical protein
20197	LOCUS_000569-RA	32	9	19	7	10	0.986788	0.00307982	0.997029	hypothetical protein
7158	LOCUS_001504-RA	32	6	26	14	9	0.969659	0.00649398	1	Metal transporter Nramp2
20213	LOCUS_011660-RA	32	14	12	11	8	0.785908	0.0368333	1	NAC domain-containing protein 73
10820	LOCUS_008090-RA	32	13	30	10	8	0.926794	0.0141182	1	hypothetical protein
4597	LOCUS_027087-RA	31	23	32	26	43	0.991631	0.00218775	0.975033	E3 ubiquitin-protein ligase ATL4
20250	LOCUS_015103-RA	31	15	44	34	40	0.989479	0.0025967	0.990418	Laccase-22
11261	LOCUS_016335-RA	31	16	23	30	38	0.936647	0.0124282	1	Integrin-linked protein kinase 1
7432	LOCUS_000370-RA	31	15	34	33	34	0.995048	0.00145209	0.877145	N-(5'-phosphoribosyl)anthranilate isomerase 1, chloroplastic
12384	LOCUS_009006-RA	31	29	56	18	32	0.940283	0.011885	1	Uncharacterized protein At2g33490
20249	LOCUS_012088-RA	31	8	25	12	28	0.998501	0.000558343	0.397145	Mannan endo-1,4-beta-mannosidase 7
20264	LOCUS_025318-RA	31	22	26	20	26	0.99892	0.000431115	0.282869	hypothetical protein
20253	LOCUS_017267-RA	31	22	39	31	25	0.997221	0.000910174	0.655525	Putative pentatricopeptide repeat-containing protein At1g09680
12797	LOCUS_010660-RA	31	32	43	23	25	0.96616	0.0072456	1	Protein cornichon 4
14738	LOCUS_019903-RA	31	8	26	16	22	0.999628	0.000173328	0.0629379	hypothetical protein
20238	LOCUS_006391-RA	31	27	51	13	22	0.782751	0.0373407	1	hypothetical protein
7007	LOCUS_021822-RA	31	13	24	23	18	0.998931	0.000424362	0.27667	Cysteine-rich receptor-like protein kinase 10
20244	LOCUS_008942-RA	31	20	37	18	18	0.998714	0.000492587	0.338951	putative mediator of RNA polymerase II transcription subunit 26c
20269	LOCUS_027174-RA	31	14	20	24	16	0.992993	0.0018712	0.949338	Putative disease resistance protein RGA4
12428	LOCUS_021244-RA	31	12	24	16	14	0.99938	0.000278225	0.144777	Glutamate receptor 3.4
20262	LOCUS_022897-RA	31	22	23	19	13	0.965731	0.00729026	1	hypothetical protein
13178	LOCUS_004579-RA	31	4	31	6	13	0.792098	0.0358351	1	Pentatricopeptide repeat-containing protein At5g18950
11550	LOCUS_023913-RA	31	6	28	5	11	0.894478	0.0192934	1	Galactinol synthase 4
5312	LOCUS_008338-RA	31	4	25	7	9	0.87525	0.0223498	1	Protein BZR1 3
7198	LOCUS_009177-RA	30	27	61	23	46	0.892262	0.0197756	1	Protein RST1
895	LOCUS_017466-RA	30	22	35	11	37	0.982665	0.00395083	0.999681	hypothetical protein
7154	LOCUS_012308-RA	30	24	32	8	36	0.800563	0.034283	1	Strigolactone esterase D14
10103	LOCUS_013029-RA	30	9	45	15	34	0.983826	0.00367545	0.999342	Auxin efflux carrier component 1a
13980	LOCUS_009593-RA	30	20	48	28	33	0.998605	0.000523598	0.366668	Pentatricopeptide repeat-containing protein At5g18390, mitochondrial
9637	LOCUS_005996-RA	30	9	45	20	31	0.994882	0.00148895	0.886099	hypothetical protein
13774	LOCUS_015788-RA	30	14	19	12	28	0.997983	0.000675849	0.494207	ELMO domain-containing protein A
1420	LOCUS_017405-RA	30	11	41	11	28	0.99578	0.00127982	0.826496	Uncharacterized protein C6orf136
9539	LOCUS_007581-RA	30	17	57	38	27	0.700963	0.049537	1	Pentatricopeptide repeat-containing protein At3g29230
7458	LOCUS_022274-RA	30	12	32	19	26	0.999825	9.2178e-05	0.0185392	hypothetical protein
20272	LOCUS_000787-RA	30	12	50	9	24	0.832864	0.0293094	1	Protein NRT1/ PTR FAMILY 4.6
3702	LOCUS_012486-RA	30	15	38	31	21	0.994035	0.00168019	0.923705	Pentatricopeptide repeat-containing protein At2g22070
20288	LOCUS_014136-RA	30	12	35	31	20	0.988704	0.00272455	0.992945	putative serine incorporator
20277	LOCUS_003199-RA	30	8	22	11	18	0.999611	0.000179798	0.0672243	Serine/threonine-protein kinase HT1
2336	LOCUS_001767-RA	30	11	22	21	17	0.999095	0.000367434	0.225135	U-box domain-containing protein 52
20281	LOCUS_008950-RA	30	6	14	8	16	0.995977	0.0012373	0.811473	hypothetical protein
20291	LOCUS_017034-RA	30	16	37	21	14	0.995255	0.0013947	0.861964	ABC transporter G family member 4
2378	LOCUS_001663-RA	30	8	24	16	14	0.999211	0.000338201	0.198473	NAC domain-containing protein 75
20299	LOCUS_020939-RA	30	1	17	10	14	0.801395	0.0340922	1	Putative multidrug resistance protein
20294	LOCUS_018920-RA	30	5	10	16	13	0.92081	0.0151128	1	Endoplasmic reticulum oxidoreductin-1
2304	LOCUS_000242-RA	30	7	16	8	13	0.997595	0.000800687	0.585111	Ribonuclease 3-like protein 2
4933	LOCUS_010480-RA	30	6	17	5	11	0.983689	0.00371328	0.999404	dCTP pyrophosphatase 1
20300	LOCUS_021200-RA	30	12	14	6	7	0.875627	0.022285	1	Putative multidrug resistance protein
20327	LOCUS_011771-RA	29	16	36	18	40	0.997768	0.000751976	0.550941	putative E3 ubiquitin-protein ligase BAH1-like 1
609	LOCUS_012371-RA	29	21	41	23	36	0.999169	0.000350072	0.209396	hypothetical protein
6711	LOCUS_028047-RA	29	10	23	24	30	0.995924	0.00124563	0.814509	Protein BREAST CANCER SUSCEPTIBILITY 2 A
20329	LOCUS_012906-RA	29	8	23	6	29	0.971723	0.00607598	0.999999	BTB/POZ domain-containing protein At5g66560
1705	LOCUS_004566-RA	29	8	39	12	27	0.995001	0.0014667	0.880768	hypothetical protein
5911	LOCUS_000627-RA	29	9	23	4	25	0.966352	0.00719025	1	BEL1-like homeodomain protein 9
12726	LOCUS_016457-RA	29	10	26	8	24	0.998959	0.000411692	0.265114	RING-H2 finger protein ATL56
10023	LOCUS_003230-RA	29	6	50	16	23	0.742479	0.0431139	1	Arogenate dehydratase/prephenate dehydratase 6, chloroplastic
6816	LOCUS_000561-RA	29	10	11	13	22	0.991372	0.00225079	0.978403	KH domain-containing protein At2g38610
7294	LOCUS_006427-RA	29	16	43	6	21	0.846229	0.0271192	1	Protein TIFY 9
20314	LOCUS_002481-RA	29	7	41	6	21	0.751563	0.0419581	1	Protein slowmo
20332	LOCUS_013779-RB	29	10	15	4	19	0.982053	0.00405856	0.99976	putative mitochondrial adenine nucleotide transporter BTL1
20348	LOCUS_024368-RA	29	8	38	21	16	0.991846	0.00215509	0.973097	Nitrate reductase [NADH] 1
158	LOCUS_020214-RA	29	11	29	3	16	0.919899	0.0153575	1	Histone deacetylase 6
5613	LOCUS_008486-RA	29	4	16	19	14	0.970521	0.00631193	1	Ethylene-responsive transcription factor ERF034
13273	LOCUS_017432-RA	29	8	10	9	12	0.990848	0.00234671	0.982715	Myb-related protein 308
6628	LOCUS_001349-RA	29	15	32	7	11	0.956898	0.00893129	1	hypothetical protein
20349	LOCUS_025779-RA	29	9	10	11	10	0.983654	0.00371962	0.999413	GTP-binding nuclear protein Ran-3
2457	LOCUS_016951-RA	29	18	28	20	9	0.933591	0.0129714	1	putative BOI-related E3 ubiquitin-protein ligase 2
14577	LOCUS_004370-RA	29	3	8	8	9	0.778443	0.0378574	1	hypothetical protein
675	LOCUS_013499-RA	29	4	8	7	8	0.822618	0.0307929	1	HVA22-like protein i
20347	LOCUS_023502-RA	29	12	18	10	7	0.982192	0.00402465	0.999737	putative beta-1,4-xylosyltransferase IRX9H
8655	LOCUS_005323-RA	29	11	18	11	6	0.968246	0.00675654	1	Transcription factor ILR3
14230	LOCUS_004829-RA	29	13	15	6	6	0.807381	0.0331994	1	PRA1 family protein F2
20328	LOCUS_011963-RA	29	5	18	5	5	0.711551	0.0478983	1	Peroxisomal (S)-2-hydroxy-acid oxidase GLO5
10334	LOCUS_022122-RA	28	21	41	18	47	0.962331	0.00797683	1	Primary amine oxidase
20401	LOCUS_029784-RA	28	19	40	9	36	0.948656	0.0103226	1	Aspartic proteinase-like protein 2
13348	LOCUS_007898-RA	28	7	20	20	35	0.929529	0.0136446	1	Putative lipase YOR059C
11590	LOCUS_012516-RA	28	29	46	19	35	0.979337	0.0045334	0.999933	Eukaryotic translation initiation factor 2A
4600	LOCUS_004808-RA	28	17	57	17	32	0.956209	0.00901278	1	DeSI-like protein At4g17486
20399	LOCUS_023434-RA	28	6	36	12	30	0.98345	0.00378948	0.999511	Coiled-coil domain-containing protein 124
20385	LOCUS_014422-RA	28	13	31	21	26	0.999783	0.000107889	0.0255629	Auxin-responsive protein IAA20
20372	LOCUS_007222-RA	28	14	24	20	25	0.999695	0.000144934	0.0453239	60S acidic ribosomal protein P0
7389	LOCUS_004793-RA	28	24	20	24	21	0.943371	0.011371	1	WAT1-related protein At1g09380
20363	LOCUS_004220-RA	28	10	44	14	21	0.994025	0.001683	0.924161	Uncharacterized protein At5g01610
12341	LOCUS_023853-RA	28	22	28	13	21	0.998227	0.000629608	0.457547	hypothetical protein
20362	LOCUS_002733-RA	28	20	17	15	20	0.994527	0.00156331	0.902364	putative protein phosphatase 2C 38
20368	LOCUS_005902-RA	28	3	28	26	19	0.723695	0.0457912	1	ATP-dependent zinc metalloprotease FTSH 11, chloroplastic/mitochondrial
6650	LOCUS_027500-RA	28	7	39	24	19	0.982384	0.00398425	0.999708	L-ascorbate oxidase
20383	LOCUS_013030-RA	28	6	25	8	19	0.998707	0.000495424	0.341506	putative sugar phosphate/phosphate translocator At5g25400
12038	LOCUS_023742-RA	28	9	20	2	18	0.913835	0.0163707	1	Transcription factor bHLH82
3304	LOCUS_004962-RA	28	15	13	14	17	0.996213	0.00117429	0.787113	hypothetical protein
20353	LOCUS_000344-RA	28	8	31	22	16	0.997379	0.000874281	0.633423	putative mitochondrial adenine nucleotide transporter BTL3
7927	LOCUS_003707-RA	28	14	27	14	15	0.999681	0.000150969	0.0488911	3-oxo-Delta(4,5)-steroid 5-beta-reductase
5425	LOCUS_013996-RA	28	16	23	6	15	0.994258	0.00163324	0.915695	Protein POLLENLESS 3-LIKE 2
13703	LOCUS_022693-RA	28	9	11	13	14	0.996742	0.00102733	0.720292	Heat stress transcription factor B-1
8288	LOCUS_024807-RA	28	12	8	11	14	0.970444	0.00634201	1	Ethylene-responsive transcription factor RAP2-7
20403	LOCUS_030587-RA	28	14	37	22	13	0.990159	0.00248078	0.987381	hypothetical protein
20364	LOCUS_004873-RA	28	10	25	20	13	0.998511	0.000556265	0.395335	hypothetical protein
9014	LOCUS_004447-RA	28	6	32	12	13	0.994815	0.00150399	0.889577	Plant cysteine oxidase 2
20361	LOCUS_001827-RA	28	2	23	12	13	0.970818	0.00625208	1	hypothetical protein
2377	LOCUS_001664-RA	28	5	9	15	12	0.948578	0.0103382	1	Acid phosphatase 1
11875	LOCUS_022548-RA	28	6	26	12	12	0.998289	0.000614484	0.445096	U-box domain-containing protein 19
20406	LOCUS_032099-RA	28	8	8	4	12	0.91042	0.0169961	1	Photosystem II reaction center protein J
20365	LOCUS_005409-RA	28	5	13	17	10	0.966719	0.00711323	1	Bifunctional TH2 protein, mitochondrial
10457	LOCUS_001482-RA	28	12	28	15	8	0.98733	0.0029635	0.996046	hypothetical protein
12369	LOCUS_002233-RA	28	3	24	6	8	0.834245	0.0291043	1	hypothetical protein
20394	LOCUS_019887-RA	28	6	24	8	7	0.972407	0.00594113	0.999999	Phenylalanine ammonia-lyase
2718	LOCUS_003315-RA	28	4	24	7	7	0.903595	0.0181363	1	Protein UPSTREAM OF FLC
2769	LOCUS_017502-RA	28	11	14	14	6	0.939719	0.0119202	1	Amino acid permease 2
12629	LOCUS_015678-RA	28	10	16	8	6	0.974453	0.00551567	0.999996	Dof zinc finger protein DOF5.3
8201	LOCUS_021223-RA	28	8	13	7	6	0.965362	0.00740303	1	Transcription factor PHYTOCHROME INTERACTING FACTOR-LIKE 13
8986	LOCUS_025926-RA	28	8	15	4	6	0.895333	0.0192372	1	Rhodanese-like domain-containing protein 6
20433	LOCUS_010424-RA	27	12	33	15	47	0.763348	0.0402186	1	putative arabinosyltransferase ARAD1
9520	LOCUS_018276-RA	27	21	32	20	44	0.976395	0.00511316	0.999987	Palmitoyl-acyl carrier protein thioesterase, chloroplastic
724	LOCUS_003124-RA	27	9	30	25	41	0.920742	0.0151572	1	ABC transporter G family member 9
11357	LOCUS_000944-RA	27	18	30	21	39	0.996023	0.00122284	0.8061	Protein FAM136A
14410	LOCUS_018070-RA	27	24	36	23	36	0.996923	0.000977644	0.694233	Polygalacturonase QRT2
6497	LOCUS_007124-RA	27	28	49	17	31	0.955091	0.00923338	1	Ycf20-like protein
13629	LOCUS_006730-RA	27	18	49	34	28	0.966614	0.00713521	1	Cold-inducible RNA-binding protein B
20455	LOCUS_023353-RA	27	11	28	12	25	0.999762	0.000119673	0.0313342	Beta-glucuronosyltransferase GlcAT14A
12040	LOCUS_023740-RA	27	6	27	9	23	0.998335	0.000605411	0.437528	E3 ubiquitin-protein ligase RNF144B
20457	LOCUS_023595-RA	27	24	37	33	22	0.942689	0.011472	1	Calcium-binding protein CML24
20440	LOCUS_014627-RA	27	19	29	32	22	0.977505	0.00488133	0.999974	Cytoplasmic 60S subunit biogenesis factor REI1 2
3476	LOCUS_024005-RA	27	25	19	24	22	0.864887	0.0239975	1	Putative pentatricopeptide repeat-containing protein At5g08490
20427	LOCUS_008912-RA	27	5	33	23	22	0.986431	0.00314558	0.997475	Pentatricopeptide repeat-containing protein At1g62260, mitochondrial
20421	LOCUS_005968-RA	27	15	8	10	22	0.852314	0.0262451	1	hypothetical protein
20431	LOCUS_009877-RA	27	7	23	21	21	0.998716	0.000490695	0.337249	Protein ENHANCED DISEASE RESISTANCE 2-like
8396	LOCUS_004398-RA	27	5	28	12	21	0.998673	0.000507877	0.352678	Protein CHLORORESPIRATORY REDUCTION 6, chloroplastic
798	LOCUS_010812-RA	27	12	28	34	20	0.897616	0.0189898	1	Ras-related protein RABA1f
20420	LOCUS_005382-RA	27	9	23	25	20	0.996868	0.000989873	0.700818	Proteinaceous RNase P 1, chloroplastic/mitochondrial
20412	LOCUS_002365-RA	27	16	17	23	20	0.992928	0.0018842	0.950752	ABC transporter G family member 14
11574	LOCUS_019189-RA	27	10	30	18	20	0.999788	0.000106084	0.0247268	Beta-1,4-mannosyl-glycoprotein 4-beta-N-acetylglucosaminyltransferase
1789	LOCUS_003684-RA	27	26	40	10	19	0.798525	0.0347613	1	GDP-mannose 4,6 dehydratase 1
20417	LOCUS_003982-RA	27	16	34	12	16	0.99879	0.000471249	0.319649	putative calcium-binding protein CML10
20446	LOCUS_016179-RA	27	4	21	8	16	0.997985	0.000674517	0.493184	F-box protein SKIP8
5604	LOCUS_010922-RA	27	20	22	6	16	0.969259	0.00654559	1	Protein IQ-DOMAIN 32
20462	LOCUS_026690-RA	27	4	18	4	16	0.984487	0.00353876	0.999065	Uncharacterized protein At4g06744
12848	LOCUS_015816-RA	27	8	32	13	14	0.998747	0.000482269	0.329645	Vacuolar protein sorting-associated protein 28 2
20466	LOCUS_032177-RA	27	2	16	5	14	0.951725	0.00982214	1	4-coumarate--CoA ligase-like 4
20409	LOCUS_000081-RA	27	3	26	15	13	0.986444	0.00313457	0.997406	hypothetical protein
11827	LOCUS_001600-RA	27	2	24	12	12	0.968074	0.00679918	1	Putative leucine-rich repeat receptor-like serine/threonine-protein kinase At2g24130
20410	LOCUS_000737-RA	27	2	12	12	12	0.955457	0.00917784	1	Diphthamide biosynthesis protein 3
20411	LOCUS_002356-RA	27	14	32	26	10	0.865711	0.0238247	1	Zinc finger CCCH domain-containing protein 45
20426	LOCUS_008879-RA	27	6	33	12	10	0.974938	0.00538098	0.999994	hypothetical protein
20451	LOCUS_021399-RA	27	7	12	7	9	0.995073	0.00144725	0.875922	Profilin-A
1582	LOCUS_013102-RA	27	16	31	13	8	0.954206	0.00942986	1	JmjC domain-containing protein 7
20444	LOCUS_015545-RA	27	8	27	14	7	0.980342	0.00437611	0.999898	Glutamate receptor 3.5
20460	LOCUS_026227-RA	27	14	19	9	5	0.882865	0.0210878	1	hypothetical protein
268	LOCUS_024797-RA	26	19	47	25	49	0.897254	0.0190994	1	Phosphomannomutase
20515	LOCUS_030336-RA	26	25	36	23	45	0.942128	0.0115914	1	Serine carboxypeptidase 3
3845	LOCUS_015724-RA	26	9	29	17	42	0.91158	0.0167777	1	hypothetical protein
20469	LOCUS_004163-RA	26	24	21	23	37	0.793195	0.0355892	1	Chaperone protein dnaJ 15
20514	LOCUS_029937-RA	26	16	22	19	36	0.990099	0.00249759	0.987872	hypothetical protein
20467	LOCUS_000431-RA	26	3	22	7	29	0.772764	0.0385966	1	RING-H2 finger protein ATL3
20505	LOCUS_023489-RA	26	12	25	28	28	0.993259	0.00179437	0.940197	hypothetical protein
6442	LOCUS_028104-RA	26	21	56	30	26	0.886356	0.0205699	1	Calcium and calcium/calmodulin-dependent serine/threonine-protein kinase
6263	LOCUS_024533-RA	26	28	28	23	24	0.962669	0.00788072	1	Transcription factor MYB93
20472	LOCUS_005833-RA	26	14	42	11	24	0.995747	0.00129058	0.830136	Beta-glucosidase BoGH3B
4124	LOCUS_010018-RA	26	29	38	24	23	0.959219	0.00858813	1	Uncharacterized protein At5g19025
13040	LOCUS_008867-RA	26	5	19	18	23	0.996548	0.00107702	0.744569	putative sugar phosphate/phosphate translocator At1g06470
7153	LOCUS_012313-RA	26	9	39	21	21	0.997577	0.000802164	0.586117	Basic blue protein
7921	LOCUS_019457-RA	26	13	14	13	21	0.998924	0.000428589	0.280545	hypothetical protein
20482	LOCUS_013975-RA	26	12	32	18	17	0.999653	0.000163404	0.0565182	GBF-interacting protein 1
5184	LOCUS_027332-RA	26	6	31	14	17	0.998928	0.000425209	0.277445	Nuclear transcription factor Y subunit B-8
7990	LOCUS_012895-RA	26	12	32	8	17	0.998678	0.000504999	0.350096	Putative dual specificity protein phosphatase DSP8
20496	LOCUS_019379-RA	26	8	27	4	17	0.991701	0.00218043	0.974611	CAAX prenyl protease 2
10711	LOCUS_024288-RA	26	10	26	10	16	0.999788	0.000105634	0.0245202	hypothetical protein
11465	LOCUS_017336-RA	26	13	22	7	16	0.999355	0.000289265	0.154484	Trihelix transcription factor ASIL2
10339	LOCUS_021621-RA	26	2	16	11	14	0.989837	0.00254435	0.989146	WEB family protein At2g17940
6985	LOCUS_028535-RA	26	14	7	10	14	0.929896	0.0135842	1	hypothetical protein
20476	LOCUS_007990-RA	26	6	22	6	14	0.998673	0.000506919	0.351818	Protein QUIRKY
13108	LOCUS_003243-RA	26	3	26	5	14	0.95792	0.00873104	1	RING-H2 finger protein ATL7
1267	LOCUS_021377-RA	26	13	30	15	13	0.99928	0.000311741	0.174497	Pentatricopeptide repeat-containing protein At2g16880
20488	LOCUS_017148-RA	26	7	25	5	13	0.996246	0.00116636	0.783867	Transcription factor PCF2
3580	LOCUS_009376-RA	26	10	19	24	12	0.980484	0.00435417	0.999892	hypothetical protein
20502	LOCUS_021542-RA	26	13	27	8	12	0.998229	0.000628429	0.456584	Wall-associated receptor kinase-like 14
13454	LOCUS_011278-RA	26	4	24	8	12	0.996405	0.00111515	0.762006	CBL-interacting protein kinase 6
5146	LOCUS_009465-RA	26	4	10	10	11	0.993026	0.00185829	0.947895	Ethylene-responsive transcription factor ERF034
285	LOCUS_009473-RA	26	9	24	6	11	0.997784	0.000746416	0.546921	Protein ELC
20497	LOCUS_020354-RA	26	3	10	2	10	0.766645	0.0397263	1	22. class VI heat shock protein
4440	LOCUS_025152-RA	26	13	35	24	9	0.792937	0.0356874	1	Pathogenesis-related genes transcriptional activator PTI6
11687	LOCUS_021221-RA	26	8	31	7	9	0.97029	0.00638217	1	NAC domain-containing protein 21/22
20506	LOCUS_024645-RA	26	12	16	4	9	0.979882	0.00446495	0.99992	Homeobox-leucine zipper protein HAT1
3437	LOCUS_020736-RA	26	8	12	4	8	0.983574	0.00375132	0.99946	putative galacturonosyltransferase 11
10544	LOCUS_005984-RA	26	12	8	4	8	0.772379	0.0386499	1	putative plastidic glucose transporter 3
20486	LOCUS_016442-RA	26	4	19	9	7	0.988311	0.0027872	0.993932	putative pectinesterase/pectinesterase inhibitor 34
20484	LOCUS_015104-RA	26	13	17	4	7	0.91479	0.0162288	1	putative anion transporter 3, chloroplastic
6939	LOCUS_029019-RA	26	7	10	2	7	0.790719	0.0359832	1	hypothetical protein
20566	LOCUS_029089-RA	25	12	30	30	42	0.794837	0.0351977	1	Potassium channel AKT2/3
20528	LOCUS_005321-RA	25	13	33	23	37	0.995694	0.00130359	0.834452	Phytosulfokine receptor 1
4879	LOCUS_003849-RA	25	7	23	13	36	0.952727	0.00961697	1	hypothetical protein
20545	LOCUS_015923-RA	25	13	28	22	32	0.99867	0.000509794	0.354399	hypothetical protein
711	LOCUS_026995-RA	25	22	21	10	31	0.93255	0.0130681	1	Receptor-like serine/threonine-protein kinase SD1-8
10178	LOCUS_005743-RA	25	23	27	24	30	0.992307	0.00203911	0.965022	putative plastid-lipid-associated protein 11, chloroplastic
20531	LOCUS_007933-RA	25	8	44	12	30	0.942014	0.0116256	1	Homoserine kinase
4656	LOCUS_006572-RA	25	18	37	33	29	0.98424	0.0035941	0.999189	Thaumatin-like protein 1
10376	LOCUS_017343-RA	25	10	35	22	29	0.998573	0.000532711	0.374692	Abscisic acid receptor PYL10
20543	LOCUS_015616-RA	25	18	55	17	27	0.932437	0.0131071	1	Protein RALF-like 33
9995	LOCUS_031178-RA	25	7	45	18	24	0.967458	0.00692814	1	putative E3 ubiquitin-protein ligase HERC1
20563	LOCUS_026548-RA	25	11	26	28	23	0.994385	0.00159535	0.908687	hypothetical protein
13482	LOCUS_021820-RA	25	30	26	14	23	0.772093	0.0387565	1	E3 ubiquitin-protein ligase ATL6
2327	LOCUS_001751-RA	25	20	22	16	22	0.998735	0.000487865	0.3347	Transcription elongation factor 1
20525	LOCUS_003882-RA	25	10	21	16	22	0.999815	9.70502e-05	0.0206509	Pentatricopeptide repeat-containing protein At4g19220, mitochondrial
994	LOCUS_005194-RA	25	7	19	7	22	0.998957	0.000412535	0.26588	hypothetical protein
20520	LOCUS_001760-RB	25	18	15	5	21	0.937083	0.0123177	1	Protein NDL1
20548	LOCUS_018331-RA	25	8	35	17	19	0.998975	0.000403254	0.257468	Transcription factor CSA
12901	LOCUS_020574-RA	25	17	8	13	19	0.869723	0.0231401	1	Ras-related protein RABA2a
10494	LOCUS_013907-RA	25	8	34	10	19	0.998599	0.000525605	0.368441	Protein FAF-like, chloroplastic
20547	LOCUS_016972-RA	25	6	22	21	18	0.997864	0.00071886	0.526714	Autophagy-related protein 13a
20542	LOCUS_014344-RA	25	24	33	20	17	0.986834	0.00307443	0.99699	hypothetical protein
4008	LOCUS_018565-RA	25	10	12	2	17	0.916336	0.0158788	1	U-box domain-containing protein 75
8848	LOCUS_021613-RA	25	7	6	11	16	0.970444	0.00635203	1	BTB/POZ domain and ankyrin repeat-containing protein NPR1
20522	LOCUS_002469-RA	25	17	28	23	15	0.996598	0.00106202	0.737439	Long chain base biosynthesis protein 1c
20559	LOCUS_025609-RA	25	11	19	9	15	0.999807	9.95343e-05	0.0217583	hypothetical protein
7415	LOCUS_010359-RA	25	2	31	6	15	0.73461	0.0440687	1	Transcription factor bHLH144
1107	LOCUS_017142-RA	25	15	21	5	14	0.995198	0.00141366	0.867149	Protein HAPLESS 2
11584	LOCUS_018234-RA	25	13	28	8	13	0.998681	0.000503079	0.348374	Serine/threonine-protein kinase OXI1
3903	LOCUS_011081-RA	25	6	8	6	12	0.993362	0.00177548	0.937732	putative L-gulonolactone oxidase 6
12442	LOCUS_009600-RA	25	16	18	4	10	0.941455	0.0117455	1	4-hydroxyphenylpyruvate dioxygenase
20532	LOCUS_008586-RA	25	4	15	12	9	0.996581	0.00106389	0.738337	DnaJ subfamily B member 6
6683	LOCUS_012523-RA	25	2	13	8	9	0.983864	0.00365654	0.999309	hypothetical protein
20567	LOCUS_030751-RA	25	2	5	8	9	0.740308	0.0435287	1	11-oxo-beta-amyrin 30-oxidase
2796	LOCUS_000676-RA	25	17	24	6	8	0.902317	0.0182676	1	GDSL esterase/lipase At5g45920
20558	LOCUS_025064-RB	25	7	19	4	8	0.990147	0.00248497	0.987505	Myosin-11
20553	LOCUS_023525-RB	25	7	9	2	8	0.886317	0.0205999	1	hypothetical protein
2998	LOCUS_018249-RA	25	3	22	16	6	0.79025	0.0360329	1	hypothetical protein
20523	LOCUS_003592-RA	25	12	24	15	6	0.97447	0.00548866	0.999995	Pirin-like protein
5126	LOCUS_012550-RA	25	15	11	8	6	0.837789	0.0284983	1	B3 domain-containing protein Os03g0120900
5633	LOCUS_019444-RA	25	4	18	9	4	0.914943	0.0161818	1	hypothetical protein
397	LOCUS_003156-RA	24	7	23	20	38	0.840801	0.0279791	1	Gibberellin receptor GID1C
7774	LOCUS_022610-RA	24	25	39	15	37	0.955794	0.00912265	1	hypothetical protein
20605	LOCUS_017587-RA	24	16	53	28	34	0.942132	0.0115743	1	Probably inactive leucine-rich repeat receptor-like protein kinase At3g28040
12551	LOCUS_023691-RA	24	25	40	13	34	0.944529	0.0111045	1	hypothetical protein
20625	LOCUS_026513-RA	24	10	24	15	28	0.999499	0.000233063	0.106689	hypothetical protein
20622	LOCUS_025357-RA	24	20	20	22	27	0.989254	0.00265489	0.991662	Uncharacterized protein At2g33490
20573	LOCUS_002275-RA	24	6	23	10	26	0.998304	0.000611055	0.442247	Acetate/butyrate--CoA ligase AAE7, peroxisomal
14698	LOCUS_019942-RA	24	13	30	25	25	0.998874	0.000447373	0.297804	Vesicle-associated protein 2-1
20577	LOCUS_005127-RA	24	9	19	17	25	0.999315	0.000300699	0.16461	GTP-binding protein ERG
20610	LOCUS_020428-RA	24	4	20	15	24	0.996391	0.00111709	0.762865	Pentatricopeptide repeat-containing protein At4g02750
20595	LOCUS_012084-RA	24	16	41	11	23	0.994848	0.00149644	0.887845	Phytolongin Phyl1.1
20604	LOCUS_017194-RA	24	5	22	25	21	0.970431	0.00636205	1	hypothetical protein
20576	LOCUS_004993-RA	24	7	8	7	20	0.984928	0.00343016	0.998766	Pentatricopeptide repeat-containing protein At2g13600
13153	LOCUS_017365-RA	24	19	48	26	19	0.925907	0.0142438	1	Protein-tyrosine-phosphatase MKP1
20624	LOCUS_026512-RA	24	3	32	20	19	0.951147	0.00989659	1	Serine/threonine-protein kinase PBS1
20607	LOCUS_018525-RA	24	12	18	12	19	0.999842	8.49007e-05	0.0155848	4-coumarate--CoA ligase 2
20589	LOCUS_009125-RA	24	12	27	9	18	0.999749	0.000126749	0.0351149	hypothetical protein
5870	LOCUS_018108-RA	24	6	7	8	18	0.984844	0.00345416	0.998839	Transcription factor MYB30
20601	LOCUS_015630-RA	24	14	17	17	17	0.999408	0.00026626	0.134406	Serine/threonine-protein kinase AGC1-7
20571	LOCUS_002010-RA	24	12	23	14	17	0.999893	5.82638e-05	0.00690967	Protein UPSTREAM OF FLC
7916	LOCUS_014977-RA	24	8	38	13	16	0.995117	0.00143516	0.872826	Receptor-like protein 44
11048	LOCUS_020039-RA	24	16	29	13	15	0.999417	0.000263859	0.132363	putative transmembrane ascorbate ferrireductase 4
10751	LOCUS_006745-RA	24	0	13	12	15	0.781278	0.0374948	1	Chemocyanin
9257	LOCUS_017839-RA	24	14	46	20	14	0.899441	0.0187453	1	Pentatricopeptide repeat-containing protein At2g17210
966	LOCUS_004731-RA	24	17	17	19	14	0.994424	0.00158461	0.90661	Two pore potassium channel a
20617	LOCUS_024178-RA	24	14	36	5	14	0.907127	0.0174196	1	LOB domain-containing protein 3
20587	LOCUS_008497-RA	24	10	24	24	13	0.993167	0.00181975	0.94337	Cellulose synthase-like protein H2
2929	LOCUS_002044-RA	24	18	34	13	12	0.98846	0.00276291	0.993566	hypothetical protein
4061	LOCUS_009292-RA	24	1	15	11	12	0.971835	0.00604688	0.999999	Mitochondrial-processing peptidase subunit beta
6510	LOCUS_022138-RA	24	17	12	4	12	0.871087	0.0229727	1	putative membrane protein At3g27390
14331	LOCUS_030398-RA	24	1	11	10	11	0.954684	0.0093454	1	hypothetical protein
4237	LOCUS_007021-RA	24	14	17	9	10	0.998404	0.000591184	0.425466	SufE-like protein 1, chloroplastic/mitochondrial
20629	LOCUS_027489-RA	24	14	30	9	9	0.987158	0.00302112	0.996567	Auxin-responsive protein IAA1
12066	LOCUS_000271-RA	24	4	23	8	9	0.995531	0.00133688	0.845034	IRK-interacting protein
631	LOCUS_019352-RA	24	10	24	4	9	0.986253	0.00320088	0.9978	MDIS1-interacting receptor like kinase 1
[truncated: 1,738 more rows]
