# Supplementary material for: RNA-Seq Reveals Differentially Expressed Genes Associated with High Fiber Quality in Abaca (Musa textilis Nee)
Source: Genes (Basel). 2022 Mar 15;13(3):519. doi: 10.3390/genes13030519 (PMC8953247; doi:10.3390/genes13030519)
Supplement: Supplementary file 1 [file genes-13-00519-s001.zip › genes-1568159-supplementary/Supplementary Materials Final/Table S13. GO analysis genes significantly enriched NDE.xlsx]

## Sheet: NDE_annotation_statistics_chart
Table S13. GO analysis genes significantly enriched NDE
GO Distribution by Level (7)
GO-id	GO-term	#Seqs	Seqs
GO:0097659	nucleic acid-templated transcription	378	LOCUS_022598-RA, LOCUS_018492-RA, LOCUS_007002-RA, LOCUS_007243-RA, LOCUS_020714-RA, LOCUS_024807-RA, LOCUS_000548-RA, LOCUS_018623-RA, LOCUS_024172-RA, LOCUS_004807-RA, LOCUS_004390-RA, LOCUS_004916-RA, LOCUS_015059-RA, LOCUS_005360-RA, LOCUS_000634-RA, LOCUS_004922-RA, LOCUS_015678-RA, LOCUS_015500-RA, LOCUS_025749-RA, LOCUS_015523-RA, LOCUS_011000-RA, LOCUS_028929-RA, LOCUS_020834-RA, LOCUS_01…
GO:1903506	regulation of nucleic acid-templated transcription	356	LOCUS_022598-RA, LOCUS_018492-RA, LOCUS_007002-RA, LOCUS_007243-RA, LOCUS_020714-RA, LOCUS_024807-RA, LOCUS_000548-RA, LOCUS_018623-RA, LOCUS_024172-RA, LOCUS_004807-RA, LOCUS_004390-RA, LOCUS_004916-RA, LOCUS_015059-RA, LOCUS_005360-RA, LOCUS_004922-RA, LOCUS_015678-RA, LOCUS_015500-RA, LOCUS_025749-RA, LOCUS_015523-RA, LOCUS_011000-RA, LOCUS_028929-RA, LOCUS_020834-RA, LOCUS_017991-RA, LOCUS_01…
GO:0006468	protein phosphorylation	242	LOCUS_022741-RA, LOCUS_021278-RA, LOCUS_026507-RA, LOCUS_020015-RA, LOCUS_005434-RA, LOCUS_015386-RA, LOCUS_004063-RA, LOCUS_026296-RA, LOCUS_003814-RA, LOCUS_005806-RA, LOCUS_021822-RA, LOCUS_011321-RA, LOCUS_024591-RA, LOCUS_026153-RA, LOCUS_000834-RA, LOCUS_024606-RA, LOCUS_020238-RA, LOCUS_012830-RA, LOCUS_018548-RA, LOCUS_020354-RA, LOCUS_013702-RA, LOCUS_001376-RA, LOCUS_025526-RA, LOCUS_02…
GO:0070647	protein modification by small protein conjugation or removal	106	LOCUS_011771-RA, LOCUS_018062-RA, LOCUS_023740-RA, LOCUS_017942-RA, LOCUS_018790-RA, LOCUS_012260-RA, LOCUS_006571-RA, LOCUS_009264-RA, LOCUS_006465-RA, LOCUS_011438-RA, LOCUS_016900-RA, LOCUS_020705-RA, LOCUS_001633-RA, LOCUS_026751-RA, LOCUS_002274-RA, LOCUS_023336-RA, LOCUS_007767-RA, LOCUS_002165-RA, LOCUS_020975-RA, LOCUS_024086-RA, LOCUS_023477-RA, LOCUS_006230-RA, LOCUS_021863-RA, LOCUS_02…
GO:0016071	mRNA metabolic process	66	LOCUS_005537-RA, LOCUS_009141-RA, LOCUS_019909-RA, LOCUS_024903-RA, LOCUS_007525-RA, LOCUS_020114-RA, LOCUS_017521-RA, LOCUS_003814-RA, LOCUS_009129-RA, LOCUS_023705-RA, LOCUS_009377-RA, LOCUS_002938-RA, LOCUS_015542-RA, LOCUS_022362-RA, LOCUS_000561-RA, LOCUS_018086-RA, LOCUS_006730-RA, LOCUS_007767-RA, LOCUS_009434-RA, LOCUS_015735-RA, LOCUS_025162-RA, LOCUS_002335-RA, LOCUS_018153-RA, LOCUS_01…
GO:0034660	ncRNA metabolic process	59	LOCUS_007067-RA, LOCUS_022491-RA, LOCUS_020390-RA, LOCUS_020019-RA, LOCUS_013138-RA, LOCUS_007352-RA, LOCUS_027355-RA, LOCUS_009751-RA, LOCUS_029770-RA, LOCUS_017521-RA, LOCUS_024685-RA, LOCUS_011082-RA, LOCUS_000932-RA, LOCUS_024297-RA, LOCUS_020837-RA, LOCUS_005059-RA, LOCUS_009652-RA, LOCUS_008030-RA, LOCUS_002735-RA, LOCUS_008254-RA, LOCUS_005433-RA, LOCUS_015886-RA, LOCUS_019249-RA, LOCUS_02…
GO:0034470	ncRNA processing	58	LOCUS_007067-RA, LOCUS_022491-RA, LOCUS_020390-RA, LOCUS_020019-RA, LOCUS_013138-RA, LOCUS_007352-RA, LOCUS_027355-RA, LOCUS_009751-RA, LOCUS_029770-RA, LOCUS_017521-RA, LOCUS_024685-RA, LOCUS_011082-RA, LOCUS_000932-RA, LOCUS_024297-RA, LOCUS_020837-RA, LOCUS_005059-RA, LOCUS_009652-RA, LOCUS_008030-RA, LOCUS_002735-RA, LOCUS_008254-RA, LOCUS_005433-RA, LOCUS_015886-RA, LOCUS_019249-RA, LOCUS_02…
GO:0006470	protein dephosphorylation	56	LOCUS_000130-RA, LOCUS_002145-RA, LOCUS_021912-RA, LOCUS_021169-RA, LOCUS_022139-RA, LOCUS_027019-RA, LOCUS_006748-RA, LOCUS_003469-RA, LOCUS_016423-RA, LOCUS_012986-RA, LOCUS_018563-RA, LOCUS_026032-RA, LOCUS_026141-RA, LOCUS_019046-RA, LOCUS_021429-RA, LOCUS_022664-RA, LOCUS_003998-RA, LOCUS_018967-RA, LOCUS_009434-RA, LOCUS_007912-RA, LOCUS_016982-RA, LOCUS_002394-RA, LOCUS_009282-RA, LOCUS_01…
GO:0006366	transcription by RNA polymerase II	55	LOCUS_012764-RA, LOCUS_027332-RA, LOCUS_009661-RA, LOCUS_018623-RA, LOCUS_004390-RA, LOCUS_000634-RA, LOCUS_026119-RA, LOCUS_005141-RA, LOCUS_009434-RA, LOCUS_014212-RA, LOCUS_018626-RA, LOCUS_017908-RA, LOCUS_021617-RA, LOCUS_020859-RA, LOCUS_000851-RA, LOCUS_004852-RA, LOCUS_007690-RA, LOCUS_011041-RA, LOCUS_000046-RA, LOCUS_000537-RA, LOCUS_003790-RA, LOCUS_018551-RA, LOCUS_025705-RA, LOCUS_00…
GO:0006397	mRNA processing	53	LOCUS_005537-RA, LOCUS_024903-RA, LOCUS_007525-RA, LOCUS_020114-RA, LOCUS_003814-RA, LOCUS_009129-RA, LOCUS_023705-RA, LOCUS_009377-RA, LOCUS_002938-RA, LOCUS_015542-RA, LOCUS_022362-RA, LOCUS_000561-RA, LOCUS_018086-RA, LOCUS_006730-RA, LOCUS_007767-RA, LOCUS_009434-RA, LOCUS_025162-RA, LOCUS_002335-RA, LOCUS_018153-RA, LOCUS_013775-RA, LOCUS_017459-RA, LOCUS_000415-RA, LOCUS_008219-RA, LOCUS_02…
GO:0006357	regulation of transcription by RNA polymerase II	49	LOCUS_012764-RA, LOCUS_009661-RA, LOCUS_027332-RA, LOCUS_018623-RA, LOCUS_004390-RA, LOCUS_026119-RA, LOCUS_005141-RA, LOCUS_009434-RA, LOCUS_018626-RA, LOCUS_017908-RA, LOCUS_021617-RA, LOCUS_000851-RA, LOCUS_020859-RA, LOCUS_004852-RA, LOCUS_000046-RA, LOCUS_007690-RA, LOCUS_011041-RA, LOCUS_025705-RA, LOCUS_000537-RA, LOCUS_003790-RA, LOCUS_001016-RA, LOCUS_014485-RA, LOCUS_029246-RA, LOCUS_00…
GO:0018193	peptidyl-amino acid modification	45	LOCUS_000321-RA, LOCUS_017449-RA, LOCUS_001834-RA, LOCUS_011194-RA, LOCUS_005969-RA, LOCUS_013826-RA, LOCUS_005157-RA, LOCUS_010799-RA, LOCUS_000151-RA, LOCUS_015629-RA, LOCUS_019733-RA, LOCUS_009661-RA, LOCUS_010478-RA, LOCUS_026167-RA, LOCUS_008183-RA, LOCUS_006550-RA, LOCUS_001740-RA, LOCUS_001153-RA, LOCUS_019748-RA, LOCUS_024543-RA, LOCUS_000794-RA, LOCUS_022761-RA, LOCUS_011739-RA, LOCUS_00…
GO:0034622	cellular protein-containing complex assembly	44	LOCUS_025885-RA, LOCUS_021882-RA, LOCUS_027766-RA, LOCUS_019215-RA, LOCUS_020307-RA, LOCUS_005214-RA, LOCUS_007352-RA, LOCUS_016687-RA, LOCUS_004712-RA, LOCUS_018623-RA, LOCUS_007222-RA, LOCUS_026056-RA, LOCUS_009730-RA, LOCUS_015932-RA, LOCUS_015980-RA, LOCUS_003814-RA, LOCUS_018110-RA, LOCUS_000932-RA, LOCUS_009129-RA, LOCUS_025150-RA, LOCUS_016803-RA, LOCUS_017779-RA, LOCUS_012683-RA, LOCUS_01…
GO:0008380	RNA splicing	44	LOCUS_020258-RA, LOCUS_015730-RA, LOCUS_003897-RA, LOCUS_003203-RA, LOCUS_005537-RA, LOCUS_005182-RA, LOCUS_024903-RA, LOCUS_021882-RA, LOCUS_007525-RA, LOCUS_026185-RA, LOCUS_003453-RA, LOCUS_020114-RA, LOCUS_009730-RA, LOCUS_015932-RA, LOCUS_028263-RA, LOCUS_024685-RA, LOCUS_022798-RA, LOCUS_003814-RA, LOCUS_024683-RA, LOCUS_009129-RA, LOCUS_017947-RA, LOCUS_020837-RA, LOCUS_009377-RA, LOCUS_00…
GO:0030001	metal ion transport	42	LOCUS_011750-RA, LOCUS_017021-RA, LOCUS_003973-RA, LOCUS_004731-RA, LOCUS_011920-RA, LOCUS_026129-RA, LOCUS_015124-RA, LOCUS_015608-RA, LOCUS_022449-RA, LOCUS_011866-RA, LOCUS_016847-RA, LOCUS_019453-RA, LOCUS_009453-RA, LOCUS_021075-RA, LOCUS_018510-RA, LOCUS_006042-RA, LOCUS_015112-RA, LOCUS_022608-RA, LOCUS_019033-RA, LOCUS_019788-RA, LOCUS_006692-RA, LOCUS_022631-RA, LOCUS_023762-RA, LOCUS_01…
GO:0045893	positive regulation of transcription, DNA-templated	41	LOCUS_007690-RA, LOCUS_011041-RA, LOCUS_000537-RA, LOCUS_003790-RA, LOCUS_001016-RA, LOCUS_008209-RA, LOCUS_018952-RA, LOCUS_007445-RA, LOCUS_002573-RA, LOCUS_027332-RA, LOCUS_001511-RA, LOCUS_019718-RA, LOCUS_000548-RA, LOCUS_027517-RA, LOCUS_018623-RA, LOCUS_012781-RA, LOCUS_022402-RA, LOCUS_015441-RA, LOCUS_005418-RA, LOCUS_019287-RA, LOCUS_007848-RA, LOCUS_002993-RA, LOCUS_004591-RA, LOCUS_01…
GO:1903508	positive regulation of nucleic acid-templated transcription	41	LOCUS_007690-RA, LOCUS_011041-RA, LOCUS_000537-RA, LOCUS_003790-RA, LOCUS_001016-RA, LOCUS_008209-RA, LOCUS_018952-RA, LOCUS_007445-RA, LOCUS_002573-RA, LOCUS_027332-RA, LOCUS_001511-RA, LOCUS_019718-RA, LOCUS_000548-RA, LOCUS_027517-RA, LOCUS_018623-RA, LOCUS_012781-RA, LOCUS_022402-RA, LOCUS_015441-RA, LOCUS_005418-RA, LOCUS_019287-RA, LOCUS_007848-RA, LOCUS_002993-RA, LOCUS_004591-RA, LOCUS_01…
GO:0019941	modification-dependent protein catabolic process	40	LOCUS_026880-RA, LOCUS_012529-RA, LOCUS_023740-RA, LOCUS_016507-RA, LOCUS_015816-RA, LOCUS_001477-RA, LOCUS_001473-RA, LOCUS_004418-RA, LOCUS_006626-RA, LOCUS_007527-RA, LOCUS_012260-RA, LOCUS_020661-RA, LOCUS_006571-RA, LOCUS_031016-RA, LOCUS_003918-RA, LOCUS_018734-RA, LOCUS_002515-RA, LOCUS_021992-RA, LOCUS_014857-RA, LOCUS_012167-RA, LOCUS_014222-RA, LOCUS_026237-RA, LOCUS_004782-RA, LOCUS_02…
GO:0006364	rRNA processing	32	LOCUS_007067-RA, LOCUS_018910-RA, LOCUS_024399-RA, LOCUS_022491-RA, LOCUS_020390-RA, LOCUS_013138-RA, LOCUS_002506-RA, LOCUS_007352-RA, LOCUS_013524-RA, LOCUS_027355-RA, LOCUS_009751-RA, LOCUS_029770-RA, LOCUS_017521-RA, LOCUS_011082-RA, LOCUS_000932-RA, LOCUS_024297-RA, LOCUS_005059-RA, LOCUS_009652-RA, LOCUS_017995-RA, LOCUS_008030-RA, LOCUS_002735-RA, LOCUS_014408-RA, LOCUS_027219-RB, LOCUS_00…
GO:0032787	monocarboxylic acid metabolic process	26	LOCUS_018276-RA, LOCUS_024890-RA, LOCUS_000407-RA, LOCUS_009137-RA, LOCUS_005606-RA, LOCUS_007984-RA, LOCUS_014731-RA, LOCUS_009731-RA, LOCUS_023914-RA, LOCUS_014959-RA, LOCUS_030344-RA, LOCUS_018670-RA, LOCUS_023684-RA, LOCUS_019541-RA, LOCUS_014331-RA, LOCUS_006831-RA, LOCUS_019887-RA, LOCUS_014730-RA, LOCUS_026596-RA, LOCUS_003068-RA, LOCUS_013049-RA, LOCUS_014128-RA, LOCUS_023664-RA, LOCUS_01…
GO-id	GO-term	#Seqs	Seqs
GO:0008270	zinc ion binding	123	LOCUS_014974-RA, LOCUS_018062-RA, LOCUS_023820-RA, LOCUS_001089-RA, LOCUS_013952-RA, LOCUS_005537-RA, LOCUS_000304-RA, LOCUS_005646-RA, LOCUS_009287-RA, LOCUS_009264-RA, LOCUS_003067-RA, LOCUS_022796-RA, LOCUS_013984-RA, LOCUS_022999-RA, LOCUS_019748-RA, LOCUS_026711-RA, LOCUS_003932-RA, LOCUS_006321-RA, LOCUS_008388-RA, LOCUS_005649-RA, LOCUS_010580-RA, LOCUS_026371-RA, LOCUS_002274-RA, LOCUS_01…
GO:0017111	nucleoside-triphosphatase activity	52	LOCUS_000371-RA, LOCUS_016106-RA, LOCUS_006372-RA, LOCUS_025178-RA, LOCUS_000640-RA, LOCUS_012749-RA, LOCUS_010304-RA, LOCUS_027766-RA, LOCUS_018623-RA, LOCUS_016631-RA, LOCUS_004364-RA, LOCUS_010548-RA, LOCUS_018996-RA, LOCUS_015168-RA, LOCUS_017884-RA, LOCUS_021501-RA, LOCUS_022362-RA, LOCUS_006820-RA, LOCUS_001701-RA, LOCUS_017070-RA, LOCUS_002117-RA, LOCUS_025779-RA, LOCUS_004549-RA, LOCUS_02…
GO:1990837	sequence-specific double-stranded DNA binding	41	LOCUS_000046-RA, LOCUS_011041-RA, LOCUS_000537-RA, LOCUS_012764-RA, LOCUS_001215-RA, LOCUS_014955-RA, LOCUS_023742-RA, LOCUS_014695-RA, LOCUS_002573-RA, LOCUS_011981-RA, LOCUS_026599-RA, LOCUS_006571-RA, LOCUS_011660-RA, LOCUS_019718-RA, LOCUS_029773-RA, LOCUS_022402-RA, LOCUS_019287-RA, LOCUS_026119-RA, LOCUS_001417-RA, LOCUS_004591-RA, LOCUS_019203-RA, LOCUS_010097-RA, LOCUS_025752-RA, LOCUS_02…
GO:0005506	iron ion binding	39	LOCUS_012791-RA, LOCUS_012204-RA, LOCUS_029114-RA, LOCUS_015570-RA, LOCUS_003650-RA, LOCUS_007482-RA, LOCUS_013937-RA, LOCUS_026129-RA, LOCUS_030751-RA, LOCUS_010382-RA, LOCUS_017903-RA, LOCUS_018923-RA, LOCUS_007842-RA, LOCUS_017920-RA, LOCUS_010946-RA, LOCUS_023214-RA, LOCUS_024536-RA, LOCUS_026308-RA, LOCUS_025112-RA, LOCUS_013116-RA, LOCUS_012717-RA, LOCUS_011718-RA, LOCUS_026885-RA, LOCUS_00…
GO:0000977	RNA polymerase II transcription regulatory region sequence-specific DNA binding	19	LOCUS_000046-RA, LOCUS_011041-RA, LOCUS_000537-RA, LOCUS_025752-RA, LOCUS_012764-RA, LOCUS_026753-RA, LOCUS_023742-RA, LOCUS_002573-RA, LOCUS_026599-RA, LOCUS_015624-RA, LOCUS_022402-RA, LOCUS_014508-RA, LOCUS_026119-RA, LOCUS_000851-RA, LOCUS_006062-RA, LOCUS_019203-RA, LOCUS_010097-RA, LOCUS_018299-RA, LOCUS_004852-RA
GO:0000987	cis-regulatory region sequence-specific DNA binding	19	LOCUS_000046-RA, LOCUS_011041-RA, LOCUS_000537-RA, LOCUS_025752-RA, LOCUS_012764-RA, LOCUS_026753-RA, LOCUS_023742-RA, LOCUS_002573-RA, LOCUS_026599-RA, LOCUS_015624-RA, LOCUS_003693-RA, LOCUS_022402-RA, LOCUS_026119-RA, LOCUS_000851-RA, LOCUS_006062-RA, LOCUS_019203-RA, LOCUS_010097-RA, LOCUS_018299-RA, LOCUS_004852-RA
GO:0101005	deubiquitinase activity	17	LOCUS_012167-RA, LOCUS_014222-RA, LOCUS_026237-RA, LOCUS_006209-RA, LOCUS_007767-RA, LOCUS_021237-RA, LOCUS_018304-RA, LOCUS_011946-RA, LOCUS_003672-RA, LOCUS_004808-RA, LOCUS_022839-RA, LOCUS_027073-RA, LOCUS_004792-RA, LOCUS_014059-RA, LOCUS_001633-RA, LOCUS_006733-RA, LOCUS_014857-RA
GO:0005507	copper ion binding	15	LOCUS_022122-RA, LOCUS_016216-RA, LOCUS_014395-RA, LOCUS_016144-RA, LOCUS_003930-RA, LOCUS_015103-RA, LOCUS_027500-RA, LOCUS_006333-RA, LOCUS_006715-RA, LOCUS_015801-RA, LOCUS_021975-RA, LOCUS_011083-RA, LOCUS_014394-RA, LOCUS_022999-RA, LOCUS_023532-RA
GO:0015079	potassium ion transmembrane transporter activity	15	LOCUS_022608-RA, LOCUS_006692-RA, LOCUS_022631-RA, LOCUS_003973-RA, LOCUS_004731-RA, LOCUS_029089-RA, LOCUS_015124-RA, LOCUS_015608-RA, LOCUS_011866-RA, LOCUS_022346-RA, LOCUS_009453-RA, LOCUS_002287-RA, LOCUS_019856-RA, LOCUS_015111-RA, LOCUS_015112-RA
GO:0008422	beta-glucosidase activity	14	LOCUS_003738-RA, LOCUS_017110-RA, LOCUS_022333-RA, LOCUS_026982-RA, LOCUS_016760-RA, LOCUS_007060-RA, LOCUS_005833-RA, LOCUS_022001-RA, LOCUS_018885-RA, LOCUS_020074-RA, LOCUS_015487-RA, LOCUS_019051-RA, LOCUS_015488-RA, LOCUS_017640-RA
GO:0022832	voltage-gated channel activity	12	LOCUS_001378-RA, LOCUS_011637-RA, LOCUS_017400-RA, LOCUS_017516-RA, LOCUS_020452-RA, LOCUS_009278-RA, LOCUS_019804-RA, LOCUS_003973-RA, LOCUS_029089-RA, LOCUS_011636-RA, LOCUS_014696-RA, LOCUS_015124-RA
GO:0004185	serine-type carboxypeptidase activity	10	LOCUS_001677-RA, LOCUS_018335-RA, LOCUS_022752-RA, LOCUS_027484-RA, LOCUS_027482-RA, LOCUS_007145-RA, LOCUS_020777-RA, LOCUS_006426-RA, LOCUS_027485-RA, LOCUS_030336-RA
GO:0003899	DNA-directed 5'-3' RNA polymerase activity	10	LOCUS_018551-RA, LOCUS_012622-RA, LOCUS_020019-RA, LOCUS_013029-RA, LOCUS_013036-RA, LOCUS_014212-RA, LOCUS_004991-RA, LOCUS_018035-RA, LOCUS_004712-RA, LOCUS_006166-RA
GO:0015095	magnesium ion transmembrane transporter activity	9	LOCUS_010368-RA, LOCUS_011750-RA, LOCUS_021075-RA, LOCUS_018510-RA, LOCUS_017597-RA, LOCUS_005377-RA, LOCUS_026129-RA, LOCUS_017767-RA, LOCUS_022449-RA
GO:0015491	cation:cation antiporter activity	9	LOCUS_016847-RA, LOCUS_009453-RA, LOCUS_023762-RA, LOCUS_002262-RA, LOCUS_024229-RA, LOCUS_011920-RA, LOCUS_002261-RA, LOCUS_004315-RA, LOCUS_015608-RA
GO:0015299	solute:proton antiporter activity	9	LOCUS_019033-RA, LOCUS_001031-RA, LOCUS_016847-RA, LOCUS_009453-RA, LOCUS_024229-RA, LOCUS_022412-RA, LOCUS_011920-RA, LOCUS_015608-RA, LOCUS_004315-RA
GO:0016762	xyloglucan:xyloglucosyl transferase activity	8	LOCUS_002503-RA, LOCUS_025684-RA, LOCUS_012422-RA, LOCUS_021261-RA, LOCUS_009652-RA, LOCUS_013830-RA, LOCUS_004966-RA, LOCUS_022751-RA
GO:0015301	anion:anion antiporter activity	7	LOCUS_009790-RA, LOCUS_001571-RA, LOCUS_001807-RA, LOCUS_003966-RA, LOCUS_006028-RA, LOCUS_007458-RA, LOCUS_006027-RA
GO:0046915	transition metal ion transmembrane transporter activity	7	LOCUS_023762-RA, LOCUS_024264-RA, LOCUS_007702-RA, LOCUS_017021-RA, LOCUS_002262-RA, LOCUS_025066-RA, LOCUS_002261-RA
GO:0003680	minor groove of adenine-thymine-rich DNA binding	7	LOCUS_012791-RA, LOCUS_014519-RA, LOCUS_003650-RA, LOCUS_021654-RA, LOCUS_005736-RA, LOCUS_004977-RA, LOCUS_022490-RA
GO-id	GO-term	#Seqs	Seqs
GO:0015630	microtubule cytoskeleton	22	LOCUS_016106-RA, LOCUS_000151-RA, LOCUS_027766-RA, LOCUS_012460-RA, LOCUS_016164-RA, LOCUS_026831-RA, LOCUS_018139-RA, LOCUS_016631-RA, LOCUS_014687-RA, LOCUS_010869-RA, LOCUS_027291-RA, LOCUS_000802-RA, LOCUS_003049-RA, LOCUS_000544-RA, LOCUS_025034-RA, LOCUS_012647-RA, LOCUS_031998-RA, LOCUS_007194-RA, LOCUS_000747-RA, LOCUS_018200-RA, LOCUS_015500-RA, LOCUS_008554-RA
GO:0005874	microtubule	17	LOCUS_016106-RA, LOCUS_000151-RA, LOCUS_012460-RA, LOCUS_016164-RA, LOCUS_026831-RA, LOCUS_014687-RA, LOCUS_010869-RA, LOCUS_000802-RA, LOCUS_003049-RA, LOCUS_000544-RA, LOCUS_025034-RA, LOCUS_012647-RA, LOCUS_031998-RA, LOCUS_007194-RA, LOCUS_018200-RA, LOCUS_015500-RA, LOCUS_008554-RA
GO:1902554	serine/threonine protein kinase complex	12	LOCUS_009443-RA, LOCUS_008366-RA, LOCUS_025976-RA, LOCUS_028356-RA, LOCUS_021189-RA, LOCUS_020238-RA, LOCUS_026335-RA, LOCUS_019449-RA, LOCUS_009479-RA, LOCUS_020760-RA, LOCUS_021915-RA, LOCUS_016972-RA
GO:0015629	actin cytoskeleton	12	LOCUS_014435-RA, LOCUS_012683-RA, LOCUS_027291-RA, LOCUS_017431-RA, LOCUS_005559-RA, LOCUS_008236-RA, LOCUS_026886-RA, LOCUS_005878-RA, LOCUS_007512-RA, LOCUS_007106-RB, LOCUS_026045-RA, LOCUS_001266-RA
GO:0046540	U4/U6 x U5 tri-snRNP complex	5	LOCUS_003453-RA, LOCUS_003203-RA, LOCUS_002938-RA, LOCUS_010872-RA, LOCUS_018153-RA
GO:0009706	chloroplast inner membrane	4	LOCUS_004675-RA, LOCUS_025811-RA, LOCUS_004180-RA, LOCUS_025724-RA
GO:0000228	nuclear chromosome	4	LOCUS_006214-RA, LOCUS_007273-RA, LOCUS_026207-RA, LOCUS_026548-RA
GO:0030665	clathrin-coated vesicle membrane	2	LOCUS_024515-RA, LOCUS_030799-RA
GO:0000793	condensed chromosome	2	LOCUS_000981-RA, LOCUS_026548-RA
GO:0005884	actin filament	1	LOCUS_001266-RA
GO:0005876	spindle microtubule	1	LOCUS_000151-RA
GO:0035267	NuA4 histone acetyltransferase complex	1	LOCUS_009661-RA
GO:0009707	chloroplast outer membrane	1	LOCUS_023758-RA
GO:0030663	COPI-coated vesicle membrane	1	LOCUS_003010-RA
GO:0031305	integral component of mitochondrial inner membrane	1	LOCUS_012704-RA

## Sheet: Sheet1
LOCUS_003738-RA	LOCUS_017110-RA	LOCUS_022333-RA	LOCUS_026982-RA	LOCUS_016760-RA	LOCUS_007060-RA	LOCUS_005833-RA	LOCUS_022001-RA	LOCUS_018885-RA	LOCUS_020074-RA	LOCUS_015487-RA	LOCUS_019051-RA	LOCUS_015488-RA	LOCUS_017640-RA
LOCUS_003738-RA	hypothetical protein
LOCUS_017110-RA	Beta-glucosidase 6
LOCUS_022333-RA	Glucan endo-1,3-beta-glucosidase, basic vacuolar isoform
LOCUS_026982-RA	Glucan endo-1,3-beta-glucosidase 6
LOCUS_016760-RA	Beta-glucosidase 22
LOCUS_007060-RA	Glucan endo-1,3-beta-glucosidase 4
LOCUS_005833-RA	Beta-glucosidase BoGH3B
LOCUS_022001-RA	Beta-glucosidase BoGH3B
LOCUS_018885-RA	Glucan endo-1,3-beta-glucosidase 7
LOCUS_020074-RA	Beta-glucosidase BoGH3B
LOCUS_015487-RA	Glucan endo-1,3-beta-glucosidase 5
LOCUS_019051-RA	Glucan endo-1,3-beta-glucosidase 1
LOCUS_015488-RA	Glucan endo-1,3-beta-glucosidase 6
LOCUS_017640-RA	Glucan endo-1,3-beta-glucosidase
