# Supplementary material for: RNA-Seq Reveals Differentially Expressed Genes Associated with High Fiber Quality in Abaca (Musa textilis Nee)
Source: Genes (Basel). 2022 Mar 15;13(3):519. doi: 10.3390/genes13030519 (PMC8953247; doi:10.3390/genes13030519)
Supplement: Supplementary file 1 [file genes-13-00519-s001.zip › genes-1568159-supplementary/Supplementary Materials Final/Table S14. List of genes in GDE R vs S.xlsx]

## Sheet: GDE_Mbal_res_vs_sus_abaca_Pacol
	Table S14. List of genes in GDE R vs S
	Geneid	Orthologous gene	Abuab	Inosa	Tangongon	Bandala	BC3	Pacol	likes	GDE	FDR.GDE	FWER.GDE	Description
4323	Mba05_g23810.1	LOCUS_006909-RA	21	8	8	0	0	35	0.9287	2>1	0.0193162	1	Pathogenesis-related protein PR-1
1832	Mba01_g04170.1	LOCUS_024496-RA	2	0	0	0	0	8	0.91489	2>1	0.0232307	1	Disease resistance protein (CC-NBS-LRR)
3568	Mba06_g10570.1	LOCUS_019824-RA	12	0	1	0	5	16	0.867187	2>1	0.0348625	1	Putative LEAF RUST 10 DISEASE-RESISTANCE LOCUS RECEPTOR-LIKE PROTEIN KINASE-like 1.2
98	Mba11_g21220.1	LOCUS_003306-RA	0	0	0	0	2	16	0.999976	2>1	2.22181e-05	0.000111086	Zinc transporter 5
108	Mba06_g35950.1	LOCUS_027189-RA	0	0	0	0	0	14	0.999966	2>1	2.53101e-05	0.000202463	Transcription factor ILI5
92	Mba10_g07470.1	LOCUS_011822-RA	0	0	0	2	3	19	0.999964	2>1	2.64521e-05	0.000238044	Wall-associated receptor kinase 2
99	Mba01_g17490.1	LOCUS_017841-RA	0	0	0	0	4	16	0.999962	2>1	2.76255e-05	0.000276221	Xyloglucan endotransglucosylase/hydrolase
131	Mba09_g25650.1	LOCUS_009035-RA	0	0	0	0	2	10	0.999961	2>1	2.95507e-05	0.000354552	Putative WRKY transcription factor 43
113	Mba03_g07940.1	LOCUS_001963-RA	0	0	0	0	0	12	0.999956	2>1	3.13079e-05	0.000438222	bifunctional epoxide hydrolase 2-like
118	Mba04_g16860.1	LOCUS_017660-RA	0	0	0	0	0	12	0.999956	2>1	3.21465e-05	0.00048209	Putative LysM domain-containing protein
87	Mba06_g20290.1	LOCUS_003099-RA	0	0	0	3	2	20	0.999934	2>1	3.96454e-05	0.000871837	Hypothetical protein
85	Mba11_g07850.1	LOCUS_025377-RA	0	0	0	0	1	22	0.999925	2>1	4.63467e-05	0.0012969	Rho GDP-dissociation inhibitor 1
110	Mba11_g20110.1	LOCUS_000194-RA	0	1	0	0	2	13	0.999917	2>1	4.86073e-05	0.0014572	E3 ubiquitin-protein ligase ATL23
123	Mba06_g16850.1	LOCUS_030537-RA	0	1	0	0	2	12	0.999913	2>1	5.09799e-05	0.00163008	Floricaula/leafy homolog
1795	Mba04_g25830.1	LOCUS_020095-RA	2	0	0	0	2	15	0.999897	2>1	5.3747e-05	0.00182579	Conserved hypothetical protein
3038	Mba01_g25250.1	LOCUS_007744-RA	8	4	6	4	4	40	0.999882	2>1	5.83338e-05	0.0021561	Nudix hydrolase 17%2C mitochondrial
151	Mba03_g13290.1	LOCUS_011213-RA	0	0	0	0	3	8	0.999882	2>1	5.99002e-05	0.0022737	Putative U-box domain-containing protein 35
36	Mba01_g13790.1	LOCUS_026487-RA	0	0	0	15	27	228	0.999881	2>1	6.28602e-05	0.00251135	Peroxidase
107	Mba08_g27770.1	LOCUS_023255-RA	0	1	0	0	0	14	0.999852	2>1	7.10218e-05	0.00319102	protein IQ-DOMAIN 14-like
157	Mba03_g07130.1	LOCUS_024452-RA	0	0	0	2	1	8	0.999841	2>1	7.46379e-05	0.003502	Nitrate reductase [NADH] 1
37	Mba05_g08280.1	LOCUS_031254-RA	0	0	0	15	40	210	0.999805	2>1	8.4405e-05	0.00437969	Beta-galactosidase
80	Mba06_g07420.1	LOCUS_009033-RA	0	0	0	4	7	26	0.999803	2>1	8.65314e-05	0.00457593	Putative Protein NRT1/ PTR FAMILY 8.3
130	Mba05_g21140.1	LOCUS_007985-RA	0	0	1	2	2	10	0.999801	2>1	8.86105e-05	0.00477382	Cytokinin dehydrogenase 3
102	Mba04_g40100.1	LOCUS_028048-RA	0	0	0	3	0	16	0.999787	2>1	9.70108e-05	0.0056112	Serine/threonine-protein kinase
1555	Mba03_g07930.1	LOCUS_030279-RA	1	0	0	0	0	12	0.999782	2>1	9.90557e-05	0.00582764	Bidirectional sugar transporter SWEET16
132	Mba08_g01790.1	LOCUS_012329-RA	0	0	1	0	2	10	0.999781	2>1	0.000101053	0.00604527	AP2-like ethylene-responsive transcription factor TOE3 isoform X1
72	Mba03_g17500.1	LOCUS_003557-RA	0	0	0	0	3	38	0.999737	2>1	0.000112253	0.00727047	UDP-glycosyltransferase 83A1-like
3542	Mba02_g23440.1	LOCUS_016278-RA	12	9	13	2	6	33	0.999701	2>1	0.000122433	0.00841306	Conserved hypothetical protein
1786	Mba05_g03890.1	LOCUS_015328-RA	2	0	0	0	5	24	0.999699	2>1	0.00012498	0.0087112	Putative GDSL esterase/lipase At2g30310
3043	Mba06_g08270.1	LOCUS_015519-RA	8	6	4	0	4	30	0.999686	2>1	0.000130132	0.0093266	Conserved hypothetical protein
126	Mba08_g18290.1	LOCUS_003838-RA	0	0	0	0	0	10	0.999667	2>1	0.000137995	0.0102972	WEB family protein At3g02930%2C chloroplastic-like
139	Mba06_g07550.1	LOCUS_024719-RA	0	0	0	0	0	10	0.999667	2>1	0.000140555	0.0106264	transcription factor MYB12-like
1803	Mba10_g20210.1	LOCUS_008048-RA	2	0	0	0	1	12	0.999647	2>1	0.000148451	0.0116604	Putative LOB domain-containing protein 1
3203	Mba10_g17590.1	LOCUS_017429-RA	9	2	5	0	2	24	0.999636	2>1	0.000153647	0.0123696	Conserved hypothetical protein
2627	Mba04_g11120.1	LOCUS_005812-RA	5	2	1	2	2	21	0.999631	2>1	0.000156269	0.0127338	U-box domain-containing protein 35 isoform X2
13594	Mba06_g10840.1	LOCUS_003440-RA	840	447	637	61	130	834	0.999628	2>1	0.000158864	0.0131007	Caltractin
2360	Mba09_g07860.1	LOCUS_017732-RA	4	0	2	0	4	25	0.999624	2>1	0.000161446	0.0134716	U-box domain-containing protein 25
1813	Mba09_g05640.1	LOCUS_004929-RA	2	0	0	0	3	10	0.999611	2>1	0.000166597	0.014227	Protein NRT1/ PTR FAMILY 1.2
119	Mba06_g30750.1	LOCUS_018340-RA	0	2	0	0	3	12	0.999605	2>1	0.000169228	0.0146168	Putative carboxylesterase 15
3025	Mba10_g21800.1	LOCUS_021189-RA	8	4	4	9	25	129	0.999576	2>1	0.000172124	0.0150347	Putative Cyclin-D4-1
2369	Mba05_g07480.1	LOCUS_000878-RA	4	3	1	1	2	16	0.999561	2>1	0.000180737	0.0163147	SPX domain-containing membrane protein Os04g0573000
124	Mba05_g13490.1	LOCUS_017898-RA	0	2	0	0	3	11	0.999541	2>1	0.000186611	0.0172074	Hypothetical protein
2230	Mba10_g16830.1	LOCUS_014219-RA	3	0	2	0	5	16	0.999527	2>1	0.000189656	0.0176721	Annexin
2371	Mba03_g05290.1	LOCUS_009381-RA	4	0	0	0	1	16	0.999519	2>1	0.000192723	0.0181447	Cinnamate 4-hydroxylase (Fragment)
2624	Mba01_g07820.1	LOCUS_005352-RA	5	6	4	0	2	22	0.999518	2>1	0.000195733	0.0186177	Putative Nicotianamine aminotransferase B
2367	Mba05_g24600.1	LOCUS_007121-RA	4	1	4	0	2	17	0.999468	2>1	0.000202552	0.0196573	E3 ubiquitin-protein ligase EL5-like
2629	Mba02_g11600.1	LOCUS_023001-RA	5	0	1	0	2	20	0.999423	2>1	0.000220002	0.0224092	Putative ELMO domain-containing protein E-like
2763	Mba10_g00840.1	LOCUS_021906-RA	6	1	4	0	5	16	0.999402	2>1	0.000227138	0.0235714	Reticulon-like protein
125	Mba09_g19130.1	LOCUS_027066-RA	0	1	1	2	3	11	0.99938	2>1	0.000230841	0.0241765	Hypothetical protein
1797	Mba06_g16720.1	LOCUS_014178-RA	2	2	0	0	1	14	0.999323	2>1	0.000246059	0.0267086	Glutelin type-A 2
1808	Mba01_g15770.1	LOCUS_014264-RA	2	0	0	3	1	11	0.999312	2>1	0.000250044	0.0273786	Putative DNA-directed RNA polymerase III subunit RPC6
149	Mba04_g20110.1	LOCUS_006505-RA	0	0	1	2	1	8	0.999182	2>1	0.000292109	0.034736	gibberellin 2-beta-dioxygenase 1
2633	Mba07_g02360.1	LOCUS_007575-RA	5	5	5	0	7	18	0.999133	2>1	0.000301306	0.036391	Homeobox-leucine zipper protein HOX11
2368	Mba04_g25440.1	LOCUS_023483-RA	4	0	0	0	0	17	0.99911	2>1	0.000306052	0.0372485	Putative transcription repressor OFP1
3331	Mba05_g21340.1	LOCUS_031213-RA	10	6	7	2	8	22	0.99907	2>1	0.000325327	0.0407975	Conserved hypothetical protein
2934	Mba03_g12450.1	LOCUS_012115-RA	7	1	8	0	5	21	0.999021	2>1	0.000330391	0.0417362	Putative Cyclin-D3-3
1796	Mba01_g29700.1	LOCUS_013651-RA	2	4	2	1	4	14	0.999021	2>1	0.000335378	0.0426739	Protein RADIALIS-like 6
8724	Mba11_g17700.1	LOCUS_013422-RA	161	84	130	37	118	726	0.99901	2>1	0.000340377	0.043622	40S ribosomal protein S27-2
3210	Mba06_g02910.1	LOCUS_021122-RA	9	4	2	0	3	20	0.998986	2>1	0.00034548	0.0445917	AP2/ERF and B3 domain-containing transcription factor RAV1
2635	Mba09_g16030.1	LOCUS_026839-RA	5	4	1	2	1	17	0.998923	2>1	0.000361196	0.0476058	Flavonoid 3'%2C5'-hydroxylase 1
1792	Mba03_g01220.1	LOCUS_012410-RA	2	4	2	2	5	18	0.998869	2>1	0.000372073	0.0497118	Conserved hypothetical protein
205	Mba09_g01860.1	LOCUS_006377-RA	0	0	0	0	5	5	0.99886	2>1	0.000383052	0.0518679	NAC domain-containing protein 8-like
145	Mba07_g25700.1	LOCUS_031066-RA	0	0	0	0	0	9	0.998856	2>1	0.000388486	0.0529525	Homeobox-leucine zipper protein HOX12
135	Mba10_g17000.1	LOCUS_014902-RA	0	2	0	0	2	10	0.998836	2>1	0.000399274	0.0551378	Cyclin-D4-1
2227	Mba07_g06370.1	LOCUS_006924-RA	3	6	5	0	3	19	0.998832	2>1	0.000404652	0.0562417	golgin subfamily A member 6-like protein 6
13000	Mba08_g28620.1	LOCUS_010798-RA	644	350	511	48	95	613	0.998792	2>1	0.000415591	0.0585011	high mobility group B protein 15-like
3907	Mba02_g19830.1	LOCUS_015820-RA	16	14	14	2	9	38	0.998778	2>1	0.000421114	0.0596516	Conserved hypothetical protein
121	Mba01_g12290.1	LOCUS_018654-RA	0	2	0	0	0	12	0.998766	2>1	0.000426645	0.0608121	Ascorbate-specific transmembrane electron transporter 1
62	Mba08_g12920.1	LOCUS_023854-RA	0	0	0	0	6	59	0.998753	2>1	0.000437609	0.0631464	Conserved hypothetical protein
1833	Mba03_g10940.1	LOCUS_027279-RA	2	0	0	0	4	8	0.998735	2>1	0.000443125	0.0643315	Subtilisin-like serine endopeptidase family protein
3323	Mba03_g18320.1	LOCUS_024004-RA	10	9	9	0	4	28	0.998724	2>1	0.000454019	0.0667086	two-component response regulator ORR1-like isoform X2
120	Mba01_g32400.1	LOCUS_018522-RA	0	0	0	2	7	12	0.998663	2>1	0.000475957	0.071588	Putative Pentatricopeptide repeat-containing protein At3g04750%2C mitochondrial
2384	Mba02_g07660.1	LOCUS_016733-RA	4	0	1	0	4	11	0.998562	2>1	0.000482084	0.072923	Conserved hypothetical protein
1549	Mba07_g10580.1	LOCUS_003839-RA	1	2	0	3	3	40	0.99852	2>1	0.000500584	0.0770019	Protein DETOXIFICATION 27
2634	Mba10_g12730.1	LOCUS_025899-RA	5	0	5	4	3	17	0.998474	2>1	0.000513062	0.0797897	Glucan endo-1%2C3-beta-glucosidase 11
4784	Mba09_g24520.1	LOCUS_023853-RA	28	13	21	2	8	64	0.998436	2>1	0.000537813	0.0854458	Conserved hypothetical protein
2637	Mba02_g04890.1	LOCUS_006602-RA	5	0	5	0	6	16	0.998369	2>1	0.000563078	0.091327	Conserved hypothetical protein
3989	Mba08_g07450.1	LOCUS_021078-RA	17	11	9	1	8	35	0.998359	2>1	0.000575562	0.0942992	transmembrane protein 18-like
100	Mba01_g08070.1	LOCUS_025171-RA	0	3	0	0	1	16	0.998297	2>1	0.000582082	0.095842	Potassium transporter 1
1790	Mba08_g08840.1	LOCUS_013032-RA	2	4	0	0	3	19	0.998297	2>1	0.000588527	0.0973822	Conserved hypothetical protein
97	Mba06_g12290.1	LOCUS_012877-RA	0	2	1	2	5	17	0.998266	2>1	0.000607735	0.102037	Conserved hypothetical protein
3040	Mba08_g03380.1	LOCUS_002811-RA	8	2	2	0	3	34	0.998212	2>1	0.000626965	0.106774	Sugar transport protein MST3
56	Mba06_g14090.1	LOCUS_017149-RA	0	0	0	2	19	86	0.998184	2>1	0.000639953	0.110002	Conserved hypothetical protein
2357	Mba11_g10300.1	LOCUS_004831-RA	4	0	1	0	2	31	0.998183	2>1	0.000646383	0.111619	Conserved hypothetical protein
2628	Mba02_g00160.1	LOCUS_009874-RA	5	4	0	0	1	20	0.998132	2>1	0.000665745	0.116532	Putative pentatricopeptide repeat-containing protein At5g66520-like
5871	Mba04_g26270.1	LOCUS_011248-RA	51	27	33	4	15	88	0.998012	2>1	0.000699205	0.125086	Putative NADH dehydrogenase (Ubiquinone) complex I%2C assembly factor 6
1551	Mba01_g01320.1	LOCUS_020087-RA	1	4	4	0	5	17	0.997938	2>1	0.000739503	0.135648	Putative Pentatricopeptide repeat-containing protein At4g21065
3993	Mba06_g21520.1	LOCUS_015565-RA	17	10	13	1	7	31	0.997902	2>1	0.000746362	0.137461	Conserved hypothetical protein
136	Mba02_g05450.1	LOCUS_015799-RA	0	1	0	0	0	10	0.997893	2>1	0.000753198	0.139278	Expansin-A1
5433	Mba01_g31550.1	LOCUS_007455-RA	41	17	34	4	9	64	0.997794	2>1	0.000767332	0.143016	EPIDERMAL PATTERNING FACTOR-like protein 4
103	Mba07_g14910.1	LOCUS_007263-RA	0	0	4	0	0	15	0.997773	2>1	0.000774556	0.144924	Ethylene-responsive transcription factor ERF003
2626	Mba09_g08810.1	LOCUS_021895-RA	5	6	7	0	8	22	0.997757	2>1	0.000781788	0.146842	Putative Transcription factor bHLH62
3186	Mba08_g11840.1	LOCUS_018540-RA	9	7	7	9	45	279	0.997753	2>1	0.00079608	0.150671	Conserved hypothetical protein
1784	Mba04_g38180.1	LOCUS_020514-RA	2	0	0	1	9	27	0.997621	2>1	0.000811343	0.154702	protein TIFY 5A isoform X1
2382	Mba08_g31700.1	LOCUS_000894-RA	4	1	1	1	3	11	0.997514	2>1	0.000827308	0.158889	Conserved hypothetical protein
2370	Mba10_g23950.1	LOCUS_006366-RA	4	2	8	0	5	16	0.997466	2>1	0.000835434	0.16102	protein IQ-DOMAIN 1-like isoform X1
2623	Mba03_g21590.1	LOCUS_021234-RA	5	2	11	2	6	25	0.997406	2>1	0.000859941	0.167486	pentatricopeptide repeat-containing protein At1g66345%2C mitochondrial-like
3723	Mba07_g18720.1	LOCUS_016577-RA	14	4	12	0	8	32	0.997357	2>1	0.000868276	0.169687	Protein ODORANT1
2764	Mba05_g21740.1	LOCUS_004814-RA	6	0	0	2	2	14	0.997344	2>1	0.00087659	0.171892	Trehalose 6-phosphate phosphatase
1787	Mba03_g16550.1	LOCUS_010393-RA	2	0	4	0	0	23	0.997327	2>1	0.000884908	0.174105	3-ketoacyl-CoA synthase 11
2233	Mba11_g17530.1	LOCUS_014785-RA	3	0	2	0	1	13	0.997195	2>1	0.000902119	0.17866	Putative serine/threonine-protein kinase WNK4
74	Mba11_g02090.1	LOCUS_006612-RA	0	2	0	0	3	35	0.997192	2>1	0.000910822	0.180966	Putative indole-3-pyruvate monooxygenase YUCCA8
4248	Mba05_g18200.1	LOCUS_006217-RA	20	12	10	2	7	31	0.997144	2>1	0.000919663	0.183305	Leucine-rich repeat receptor-like serine/threonine-protein kinase BAM1
144	Mba08_g16750.1	LOCUS_014608-RA	0	0	1	4	3	9	0.997072	2>1	0.000928751	0.185696	Phospho-2-dehydro-3-deoxyheptonate aldolase 1%2C chloroplastic
2752	Mba06_g25920.1	LOCUS_023591-RA	6	2	2	5	10	34	0.997031	2>1	0.000955736	0.192866	UPF0496 protein 1
2756	Mba06_g24570.1	LOCUS_028895-RA	6	0	2	0	0	23	0.997	2>1	0.000964821	0.195288	Nuclear transport factor 2B
2366	Mba09_g15240.1	LOCUS_002287-RA	4	3	5	0	2	17	0.996973	2>1	0.00100063	0.204948	Two-pore potassium channel 5
2365	Mba02_g15860.1	LOCUS_000244-RA	4	4	4	0	2	17	0.996968	2>1	0.00100946	0.207358	Putative Transcription factor bHLH148
55	Mba06_g17820.1	LOCUS_009123-RA	0	0	0	1	8	86	0.996902	2>1	0.00102734	0.212239	Putative serine/threonine-protein kinase At1g09600
1770	Mba09_g19520.1	LOCUS_025072-RA	2	0	2	17	28	174	0.996866	2>1	0.00103638	0.214708	Chromoplast lycopene beta cyclase
3816	Mba11_g19220.1	LOCUS_011637-RA	15	5	4	0	6	27	0.99686	2>1	0.00104537	0.217173	Guard cell S-type anion channel SLAC1
86	Mba01_g24000.1	LOCUS_021584-RA	0	2	2	0	0	21	0.996755	2>1	0.00107271	0.224676	transcription factor MYB108-like
2361	Mba02_g09310.1	LOCUS_023655-RA	4	0	0	0	0	24	0.996656	2>1	0.00109144	0.229803	Conserved hypothetical protein
3900	Mba07_g21230.1	LOCUS_020187-RA	16	6	18	11	19	115	0.996464	2>1	0.00112127	0.237856	Putative methyltransferase C9orf114 homolog
1785	Mba05_g13310.1	LOCUS_007139-RA	2	4	4	0	0	26	0.99639	2>1	0.00115134	0.246006	CBL-interacting serine/threonine-protein kinase 5
128	Mba05_g10150.1	LOCUS_004918-RA	0	0	3	0	2	10	0.996305	2>1	0.00118182	0.254279	Reticulon-like protein
3718	Mba08_g07760.1	LOCUS_003903-RA	14	17	13	2	8	50	0.996292	2>1	0.00119196	0.257044	RNA-binding protein 24 isoform X1
3727	Mba04_g21490.1	LOCUS_003236-RA	14	5	13	6	5	26	0.996265	2>1	0.00120213	0.259818	Conserved hypothetical protein
1557	Mba05_g30950.1	LOCUS_002781-RA	1	2	0	0	3	9	0.996172	2>1	0.00122281	0.265444	Serine/threonine-protein kinase
152	Mba05_g31240.1	LOCUS_012251-RA	0	0	0	0	0	8	0.996158	2>1	0.00123317	0.268267	transcription repressor OFP4
162	Mba01_g03410.1	LOCUS_028134-RA	0	0	0	0	0	8	0.996158	2>1	0.00124344	0.271078	Putative bZIP transcription factor 11
1794	Mba10_g23350.1	LOCUS_019278-RA	2	6	5	2	3	15	0.996105	2>1	0.00125384	0.273917	polyubiquitin-like
3045	Mba05_g01210.1	LOCUS_024318-RA	8	1	9	2	1	28	0.996104	2>1	0.00126416	0.276746	Dirigent protein
6608	Mba05_g04830.1	LOCUS_013454-RA	73	39	45	6	10	87	0.995997	2>1	0.00128504	0.282461	ankyrin repeat domain-containing protein 13C
3905	Mba05_g08150.1	LOCUS_011673-RA	16	6	7	2	2	46	0.995944	2>1	0.00129574	0.285371	Potassium channel KAT3
4320	Mba03_g06170.1	LOCUS_010988-RA	21	14	8	4	8	41	0.995868	2>1	0.00130665	0.288324	Protein trichome birefringence-like 19
3547	Mba10_g07010.1	LOCUS_008812-RA	12	4	11	1	2	26	0.995762	2>1	0.00135042	0.300192	LYR motif-containing protein At3g19508
2927	Mba10_g17990.1	LOCUS_011396-RA	7	0	5	0	4	42	0.995758	2>1	0.00136133	0.303161	ZF-HD homeobox protein
1550	Mba04_g14940.1	LOCUS_010190-RA	1	0	4	1	0	22	0.995758	2>1	0.00137216	0.306117	Putative LRR receptor-like serine/threonine-protein kinase At1g51810
159	Mba06_g02450.1	LOCUS_026001-RA	0	1	2	0	4	8	0.99545	2>1	0.00148181	0.336041	Putative transcription factor bHLH041
6953	Mba04_g37030.1	LOCUS_007708-RA	84	55	69	13	50	329	0.995218	2>1	0.00152757	0.348395	Putative Dehydrodolichyl diphosphate synthase 6
6396	Mba09_g09790.1	LOCUS_022369-RA	67	41	38	5	13	87	0.995161	2>1	0.001551	0.354676	Auxin-responsive protein
2621	Mba10_g19660.1	LOCUS_010068-RA	5	4	0	0	2	30	0.99514	2>1	0.00156269	0.357812	Glycosyltransferase family 64 protein C4
4310	Mba05_g08980.1	LOCUS_004078-RA	21	15	22	16	31	167	0.995102	2>1	0.00158603	0.364076	Conserved hypothetical protein
5658	Mba09_g00320.1	LOCUS_008514-RA	46	32	30	7	8	79	0.994907	2>1	0.00159829	0.367314	5' exonuclease Apollo
5570	Mba08_g02930.1	LOCUS_006349-RA	44	24	46	4	15	81	0.994815	2>1	0.00161079	0.370595	Putative vesicle-associated membrane protein 726
3720	Mba11_g02110.1	LOCUS_029805-RA	14	4	18	1	4	40	0.994784	2>1	0.00163565	0.377128	Glycosyltransferase
4727	Mba09_g15250.1	LOCUS_002290-RA	27	22	30	5	10	46	0.994637	2>1	0.00168545	0.390188	Conserved hypothetical protein
2935	Mba09_g14620.1	LOCUS_008715-RA	7	2	0	0	0	20	0.994446	2>1	0.00169861	0.393575	Protein Brevis radix-like 1
2761	Mba01_g23340.1	LOCUS_015535-RA	6	5	6	0	9	17	0.994369	2>1	0.00171194	0.39699	cyclin-dependent kinase inhibitor 4-like
3340	Mba06_g35770.1	LOCUS_025273-RA	10	3	3	5	5	18	0.994336	2>1	0.00172529	0.400405	Putative glycosyltransferase At5g25310
4082	Mba07_g13390.1	LOCUS_012884-RA	18	15	11	0	7	46	0.994316	2>1	0.00173862	0.403813	Transcription factor bHLH150
83	Mba11_g05960.1	LOCUS_030170-RA	0	4	2	0	2	24	0.99415	2>1	0.00179247	0.417504	3-dehydrosphinganine reductase TSC10A
3053	Mba03_g01320.1	LOCUS_003309-RA	8	0	2	0	3	14	0.993934	2>1	0.00184737	0.431309	Delta(7)-sterol-C5(6)-desaturase
4244	Mba08_g14540.1	LOCUS_017741-RA	20	14	7	4	4	34	0.993845	2>1	0.00193007	0.45192	Patatin-like protein 6
13419	Mba10_g07480.1	LOCUS_023310-RA	771	433	553	32	80	670	0.993696	2>1	0.00195788	0.458785	Plant UBX domain-containing protein 8
4071	Mba03_g02650.1	LOCUS_023281-RA	18	5	13	9	8	100	0.993634	2>1	0.00198576	0.465635	Putative Zinc finger protein Pegasus
3200	Mba01_g22010.1	LOCUS_011956-RA	9	7	7	0	11	34	0.99347	2>1	0.00200014	0.469125	phosphatidylinositol/phosphatidylcholine transfer protein SFH9
1565	Mba03_g05260.1	LOCUS_014741-RA	1	0	0	0	2	7	0.993127	2>1	0.00201551	0.472773	Putative Gamma-glutamylcyclotransferase 2-1
3330	Mba05_g08590.1	LOCUS_019483-RA	10	6	8	0	4	22	0.993091	2>1	0.0020309	0.476416	Profilin
3051	Mba04_g02150.1	LOCUS_011287-RA	8	0	0	0	2	16	0.992994	2>1	0.0020465	0.480084	Putative Ethylene-responsive transcription factor ERF003
1791	Mba11_g04340.1	LOCUS_016532-RA	2	4	0	2	6	19	0.992978	2>1	0.00206204	0.483735	Putative protein
2625	Mba04_g00350.1	LOCUS_012490-RA	5	3	3	0	10	22	0.992929	2>1	0.00207765	0.487386	DTW domain-containing protein 2
6688	Mba05_g02840.1	LOCUS_024685-RA	75	45	50	4	10	105	0.992829	2>1	0.00212441	0.498269	Putative tRNA ligase 1
2639	Mba02_g07850.1	LOCUS_012679-RA	5	2	10	0	6	16	0.992819	2>1	0.00213997	0.501872	Transcription factor FAMA
4322	Mba11_g01930.1	LOCUS_018631-RA	21	13	24	4	7	36	0.992309	2>1	0.00226575	0.530517	Putative protein phosphatase 2C 9
1848	Mba01_g05880.1	LOCUS_018509-RA	2	0	1	2	4	6	0.9923	2>1	0.00228202	0.534132	Putative transcription factor bHLH87-like isoform X1
4665	Mba06_g27260.1	LOCUS_012895-RA	26	8	17	2	12	47	0.99221	2>1	0.00233067	0.544875	Putative dual specificity protein phosphatase DSP8
1543	Mba02_g16940.1	LOCUS_005930-RA	1	0	4	10	20	187	0.992034	2>1	0.00239579	0.559056	Conserved hypothetical protein
4085	Mba01_g33170.1	LOCUS_027041-RA	18	10	16	0	2	37	0.991884	2>1	0.0024452	0.569635	ethylene-responsive transcription factor ERF061
5605	Mba01_g15760.1	LOCUS_002831-RA	45	31	50	29	99	566	0.991857	2>1	0.00246172	0.573139	Putative: inter alpha-trypsin inhibitor%2C heavy chain 4-like
2759	Mba02_g17880.1	LOCUS_023672-RA	6	8	2	4	3	18	0.991845	2>1	0.00247817	0.57662	Putative LRR receptor-like serine/threonine-protein kinase
272	Mba10_g22390.1	LOCUS_013003-RA	0	0	0	3	2	3	0.991705	2>1	0.00249494	0.580132	Patatin-like protein 2
117	Mba06_g32320.1	LOCUS_015211-RA	0	0	0	5	6	12	0.991704	2>1	0.0025116	0.583615	protein JASON-like
3336	Mba09_g06750.1	LOCUS_026885-RA	10	4	3	0	2	19	0.991238	2>1	0.00261454	0.604608	Cytochrome P450 71A9
3033	Mba10_g24190.1	LOCUS_028818-RA	8	8	4	0	9	55	0.990863	2>1	0.00270266	0.621971	Peroxidase P7
4660	Mba08_g22540.1	LOCUS_024288-RA	26	10	16	2	5	71	0.990625	2>1	0.00273943	0.629	Putative SANT/Myb domain
3546	Mba05_g06040.1	LOCUS_017970-RA	12	11	7	1	1	28	0.990593	2>1	0.00277613	0.635942	Cytokinin dehydrogenase 3
3650	Mba09_g22680.1	LOCUS_018695-RA	13	1	3	2	2	24	0.990511	2>1	0.00279457	0.639396	Phytosulfokines 3
3444	Mba10_g14400.1	LOCUS_003450-RA	11	5	8	1	0	39	0.990439	2>1	0.00281311	0.642844	Fructokinase-2
5002	Mba10_g19600.1	LOCUS_027221-RA	32	12	31	2	7	60	0.990336	2>1	0.00285027	0.649692	Conserved hypothetical protein
101	Mba07_g21600.1	LOCUS_026398-RA	0	4	0	0	0	16	0.99022	2>1	0.0028691	0.653118	Putative ETHYLENE INSENSITIVE 3-like 1 protein
1823	Mba04_g35110.1	LOCUS_009404-RA	2	0	0	2	0	8	0.99002	2>1	0.00292614	0.663342	Conserved hypothetical protein
3335	Mba08_g00930.1	LOCUS_011445-RA	10	1	5	2	8	19	0.990015	2>1	0.00294512	0.666704	UDP-glucuronate 4-epimerase 6
6457	Mba01_g31630.1	LOCUS_016144-RA	69	36	71	6	17	104	0.989995	2>1	0.00300157	0.676604	SWR1 complex subunit 6
1554	Mba05_g09020.1	LOCUS_012993-RA	1	5	2	0	2	13	0.989839	2>1	0.00303925	0.683107	Ocs element-binding factor 1
8434	Mba11_g17650.1	LOCUS_009799-RA	146	73	114	26	46	290	0.989819	2>1	0.00305814	0.686333	Putative NAD(P)H-quinone oxidoreductase subunit N%2C chloroplastic
4842	Mba03_g02450.1	LOCUS_011828-RA	29	8	18	0	6	42	0.989712	2>1	0.00307722	0.68956	Pentatricopeptide repeat-containing protein At4g38010
5005	Mba11_g11690.1	LOCUS_004417-RA	32	21	34	1	10	54	0.989673	2>1	0.0030963	0.692766	NPL4-like protein
2926	Mba07_g10660.1	LOCUS_020760-RA	7	2	10	7	11	45	0.989659	2>1	0.0031342	0.699084	General transcription and DNA repair factor IIH subunit TFB4
79	Mba04_g04750.1	LOCUS_011084-RA	0	2	5	0	6	29	0.98943	2>1	0.00317291	0.705409	Rac-like GTP-binding protein ARAC3
9083	Mba06_g34300.1	LOCUS_013133-RA	182	103	146	10	34	277	0.989319	2>1	0.00319241	0.708556	Transcription factor MYB1
45	Mba09_g13400.1	LOCUS_002041-RA	0	0	3	5	15	145	0.989201	2>1	0.00321211	0.711703	Peroxidase
5832	Mba05_g13860.1	LOCUS_002429-RA	50	41	55	8	10	90	0.989166	2>1	0.00323181	0.714826	Conserved hypothetical protein
3337	Mba01_g03500.1	LOCUS_006670-RA	10	0	2	0	5	18	0.989026	2>1	0.00325176	0.717956	Myb-related protein Hv33
1546	Mba11_g09410.1	LOCUS_008820-RA	1	2	0	10	9	104	0.988995	2>1	0.00327169	0.72106	Clavaminate synthase-like protein At3g21360
6302	Mba05_g16170.1	LOCUS_021371-RA	63	28	36	6	21	107	0.988755	2>1	0.00333194	0.730282	thaumatin-like protein 1b
129	Mba10_g19250.1	LOCUS_007226-RA	0	4	2	0	4	10	0.988654	2>1	0.00335234	0.733342	WRKY transcription factor 22-like
4947	Mba06_g01920.1	LOCUS_021244-RA	31	16	14	3	13	103	0.988554	2>1	0.00337288	0.736394	Putative Glutamate receptor 3.4
3327	Mba05_g23190.1	LOCUS_019068-RA	10	0	4	0	0	23	0.988544	2>1	0.00339334	0.739414	Conserved hypothetical protein
2640	Mba04_g04930.1	LOCUS_013431-RA	5	2	3	0	2	14	0.98853	2>1	0.00341374	0.742403	U-box domain-containing protein 15
82	Mba08_g30140.1	LOCUS_027456-RA	0	5	2	0	3	24	0.988134	2>1	0.00349701	0.754289	Putative Cyclic nucleotide-gated ion channel 18
4460	Mba07_g20620.1	LOCUS_026015-RA	23	9	6	2	3	32	0.98813	2>1	0.00351789	0.757206	Conserved hypothetical protein
6788	Mba03_g09410.1	LOCUS_024218-RA	78	52	60	8	16	89	0.987995	2>1	0.00355967	0.762968	Reticulon-like protein
191	Mba02_g15640.1	LOCUS_019129-RA	0	0	0	0	1	6	0.987919	2>1	0.00358077	0.765832	Transcription factor ILI6
201	Mba02_g22990.1	LOCUS_028060-RA	0	0	0	0	1	6	0.987919	2>1	0.00360175	0.768661	Putative Transcription factor bHLH96
239	Mba07_g12770.1	LOCUS_015639-RA	0	0	0	1	2	4	0.987818	2>1	0.00362289	0.771479	Putative LRR receptor-like serine/threonine-protein kinase FLS2
2354	Mba11_g20230.1	LOCUS_022142-RA	4	0	4	8	5	37	0.987728	2>1	0.00366523	0.777048	Conserved hypothetical protein
4457	Mba11_g04510.1	LOCUS_017573-RA	23	15	22	5	6	36	0.98761	2>1	0.00368656	0.77981	protein ROOT PRIMORDIUM DEFECTIVE 1
11395	Mba11_g11400.1	LOCUS_015247-RA	373	191	257	28	52	378	0.987568	2>1	0.0037291	0.785249	Mannose-6-phosphate isomerase
2228	Mba01_g18030.1	LOCUS_000053-RA	3	8	3	0	1	18	0.987405	2>1	0.00377175	0.790601	Phospholipase D
3712	Mba06_g07580.1	LOCUS_010276-RA	14	8	27	32	85	583	0.987188	2>1	0.00379359	0.793283	Serine hydroxymethyltransferase 4
3729	Mba07_g26270.1	LOCUS_004884-RA	14	6	7	0	2	25	0.987181	2>1	0.00381534	0.795933	Conserved hypothetical protein
3318	Mba08_g27150.1	LOCUS_006540-RA	10	12	22	2	7	37	0.987179	2>1	0.00383699	0.79855	Conserved hypothetical protein
5252	Mba04_g12020.1	LOCUS_026051-RA	37	25	21	4	16	65	0.986982	2>1	0.003859	0.801172	Conserved hypothetical protein
4579	Mba08_g06220.1	LOCUS_031178-RA	25	18	24	1	12	82	0.986874	2>1	0.00390319	0.806354	ultraviolet-B receptor UVR8 isoform X2
150	Mba04_g01420.1	LOCUS_008293-RA	0	0	0	0	8	8	0.986533	2>1	0.00394811	0.811493	Beta-glucosidase 12
10208	Mba05_g02250.1	LOCUS_002337-RA	255	134	165	13	40	259	0.985885	2>1	0.00406524	0.82426	Vacuolar protein sorting-associated protein 2 homolog 2
7138	Mba06_g04440.1	LOCUS_009641-RA	91	50	57	7	13	97	0.985832	2>1	0.00413583	0.831619	NAC domain-containing protein 74-like
4532	Mba09_g01200.1	LOCUS_020485-RA	24	17	14	0	3	42	0.985652	2>1	0.00420628	0.838731	Mediator of RNA polymerase II transcription subunit 30
13548	Mba09_g23850.1	LOCUS_023520-RA	819	572	657	63	121	837	0.985589	2>1	0.00422984	0.841055	Guanine nucleotide-binding protein alpha-2 subunit
5531	Mba01_g25320.1	LOCUS_022754-RA	43	15	21	6	15	74	0.985458	2>1	0.00430059	0.847874	Homocysteine S-methyltransferase 1
4396	Mba10_g18610.1	LOCUS_007970-RA	22	4	13	0	7	41	0.985204	2>1	0.00444158	0.860797	protein indeterminate-domain 7-like
66	Mba02_g05320.1	LOCUS_018535-RA	0	4	0	2	4	41	0.985178	2>1	0.00446501	0.862861	Putative (3S%2C6E)-nerolidol synthase 1
9767	Mba06_g11730.1	LOCUS_011224-RA	223	115	144	24	42	317	0.984997	2>1	0.00451235	0.866943	Cell division control protein 48 homolog B
5292	Mba05_g13430.1	LOCUS_012377-RA	38	16	35	19	41	219	0.984863	2>1	0.00460641	0.874784	F-box/LRR-repeat protein 14
2376	Mba04_g33150.1	LOCUS_002918-RA	4	0	8	4	2	14	0.984854	2>1	0.00462983	0.876681	myb family transcription factor PHL8
2941	Mba02_g07460.1	LOCUS_008438-RA	7	0	2	0	2	13	0.984443	2>1	0.00477158	0.887648	Conserved hypothetical protein
68	Mba10_g18340.1	LOCUS_010037-RA	0	2	0	6	2	40	0.984411	2>1	0.00479525	0.8894	UDP-glycosyltransferase 73C5
3308	Mba01_g10200.1	LOCUS_016197-RA	10	5	5	14	13	85	0.983863	2>1	0.00486838	0.894626	Protein TWIN SISTER of FT
5736	Mba01_g02500.1	LOCUS_026231-RA	48	14	29	16	40	252	0.98385	2>1	0.00489285	0.896328	Protein DETOXIFICATION
3548	Mba03_g21520.1	LOCUS_003968-RA	12	3	8	0	0	24	0.983267	2>1	0.00501723	0.904596	Putative 2-oxoglutarate-dependent dioxygenase AOP1
10224	Mba10_g14210.1	LOCUS_017764-RA	256	160	190	23	54	285	0.983199	2>1	0.00504246	0.906199	O-fucosyltransferase 38
4242	Mba07_g22680.1	LOCUS_021339-RA	20	4	6	2	9	38	0.983074	2>1	0.00509303	0.909343	Conserved hypothetical protein
10725	Mba01_g23510.1	LOCUS_015340-RA	301	179	206	27	48	352	0.982845	2>1	0.00516917	0.913907	transmembrane protein 53
8768	Mba05_g18160.1	LOCUS_006214-RA	163	108	116	9	35	203	0.982844	2>1	0.00519451	0.915384	Actin-related protein 5
3982	Mba01_g13250.1	LOCUS_024479-RA	17	6	6	4	1	42	0.98266	2>1	0.00524528	0.918279	UDP-galactose/UDP-glucose transporter 4
5054	Mba04_g08020.1	LOCUS_007335-RA	33	13	27	0	5	53	0.981902	2>1	0.00535149	0.923995	Putative WRKY transcription factor 65
4456	Mba09_g14790.1	LOCUS_021884-RA	23	14	21	0	12	41	0.981678	2>1	0.00537852	0.925387	Os06g0332500 protein
4097	Mba09_g09460.1	LOCUS_005154-RA	18	4	10	4	8	21	0.981479	2>1	0.00545977	0.929443	DNA topoisomerase
7396	Mba02_g21190.1	LOCUS_017719-RA	101	65	106	17	34	205	0.981232	2>1	0.00551426	0.932054	Putative Transcription factor E2FB
2364	Mba02_g19490.1	LOCUS_021107-RA	4	1	11	2	6	19	0.980977	2>1	0.00556942	0.934604	Expansin-A8
4528	Mba03_g06350.1	LOCUS_002044-RA	24	13	12	0	11	47	0.980666	2>1	0.00570754	0.940634	Conserved hypothetical protein
3448	Mba08_g20700.1	LOCUS_007717-RA	11	2	2	0	8	29	0.980662	2>1	0.00573519	0.941782	KAT8 regulatory NSL complex subunit 3
8853	Mba11_g06900.1	LOCUS_016338-RA	168	110	153	18	23	215	0.980245	2>1	0.00579165	0.944054	tetraspanin-19-like
4592	Mba09_g07010.1	LOCUS_018234-RA	25	8	13	1	3	34	0.979899	2>1	0.00584918	0.946279	Serine/threonine-protein kinase OXI1
409	Mba01_g03430.1	LOCUS_029278-RA	0	0	0	2	3	2	0.979603	2>1	0.00590716	0.94844	Putative Receptor-like protein EIX2
6013	Mba04_g26480.1	LOCUS_018670-RA	55	14	38	89	191	1613	0.979596	2>1	0.00593616	0.949492	Enoyl-[acyl-carrier-protein] reductase [NADH] 1%2C chloroplastic
5147	Mba05_g20500.1	LOCUS_008504-RA	35	27	40	7	18	73	0.979498	2>1	0.00596523	0.950527	Calcium-dependent protein kinase 18
90	Mba01_g07540.1	LOCUS_017323-RA	0	4	0	0	0	20	0.978951	2>1	0.00605365	0.953553	Hypothetical protein
155	Mba05_g01740.1	LOCUS_018384-RA	0	1	0	0	0	8	0.978324	2>1	0.00614507	0.956486	Non-symbiotic hemoglobin 1
2745	Mba04_g29310.1	LOCUS_018552-RA	6	3	2	6	36	149	0.978285	2>1	0.00617572	0.957431	Putative ribosome biogenesis protein RLP24
3196	Mba07_g25470.1	LOCUS_022639-RA	9	4	0	4	3	46	0.978053	2>1	0.00632836	0.96188	Alpha-terpineol synthase%2C chloroplastic
4394	Mba05_g09160.1	LOCUS_020366-RA	22	13	7	1	4	47	0.977971	2>1	0.00635891	0.96272	zinc finger protein ZAT10
3317	Mba10_g00310.1	LOCUS_029683-RA	10	18	10	4	5	43	0.977892	2>1	0.00638949	0.963544	Conserved hypothetical protein
1579	Mba09_g01220.1	LOCUS_020487-RA	1	0	0	0	4	4	0.977543	2>1	0.0064516	0.965162	Conserved hypothetical protein
44	Mba10_g13520.1	LOCUS_030754-RA	0	0	2	3	18	154	0.977514	2>1	0.00648255	0.965945	major pollen allergen Ole e 10-like
6357	Mba06_g11380.1	LOCUS_016685-RA	65	42	40	9	11	73	0.976856	2>1	0.00654654	0.967502	Conserved hypothetical protein
7634	Mba02_g14440.1	LOCUS_011044-RA	110	47	71	14	27	164	0.976822	2>1	0.00661022	0.96899	Cytochrome b5 isoform A
5868	Mba02_g06640.1	LOCUS_023376-RA	51	30	47	3	17	134	0.976803	2>1	0.00664194	0.96971	Conserved hypothetical protein
5866	Mba08_g23410.1	LOCUS_006744-RA	51	27	60	15	43	260	0.976062	2>1	0.00673968	0.971819	CTL-like protein DDB_G0274487
4252	Mba02_g02410.1	LOCUS_018884-RA	20	5	9	0	1	30	0.975431	2>1	0.00690543	0.975086	calmodulin-binding transcription activator 4-like isoform X2
7423	Mba04_g35730.1	LOCUS_027250-RA	102	44	86	11	38	216	0.975423	2>1	0.00697173	0.976296	Mediator of RNA polymerase II transcription subunit 20
4593	Mba10_g18010.1	LOCUS_019113-RA	25	6	10	1	9	33	0.974506	2>1	0.00714042	0.979127	Putative Protein RADIALIS-like 6
3984	Mba09_g10790.1	LOCUS_013046-RA	17	10	13	0	13	39	0.97433	2>1	0.0071748	0.979663	Glucose-6-phosphate/phosphate translocator 2%2C chloroplastic
3216	Mba05_g24140.1	LOCUS_028832-RA	9	2	0	0	6	16	0.974031	2>1	0.00727819	0.9812	Putative pectinesterase 63
5749	Mba11_g01540.1	LOCUS_000769-RA	48	18	45	4	6	66	0.973577	2>1	0.00745147	0.98354	E3 ubiquitin-protein ligase RING1
2386	Mba02_g05850.1	LOCUS_010592-RA	4	0	0	1	0	10	0.973338	2>1	0.00759033	0.985222	E3 ubiquitin-protein ligase RMA3-like
3539	Mba08_g24380.1	LOCUS_026081-RA	12	6	2	8	8	53	0.972022	2>1	0.00776839	0.987138	Hydroxymethylglutaryl-CoA lyase%2C mitochondrial
9781	Mba06_g34340.1	LOCUS_013135-RA	224	163	169	24	62	381	0.971939	2>1	0.00780482	0.987499	Putative chromatin modification-related protein eaf-1-like
3572	Mba10_g12030.1	LOCUS_023475-RA	12	2	2	4	3	14	0.971873	2>1	0.00784124	0.98785	Aspartic proteinase PCS1
2943	Mba04_g20860.1	LOCUS_021630-RA	7	6	0	2	4	12	0.971683	2>1	0.00787787	0.988194	Homeobox-leucine zipper protein HAT2
5052	Mba07_g05320.1	LOCUS_022244-RA	33	20	23	8	3	57	0.971345	2>1	0.00795174	0.98886	Conserved hypothetical protein
13268	Mba07_g02520.1	LOCUS_005012-RA	721	422	583	29	133	841	0.971234	2>1	0.00798877	0.98918	Putative ADP-ribosylation factor GTPase-activating protein AGD14
6601	Mba10_g08380.1	LOCUS_014035-RA	73	42	75	12	15	156	0.970725	2>1	0.00813774	0.990385	Conserved hypothetical protein
1824	Mba11_g06150.1	LOCUS_010013-RA	2	0	0	0	1	8	0.970178	2>1	0.0084357	0.992434	Auxin-induced protein 22D
1775	Mba05_g05590.1	LOCUS_016214-RA	2	2	0	2	9	102	0.970008	2>1	0.00851029	0.99288	Copper-transporting ATPase HMA5
4776	Mba08_g12820.1	LOCUS_008239-RA	28	18	23	8	34	131	0.970001	2>1	0.00858464	0.993301	AB hydrolase superfamily protein YfhM-like
169	Mba07_g08260.1	LOCUS_021615-RA	0	0	4	0	4	7	0.96932	2>1	0.00877275	0.994262	Cytochrome P450 711A1
23	Mba04_g31340.1	LOCUS_015485-RA	0	1	2	11	38	337	0.969125	2>1	0.00881059	0.994439	Ribosome biogenesis protein BRX1 homolog 1
3339	Mba02_g00050.1	LOCUS_024292-RA	10	6	4	0	3	18	0.969062	2>1	0.00888603	0.994778	Putative methyltransferase
4526	Mba07_g17460.1	LOCUS_017839-RA	24	20	14	0	7	56	0.968771	2>1	0.00896178	0.995098	pentatricopeptide repeat-containing protein At2g17210
158	Mba07_g08510.1	LOCUS_025675-RA	0	3	0	0	2	8	0.968362	2>1	0.00911389	0.995687	Putative Protein RALF-like 1
1777	Mba02_g21330.1	LOCUS_008133-RA	2	0	1	0	12	80	0.967845	2>1	0.0091912	0.995959	O-fucosyltransferase 11
67	Mba09_g13600.1	LOCUS_006189-RA	0	0	4	0	2	40	0.967399	2>1	0.00930789	0.996339	RNA-binding protein 38 isoform X1
3730	Mba04_g36960.1	LOCUS_007702-RA	14	0	4	0	2	23	0.967069	2>1	0.00942583	0.996689	cadmium/zinc-transporting ATPase HMA2-like
3350	Mba04_g36350.1	LOCUS_022194-RA	10	2	1	0	5	12	0.966838	2>1	0.00950466	0.996905	ALA-interacting subunit
2217	Mba11_g01010.1	LOCUS_000053-RA	3	8	3	10	15	84	0.966823	2>1	0.00954392	0.997008	Phospholipase D delta
3191	Mba09_g24920.1	LOCUS_022859-RA	9	6	1	2	12	84	0.966725	2>1	0.00958321	0.997107	GDP-fucose transporter 1
3205	Mba07_g20690.1	LOCUS_025423-RA	9	10	6	0	1	23	0.966471	2>1	0.00970086	0.997387	RNA pseudourine synthase 6%2C chloroplastic
7631	Mba11_g11130.1	LOCUS_015441-RA	110	51	87	9	18	184	0.966297	2>1	0.00977966	0.99756	Transcription elongation factor SPT4 homolog 2
3740	Mba06_g13430.1	LOCUS_017767-RA	14	6	4	0	9	19	0.965367	2>1	0.00993978	0.997878	Putative magnesium transporter NIPA4
2232	Mba04_g17490.1	LOCUS_013606-RB	3	0	6	0	0	14	0.96517	2>1	0.0100207	0.998024	Conserved hypothetical protein
4241	Mba04_g28800.1	LOCUS_010491-RA	20	16	28	0	8	40	0.964659	2>1	0.010102	0.99816	Phosphatidylinositol 4-phosphate 5-kinase 5 (Fragment)
5102	Mba07_g21810.1	LOCUS_018177-RA	34	18	30	1	4	68	0.96454	2>1	0.0101431	0.998225	protein SRC2
3332	Mba04_g24060.1	LOCUS_014458-RA	10	0	9	0	0	21	0.964165	2>1	0.0102255	0.99835	Copper transport protein ATX1
7696	Mba01_g30380.1	LOCUS_011880-RA	113	87	105	34	81	443	0.963187	2>1	0.0105629	0.998776	Putative F-box protein At5g39250
5291	Mba11_g15700.1	LOCUS_016210-RA	38	20	21	7	24	231	0.962273	2>1	0.0109404	0.999131	Putative Transcription factor MYC2
7246	Mba04_g36010.1	LOCUS_027679-RA	95	65	73	5	10	121	0.962076	2>1	0.0110247	0.999195	Putative serine/threonine-protein kinase WNK4
3325	Mba08_g01180.1	LOCUS_012969-RA	10	16	7	0	6	26	0.961969	2>1	0.0110669	0.999226	Conserved hypothetical protein
7732	Mba11_g11280.1	LOCUS_009565-RA	114	46	86	13	20	150	0.960982	2>1	0.0111957	0.999312	Conserved hypothetical protein
8366	Mba02_g11740.1	LOCUS_007166-RA	143	88	118	23	31	200	0.960972	2>1	0.011239	0.999339	Putative E3 ubiquitin-protein ligase RFWD3 (Fragment)
3574	Mba10_g05330.1	LOCUS_016844-RA	12	5	5	2	7	13	0.960443	2>1	0.0113264	0.99939	Conserved hypothetical protein
4586	Mba02_g09750.1	LOCUS_005340-RA	25	24	32	4	15	54	0.959917	2>1	0.0115027	0.999482	Conserved hypothetical protein
3453	Mba10_g13680.1	LOCUS_003244-RA	11	0	1	0	3	24	0.959583	2>1	0.0116355	0.999542	Conserved hypothetical protein
3211	Mba05_g02110.1	LOCUS_002348-RA	9	8	2	0	2	18	0.958825	2>1	0.0118134	0.999613	Aspartic proteinase nepenthesin-2
2351	Mba04_g22660.1	LOCUS_012836-RA	4	0	0	0	1	42	0.958656	2>1	0.0118583	0.999629	Putative Auxin-responsive protein SAUR66
4086	Mba05_g21260.1	LOCUS_009172-RA	18	4	20	0	2	35	0.958488	2>1	0.0119033	0.999644	E3 ubiquitin-protein ligase RING1-like
5685	Mba01_g32120.1	LOCUS_010383-RA	47	43	44	51	130	681	0.95815	2>1	0.0119936	0.999673	Os08g0531200 protein
2399	Mba03_g06580.1	LOCUS_018747-RA	4	2	4	0	8	8	0.957809	2>1	0.0121294	0.999713	Conserved hypothetical protein
3041	Mba09_g24780.1	LOCUS_020824-RA	8	17	17	2	6	33	0.957269	2>1	0.0122211	0.999737	ACD11 homolog protein
7656	Mba04_g29350.1	LOCUS_005316-RA	111	48	88	12	20	119	0.95713	2>1	0.0123128	0.999759	Constitutive photomorphogenesis protein 10
9825	Mba04_g29120.1	LOCUS_010479-RA	227	112	182	14	28	217	0.9571	2>1	0.0123585	0.999769	Conserved hypothetical protein
5793	Mba09_g24550.1	LOCUS_015532-RA	49	17	24	3	15	74	0.95703	2>1	0.0124042	0.999779	O-acyltransferase
6495	Mba02_g10830.1	LOCUS_001315-RA	70	44	80	10	16	154	0.956876	2>1	0.0124955	0.999798	Putative Carotenoid cleavage dioxygenase 8 homolog B%2C chloroplastic
2221	Mba11_g10290.1	LOCUS_004830-RA	3	0	4	0	5	68	0.956616	2>1	0.0125871	0.999815	Exocyst complex component
4247	Mba09_g08770.1	LOCUS_021893-RA	20	15	16	0	7	32	0.956329	2>1	0.0127247	0.999838	RING-H2 finger protein ATL65
2769	Mba10_g14900.1	LOCUS_020194-RA	6	4	6	0	4	14	0.956004	2>1	0.0128164	0.999852	NAC domain-containing protein 83-like
3540	Mba05_g30540.1	LOCUS_020433-RA	12	3	4	2	1	52	0.955983	2>1	0.012908	0.999865	Conserved hypothetical protein
4001	Mba03_g20510.1	LOCUS_016471-RA	17	6	6	0	6	20	0.955901	2>1	0.0129537	0.999871	F-box protein At1g67340
3221	Mba06_g29390.1	LOCUS_010249-RA	9	2	5	0	4	14	0.955898	2>1	0.0129993	0.999876	Conserved hypothetical protein
1802	Mba05_g11230.1	LOCUS_000154-RA	2	7	2	0	3	12	0.954203	2>1	0.0132774	0.999906	protein IQ-DOMAIN 14
49	Mba02_g12500.1	LOCUS_032073-RA	0	0	0	0	10	106	0.954096	2>1	0.0133718	0.999915	adenine DNA glycosylase
9299	Mba04_g02480.1	LOCUS_024369-RA	195	119	143	16	70	480	0.954078	2>1	0.0134189	0.999919	trifunctional UDP-glucose 4%2C6-dehydratase/UDP-4-keto-6-deoxy-D-glucose 3%2C5-epimerase/UDP-4-keto-L-rhamnose-reductase RHM1
6381	Mba06_g16870.1	LOCUS_011194-RA	66	39	52	5	9	79	0.953362	2>1	0.0134668	0.999922	N-alpha-acetyltransferase MAK3
8474	Mba07_g05730.1	LOCUS_001065-RA	148	65	124	8	27	167	0.951315	2>1	0.0137135	0.999939	DEAD-box ATP-dependent RNA helicase 7-like
5740	Mba01_g15890.1	LOCUS_023690-RA	48	17	37	4	24	133	0.950682	2>1	0.0138143	0.999945	SURF1-like protein
3227	Mba03_g11660.1	LOCUS_018407-RA	9	2	2	1	3	12	0.950493	2>1	0.0138652	0.999948	transcription factor PCF2-like
7834	Mba09_g03210.1	LOCUS_025635-RA	119	93	87	8	23	156	0.950355	2>1	0.0139162	0.99995	Conserved hypothetical protein
7004	Mba11_g12250.1	LOCUS_005254-RA	86	72	91	33	81	457	0.949532	2>1	0.0141207	0.99996	Pentatricopeptide repeat-containing protein At3g06430%2C chloroplastic
3814	Mba09_g10990.1	LOCUS_024597-RA	15	2	13	1	0	29	0.949417	2>1	0.0141723	0.999962	NDR1/HIN1-like protein 12
3738	Mba04_g26360.1	LOCUS_024866-RA	14	2	7	0	2	20	0.948994	2>1	0.0143276	0.999967	Indole-3-acetic acid-induced protein ARG7
2231	Mba11_g19020.1	LOCUS_003519-RA	3	6	0	4	3	14	0.948533	2>1	0.0144829	0.999972	Cyclin-dependent kinase inhibitor
3977	Mba02_g00380.1	LOCUS_012804-RA	17	6	7	0	3	58	0.94661	2>1	0.0149543	0.999983	mavicyanin-like
3736	Mba05_g01230.1	LOCUS_005749-RA	14	13	10	6	6	20	0.946495	2>1	0.0150076	0.999984	serine/threonine-protein kinase-like protein CCR4
3319	Mba04_g40010.1	LOCUS_026713-RA	10	5	16	0	0	35	0.945572	2>1	0.0152753	0.999988	Pectinesterase
2417	Mba05_g30790.1	LOCUS_020264-RA	4	0	0	4	1	6	0.945557	2>1	0.0153291	0.999988	epsin-2-like
8641	Mba03_g16170.1	LOCUS_028562-RA	157	81	114	6	17	163	0.945554	2>1	0.0153826	0.999989	Inositol-tetrakisphosphate 1-kinase
3908	Mba11_g23640.1	LOCUS_010948-RA	16	4	3	4	11	36	0.944664	2>1	0.0155456	0.999991	Transcription factor LG2
3435	Mba08_g22160.1	LOCUS_017925-RA	11	10	16	8	26	90	0.944472	2>1	0.0156001	0.999991	Putative Heavy metal-associated isoprenylated plant protein 26
3560	Mba07_g15440.1	LOCUS_023644-RA	12	5	8	0	4	19	0.944096	2>1	0.0156549	0.999992	Conserved hypothetical protein
4587	Mba01_g19320.1	LOCUS_005194-RA	25	7	22	0	2	44	0.943153	2>1	0.0159854	0.999994	Serine/threonine-protein kinase STE20
5613	Mba05_g14440.1	LOCUS_004972-RA	45	12	34	4	16	89	0.942515	2>1	0.0160413	0.999994	Zinc finger CCCH domain-containing protein 56
3731	Mba01_g00230.1	LOCUS_017613-RA	14	11	2	0	4	23	0.940116	2>1	0.0163858	0.999996	Conserved hypothetical protein
3202	Mba11_g08110.1	LOCUS_005723-RA	9	0	0	0	2	28	0.939987	2>1	0.0164441	0.999996	Bidirectional sugar transporter SWEET1
9786	Mba04_g24250.1	LOCUS_011710-RA	224	121	189	15	36	212	0.939876	2>1	0.0165023	0.999997	Barley B recombinant-like protein D
3230	Mba04_g02530.1	LOCUS_018307-RA	9	0	0	2	3	10	0.939654	2>1	0.0165607	0.999997	Conserved hypothetical protein
94	Mba02_g14460.1	LOCUS_011043-RA	0	0	7	0	0	18	0.939386	2>1	0.0166193	0.999997	Cytochrome P450 85A
6378	Mba06_g04820.1	LOCUS_027652-RA	66	21	34	7	14	105	0.93888	2>1	0.0167951	0.999998	Conserved hypothetical protein
1825	Mba04_g09920.1	LOCUS_010021-RA	2	0	7	2	4	8	0.938838	2>1	0.0168538	0.999998	protein LURP-one-related 5-like isoform X2
8197	Mba11_g09010.1	LOCUS_003573-RA	135	91	88	9	37	225	0.938412	2>1	0.0170298	0.999998	Vacuolar protein sorting-associated protein 20 homolog 2
6644	Mba03_g13800.1	LOCUS_002139-RA	74	28	47	2	10	86	0.938365	2>1	0.0170885	0.999998	BTB/POZ domain-containing protein At3g19850
4793	Mba10_g26120.1	LOCUS_022693-RA	28	13	14	0	11	32	0.938336	2>1	0.0171471	0.999998	Heat stress transcription factor B-1
42	Mba06_g24010.1	LOCUS_004117-RA	0	2	2	14	39	169	0.937451	2>1	0.0173239	0.999999	Protein NRT1/ PTR FAMILY 8.1
3644	Mba04_g14820.1	LOCUS_003744-RA	13	21	18	2	10	40	0.937406	2>1	0.017383	0.999999	Conserved hypothetical protein
1566	Mba06_g06830.1	LOCUS_024577-RA	1	0	0	0	0	7	0.937254	2>1	0.0174423	0.999999	Putative WRKY transcription factor 41
3552	Mba05_g13750.1	LOCUS_002436-RA	12	6	14	0	5	22	0.936435	2>1	0.0176217	0.999999	Rho GDP-dissociation inhibitor 1
2766	Mba10_g13440.1	LOCUS_010362-RA	6	0	6	0	1	14	0.935806	2>1	0.0177417	0.999999	Zinc finger protein NUTCRACKER
3566	Mba05_g17560.1	LOCUS_004985-RA	12	2	3	0	2	16	0.934718	2>1	0.0179237	0.999999	Myb-related protein 315
116	Mba08_g27070.1	LOCUS_014757-RA	0	3	4	0	0	12	0.93393	2>1	0.0181082	0.999999	Type IV inositol polyphosphate 5-phosphatase 6
2931	Mba05_g10470.1	LOCUS_005360-RA	7	10	15	0	2	25	0.933687	2>1	0.0181701	0.999999	Ethylene-responsive transcription factor RAP2-7
3902	Mba08_g23240.1	LOCUS_002505-RA	16	4	8	7	19	59	0.932531	2>1	0.0183583	1	transcription repressor KAN1-like isoform X3
2358	Mba11_g04880.1	LOCUS_009591-RA	4	13	6	0	4	28	0.932525	2>1	0.0184211	1	Conserved hypothetical protein
8419	Mba01_g15000.1	LOCUS_009882-RA	145	67	106	11	28	131	0.931904	2>1	0.0186107	1	trihelix transcription factor ASIL2-like
6641	Mba04_g39870.1	LOCUS_019052-RA	74	45	78	10	9	109	0.931595	2>1	0.0186741	1	Conserved hypothetical protein
3994	Mba11_g03300.1	LOCUS_022796-RA	17	22	15	2	7	31	0.931583	2>1	0.0187373	1	B-box zinc finger protein 21
4838	Mba11_g17090.1	LOCUS_010095-RA	29	17	35	0	11	53	0.930801	2>1	0.0189281	1	Conserved hypothetical protein
5294	Mba08_g06430.1	LOCUS_008874-RA	38	19	19	2	19	80	0.930755	2>1	0.0189917	1	Conserved hypothetical protein
3915	Mba06_g19700.1	LOCUS_004650-RA	16	0	7	0	4	27	0.930026	2>1	0.0190561	1	UPF0496 protein 4
7852	Mba04_g35190.1	LOCUS_009397-RA	120	94	131	14	44	279	0.930007	2>1	0.0191203	1	Conserved hypothetical protein
4950	Mba09_g26550.1	LOCUS_021244-RA	31	16	14	0	8	67	0.929283	2>1	0.0191853	1	Glutamate receptor
2387	Mba02_g15470.1	LOCUS_012531-RA	4	0	0	0	0	10	0.928783	2>1	0.0192508	1	transcription factor HEC2-like
4160	Mba06_g04520.1	LOCUS_019133-RA	19	18	22	12	14	72	0.928362	2>1	0.0193818	1	Multicopper oxidase LPR1
3535	Mba03_g10120.1	LOCUS_029302-RA	12	10	14	2	22	161	0.927216	2>1	0.0197797	1	Putative: cleavage and polyadenylation specificity factor subunit 6-like
3735	Mba04_g19580.1	LOCUS_004010-RA	14	2	8	2	0	20	0.927116	2>1	0.0198458	1	Phosphoenolpyruvate carboxylase kinase 2
6930	Mba07_g22340.1	LOCUS_002950-RA	83	54	71	2	18	127	0.926951	2>1	0.0199119	1	protein DWARF 53-LIKE-like
2928	Mba02_g14200.1	LOCUS_026665-RA	7	8	20	0	2	32	0.926856	2>1	0.0200437	1	pentatricopeptide repeat-containing protein At2g22070
2372	Mba10_g07930.1	LOCUS_017177-RA	4	6	4	0	0	16	0.926593	2>1	0.0201755	1	Caffeic acid 3-O-methyltransferase
1810	Mba10_g24780.1	LOCUS_024037-RA	2	4	3	2	0	11	0.925773	2>1	0.0202422	1	cyclin-D5-1-like
4452	Mba11_g21270.1	LOCUS_003302-RA	23	6	6	8	7	78	0.925724	2>1	0.0203088	1	RING-H2 finger protein ATL66-like
3066	Mba06_g03910.1	LOCUS_005453-RA	8	0	1	0	1	12	0.924855	2>1	0.0205104	1	Beta-1%2C3-galactosyltransferase GALT1
10024	Mba07_g24310.1	LOCUS_007600-RA	241	142	170	26	64	309	0.923698	2>1	0.0207817	1	Putative protein phosphatase 2C 52
6743	Mba01_g02700.1	LOCUS_003111-RA	77	39	38	3	14	106	0.923583	2>1	0.0208496	1	Conserved hypothetical protein
8172	Mba04_g09330.1	LOCUS_004107-RA	133	64	75	17	25	222	0.92337	2>1	0.0209176	1	O-fucosyltransferase 34
6819	Mba02_g22670.1	LOCUS_011725-RA	79	47	89	5	20	140	0.922639	2>1	0.0211227	1	Exosome complex component RRP41-like
4098	Mba11_g01160.1	LOCUS_029460-RA	18	2	9	0	8	21	0.922448	2>1	0.0212594	1	Protein EXORDIUM-like 5
5688	Mba10_g18970.1	LOCUS_011921-RA	47	20	44	12	58	306	0.922209	2>1	0.021396	1	Conserved hypothetical protein
2937	Mba09_g20960.1	LOCUS_022402-RA	7	2	12	6	4	17	0.921175	2>1	0.02167	1	MADS-box transcription factor 16
6934	Mba02_g00630.1	LOCUS_020232-RA	83	56	67	4	18	92	0.920993	2>1	0.0217389	1	Replication protein A 32 kDa subunit B
4996	Mba06_g27250.1	LOCUS_012894-RA	32	14	13	2	4	69	0.920782	2>1	0.0218079	1	Conserved hypothetical protein
58	Mba02_g14590.1	LOCUS_010542-RA	0	0	0	0	21	82	0.919672	2>1	0.0221545	1	Galactan beta-1%2C4-galactosyltransferase GALS3
8730	Mba05_g00850.1	LOCUS_016737-RA	161	94	118	9	50	245	0.918286	2>1	0.0223656	1	mRNA-decapping enzyme-like protein
4078	Mba03_g22660.1	LOCUS_012493-RA	18	13	22	10	13	53	0.918071	2>1	0.0224364	1	Putative 4-hydroxy-4-methyl-2-oxoglutarate aldolase 3
2392	Mba03_g05660.1	LOCUS_022738-RA	4	5	0	4	0	10	0.916786	2>1	0.0225085	1	Pectinesterase
146	Mba08_g08340.1	LOCUS_002225-RA	0	4	0	2	0	8	0.916713	2>1	0.0225805	1	Conserved hypothetical protein
4779	Mba04_g21920.1	LOCUS_004808-RA	28	17	32	3	5	93	0.916509	2>1	0.0226525	1	Putative DeSI-like protein At4g17486
3990	Mba02_g04470.1	LOCUS_028536-RA	17	20	7	4	4	33	0.916374	2>1	0.0227246	1	Receptor-like cytosolic serine/threonine-protein kinase RBK1
5056	Mba11_g02120.1	LOCUS_010913-RA	33	6	12	4	4	44	0.916014	2>1	0.0229408	1	GATA transcription factor 1
3063	Mba05_g16360.1	LOCUS_017991-RA	8	3	0	0	2	12	0.915215	2>1	0.0231581	1	Putative NAC domain-containing protein 86-like
1856	Mba01_g13950.1	LOCUS_030724-RA	2	0	0	0	2	6	0.91485	2>1	0.0233032	1	1-phosphatidylinositol 4%2C5-bisphosphate phosphodiesterase beta-1
2757	Mba09_g23940.1	LOCUS_014927-RA	6	6	0	0	8	20	0.914563	2>1	0.0233759	1	Conserved hypothetical protein
1819	Mba08_g16180.1	LOCUS_019325-RA	2	1	0	0	0	9	0.914219	2>1	0.0234488	1	Protein SAR DEFICIENT 1
1562	Mba04_g15520.1	LOCUS_023242-RA	1	2	0	0	1	8	0.914141	2>1	0.0235216	1	Vacuolar-processing enzyme
1883	Mba07_g00700.1	LOCUS_018018-RA	2	0	0	0	4	4	0.913537	2>1	0.023668	1	Putative transcription factor KAN4
3834	Mba06_g04110.1	LOCUS_008209-RA	15	2	4	3	2	15	0.912969	2>1	0.0237417	1	Conserved hypothetical protein
3810	Mba04_g23470.1	LOCUS_022912-RA	15	0	8	2	9	41	0.912258	2>1	0.02389	1	Putative Jacalin-related lectin 19
4003	Mba03_g13850.1	LOCUS_026315-RA	17	10	4	0	6	20	0.912175	2>1	0.0240379	1	Putative GEM-like protein 6
5304	Mba08_g30430.1	LOCUS_004870-RA	38	13	31	4	6	43	0.91194	2>1	0.0241119	1	Protein SMAX1-LIKE 3
4664	Mba03_g13450.1	LOCUS_004085-RA	26	14	28	2	16	47	0.910712	2>1	0.0242621	1	Putative U11/U12 small nuclear ribonucleoprotein 31 kDa protein
12077	Mba09_g21100.1	LOCUS_018541-RA	462	253	408	36	55	437	0.909473	2>1	0.0244139	1	3-phosphoshikimate 1-carboxyvinyltransferase
6708	Mba06_g27100.1	LOCUS_027062-RA	76	62	48	22	39	269	0.908861	2>1	0.0244906	1	Periodic tryptophan protein 2
3662	Mba11_g22530.1	LOCUS_031296-RA	13	6	4	0	7	14	0.907875	2>1	0.0247213	1	Putative disease resistance protein RGA3
6989	Mba01_g22300.1	LOCUS_027290-RA	85	40	53	2	11	87	0.907501	2>1	0.0248762	1	ultraviolet-B receptor UVR8
7474	Mba10_g07340.1	LOCUS_007082-RA	104	51	80	4	13	149	0.906355	2>1	0.0251105	1	WUSCHEL-related homeobox 8
3213	Mba04_g02920.1	LOCUS_015900-RA	9	7	2	0	0	18	0.906132	2>1	0.0251887	1	Pentatricopeptide repeat-containing protein At4g14850
4164	Mba01_g23520.1	LOCUS_015339-RA	19	22	19	0	11	39	0.905294	2>1	0.0253457	1	dof zinc finger protein DOF5.6-like isoform X1
5533	Mba09_g09610.1	LOCUS_002522-RA	43	22	21	0	5	60	0.904803	2>1	0.0254249	1	Protein QUIRKY
1829	Mba04_g03350.1	LOCUS_015728-RA	2	0	1	4	6	8	0.904492	2>1	0.0255043	1	Conserved hypothetical protein
3306	Mba05_g25780.1	LOCUS_015256-RA	10	15	21	6	21	176	0.90318	2>1	0.0260622	1	Putative ASC1-like protein 1
3220	Mba06_g04370.1	LOCUS_009637-RA	9	4	0	0	1	14	0.902761	2>1	0.0262214	1	Pollen-specific protein C13
6044	Mba07_g14230.1	LOCUS_001528-RA	56	46	31	7	18	115	0.902597	2>1	0.0263011	1	ribosomal RNA small subunit methyltransferase H
3313	Mba11_g18760.1	LOCUS_001886-RA	10	2	2	0	3	56	0.902153	2>1	0.0265404	1	Sphingolipid delta(4)-desaturase DES1-like
5540	Mba01_g17650.1	LOCUS_029205-RA	43	12	16	2	5	44	0.898814	2>1	0.0271847	1	copper transport protein CCH-like
3520	Mba05_g23650.1	LOCUS_009223-RA	11	3	15	2	0	0	0.898496	2>1	0.0272668	1	Protein SRC2
2773	Mba03_g13470.1	LOCUS_004086-RA	6	0	2	0	0	12	0.898488	2>1	0.0273488	1	Pectate lyase
2388	Mba09_g24700.1	LOCUS_016239-RA	4	4	0	0	2	10	0.898354	2>1	0.0274307	1	Myb-related protein MYBAS2
2352	Mba04_g13030.1	LOCUS_027377-RA	4	0	0	0	0	40	0.896614	2>1	0.0285694	1	Peroxidase
2363	Mba07_g09470.1	LOCUS_003650-RA	4	12	12	1	4	19	0.895875	2>1	0.0288143	1	Putative AT-hook motif nuclear-localized protein 20
4588	Mba04_g27820.1	LOCUS_003849-RA	25	13	36	4	3	43	0.895726	2>1	0.0288959	1	Conserved hypothetical protein
4995	Mba02_g04720.1	LOCUS_003689-RA	32	9	25	2	12	108	0.894795	2>1	0.0291414	1	GATA transcription factor 4-like
4581	Mba09_g26970.1	LOCUS_009600-RA	25	4	10	2	6	70	0.891591	2>1	0.0296441	1	4-hydroxyphenylpyruvate dioxygenase
2373	Mba10_g22190.1	LOCUS_017233-RA	4	0	12	0	1	16	0.889623	2>1	0.0299848	1	Heavy metal-associated isoprenylated plant protein 28
8805	Mba07_g23600.1	LOCUS_006410-RA	165	96	157	9	21	223	0.889427	2>1	0.0300707	1	Conserved hypothetical protein
13054	Mba10_g00470.1	LOCUS_002772-RA	657	402	530	58	89	582	0.888832	2>1	0.0301569	1	Vacuolar fusion protein CCZ1 homolog
2636	Mba05_g05070.1	LOCUS_005026-RA	5	0	10	0	0	16	0.888735	2>1	0.0302431	1	B3 domain-containing protein Os03g0120900
5439	Mba01_g25720.1	LOCUS_009500-RA	41	12	27	0	4	51	0.888209	2>1	0.0303297	1	Putative serine/threonine-protein kinase WNK11
4458	Mba04_g40080.1	LOCUS_018262-RA	23	6	7	0	1	36	0.887538	2>1	0.0305893	1	transcription factor bHLH123-like
1778	Mba09_g11440.1	LOCUS_010852-RA	2	0	6	4	22	76	0.886213	2>1	0.0307641	1	transcription termination factor MTEF18%2C mitochondrial-like
3831	Mba01_g10510.1	LOCUS_019049-RA	15	4	10	0	8	16	0.88588	2>1	0.030852	1	Cyclin-D3-1
8548	Mba10_g19180.1	LOCUS_015161-RA	152	70	134	12	50	300	0.88573	2>1	0.0309399	1	Plastid division protein PDV1
3557	Mba11_g02550.1	LOCUS_013734-RA	12	6	6	0	1	20	0.884625	2>1	0.0310288	1	Scarecrow-like protein 8
2611	Mba04_g10240.1	LOCUS_018995-RA	5	6	4	6	44	316	0.884538	2>1	0.0311176	1	Auxin response factor
3821	Mba03_g07190.1	LOCUS_003479-RA	15	10	6	0	3	22	0.88373	2>1	0.0313849	1	Auxin efflux carrier component 1a
4451	Mba07_g17570.1	LOCUS_023390-RA	23	6	17	0	9	79	0.883532	2>1	0.031474	1	Phospholipase D
6985	Mba11_g17260.1	LOCUS_023359-RA	85	46	45	6	7	105	0.881766	2>1	0.0317447	1	Conserved hypothetical protein
3788	Mba03_g01960.1	LOCUS_009282-RA	14	8	5	2	0	0	0.880903	2>1	0.0319265	1	Putative protein phosphatase 2C 78
6164	Mba08_g21780.1	LOCUS_004231-RA	59	54	74	6	19	96	0.880226	2>1	0.032109	1	Conserved hypothetical protein
3204	Mba08_g05360.1	LOCUS_027822-RA	9	18	9	0	5	24	0.879712	2>1	0.0322919	1	Putative protein phosphatase 2C 35
54	Mba03_g14880.1	LOCUS_006929-RA	0	0	6	4	7	92	0.874993	2>1	0.0330365	1	PTI1-like tyrosine-protein kinase At3g15890
3334	Mba04_g11580.1	LOCUS_021604-RA	10	12	4	0	2	20	0.874801	2>1	0.0331312	1	pentatricopeptide repeat-containing protein At5g66520-like
8397	Mba10_g22730.1	LOCUS_015932-RA	144	62	86	12	16	151	0.874584	2>1	0.0333204	1	Gem-associated protein 2
112	Mba06_g33980.1	LOCUS_012043-RA	0	7	2	0	0	13	0.874489	2>1	0.0334148	1	Conserved hypothetical protein
78	Mba02_g12760.1	LOCUS_020271-RA	0	7	3	0	3	30	0.872179	2>1	0.0338917	1	Putative 40S ribosomal protein S17
4591	Mba08_g05280.1	LOCUS_017979-RA	25	20	10	0	5	34	0.872005	2>1	0.0339875	1	Gibberellin receptor GID1C
8622	Mba01_g29930.1	LOCUS_024182-RA	156	94	107	4	18	167	0.871074	2>1	0.0341799	1	Putative Protein SUPPRESSOR OF GENE SILENCING 3 (Fragment)
2646	Mba02_g05830.1	LOCUS_010591-RA	5	0	0	0	2	8	0.869388	2>1	0.0346652	1	Putative Stem-specific protein TSJT1
8476	Mba03_g12790.1	LOCUS_027355-RA	148	86	88	8	21	137	0.86645	2>1	0.0352573	1	nuclear nucleic acid-binding protein C1D
3454	Mba04_g05080.1	LOCUS_002589-RA	11	6	0	0	0	23	0.863661	2>1	0.0359528	1	Auxin-induced protein 22D
5004	Mba09_g02560.1	LOCUS_000922-RA	32	8	14	1	3	54	0.860893	2>1	0.0362591	1	OSIGBa0092M08.4 protein
5542	Mba02_g13420.1	LOCUS_026044-RA	43	14	14	2	7	41	0.860563	2>1	0.036464	1	Lipid phosphate phosphatase delta
4393	Mba08_g23330.1	LOCUS_002494-RA	22	25	36	1	8	48	0.860512	2>1	0.0365662	1	Cysteine-rich repeat secretory protein 60
8206	Mba11_g01730.1	LOCUS_022788-RA	135	64	88	15	29	136	0.859113	2>1	0.0367719	1	Lactoylglutathione lyase
3345	Mba04_g35720.1	LOCUS_025691-RA	10	7	6	0	5	15	0.857082	2>1	0.0373959	1	Putative CST complex subunit STN1
4316	Mba01_g06260.1	LOCUS_016436-RA	21	11	16	0	3	70	0.856764	2>1	0.0374999	1	Photosynthetic NDH subunit of subcomplex B 2%2C chloroplastic
2929	Mba09_g15100.1	LOCUS_002274-RA	7	10	2	4	10	30	0.85621	2>1	0.0377085	1	E3 ubiquitin-protein ligase MARCH1 (Fragment)
3966	Mba04_g22590.1	LOCUS_024570-RA	16	10	4	2	0	0	0.854921	2>1	0.0380219	1	Protein PLASTID MOVEMENT IMPAIRED 1
4834	Mba03_g05170.1	LOCUS_016926-RA	29	18	25	0	9	95	0.854441	2>1	0.0381271	1	Conserved hypothetical protein
5399	Mba07_g10020.1	LOCUS_022050-RA	40	12	38	4	8	44	0.852911	2>1	0.038339	1	Ribonuclease 3-like protein 2
5701	Mba06_g20640.1	LOCUS_027005-RA	47	23	21	4	8	44	0.852342	2>1	0.0384455	1	Pectin acetylesterase
3573	Mba03_g13010.1	LOCUS_025080-RA	12	0	4	0	2	14	0.851827	2>1	0.0386589	1	Putative Protein GLUTAMINE DUMPER 2
2789	Mba10_g09640.1	LOCUS_006200-RA	6	0	3	0	4	8	0.85125	2>1	0.0388725	1	Conserved hypothetical protein
9065	Mba08_g05910.1	LOCUS_011157-RA	181	112	116	11	18	192	0.851222	2>1	0.0389791	1	Conserved hypothetical protein
4946	Mba05_g00640.1	LOCUS_021244-RA	31	16	14	12	33	129	0.851185	2>1	0.0391917	1	Putative Glutamate receptor 3.4
5915	Mba05_g21070.1	LOCUS_018872-RA	52	17	34	0	9	60	0.849831	2>1	0.0395125	1	Glutamate receptor
5253	Mba02_g14320.1	LOCUS_012271-RA	37	37	34	2	15	56	0.849636	2>1	0.0396194	1	Polyamine transporter RMV1
6956	Mba03_g16410.1	LOCUS_015207-RA	84	29	48	12	16	127	0.849022	2>1	0.0398334	1	myosin-binding protein 7-like
8069	Mba11_g09020.1	LOCUS_003572-RA	129	58	106	9	14	170	0.84882	2>1	0.0399405	1	surfeit locus protein 2
5656	Mba06_g10610.1	LOCUS_028365-RA	46	16	23	12	11	83	0.847031	2>1	0.0401571	1	Conserved hypothetical protein
4337	Mba10_g04200.1	LOCUS_015388-RA	21	12	16	2	11	22	0.847027	2>1	0.0402652	1	Transcription factor DIVARICATA
5393	Mba05_g09530.1	LOCUS_011911-RA	40	41	49	4	15	61	0.846788	2>1	0.0404813	1	Two-component response regulator ARR9
2405	Mba06_g28120.1	LOCUS_001467-RA	4	3	2	0	6	6	0.846276	2>1	0.0405895	1	3-ketoacyl-CoA synthase 4
5569	Mba06_g23650.1	LOCUS_025811-RA	44	22	35	4	3	90	0.846071	2>1	0.0406978	1	Protein FATTY ACID EXPORT 5
9580	Mba01_g14770.1	LOCUS_003806-RA	211	168	205	16	46	282	0.843885	2>1	0.0411342	1	Tubby-like F-box protein
1569	Mba05_g30230.1	LOCUS_024932-RA	1	0	0	0	0	6	0.843666	2>1	0.0412437	1	Conserved hypothetical protein
4099	Mba08_g20510.1	LOCUS_020078-RA	18	9	7	0	6	20	0.843395	2>1	0.0413533	1	Dehydration-responsive element-binding protein 3
4321	Mba09_g19680.1	LOCUS_010196-RA	21	2	15	0	8	37	0.842667	2>1	0.0414633	1	Ethylene-responsive transcription factor 3
2749	Mba01_g20100.1	LOCUS_008243-RA	6	5	0	0	1	41	0.84195	2>1	0.0416835	1	Conserved hypothetical protein
3065	Mba09_g08830.1	LOCUS_021896-RA	8	0	3	0	1	12	0.841676	2>1	0.0417938	1	myb-related protein 315-like
4845	Mba03_g09520.1	LOCUS_013673-RA	29	4	20	2	2	40	0.840863	2>1	0.042015	1	Patellin-6
4795	Mba06_g32120.1	LOCUS_021223-RA	28	7	6	0	5	29	0.840034	2>1	0.0422369	1	Putative Transcription factor PIF1
6163	Mba05_g01310.1	LOCUS_005757-RA	59	17	42	3	13	103	0.839997	2>1	0.0424584	1	Cytochrome c
6887	Mba02_g00950.1	LOCUS_012163-RA	81	57	69	6	17	88	0.838486	2>1	0.0429014	1	Putative Zinc finger CCCH domain-containing protein 3
5492	Mba04_g09860.1	LOCUS_010017-RA	42	19	41	2	3	57	0.834189	2>1	0.0440262	1	Conserved hypothetical protein
4839	Mba11_g04650.1	LOCUS_004184-RA	29	27	13	2	4	50	0.833676	2>1	0.0442529	1	Putative Transcription factor bHLH148
4792	Mba09_g13310.1	LOCUS_022548-RA	28	12	12	1	3	32	0.833231	2>1	0.0443663	1	RING-type E3 ubiquitin transferase
3207	Mba04_g22950.1	LOCUS_009201-RA	9	12	19	0	8	22	0.833157	2>1	0.0444796	1	65-kDa microtubule-associated protein 3
3050	Mba04_g38580.1	LOCUS_019755-RA	8	6	6	0	1	17	0.832429	2>1	0.0447069	1	LOB domain-containing protein 4
7193	Mba04_g24410.1	LOCUS_003336-RA	93	30	55	8	16	92	0.832048	2>1	0.0449338	1	F-box protein PP2-A13
3996	Mba10_g24760.1	LOCUS_026589-RA	17	0	10	0	2	27	0.831989	2>1	0.0450472	1	ABC transporter C family member 3
6162	Mba01_g21390.1	LOCUS_009262-RA	59	25	26	14	21	125	0.831859	2>1	0.0451604	1	Putative acyl-CoA-binding domain-containing protein 3-like
3809	Mba01_g07870.1	LOCUS_021799-RA	15	4	2	0	10	42	0.829809	2>1	0.0455037	1	Phosphoglycerate mutase-like protein AT74
7092	Mba07_g20080.1	LOCUS_006823-RA	89	29	68	6	19	102	0.828046	2>1	0.0458493	1	Cyclin-D1-1
4175	Mba07_g02750.1	LOCUS_007760-RA	19	9	10	0	3	25	0.825902	2>1	0.0460819	1	UDP-glucuronate 4-epimerase 6
4163	Mba02_g02670.1	LOCUS_023779-RA	19	22	11	0	7	52	0.824231	2>1	0.0463172	1	Conserved hypothetical protein
4597	Mba08_g27240.1	LOCUS_021686-RA	25	8	6	0	1	29	0.822735	2>1	0.0465544	1	Putative Zinc-finger homeodomain protein 1
215	Mba01_g10180.1	LOCUS_004294-RA	0	3	1	2	4	4	0.822487	2>1	0.0467923	1	Conserved hypothetical protein
203	Mba05_g29470.1	LOCUS_001451-RA	0	2	2	0	4	5	0.822109	2>1	0.0469112	1	Conserved hypothetical protein
2779	Mba01_g29510.1	LOCUS_016473-RA	6	10	4	4	6	11	0.82102	2>1	0.0471496	1	Putative WEB family protein At5g55860
192	Mba01_g26510.1	LOCUS_021372-RA	0	4	0	0	3	6	0.819464	2>1	0.0473903	1	S-type anion channel SLAH1
3998	Mba08_g21420.1	LOCUS_023265-RA	17	10	6	0	3	22	0.818787	2>1	0.0475112	1	Ethylene-responsive transcription factor RAP2-7
1864	Mba01_g14740.1	LOCUS_003803-RA	2	0	2	0	5	4	0.81762	2>1	0.0477543	1	BTB/POZ domain-containing protein
1874	Mba01_g20560.1	LOCUS_011700-RA	2	2	0	2	3	4	0.817003	2>1	0.0478761	1	Conserved hypothetical protein
8731	Mba01_g15260.1	LOCUS_022801-RA	161	111	137	13	14	187	0.815803	2>1	0.0483639	1	Guanine nucleotide-binding protein subunit beta-like protein
6451	Mba09_g09780.1	LOCUS_022370-RA	69	20	51	11	39	224	0.81435	2>1	0.048487	1	protein OSB1%2C mitochondrial-like isoform X1
3916	Mba07_g13620.1	LOCUS_007731-RA	16	15	9	1	1	27	0.813916	2>1	0.0486103	1	Putative phospholipid methyltransferase
4240	Mba04_g11390.1	LOCUS_023982-RA	20	13	8	1	0	42	0.809679	2>1	0.0491103	1	Conserved hypothetical protein
3361	Mba04_g30630.1	LOCUS_027586-RA	10	2	6	0	8	9	0.807517	2>1	0.0493648	1	PLASMODESMATA CALLOSE-BINDING PROTEIN 3
4673	Mba08_g14150.1	LOCUS_021621-RA	26	11	14	0	2	33	0.807481	2>1	0.0494923	1	WEB family protein At1g75720-like
5649	Mba10_g19340.1	LOCUS_009713-RA	46	17	26	50	115	583	0.806957	2>1	0.04962	1	proteinaceous RNase P 1%2C chloroplastic/mitochondrial-like
4184	Mba05_g23740.1	LOCUS_022602-RA	19	5	10	0	10	17	0.806887	2>1	0.0498748	1	cyclin-dependent kinase inhibitor 4-like
4879	Mba08_g06940.1	LOCUS_003230-RA	29	16	23	0	0	0	0.999981	1>2	1.85765e-05	1.85765e-05	Arogenate dehydratase/prephenate dehydratase 6%2C chloroplastic
4710	Mba03_g02770.1	LOCUS_014762-RA	26	17	24	0	0	0	0.999979	1>2	1.96909e-05	3.93815e-05	Conserved hypothetical protein
5047	Mba01_g11980.1	LOCUS_016022-RA	32	20	28	0	0	0	0.999977	1>2	2.0911e-05	6.27316e-05	Conserved hypothetical protein
5046	Mba08_g24010.1	LOCUS_010725-RA	32	18	21	0	0	0	0.999976	1>2	2.16722e-05	8.66861e-05	trihelix transcription factor ASIL2-like
5186	Mba01_g09500.1	LOCUS_005389-RA	35	21	31	0	0	0	0.999972	1>2	2.32118e-05	0.000139263	Patellin-1
5378	Mba08_g20160.1	LOCUS_010224-RA	39	20	28	0	0	0	0.999971	1>2	2.41058e-05	0.000168728	Protein LIFEGUARD 4
6192	Mba08_g09910.1	LOCUS_002175-RA	59	35	53	0	0	0	0.999961	1>2	2.86628e-05	0.000315246	bZIP transcription factor 53
5095	Mba07_g25970.1	LOCUS_018789-RA	33	16	30	0	0	0	0.99996	1>2	3.03402e-05	0.000394352	LOB domain-containing protein 39
4387	Mba07_g16290.1	LOCUS_017374-RA	21	6	16	0	0	0	0.999949	1>2	3.3295e-05	0.000532588	Conserved hypothetical protein
4440	Mba09_g17200.1	LOCUS_026889-RA	22	19	23	0	0	1	0.999949	1>2	3.43575e-05	0.000583917	Tetraspanin-8
4443	Mba06_g29050.1	LOCUS_005806-RA	22	11	10	0	0	0	0.999949	1>2	3.53051e-05	0.000635303	Putative Leucine-rich repeat receptor-like serine/threonine/tyrosine-protein kinase SOBIR1
4714	Mba05_g19460.1	LOCUS_024533-RA	26	23	24	0	0	0	0.999948	1>2	3.61611e-05	0.000686838	Putative Transcription factor MYB39
3896	Mba07_g14890.1	LOCUS_000499-RA	15	11	13	0	0	0	0.999942	1>2	3.72302e-05	0.000744343	Putative Callose synthase 5
4829	Mba07_g12130.1	LOCUS_004447-RA	28	12	13	0	0	0	0.999938	1>2	3.84011e-05	0.000806115	Plant cysteine oxidase 2
5242	Mba01_g21150.1	LOCUS_019544-RA	36	28	32	0	0	1	0.999934	1>2	4.08091e-05	0.000938191	1-aminocyclopropane-1-carboxylate oxidase 1
5522	Mba08_g04760.1	LOCUS_025752-RA	42	21	40	0	0	0	0.999932	1>2	4.19468e-05	0.00100624	Nuclear transcription factor Y subunit B-3
5422	Mba01_g19850.1	LOCUS_000688-RA	40	26	33	0	0	4	0.999929	1>2	4.31024e-05	0.00107701	Secoisolariciresinol dehydrogenase (Fragment)
4499	Mba04_g28390.1	LOCUS_017318-RA	23	12	24	0	0	2	0.999928	1>2	4.42177e-05	0.00114903	Conserved hypothetical protein
4062	Mba08_g10270.1	LOCUS_017508-RA	17	15	10	0	0	0	0.999927	1>2	4.52721e-05	0.00122163	Putative Pathogenesis-related genes transcriptional activator PTI5
4057	Mba07_g23420.1	LOCUS_004520-RA	17	7	14	0	0	0	0.999923	1>2	4.74135e-05	0.00137408	Putative methyltransferase PMT21
5782	Mba06_g18450.1	LOCUS_024688-RA	48	27	27	0	0	0	0.999914	1>2	4.98071e-05	0.00154287	protein MKS1-like
4298	Mba09_g24240.1	LOCUS_005369-RA	20	21	18	0	0	0	0.999907	1>2	5.22474e-05	0.00172273	Conserved hypothetical protein
3701	Mba05_g12360.1	LOCUS_006188-RA	13	8	21	0	0	0	0.999895	1>2	5.52115e-05	0.0019306	Conserved hypothetical protein
4881	Mba05_g04490.1	LOCUS_008486-RA	29	19	14	0	0	0	0.999892	1>2	5.66881e-05	0.00203876	ethylene-responsive transcription factor ERF039-like
7695	Mba09_g14290.1	LOCUS_001215-RA	112	62	73	0	0	0	0.999881	1>2	6.14174e-05	0.0023925	protein ODORANT1-like isoform X1
4831	Mba09_g19770.1	LOCUS_009585-RA	28	22	35	0	0	0	0.999875	1>2	6.43812e-05	0.00263625	Hypothetical protein
5423	Mba05_g11610.1	LOCUS_001146-RA	40	26	42	0	0	3	0.99987	1>2	6.59417e-05	0.00276583	Conserved hypothetical protein
10294	Mba08_g04940.1	LOCUS_004263-RA	262	135	199	0	0	0	0.999868	1>2	6.74819e-05	0.00289764	Conserved hypothetical protein
7651	Mba05_g12500.1	LOCUS_007155-RA	110	71	106	0	0	0	0.999854	1>2	6.9268e-05	0.00304328	Conserved hypothetical protein
3426	Mba06_g12200.1	LOCUS_018864-RA	10	13	14	0	0	0	0.999847	1>2	7.27936e-05	0.00334306	Conserved hypothetical protein
6351	Mba11_g20850.1	LOCUS_010108-RA	64	26	51	0	0	0	0.999839	1>2	7.64336e-05	0.00366227	Protein TORNADO 2
4706	Mba01_g27090.1	LOCUS_014193-RA	26	16	11	0	0	1	0.999829	1>2	7.83549e-05	0.00383222	60S ribosomal protein L19-2
3697	Mba08_g26060.1	LOCUS_001248-RA	13	18	16	0	0	0	0.999824	1>2	8.02998e-05	0.00400715	Conserved hypothetical protein
3895	Mba01_g20230.1	LOCUS_027752-RA	15	13	8	0	0	0	0.999821	1>2	8.22291e-05	0.00418513	Putative RING-H2 finger protein ATL57-like
3620	Mba10_g05380.1	LOCUS_005001-RA	12	17	12	0	0	0	0.999795	1>2	9.07326e-05	0.00497817	Conserved hypothetical protein
3411	Mba07_g12600.1	LOCUS_001820-RA	10	14	12	0	0	0	0.999789	1>2	9.28732e-05	0.00518772	F-box/LRR-repeat protein At4g29420
7955	Mba03_g07720.1	LOCUS_006036-RA	123	70	117	0	0	0	0.999787	1>2	9.49753e-05	0.00539932	Conserved hypothetical protein
3694	Mba10_g10210.1	LOCUS_011575-RA	13	16	21	0	0	1	0.999766	1>2	0.000103238	0.00627816	protein SYM1-like
4939	Mba06_g23100.1	LOCUS_002742-RA	30	13	34	0	0	0	0.999764	1>2	0.000105377	0.00651253	Sugar transport protein 14
4938	Mba02_g15830.1	LOCUS_000242-RA	30	8	13	0	0	0	0.999753	1>2	0.000107617	0.00675745	Ribonuclease 3-like protein 2
4437	Mba07_g02130.1	LOCUS_001171-RA	22	22	28	0	0	2	0.999746	1>2	0.000109899	0.0070094	Putative transcription factor At5g28040
4507	Mba08_g01720.1	LOCUS_005485-RA	23	12	7	0	0	0	0.999718	1>2	0.000114818	0.00754998	Putative Protein LIGHT-DEPENDENT SHORT HYPOCOTYLS 5
4492	Mba11_g13570.1	LOCUS_006207-RA	23	16	29	0	0	4	0.999718	1>2	0.00011732	0.0078303	Putative Auxin-responsive protein SAUR50
3962	Mba04_g07630.1	LOCUS_011133-RA	16	4	14	0	0	0	0.999712	1>2	0.000119836	0.00811644	transcription factor bHLH149-like
4497	Mba02_g20120.1	LOCUS_018489-RA	23	21	16	0	0	3	0.999693	1>2	0.000127546	0.00901574	Argininosuccinate synthase
4061	Mba02_g07610.1	LOCUS_016727-RA	17	3	15	0	0	0	0.999685	1>2	0.000132663	0.00963857	Endoglucanase
5376	Mba01_g16530.1	LOCUS_021485-RA	39	13	33	0	0	1	0.999667	1>2	0.000135365	0.00996796	Conserved hypothetical protein
5094	Mba08_g13180.1	LOCUS_006771-RA	33	34	32	0	0	0	0.999655	1>2	0.000143205	0.0109673	photosynthetic NDH subunit of lumenal location 3%2C chloroplastic-like
7545	Mba08_g08660.1	LOCUS_001366-RA	106	66	71	0	0	5	0.999652	1>2	0.000145833	0.0113117	mini zinc finger protein 1-like
5190	Mba01_g17620.1	LOCUS_028208-RA	35	12	14	0	0	0	0.999647	1>2	0.000151012	0.0120096	Protein QUIRKY
6184	Mba08_g13080.1	LOCUS_001936-RA	59	41	42	0	2	8	0.999623	1>2	0.000163981	0.0138434	Conserved hypothetical protein
6491	Mba08_g03120.1	LOCUS_008863-RA	69	31	67	0	0	0	0.999574	1>2	0.000174977	0.0154543	Putative myb-related protein Zm38-like
5515	Mba08_g28920.1	LOCUS_007214-RA	42	32	43	0	1	11	0.999565	1>2	0.000177868	0.0158827	TLC domain-containing protein At5g14285
4940	Mba08_g11540.1	LOCUS_007427-RA	30	32	26	0	0	0	0.999551	1>2	0.000183651	0.0167562	transcription repressor OFP4-like
4442	Mba03_g11340.1	LOCUS_005307-RA	22	5	7	0	0	0	0.999472	1>2	0.000199156	0.0191356	Conserved hypothetical protein
4223	Mba04_g23730.1	LOCUS_025079-RA	19	6	16	0	1	0	0.999459	1>2	0.000205969	0.0201876	zinc finger protein ZAT5-like
6185	Mba01_g09070.1	LOCUS_013190-RA	59	27	56	0	0	6	0.999445	1>2	0.000209462	0.0207317	Putative apoptosis-inducing factor 2-like isoform X1
4511	Mba01_g28270.1	LOCUS_014464-RA	23	7	6	0	0	0	0.999432	1>2	0.000213007	0.0212874	WRKY transcription factor WRKY51
12370	Mba08_g23930.1	LOCUS_015397-RA	504	255	351	0	0	0	0.999431	1>2	0.000216498	0.0218443	Conserved hypothetical protein
6069	Mba02_g01460.1	LOCUS_026950-RA	56	36	43	0	4	14	0.999408	1>2	0.000223575	0.0229875	Aquaporin PIP2-5
4635	Mba09_g25770.1	LOCUS_015071-RA	25	18	33	0	0	6	0.999368	1>2	0.000234587	0.0247928	Protein ELF4-LIKE 3
5096	Mba04_g16290.1	LOCUS_021443-RA	33	7	16	0	0	0	0.999367	1>2	0.000238274	0.0254099	UDP-glycosyltransferase 73D1
5237	Mba06_g12220.1	LOCUS_012871-RA	36	14	20	0	1	4	0.999344	1>2	0.000242103	0.026049	Cation/calcium exchanger 4
5244	Mba04_g02700.1	LOCUS_018998-RA	36	9	16	0	0	0	0.999303	1>2	0.000254033	0.0280563	Putative Pentatricopeptide repeat-containing protein At1g06270
3292	Mba02_g18000.1	LOCUS_010548-RA	9	11	11	0	0	0	0.999274	1>2	0.000258209	0.0287619	Zinc finger protein
4303	Mba04_g12330.1	LOCUS_019152-RA	20	3	9	0	0	0	0.999264	1>2	0.000262399	0.0294765	CASP-like protein
6042	Mba09_g09750.1	LOCUS_007317-RA	55	53	51	0	0	0	0.999252	1>2	0.000266624	0.0302028	Hypothetical protein
6228	Mba01_g03930.1	LOCUS_009157-RA	60	31	41	0	4	12	0.999248	1>2	0.000270811	0.0309324	Conserved hypothetical protein
5822	Mba03_g22260.1	LOCUS_016109-RA	49	14	29	0	0	0	0.999243	1>2	0.00027497	0.0316663	Pentatricopeptide repeat-containing protein At1g79540
6975	Mba02_g09700.1	LOCUS_005335-RA	84	55	64	0	2	20	0.999225	1>2	0.000279207	0.0324167	Protein ROOT PRIMORDIUM DEFECTIVE 1
3525	Mba01_g16120.1	LOCUS_014066-RA	11	13	7	0	0	0	0.999214	1>2	0.000283467	0.0331775	Heavy metal-associated isoprenylated plant protein 22
6419	Mba08_g11770.1	LOCUS_011366-RA	67	40	46	0	0	16	0.999206	1>2	0.000287725	0.0339455	Conserved hypothetical protein
4573	Mba01_g06810.1	LOCUS_003156-RA	24	20	38	0	0	0	0.999152	1>2	0.000296669	0.0355548	Gibberellin receptor GID1C
5373	Mba08_g22110.1	LOCUS_019208-RA	39	13	30	0	1	4	0.999096	1>2	0.000310839	0.0381192	Histone H2A
6187	Mba04_g06070.1	LOCUS_013726-RA	59	28	28	0	0	4	0.999072	1>2	0.000315738	0.0390119	Putative E3 ubiquitin-protein ligase WAV3
6441	Mba09_g05660.1	LOCUS_004927-RA	68	41	58	0	5	21	0.999071	1>2	0.000320568	0.0399048	Protein tesmin/TSO1-like CXC 5
3884	Mba09_g24370.1	LOCUS_019790-RA	15	14	16	0	1	1	0.998981	1>2	0.000350544	0.0455653	Conserved hypothetical protein
3964	Mba11_g04060.1	LOCUS_015653-RA	16	18	7	0	0	0	0.998937	1>2	0.000355857	0.0465794	Putative aspartyl protease At4g16563
3300	Mba06_g18470.1	LOCUS_027152-RA	9	13	8	0	0	0	0.998918	1>2	0.000366496	0.0486363	H0711G06.4 protein
5412	Mba08_g18470.1	LOCUS_012761-RA	40	32	40	0	0	14	0.998869	1>2	0.00037757	0.0507863	Putative methyltransferase PMT2
13378	Mba03_g02490.1	LOCUS_011833-RA	758	454	594	29	66	440	0.998855	1>2	0.000393852	0.054037	F-box/ankyrin repeat protein SKIP35
3524	Mba07_g10980.1	LOCUS_013441-RA	11	20	16	0	0	0	0.998812	1>2	0.000410091	0.0573629	Conserved hypothetical protein
5641	Mba08_g30590.1	LOCUS_002831-RA	45	31	50	0	3	10	0.99876	1>2	0.000432139	0.0619765	Inter alpha-trypsin inhibitor%2C heavy chain 4
7363	Mba05_g22290.1	LOCUS_003515-RA	99	45	70	0	3	10	0.998734	1>2	0.000448575	0.0655161	B3 domain-containing protein Os02g0683500
6078	Mba09_g16460.1	LOCUS_016803-RA	56	55	61	0	0	0	0.998711	1>2	0.000459477	0.0679117	Putative lipid transfer-like protein VAS
8314	Mba06_g35510.1	LOCUS_004312-RA	139	85	133	0	2	8	0.998703	1>2	0.000464914	0.0691204	Conserved hypothetical protein
6291	Mba04_g16540.1	LOCUS_014414-RA	62	28	46	2	2	16	0.998684	1>2	0.000470402	0.0703451	Receptor-like cytosolic serine/threonine-protein kinase RBK2
3625	Mba04_g04740.1	LOCUS_011083-RA	12	16	12	0	1	0	0.99854	1>2	0.000488273	0.0742764	Monocopper oxidase-like protein SKS2
5285	Mba07_g02370.1	LOCUS_007576-RA	37	38	32	0	0	5	0.998534	1>2	0.000494424	0.0756338	Putative E3 ubiquitin-protein ligase RING1-like
12927	Mba06_g00570.1	LOCUS_023572-RA	625	392	500	15	36	266	0.998503	1>2	0.00050677	0.0783832	60S ribosomal protein L34
3428	Mba10_g05500.1	LOCUS_020857-RA	10	3	16	0	0	0	0.99847	1>2	0.000519299	0.0811972	UDP-glucuronate:xylan alpha-glucuronosyltransferase 1
3416	Mba06_g31920.1	LOCUS_007069-RA	10	13	6	0	0	0	0.998467	1>2	0.000525482	0.0826061	Syntaxin-124
6627	Mba10_g10230.1	LOCUS_011573-RA	73	57	75	0	0	11	0.998466	1>2	0.000531595	0.0840134	Conserved hypothetical protein
6630	Mba09_g11150.1	LOCUS_010497-RA	73	47	76	0	1	0	0.998428	1>2	0.000544005	0.0868835	G-type lectin S-receptor-like serine/threonine-protein kinase At1g11330
6325	Mba08_g24830.1	LOCUS_023045-RA	63	34	58	2	3	11	0.998381	1>2	0.000550402	0.0883615	Putative transcription factor bHLH49
3531	Mba08_g02570.1	LOCUS_026662-RA	11	15	5	0	0	0	0.998376	1>2	0.000556757	0.0898423	Aspartic proteinase nepenthesin-1
4571	Mba01_g11850.1	LOCUS_019352-RA	24	4	9	0	0	1	0.998368	1>2	0.000569329	0.0928101	Putative MDIS1-interacting receptor like kinase 1
4052	Mba08_g19250.1	LOCUS_020840-RA	17	11	23	0	1	2	0.998296	1>2	0.000594898	0.0989199	ethylene-responsive transcription factor 12
3180	Mba07_g01910.1	LOCUS_026722-RA	8	15	7	0	0	0	0.998272	1>2	0.000601337	0.100477	Receptor-like serine/threonine-protein kinase SD1-8
7206	Mba11_g03810.1	LOCUS_010830-RA	93	42	45	0	0	0	0.998264	1>2	0.000614072	0.103595	CBS domain-containing protein CBSX5-like
5043	Mba10_g22560.1	LOCUS_012449-RA	32	22	32	0	2	2	0.998239	1>2	0.00062048	0.105174	Transcription initiation factor TFIID subunit 9
5281	Mba09_g04420.1	LOCUS_011411-RA	37	14	32	0	1	8	0.998198	1>2	0.000633455	0.108383	Calcium-binding protein CML42
3398	Mba01_g16280.1	LOCUS_014572-RA	10	17	17	0	0	2	0.998169	1>2	0.000652822	0.113246	Putative Werner Syndrome-like exonuclease
5414	Mba11_g10890.1	LOCUS_025328-RA	40	33	30	0	0	13	0.998159	1>2	0.000659245	0.114878	Conserved hypothetical protein
12205	Mba03_g20480.1	LOCUS_016466-RA	480	287	391	18	35	255	0.998101	1>2	0.000672341	0.11821	methyltransferase-like protein 13
3794	Mba00_g18090.1	LOCUS_015333-RA	14	5	9	0	0	0	0.998071	1>2	0.000679023	0.11991	Putative Hypothetical chloroplast RF15
3521	Mba02_g03220.1	LOCUS_009633-RA	11	10	7	0	0	0	0.99806	1>2	0.000685694	0.121618	External alternative NAD(P)H-ubiquinone oxidoreductase B1%2C mitochondrial
3877	Mba08_g06180.1	LOCUS_007135-RA	15	14	24	0	1	2	0.998036	1>2	0.000692422	0.123343	Conserved hypothetical protein
4642	Mba02_g16240.1	LOCUS_001751-RA	25	16	22	0	2	0	0.99801	1>2	0.000705927	0.126827	Transcription elongation factor 1 homolog
6487	Mba05_g23050.1	LOCUS_024508-RA	69	44	47	3	4	16	0.998005	1>2	0.000712608	0.128569	ethylene-responsive transcription factor 2
3429	Mba11_g24200.1	LOCUS_021196-RA	10	12	6	0	0	0	0.997991	1>2	0.000719293	0.13032	Conserved hypothetical protein
3630	Mba01_g00090.1	LOCUS_016014-RA	12	19	8	0	0	0	0.997975	1>2	0.000725989	0.132081	Hypothetical protein
3960	Mba01_g02950.1	LOCUS_008105-RA	16	8	4	0	0	0	0.997947	1>2	0.000732758	0.133863	ethylene-responsive transcription factor 12-like
7680	Mba04_g29390.1	LOCUS_005313-RA	111	59	73	1	2	24	0.997858	1>2	0.00076014	0.141122	Conserved hypothetical protein
6156	Mba03_g00840.1	LOCUS_013116-RA	58	43	29	0	0	0	0.997754	1>2	0.000788968	0.148759	Protein ECERIFERUM 3
6556	Mba10_g24520.1	LOCUS_006724-RA	71	38	61	2	4	25	0.997628	1>2	0.000803732	0.152686	Putative choline kinase 2
7678	Mba11_g24250.1	LOCUS_026023-RA	111	65	77	2	7	40	0.997527	1>2	0.000819332	0.156793	65-kDa microtubule-associated protein 8
8762	Mba10_g03760.1	LOCUS_012869-RA	162	102	118	0	5	18	0.997458	1>2	0.000843522	0.163153	protein GPR107-like
4136	Mba07_g14630.1	LOCUS_024471-RA	18	17	13	0	0	3	0.99741	1>2	0.00085176	0.16532	Putative Alpha%2Calpha-trehalose-phosphate synthase [UDP-forming] 5
5324	Mba06_g14200.1	LOCUS_010356-RA	38	8	22	0	0	4	0.997283	1>2	0.000893351	0.17635	Conserved hypothetical protein
8017	Mba08_g14210.1	LOCUS_015882-RA	126	87	104	3	8	41	0.99707	1>2	0.000937763	0.188082	Conserved hypothetical protein
3281	Mba08_g00130.1	LOCUS_024090-RA	9	18	19	0	0	1	0.997068	1>2	0.000946707	0.190463	Putative calcium-binding protein CML36
4709	Mba06_g07770.1	LOCUS_006175-RA	26	16	26	0	2	0	0.996998	1>2	0.000973837	0.197704	Conserved hypothetical protein
13977	Mba01_g27410.1	LOCUS_020365-RA	1023	609	825	10	20	96	0.996991	1>2	0.000982804	0.200118	Signal peptide peptidase 2
9316	Mba01_g00640.1	LOCUS_024369-RA	195	119	143	5	5	45	0.99698	1>2	0.000991739	0.202534	Trifunctional UDP-glucose 4%2C6-dehydratase/UDP-4-keto-6-deoxy-D-glucose 3%2C5-epimerase/UDP-4-keto-L-rhamnose-reductase RHM1
4504	Mba04_g11470.1	LOCUS_003994-RA	23	4	5	0	0	0	0.99693	1>2	0.00101838	0.209791	Transport and Golgi organization 2-like protein
7057	Mba08_g19230.1	LOCUS_020839-RA	87	60	76	0	5	32	0.996852	1>2	0.00105432	0.219638	Ethylene-responsive transcription factor 4
7566	Mba06_g14640.1	LOCUS_015324-RA	107	67	93	0	6	31	0.996777	1>2	0.0010635	0.222153	Putative protein DGCR14
10177	Mba02_g10730.1	LOCUS_006654-RA	252	137	199	0	1	24	0.996721	1>2	0.00108198	0.227219	UPF0678 fatty acid-binding protein-like protein At1g79260
3619	Mba08_g08430.1	LOCUS_002230-RA	12	22	22	0	0	0	0.996543	1>2	0.0011013	0.232465	Putative Cytochrome b561 and DOMON domain-containing protein
7032	Mba02_g11760.1	LOCUS_007165-RA	86	27	59	0	0	0	0.9965	1>2	0.00111125	0.235152	Putative NDR1/HIN1-like protein 1
11480	Mba08_g32620.1	LOCUS_017663-RA	383	222	303	12	23	186	0.996462	1>2	0.00113122	0.240553	AP-5 complex subunit mu
3141	Mba07_g12640.1	LOCUS_001818-RA	8	14	5	0	0	0	0.996416	1>2	0.00114127	0.243274	Monothiol glutaredoxin-S2
5677	Mba09_g16210.1	LOCUS_023899-RA	46	25	50	0	1	17	0.996367	1>2	0.00116143	0.248745	Conserved hypothetical protein
3008	Mba07_g03380.1	LOCUS_019275-RA	7	15	6	0	0	0	0.996315	1>2	0.00117165	0.251513	Cationic amino acid transporter 5
6558	Mba03_g08580.1	LOCUS_016196-RA	71	55	75	2	4	21	0.996213	1>2	0.00121243	0.262621	Flavin-containing monooxygenase
5776	Mba06_g15750.1	LOCUS_014618-RA	48	13	36	0	0	6	0.996086	1>2	0.00127447	0.279577	7-deoxyloganetic acid glucosyltransferase
7182	Mba03_g20980.1	LOCUS_010288-RA	92	54	81	2	8	28	0.995828	1>2	0.00131763	0.291293	Glycosyltransferase
3958	Mba06_g12160.1	LOCUS_018861-RA	16	7	9	0	0	1	0.995828	1>2	0.00132852	0.29425	Putative Stress-response A/B barrel domain-containing protein UP3
8910	Mba08_g13720.1	LOCUS_007912-RA	171	117	160	4	6	38	0.9958	1>2	0.00133944	0.297214	Putative protein phosphatase 2C 60
8040	Mba08_g06730.1	LOCUS_010896-RA	127	77	118	0	1	23	0.995725	1>2	0.00138303	0.309083	Putative Formin-like protein
3621	Mba05_g26960.1	LOCUS_005577-RA	12	10	10	0	1	0	0.995719	1>2	0.00139385	0.312041	Leucine-rich repeat receptor protein kinase MSP1
6676	Mba03_g07920.1	LOCUS_003731-RA	74	35	83	0	0	0	0.995684	1>2	0.00140471	0.31501	Conserved hypothetical protein
3706	Mba03_g10050.1	LOCUS_009646-RA	13	5	14	0	1	0	0.995665	1>2	0.00141556	0.317979	transcription factor bHLH49
6850	Mba08_g02550.1	LOCUS_021544-RA	79	30	49	0	2	18	0.995597	1>2	0.00142658	0.320982	Protein PHLOEM PROTEIN 2-LIKE A10
6144	Mba04_g37620.1	LOCUS_024465-RA	58	47	47	0	1	23	0.995597	1>2	0.00143753	0.323972	Chromosome chr9 scaffold_7%2C whole genome shotgun sequence
4297	Mba08_g01670.1	LOCUS_025749-RA	20	4	20	0	1	1	0.995587	1>2	0.00144843	0.326955	Transcription factor WRKY33
4304	Mba07_g04370.1	LOCUS_021456-RA	20	18	10	1	0	0	0.995534	1>2	0.00145944	0.329961	Conserved hypothetical protein
7849	Mba04_g10780.1	LOCUS_005919-RA	119	86	109	0	2	25	0.995456	1>2	0.00147066	0.333006	Hypothetical protein
6067	Mba06_g14530.1	LOCUS_020202-RA	56	36	59	3	1	19	0.995426	1>2	0.00149298	0.339078	Rho guanine nucleotide exchange factor 8
4878	Mba05_g27690.1	LOCUS_001349-RA	29	7	11	0	1	0	0.995321	1>2	0.00150444	0.34217	Putative Os01g0870350 protein (Fragment)
6519	Mba05_g09420.1	LOCUS_022681-RA	70	33	54	0	0	23	0.995297	1>2	0.0015159	0.345264	Protein transport protein Sec61 subunit beta
4295	Mba01_g04630.1	LOCUS_009914-RA	20	6	20	0	1	2	0.995178	1>2	0.00153929	0.351537	Putative Zinc finger CCCH domain-containing protein 62
3689	Mba10_g06540.1	LOCUS_009606-RA	13	10	28	0	0	3	0.99512	1>2	0.00157437	0.360946	Conserved hypothetical protein
5415	Mba02_g05770.1	LOCUS_010588-RA	40	26	52	0	0	12	0.99481	1>2	0.00162322	0.373862	Conserved hypothetical protein
3171	Mba05_g27620.1	LOCUS_022088-RA	8	6	11	0	0	0	0.994783	1>2	0.001648	0.380378	Patellin-3
3010	Mba11_g15940.1	LOCUS_022266-RA	7	16	6	0	0	0	0.994724	1>2	0.00166047	0.383647	Dual specificity protein phosphatase PHS1
3155	Mba10_g09360.1	LOCUS_012827-RA	8	11	6	0	0	0	0.994722	1>2	0.00167286	0.3869	Putative transcription factor TCP8-like
9948	Mba06_g36440.1	LOCUS_012013-RA	235	146	201	6	16	124	0.994246	1>2	0.0017521	0.407243	Conserved hypothetical protein
6230	Mba05_g06000.1	LOCUS_023496-RA	60	58	45	0	0	2	0.99422	1>2	0.00176557	0.41067	Putative Beta-galactosidase
6231	Mba04_g33220.1	LOCUS_023496-RA	60	58	45	0	0	2	0.99422	1>2	0.00177895	0.414076	Beta-galactosidase 1
6700	Mba04_g13980.1	LOCUS_003552-RA	75	55	73	0	3	32	0.994138	1>2	0.00180595	0.420918	Putative WRKY transcription factor 4
8849	Mba03_g07330.1	LOCUS_001393-RA	167	85	142	2	1	7	0.994033	1>2	0.00181968	0.424374	Cysteine-rich repeat secretory protein 12
10500	Mba01_g05700.1	LOCUS_000218-RA	279	184	248	4	7	43	0.993981	1>2	0.00183349	0.427838	Sucrose transport protein SUT2
6528	Mba04_g07450.1	LOCUS_011425-RA	70	53	43	0	3	10	0.993909	1>2	0.00186124	0.434773	Putative Stem-specific protein TSJT1
10434	Mba10_g06360.1	LOCUS_022123-RA	273	159	237	6	11	67	0.993874	1>2	0.00187513	0.438236	Two-component response regulator
6194	Mba09_g22260.1	LOCUS_012196-RA	59	42	44	0	2	0	0.993866	1>2	0.00188896	0.441682	Conserved hypothetical protein
11583	Mba08_g21620.1	LOCUS_012979-RA	397	251	320	6	25	163	0.993858	1>2	0.00190273	0.445111	peptide-N4-(N-acetyl-beta- glucosaminyl)asparagine amidase A-like
6974	Mba08_g13830.1	LOCUS_005182-RA	84	37	54	0	6	22	0.993847	1>2	0.00191644	0.448525	Putative U11/U12 small nuclear ribonucleoprotein 25 kDa protein
6072	Mba10_g21050.1	LOCUS_011279-RA	56	18	32	0	3	11	0.993737	1>2	0.00194395	0.455352	CBL-interacting serine/threonine-protein kinase 5
6229	Mba03_g08320.1	LOCUS_002297-RA	60	24	32	0	2	3	0.993669	1>2	0.00197181	0.462212	Conserved hypothetical protein
5727	Mba09_g16240.1	LOCUS_006985-RA	47	14	31	0	0	12	0.992926	1>2	0.00209317	0.491012	Myb-related protein 306
6290	Mba04_g28810.1	LOCUS_010486-RA	62	27	51	0	6	16	0.992862	1>2	0.00210879	0.494645	Serine/threonine-protein kinase PCRK1
4483	Mba04_g09210.1	LOCUS_000815-RA	23	28	35	0	0	8	0.992814	1>2	0.00215545	0.505452	Putative sarcosine oxidase
3623	Mba03_g02000.1	LOCUS_009286-RA	12	6	6	0	0	0	0.992778	1>2	0.00217094	0.509023	Putative protein BONZAI 1-like
3519	Mba06_g10750.1	LOCUS_008781-RA	11	7	6	0	0	0	0.992778	1>2	0.00218634	0.512569	Transmembrane emp24 domain-containing protein p24delta3
3288	Mba06_g37500.1	LOCUS_006793-RA	9	8	7	0	0	0	0.992777	1>2	0.00220165	0.51609	Hexose carrier protein HEX6
2873	Mba08_g13040.1	LOCUS_001934-RA	6	6	12	0	0	0	0.992754	1>2	0.00221693	0.519596	Delta(24)-sterol reductase
4143	Mba08_g01770.1	LOCUS_005480-RA	18	14	3	0	0	0	0.992407	1>2	0.00223317	0.523244	myb-related protein B-like
13218	Mba07_g13340.1	LOCUS_024898-RA	702	443	561	14	43	213	0.992376	1>2	0.00224941	0.526878	Receptor-like protein kinase HSL1
7263	Mba06_g35740.1	LOCUS_016552-RA	95	38	55	0	3	20	0.992279	1>2	0.00229826	0.537729	calmodulin-like protein 7
11652	Mba01_g02660.1	LOCUS_003113-RA	404	253	303	11	24	205	0.992271	1>2	0.00231442	0.541302	Eukaryotic translation initiation factor NCBP
5416	Mba11_g00810.1	LOCUS_014186-RA	40	31	37	0	5	12	0.992183	1>2	0.0023469	0.548433	Pentatricopeptide repeat-containing protein
3276	Mba04_g03410.1	LOCUS_015293-RA	9	16	12	0	0	2	0.992136	1>2	0.00236318	0.551984	scarecrow-like protein 15
11218	Mba06_g34620.1	LOCUS_007861-RA	350	218	293	13	30	164	0.992118	1>2	0.00237941	0.555515	Peroxisomal nicotinamide adenine dinucleotide carrier
4222	Mba09_g18090.1	LOCUS_023259-RA	19	27	13	0	0	0	0.991995	1>2	0.00241219	0.562586	Putative cyclin-D1-binding protein 1 homolog
9334	Mba09_g23670.1	LOCUS_007948-RA	196	138	146	0	4	19	0.991936	1>2	0.00242867	0.566113	Putative Replication protein A 70 kDa DNA-binding subunit A
6286	Mba02_g07170.1	LOCUS_002395-RA	62	37	57	0	3	27	0.991588	1>2	0.00252851	0.587118	Putative Zinc finger CCCH domain-containing protein ZFN-like
3269	Mba11_g02750.1	LOCUS_007423-RA	9	17	11	0	0	2	0.991534	1>2	0.00254548	0.590613	Putative inactive leucine-rich repeat receptor kinase XIAO
11860	Mba06_g37120.1	LOCUS_009055-RA	431	265	372	8	28	165	0.991399	1>2	0.00256273	0.594135	receptor-like serine/threonine-protein kinase NCRK isoform X2
7417	Mba10_g03840.1	LOCUS_014413-RA	101	43	54	0	2	6	0.991398	1>2	0.00257988	0.597626	Hypothetical protein
5896	Mba09_g23600.1	LOCUS_000811-RA	51	48	30	0	0	0	0.991333	1>2	0.00259713	0.601113	Conserved hypothetical protein
3795	Mba09_g17150.1	LOCUS_015374-RA	14	0	10	0	0	0	0.991197	1>2	0.00263198	0.608089	RING-H2 finger protein ATL80
4214	Mba06_g36460.1	LOCUS_012016-RA	19	24	10	0	0	2	0.99109	1>2	0.00264961	0.61158	Conserved hypothetical protein
5138	Mba05_g24150.1	LOCUS_028833-RA	34	6	31	0	0	0	0.991087	1>2	0.00266715	0.615042	Indole-3-acetic acid-induced protein ARG7
4568	Mba03_g17930.1	LOCUS_002190-RA	24	21	10	0	1	3	0.991057	1>2	0.00268468	0.618485	Cytochrome P450 71A1
14340	Mba06_g03160.1	LOCUS_014739-RA	1389	712	1079	2	6	22	0.990694	1>2	0.002721	0.625489	Auxin response factor
11248	Mba02_g05110.1	LOCUS_007767-RA	354	188	259	10	16	133	0.990608	1>2	0.00275781	0.632484	U4/U6.U5 tri-snRNP-associated protein 2-like
4711	Mba04_g13680.1	LOCUS_015812-RA	26	30	14	0	0	0	0.990398	1>2	0.00283166	0.646273	Pentatricopeptide repeat-containing protein
8721	Mba01_g09550.1	LOCUS_005385-RA	160	110	154	2	5	48	0.990176	1>2	0.00288795	0.656525	UDP-galactose transporter 1
5366	Mba05_g22360.1	LOCUS_006600-RA	39	16	41	0	2	12	0.990034	1>2	0.00290708	0.659948	Conserved hypothetical protein
9008	Mba11_g22160.1	LOCUS_001994-RA	177	87	94	0	0	0	0.990002	1>2	0.00296403	0.670036	Zinc finger CCCH domain-containing protein 33
2907	Mba06_g11430.1	LOCUS_024073-RA	6	9	8	0	0	0	0.990001	1>2	0.00298284	0.673335	Putative uncharacterized endoplasmic reticulum membrane protein C16E8.02-like
3291	Mba10_g09140.1	LOCUS_010441-RA	9	10	4	0	0	0	0.98995	1>2	0.00302031	0.679854	RING-type E3 ubiquitin transferase
6765	Mba03_g10210.1	LOCUS_020710-RA	77	30	43	0	1	20	0.989669	1>2	0.00311529	0.69594	LRR receptor-like serine/threonine-protein kinase
4151	Mba04_g35650.1	LOCUS_026993-RA	18	4	28	0	0	0	0.989439	1>2	0.00315359	0.702262	Putative disease resistance protein At1g12290
10220	Mba06_g28910.1	LOCUS_017748-RA	255	113	151	0	0	0	0.988946	1>2	0.00329165	0.724143	Receptor like protein kinase S.2
8288	Mba09_g11300.1	LOCUS_008156-RA	138	91	120	2	1	33	0.988866	1>2	0.00331171	0.727215	Peroxisomal nicotinamide adenine dinucleotide carrier
7105	Mba08_g17860.1	LOCUS_022508-RA	89	39	60	1	2	33	0.98852	1>2	0.00343405	0.74536	Conserved hypothetical protein
6328	Mba08_g15470.1	LOCUS_022414-RA	63	22	46	2	0	7	0.988204	1>2	0.00345506	0.748364	Putative leucine-rich repeat receptor-like protein kinase At5g49770
4512	Mba03_g08970.1	LOCUS_015688-RA	23	8	9	0	2	0	0.988179	1>2	0.00347603	0.751339	Putative NBS-type resistance protein RGC2
4981	Mba09_g25500.1	LOCUS_009006-RA	31	18	32	0	0	11	0.988129	1>2	0.00353867	0.760088	Conserved hypothetical protein
5856	Mba10_g12400.1	LOCUS_025942-RA	50	30	46	2	5	16	0.987752	1>2	0.00364408	0.774278	Pseudo histidine-containing phosphotransfer protein 2
7804	Mba05_g02490.1	LOCUS_018526-RA	117	59	77	2	1	31	0.987576	1>2	0.00370787	0.782546	Conserved hypothetical protein
6068	Mba06_g10950.1	LOCUS_019446-RA	56	55	51	0	3	18	0.98752	1>2	0.00375034	0.787929	Putative RING-H2 finger protein ATL52
4984	Mba06_g14310.1	LOCUS_008583-RA	31	15	40	0	3	8	0.986893	1>2	0.00388113	0.803778	enolase-phosphatase E1-like
7949	Mba04_g35940.1	LOCUS_010154-RA	123	65	107	0	1	29	0.986749	1>2	0.00392545	0.80892	Conserved hypothetical protein
4212	Mba06_g32840.1	LOCUS_017137-RA	19	25	14	0	1	4	0.986312	1>2	0.00397119	0.814073	Putative membrane protein YOL092W
3145	Mba11_g11740.1	LOCUS_004418-RA	8	4	10	0	0	0	0.986239	1>2	0.00399433	0.816632	desiccation-related protein PCC13-62-like
2564	Mba08_g09030.1	LOCUS_014223-RA	4	10	8	0	0	0	0.986011	1>2	0.00401791	0.819197	Conserved hypothetical protein
5680	Mba01_g02630.1	LOCUS_003115-RA	46	23	56	1	0	7	0.985915	1>2	0.00404159	0.821744	Conserved hypothetical protein
2881	Mba01_g09600.1	LOCUS_005379-RA	6	2	14	0	0	0	0.985847	1>2	0.00408887	0.826747	Amino acid permease 2
4506	Mba09_g05920.1	LOCUS_005441-RA	23	3	4	0	0	0	0.985843	1>2	0.00411239	0.8292	zinc finger protein MAGPIE-like
7158	Mba08_g31400.1	LOCUS_012948-RA	91	41	89	0	1	15	0.985755	1>2	0.00415934	0.834018	Putative ELL-associated factor 1
3965	Mba04_g22050.1	LOCUS_016216-RA	16	2	4	0	0	0	0.985751	1>2	0.00418275	0.836383	Pentatricopeptide repeat-containing protein At5g39350
3425	Mba02_g15360.1	LOCUS_018704-RA	10	10	2	0	0	0	0.985525	1>2	0.00425345	0.843355	LOB domain-containing protein 41
6903	Mba06_g23550.1	LOCUS_029669-RA	81	31	46	0	5	18	0.985481	1>2	0.00427705	0.84563	septum-promoting GTP-binding protein 1-like isoform X1
6256	Mba10_g26990.1	LOCUS_015394-RA	61	36	51	0	5	24	0.985412	1>2	0.00432413	0.850094	Transcriptional adapter 1
3527	Mba10_g25040.1	LOCUS_019416-RA	11	0	11	0	0	0	0.985381	1>2	0.00434764	0.852285	Putative Rho GDP-dissociation inhibitor 1
13952	Mba04_g36970.1	LOCUS_011782-RA	1009	572	765	0	9	25	0.985296	1>2	0.00437123	0.854457	Non-lysosomal glucosylceramidase
4929	Mba08_g08800.1	LOCUS_013029-RA	30	15	34	2	2	6	0.985293	1>2	0.00439472	0.856598	Auxin efflux carrier component 1a
6350	Mba11_g13820.1	LOCUS_000684-RA	64	21	55	0	2	6	0.985292	1>2	0.0044181	0.858707	Pectinesterase 3
6040	Mba04_g39600.1	LOCUS_011871-RA	55	19	45	2	3	10	0.98501	1>2	0.00448872	0.864916	Conserved hypothetical protein
8465	Mba01_g09180.1	LOCUS_001336-RA	147	105	110	1	4	39	0.984979	1>2	0.00453591	0.868942	ABSCISIC ACID-INSENSITIVE 5-like protein 7
3006	Mba07_g16860.1	LOCUS_017428-RA	7	14	8	0	1	0	0.984946	1>2	0.00455944	0.870915	Nascent polypeptide-associated complex subunit alpha-like protein
4045	Mba05_g11440.1	LOCUS_004445-RA	17	11	28	0	2	3	0.984931	1>2	0.0045829	0.87286	Putative LRR receptor-like serine/threonine-protein kinase At1g14390
7387	Mba10_g06160.1	LOCUS_021771-RA	100	79	94	0	6	23	0.984781	1>2	0.00465331	0.878558	serine/threonine-protein kinase CDG1-like isoform X1
4641	Mba05_g10730.1	LOCUS_000628-RA	25	11	4	0	0	2	0.984751	1>2	0.00467675	0.880409	protein DA1-related 2 isoform X1
4438	Mba06_g23520.1	LOCUS_014272-RA	22	2	11	0	0	2	0.984553	1>2	0.00470052	0.882257	Putative Vascular-related unknown protein 1
5183	Mba03_g14870.1	LOCUS_021659-RA	35	18	18	0	4	4	0.984548	1>2	0.0047242	0.884076	Serine/threonine-protein kinase PCRK1
6255	Mba10_g23710.1	LOCUS_014502-RA	61	46	52	0	4	28	0.984502	1>2	0.00474788	0.885873	Serine incorporator 3
4366	Mba10_g12810.1	LOCUS_009806-RA	21	19	39	0	0	8	0.984225	1>2	0.00481923	0.891144	Conserved hypothetical protein
7720	Mba09_g13450.1	LOCUS_002042-RA	113	68	105	0	8	43	0.98389	1>2	0.00484382	0.892898	E3 ubiquitin ligase BIG BROTHER-related-like
5507	Mba11_g23620.1	LOCUS_010947-RA	42	36	32	0	1	18	0.983737	1>2	0.00491746	0.898014	Pentatricopeptide repeat-containing protein At2g27610
5603	Mba04_g21680.1	LOCUS_024443-RA	44	7	25	0	0	0	0.983607	1>2	0.00494224	0.899686	E3 ubiquitin-protein ligase RHA1B
6729	Mba10_g12080.1	LOCUS_018118-RA	76	55	79	2	3	39	0.983602	1>2	0.00496693	0.901331	Phosphatidylinositol:ceramide inositolphosphotransferase
7803	Mba01_g17710.1	LOCUS_020854-RA	117	64	65	2	5	32	0.983359	1>2	0.00499204	0.902973	Conserved hypothetical protein
5511	Mba06_g20370.1	LOCUS_009453-RA	42	46	49	0	2	14	0.983126	1>2	0.00506774	0.907782	Sodium/hydrogen exchanger 2
3144	Mba02_g12210.1	LOCUS_004035-RA	8	12	2	0	0	0	0.983045	1>2	0.00511827	0.91088	Conserved hypothetical protein
6952	Mba11_g08600.1	LOCUS_010411-RA	83	32	35	0	0	2	0.982894	1>2	0.00514372	0.912404	Receptor-like protein kinase THESEUS 1
3129	Mba05_g06050.1	LOCUS_017971-RA	8	8	18	0	0	2	0.982834	1>2	0.00521977	0.916837	Cysteine-rich receptor-like protein kinase 3
13083	Mba08_g18780.1	LOCUS_004676-RA	667	390	533	27	63	325	0.98213	1>2	0.0052718	0.919739	Signal peptide peptidase-like 2
5410	Mba09_g21820.1	LOCUS_015134-RA	40	32	56	0	0	14	0.982107	1>2	0.00529826	0.921175	Chromatin remodeling protein EBS
9333	Mba10_g26420.1	LOCUS_025230-RA	196	135	173	2	10	71	0.982003	1>2	0.00532483	0.922594	Ubiquitin carboxyl-terminal hydrolase 4
7670	Mba03_g10290.1	LOCUS_003178-RA	111	72	95	3	4	57	0.981645	1>2	0.00540549	0.926757	Amino acid permease 2
4638	Mba06_g14230.1	LOCUS_010359-RA	25	6	15	0	0	4	0.981496	1>2	0.00543267	0.928112	Transcription factor bHLH144
2125	Mba05_g03670.1	LOCUS_020398-RA	2	10	12	0	0	0	0.981417	1>2	0.00548688	0.930754	Casein kinase 1
4513	Mba11_g20150.1	LOCUS_016501-RA	23	18	39	0	1	0	0.981133	1>2	0.00554174	0.933336	Butyrate--CoA ligase AAE11%2C peroxisomal
3633	Mba06_g28020.1	LOCUS_025871-RA	12	2	7	0	0	0	0.980968	1>2	0.00559701	0.935849	major pollen allergen Ole e 10-like
3515	Mba06_g34990.1	LOCUS_002635-RA	11	5	11	1	0	0	0.980955	1>2	0.00562451	0.937071	dof zinc finger protein DOF5.1-like isoform X1
3954	Mba02_g14290.1	LOCUS_010312-RA	16	14	4	0	0	2	0.980813	1>2	0.00565219	0.938278	Conserved hypothetical protein
2993	Mba02_g11900.1	LOCUS_003490-RA	7	7	13	0	1	0	0.980796	1>2	0.00567979	0.939463	Conserved hypothetical protein
9879	Mba10_g20730.1	LOCUS_026742-RA	230	142	212	4	15	66	0.980337	1>2	0.00576338	0.942926	Putative receptor-like serine/threonine-protein kinase At5g57670
6623	Mba09_g13290.1	LOCUS_022550-RA	73	43	82	2	4	34	0.979926	1>2	0.00582044	0.945177	Conserved hypothetical protein
5230	Mba07_g07090.1	LOCUS_008316-RA	36	8	27	0	1	8	0.979763	1>2	0.00587807	0.947366	GDP-mannose 3%2C5-epimerase 1
6488	Mba09_g21680.1	LOCUS_001595-RA	69	20	45	0	2	14	0.979455	1>2	0.00599427	0.951544	Conserved hypothetical protein
3393	Mba01_g13310.1	LOCUS_015930-RA	10	20	11	0	0	3	0.979137	1>2	0.00602383	0.952555	UDP-URONIC ACID TRANSPORTER 1
7124	Mba07_g04730.1	LOCUS_021467-RA	90	47	51	0	7	21	0.978752	1>2	0.00608373	0.95454	Protein GAL3
7464	Mba09_g22760.1	LOCUS_016900-RA	103	54	95	0	7	44	0.97841	1>2	0.00611438	0.955522	BTB/POZ domain-containing protein At3g50780
4941	Mba07_g09910.1	LOCUS_011089-RA	30	13	5	0	0	0	0.978263	1>2	0.00620629	0.958356	Monothiol glutaredoxin-S3
4060	Mba01_g28170.1	LOCUS_015350-RA	17	21	38	0	0	0	0.978196	1>2	0.00623688	0.959264	auxin-induced protein 6B-like
4430	Mba09_g08530.1	LOCUS_001032-RA	22	31	20	0	0	8	0.978164	1>2	0.0062674	0.960153	Putative Protein RAE1
6733	Mba01_g11330.1	LOCUS_002363-RA	76	28	41	0	2	24	0.978139	1>2	0.00629786	0.961025	Putative protein phosphatase 2C 44
3616	Mba06_g11550.1	LOCUS_006435-RA	12	11	10	0	1	1	0.977568	1>2	0.00642058	0.964362	ethylene-responsive transcription factor 1-like
5555	Mba02_g15620.1	LOCUS_019132-RA	43	33	57	2	3	20	0.976904	1>2	0.00651456	0.966732	Putative F-box/kelch-repeat protein SKIP6
4755	Mba11_g14640.1	LOCUS_018070-RA	27	23	36	0	1	12	0.976845	1>2	0.00657842	0.968254	Putative polygalacturonase At3g15720
7717	Mba03_g14540.1	LOCUS_015892-RA	113	59	92	0	9	49	0.976538	1>2	0.00667404	0.97042	Acetate/butyrate--CoA ligase AAE7%2C peroxisomal
11073	Mba08_g19220.1	LOCUS_025417-RA	337	165	269	10	22	157	0.976062	1>2	0.00670692	0.971128	Putative protein phosphatase 2C 62
5092	Mba03_g09820.1	LOCUS_007903-RA	33	25	12	0	1	3	0.975826	1>2	0.00677276	0.972501	Zinc finger AN1 domain-containing stress-associated protein 12
4218	Mba01_g00410.1	LOCUS_016185-RA	19	0	14	0	0	0	0.975805	1>2	0.00680576	0.973166	Putative U-box domain-containing protein 4
7359	Mba07_g21540.1	LOCUS_020974-RA	99	68	103	2	9	50	0.975666	1>2	0.00683889	0.973819	transcription factor GAMYB-like isoform X1
7848	Mba06_g36240.1	LOCUS_018423-RA	119	62	120	2	3	30	0.975559	1>2	0.00687211	0.974459	ADP%2CATP carrier protein ER-ANT1
3874	Mba05_g19230.1	LOCUS_000499-RA	15	11	13	0	1	2	0.975429	1>2	0.00693864	0.975699	Conserved hypothetical protein
6560	Mba06_g00080.1	LOCUS_020014-RA	71	22	47	0	1	18	0.975301	1>2	0.00700493	0.976881	F-box protein SKIP8
8110	Mba07_g03120.1	LOCUS_006827-RA	130	59	91	0	2	34	0.975252	1>2	0.00703809	0.977453	Auxin-responsive protein
14762	Mba07_g03650.1	LOCUS_018081-RA	2532	1605	2003	28	80	766	0.974707	1>2	0.00707215	0.978024	Cullin-1
4141	Mba10_g13840.1	LOCUS_015263-RA	18	0	10	0	0	1	0.97462	1>2	0.00710624	0.978581	Conserved hypothetical protein
5599	Mba10_g07230.1	LOCUS_023709-RA	44	10	29	0	2	4	0.974256	1>2	0.00720919	0.980187	Putative cell morphogenesis protein PAG1 isoform X2
3894	Mba10_g21930.1	LOCUS_025816-RA	15	1	21	0	0	0	0.974153	1>2	0.00724364	0.980699	Galactoside 2-alpha-L-fucosyltransferase
5521	Mba06_g31010.1	LOCUS_025354-RA	42	7	16	0	0	0	0.974011	1>2	0.00731265	0.981689	Acidic mammalian chitinase
6484	Mba05_g14680.1	LOCUS_013806-RA	69	45	37	0	6	22	0.973979	1>2	0.00734704	0.982165	GATA transcription factor
3287	Mba08_g30490.1	LOCUS_004875-RA	9	6	5	0	0	0	0.973648	1>2	0.00738191	0.982635	RING-type E3 ubiquitin transferase
3002	Mba09_g07360.1	LOCUS_013813-RA	7	9	4	0	0	0	0.973605	1>2	0.00741673	0.983094	Putative carboxylesterase 18
3787	Mba05_g18310.1	LOCUS_009135-RA	14	2	4	0	0	0	0.973507	1>2	0.00748622	0.983976	Cytochrome P450 94C1
4206	Mba04_g00200.1	LOCUS_030607-RA	19	25	25	0	1	8	0.973499	1>2	0.00752086	0.984401	Putative RING-H2 finger protein ATL69
3284	Mba05_g23780.1	LOCUS_000122-RA	9	9	2	0	0	0	0.973339	1>2	0.00755566	0.984817	AAA-ATPase At4g25835
3165	Mba04_g31960.1	LOCUS_019184-RA	8	10	2	0	0	0	0.973035	1>2	0.00762543	0.98562	Cysteine-rich repeat secretory protein 12
7054	Mba03_g19310.1	LOCUS_008525-RA	87	40	71	2	1	36	0.972964	1>2	0.00766053	0.986009	BSD domain-containing protein 1-like
3786	Mba09_g07540.1	LOCUS_003137-RA	14	0	6	0	0	0	0.972633	1>2	0.0076961	0.986392	Putative Pathogen-related protein
6845	Mba11_g13530.1	LOCUS_006209-RA	79	58	88	3	1	23	0.972393	1>2	0.00773198	0.986768	Ubiquitin thioesterase
4644	Mba08_g18140.1	LOCUS_013907-RA	25	10	19	0	3	0	0.971459	1>2	0.00791477	0.988531	Conserved hypothetical protein
12974	Mba08_g00550.1	LOCUS_007322-RA	638	327	472	12	32	268	0.971108	1>2	0.0080259	0.989493	ADP-ribosylation factor GTPase-activating protein AGD3
3886	Mba06_g32640.1	LOCUS_004015-RA	15	4	1	0	0	0	0.971066	1>2	0.00806297	0.989797	Putative WRKY transcription factor 22-like
4820	Mba08_g26130.1	LOCUS_007156-RA	28	13	18	0	0	7	0.970832	1>2	0.00810033	0.990095	Peroxidase
6802	Mba10_g24350.1	LOCUS_014393-RA	78	54	53	0	0	28	0.970656	1>2	0.00817514	0.990667	protein YLS9
5287	Mba11_g05340.1	LOCUS_023921-RA	37	4	21	0	0	0	0.970632	1>2	0.00821245	0.990941	Putative Glutaredoxin-C1
4055	Mba06_g19790.1	LOCUS_024664-RA	17	3	12	0	0	2	0.970626	1>2	0.00824964	0.991207	Putative disease resistance RPP13-like protein 1
4380	Mba01_g05310.1	LOCUS_003911-RA	21	19	6	0	0	4	0.970622	1>2	0.00828671	0.991465	protein MIZU-KUSSEI 1
5520	Mba01_g27870.1	LOCUS_002301-RA	42	30	67	0	0	0	0.970574	1>2	0.00832373	0.991716	Hypothetical protein
4439	Mba04_g09100.1	LOCUS_027617-RA	22	9	13	0	2	2	0.970391	1>2	0.00836094	0.991962	Transcription factor MYB44
3956	Mba01_g22530.1	LOCUS_006892-RA	16	0	10	0	0	1	0.970189	1>2	0.00839838	0.992201	Exopolygalacturonase (Fragment)
4054	Mba02_g05270.1	LOCUS_027499-RA	17	13	14	1	1	2	0.970159	1>2	0.00847293	0.99266	CDPK-related kinase 3
7997	Mba05_g03390.1	LOCUS_014805-RA	125	56	80	3	0	19	0.970003	1>2	0.00854752	0.993093	Conserved hypothetical protein
3635	Mba09_g17040.1	LOCUS_026886-RA	12	7	13	0	2	0	0.969704	1>2	0.00862214	0.993504	LIM domain-containing protein WLIM1
4515	Mba01_g09700.1	LOCUS_022628-RA	23	10	13	0	3	0	0.969585	1>2	0.00865971	0.993701	Auxin efflux carrier component 6
4385	Mba09_g21080.1	LOCUS_016599-RA	21	6	2	0	0	1	0.969403	1>2	0.00869747	0.993894	Auxin-induced protein 10A5
4933	Mba03_g17360.1	LOCUS_013615-RA	30	19	16	0	4	4	0.969397	1>2	0.00873511	0.994081	Putative WRKY transcription factor 41
6220	Mba08_g27880.1	LOCUS_016895-RA	60	41	61	0	2	32	0.969109	1>2	0.00884834	0.994611	Glutamate--cysteine ligase
5240	Mba11_g10690.1	LOCUS_021664-RA	36	35	25	0	2	2	0.96892	1>2	0.00892384	0.99494	30S ribosomal protein S21%2C chloroplastic
13699	Mba09_g15030.1	LOCUS_001959-RA	887	563	767	8	29	130	0.968693	1>2	0.00899971	0.995252	Dual specificity protein phosphatase PHS1
12573	Mba04_g12450.1	LOCUS_001901-RA	544	267	413	15	40	279	0.968552	1>2	0.00903776	0.995401	Conserved hypothetical protein
9014	Mba06_g19400.1	LOCUS_006642-RA	178	111	158	2	11	97	0.968496	1>2	0.00907577	0.995546	solute carrier family 35 member F1-like
13860	Mba10_g15630.1	LOCUS_025068-RA	965	529	702	16	63	420	0.968002	1>2	0.00915247	0.995825	Transmembrane 9 superfamily member
4501	Mba05_g18850.1	LOCUS_025865-RA	23	14	8	0	2	2	0.967822	1>2	0.00922983	0.996089	E3 ubiquitin-protein ligase ORTHRUS 2
3893	Mba08_g21180.1	LOCUS_024045-RA	15	11	14	0	3	0	0.967542	1>2	0.00926881	0.996216	Conserved hypothetical protein
10154	Mba05_g09320.1	LOCUS_013381-RA	250	168	204	11	11	101	0.967158	1>2	0.00934724	0.99646	inactive receptor-like serine/threonine-protein kinase At2g40270
9129	Mba04_g19090.1	LOCUS_011552-RA	184	96	161	3	4	64	0.967083	1>2	0.00938659	0.996576	Putative ATP-dependent DNA helicase 2 subunit KU70
6003	Mba09_g16010.1	LOCUS_010580-RA	54	38	38	3	2	21	0.966853	1>2	0.0094653	0.996799	Putative SWI/SNF-related matrix-associated actin-dependent regulator of chromatin subfamily A member 3-like 1
3514	Mba08_g09930.1	LOCUS_002176-RA	11	23	9	0	0	0	0.966713	1>2	0.00962239	0.997203	Conserved hypothetical protein
13210	Mba08_g17990.1	LOCUS_024309-RA	700	412	585	0	8	13	0.966651	1>2	0.00966154	0.997297	AMSH-like ubiquitin thioesterase 1
12198	Mba06_g17050.1	LOCUS_013143-RA	479	309	386	26	46	270	0.966318	1>2	0.00974031	0.997475	Glucose-6-phosphate 1-dehydrogenase
4444	Mba02_g05400.1	LOCUS_008529-RA	22	5	2	0	0	0	0.966178	1>2	0.00981907	0.997643	Hypothetical protein
9761	Mba08_g28900.1	LOCUS_007215-RA	222	151	200	2	13	84	0.965767	1>2	0.00985903	0.997724	Cytosolic Fe-S cluster assembly factor NBP35
5279	Mba10_g25710.1	LOCUS_008905-RA	37	46	43	0	0	9	0.965412	1>2	0.00989943	0.997802	Conserved hypothetical protein
8264	Mba05_g10690.1	LOCUS_000634-RA	137	88	126	1	12	54	0.96519	1>2	0.00998029	0.997952	transcription initiation factor IIA subunit 1-like
10042	Mba03_g05000.1	LOCUS_012748-RA	242	166	197	3	8	90	0.96512	1>2	0.010061	0.998093	Protein phosphatase 2C (PP2C)-like domain
8681	Mba04_g28560.1	LOCUS_015588-RA	158	107	131	0	3	48	0.96444	1>2	0.0101841	0.998288	Conserved hypothetical protein
2714	Mba10_g23790.1	LOCUS_011010-RA	5	14	8	0	1	0	0.963691	1>2	0.0102675	0.99841	Receptor-like protein kinase 2
3176	Mba05_g15310.1	LOCUS_023642-RA	8	5	6	0	0	0	0.963278	1>2	0.01031	0.998468	Putative E3 ubiquitin-protein ligase RHA1B
2995	Mba08_g30380.1	LOCUS_004865-RA	7	3	9	0	0	0	0.963273	1>2	0.0103524	0.998524	Conserved hypothetical protein
2905	Mba02_g09040.1	LOCUS_022315-RA	6	8	5	0	0	0	0.963261	1>2	0.0103947	0.998578	Expansin-A15
5367	Mba04_g04500.1	LOCUS_021390-RA	39	24	33	4	0	12	0.963201	1>2	0.010437	0.998631	Conserved hypothetical protein
3702	Mba09_g16320.1	LOCUS_006990-RA	13	2	4	0	0	0	0.963199	1>2	0.0104791	0.998681	NAC domain-containing protein 100-like
3164	Mba07_g21390.1	LOCUS_019071-RA	8	1	10	0	0	0	0.963196	1>2	0.0105211	0.99873	transcription factor bHLH106-like
2589	Mba06_g18620.1	LOCUS_022083-RA	4	10	5	0	0	0	0.963035	1>2	0.0106049	0.998822	transcription repressor OFP6
3172	Mba01_g01030.1	LOCUS_022487-RA	8	9	2	0	0	0	0.962997	1>2	0.0106468	0.998865	E3 ubiquitin-protein ligase ATL41-like
3627	Mba03_g17350.1	LOCUS_013616-RA	12	0	7	0	0	0	0.962916	1>2	0.0106887	0.998907	GABA transporter 1
14339	Mba08_g24270.1	LOCUS_014739-RA	1389	712	1079	0	0	26	0.962821	1>2	0.0107306	0.998948	Auxin response factor
13907	Mba01_g17330.1	LOCUS_005434-RA	989	529	732	10	38	306	0.962779	1>2	0.0107725	0.998987	Serine/threonine-protein kinase EDR1
3703	Mba09_g13900.1	LOCUS_008649-RA	13	0	6	0	0	0	0.962709	1>2	0.0108143	0.999025	Conserved hypothetical protein
4712	Mba04_g31940.1	LOCUS_019185-RA	26	31	49	0	0	0	0.962504	1>2	0.0108563	0.999061	Trehalose-phosphate phosphatase A
4701	Mba04_g19950.1	LOCUS_005966-RA	26	12	10	0	1	4	0.962444	1>2	0.0108983	0.999097	Putative Exocyst complex component EXO70B1
7031	Mba02_g07020.1	LOCUS_001285-RA	86	35	39	0	1	0	0.962196	1>2	0.0109825	0.999164	zinc finger protein 1-like
7598	Mba07_g25960.1	LOCUS_018790-RA	108	57	112	0	3	29	0.961889	1>2	0.0111091	0.999255	BTB/POZ domain-containing protein NPY2
5041	Mba06_g09580.1	LOCUS_006905-RA	32	37	28	0	2	3	0.961069	1>2	0.0111524	0.999284	CBL-interacting protein kinase 18
6806	Mba04_g18230.1	LOCUS_027692-RA	78	22	54	0	1	10	0.960555	1>2	0.0112827	0.999365	Inositol-tetrakisphosphate 1-kinase
11243	Mba03_g15850.1	LOCUS_016597-RA	353	173	286	7	25	162	0.960338	1>2	0.0113702	0.999415	Conserved hypothetical protein
4935	Mba09_g10510.1	LOCUS_015584-RA	30	42	35	0	0	4	0.95993	1>2	0.0114145	0.999438	Metacaspase-5
11019	Mba05_g22330.1	LOCUS_006598-RA	331	213	257	13	29	188	0.959928	1>2	0.0114587	0.999461	RRP15-like protein isoform X2
9112	Mba05_g02390.1	LOCUS_024417-RA	183	106	168	1	6	63	0.959633	1>2	0.0115471	0.999503	Inositol transporter 4
6738	Mba06_g27050.1	LOCUS_027062-RA	76	62	48	2	2	14	0.959586	1>2	0.0115913	0.999523	Periodic tryptophan protein 2
5849	Mba07_g24080.1	LOCUS_017458-RA	50	49	44	0	1	25	0.959434	1>2	0.0116797	0.999561	F-box protein SKIP8
4046	Mba05_g30770.1	LOCUS_025464-RA	17	19	12	0	2	3	0.9594	1>2	0.0117239	0.999579	Fasciclin-like arabinogalactan protein 4
11857	Mba08_g15060.1	LOCUS_010188-RA	430	263	381	6	19	171	0.958896	1>2	0.0117687	0.999596	Phosphomevalonate kinase%2C peroxisomal
5892	Mba11_g06720.1	LOCUS_006936-RA	51	31	27	0	6	14	0.958337	1>2	0.0119484	0.999659	Protein ELC
3957	Mba08_g06790.1	LOCUS_015941-RA	16	11	4	0	1	1	0.95808	1>2	0.0120388	0.999687	Os04g0633800 protein
4636	Mba10_g09760.1	LOCUS_020574-RA	25	13	19	0	1	6	0.957986	1>2	0.012084	0.9997	Ras-related protein RABA2a
9315	Mba10_g12490.1	LOCUS_024369-RA	195	119	143	9	7	51	0.957361	1>2	0.0121753	0.999725	Trifunctional UDP-glucose 4%2C6-dehydratase/UDP-4-keto-6-deoxy-D-glucose 3%2C5-epimerase/UDP-4-keto-L-rhamnose-reductase RHM1
4553	Mba11_g20590.1	LOCUS_019942-RA	24	25	25	0	1	10	0.957219	1>2	0.012267	0.999748	Vesicle-associated protein 2-1
4922	Mba07_g23120.1	LOCUS_007581-RA	30	38	27	0	0	12	0.956954	1>2	0.0124498	0.999789	Putative Pentatricopeptide repeat-containing protein At2g29760%2C chloroplastic
5474	Mba09_g22650.1	LOCUS_018697-RA	41	10	45	0	0	0	0.956625	1>2	0.0125414	0.999806	Homeobox-leucine zipper protein HAT22
6037	Mba07_g23070.1	LOCUS_007587-RA	55	24	39	0	7	16	0.956405	1>2	0.0126331	0.999823	F-box protein At5g39450
3147	Mba11_g12230.1	LOCUS_005255-RA	8	8	15	0	2	0	0.956366	1>2	0.0126789	0.999831	Short-chain dehydrogenase reductase 3b
6009	Mba07_g01810.1	LOCUS_001780-RA	54	53	68	1	0	12	0.956306	1>2	0.0127704	0.999845	Putative COMPASS-like H3K4 histone methylase component WDR5B
5284	Mba08_g18240.1	LOCUS_003840-RA	37	14	22	0	5	5	0.956002	1>2	0.0128622	0.999858	Conserved hypothetical protein
3168	Mba08_g20560.1	LOCUS_020082-RA	8	9	7	0	1	0	0.955716	1>2	0.0130451	0.999882	Putative VQ motif-containing protein 19
5678	Mba07_g17270.1	LOCUS_009369-RA	46	52	43	0	0	12	0.955707	1>2	0.0130907	0.999887	transmembrane protein 53
3617	Mba08_g29710.1	LOCUS_020041-RA	12	9	3	0	0	1	0.955695	1>2	0.0131362	0.999892	Putative calcium-binding protein CML14
3682	Mba06_g24620.1	LOCUS_001771-RA	13	13	16	0	0	4	0.954861	1>2	0.0131828	0.999897	Conserved hypothetical protein
9214	Mba07_g12360.1	LOCUS_012601-RA	189	100	174	0	7	20	0.954214	1>2	0.0132301	0.999902	SH3 domain-containing protein
4708	Mba06_g03800.1	LOCUS_029019-RA	26	2	7	0	0	1	0.954097	1>2	0.0133247	0.99991	Conserved hypothetical protein
6347	Mba11_g04800.1	LOCUS_020242-RA	64	33	41	3	7	12	0.953174	1>2	0.0135149	0.999926	Conserved hypothetical protein
4034	Mba01_g09960.1	LOCUS_005592-RA	17	7	28	0	0	6	0.952472	1>2	0.0135638	0.999929	Fructokinase-2
8310	Mba08_g04090.1	LOCUS_007668-RA	139	72	116	0	6	58	0.952136	1>2	0.0136131	0.999933	serine/threonine-protein kinase SRPK-like
6843	Mba06_g20050.1	LOCUS_016242-RA	79	68	68	0	1	27	0.9514	1>2	0.0136633	0.999936	Putative Protein PAT1 homolog
6732	Mba06_g28270.1	LOCUS_005057-RA	76	62	67	0	1	32	0.951297	1>2	0.0137635	0.999942	GDP-mannose transporter GONST3
3889	Mba10_g12840.1	LOCUS_009804-RA	15	4	0	0	0	0	0.950192	1>2	0.0139673	0.999953	Conserved hypothetical protein
5128	Mba11_g08120.1	LOCUS_011867-RA	34	13	18	0	1	8	0.950136	1>2	0.0140183	0.999955	Conserved hypothetical protein
3270	Mba03_g04120.1	LOCUS_009954-RA	9	9	12	0	0	2	0.950113	1>2	0.0140691	0.999957	ethylene-responsive transcription factor RAP2-13-like
12843	Mba04_g37020.1	LOCUS_007707-RA	604	388	550	9	36	216	0.949137	1>2	0.0142241	0.999964	Sterol 3-beta-glucosyltransferase UGT80A2
6116	Mba07_g23260.1	LOCUS_008685-RA	57	59	66	1	1	13	0.949038	1>2	0.0142759	0.999965	Phospholipase D
3296	Mba08_g17090.1	LOCUS_019347-RA	9	10	0	0	0	0	0.948908	1>2	0.0143793	0.999969	E3 ubiquitin-protein ligase ATL6
5234	Mba02_g14960.1	LOCUS_005580-RA	36	10	43	0	0	5	0.948851	1>2	0.014431	0.99997	Dynein light chain
3152	Mba06_g31590.1	LOCUS_009651-RA	8	8	2	0	0	0	0.948399	1>2	0.0145349	0.999973	Putative Leaf rust 10 disease-resistance locus receptor-like protein kinase-like 2.2
2523	Mba06_g24630.1	LOCUS_001772-RA	4	2	12	0	0	0	0.948255	1>2	0.014587	0.999975	zinc finger protein 7-like
11605	Mba09_g08040.1	LOCUS_007672-RA	399	199	332	15	34	194	0.948164	1>2	0.014639	0.999976	Geranylgeranyl transferase type-2 subunit beta 1
3708	Mba10_g24840.1	LOCUS_021829-RA	13	0	5	0	0	0	0.947926	1>2	0.0146912	0.999977	E3 ubiquitin-protein ligase RNF185
3294	Mba10_g15990.1	LOCUS_017294-RA	9	8	1	0	0	0	0.947908	1>2	0.0147433	0.999979	Putative Cytochrome P450 81E8
4139	Mba03_g19990.1	LOCUS_008713-RA	18	1	11	0	0	2	0.947581	1>2	0.0147957	0.99998	Putative Adenine nucleotide alpha hydrolase-like superfamily protein
5277	Mba06_g04340.1	LOCUS_026112-RA	37	25	34	0	1	16	0.947258	1>2	0.0148484	0.999981	Conserved hypothetical protein
4530	Mba08_g24720.1	LOCUS_022506-RA	24	14	22	0	1	46	0.947232	1>2	0.014901	0.999982	Serine--glyoxylate aminotransferase
8349	Mba01_g03300.1	LOCUS_006692-RA	141	75	77	0	1	21	0.94626	1>2	0.0150611	0.999985	two-pore potassium channel 3-like
9697	Mba06_g19850.1	LOCUS_020174-RA	217	130	155	2	16	106	0.946197	1>2	0.0151145	0.999985	splicing factor 3B subunit 3-like
12368	Mba07_g09020.1	LOCUS_012695-RA	504	291	408	8	44	289	0.94615	1>2	0.0151679	0.999986	Ribosome biogenesis regulatory protein homolog
9804	Mba08_g27220.1	LOCUS_021687-RA	225	122	181	2	12	111	0.945888	1>2	0.0152215	0.999987	Protein farnesyltransferase subunit beta
4493	Mba03_g07600.1	LOCUS_007501-RA	23	9	14	0	1	4	0.944883	1>2	0.015437	0.99999	zinc finger protein 8-like
8220	Mba06_g23080.1	LOCUS_002741-RA	135	114	122	3	6	36	0.944843	1>2	0.0154913	0.99999	Conserved hypothetical protein
7078	Mba01_g12570.1	LOCUS_012705-RA	88	40	64	0	4	39	0.943915	1>2	0.0157099	0.999992	Conserved hypothetical protein
5778	Mba05_g08510.1	LOCUS_022432-RA	48	14	18	0	2	4	0.943894	1>2	0.0157647	0.999993	Putative transcription repressor OFP1
7154	Mba08_g18990.1	LOCUS_019873-RA	91	46	58	1	6	37	0.943667	1>2	0.0158196	0.999993	MLO-like protein 1
4828	Mba05_g23950.1	LOCUS_012955-RA	28	33	24	0	2	2	0.943292	1>2	0.015875	0.999993	WRKY transcription factor WRKY51
5816	Mba10_g01420.1	LOCUS_023797-RA	49	20	36	0	1	19	0.943253	1>2	0.0159302	0.999994	E3 ubiquitin-protein ligase RDUF1
3280	Mba03_g03290.1	LOCUS_000675-RA	9	6	8	0	0	1	0.942321	1>2	0.0160974	0.999995	Putative Transcription factor PCF5
9035	Mba08_g14020.1	LOCUS_022121-RA	179	91	127	5	17	57	0.941105	1>2	0.0161549	0.999995	maspardin isoform X1
8634	Mba03_g06610.1	LOCUS_020955-RA	156	58	117	0	2	14	0.941075	1>2	0.0162123	0.999995	E3 ubiquitin-protein ligase ATL6
3800	Mba06_g34700.1	LOCUS_028211-RA	14	0	10	0	1	0	0.941031	1>2	0.0162696	0.999996	Laccase-25
4869	Mba06_g00890.1	LOCUS_000561-RA	29	13	22	2	0	7	0.940443	1>2	0.0163276	0.999996	Putative KH domain-containing protein At2g38610
6620	Mba06_g13400.1	LOCUS_007387-RA	73	51	82	0	4	41	0.939293	1>2	0.0166778	0.999997	Chaperone protein dnaJ 10
3403	Mba08_g22630.1	LOCUS_019280-RA	10	17	21	0	2	2	0.939184	1>2	0.0167363	0.999997	Conserved hypothetical protein
7845	Mba02_g17270.1	LOCUS_001653-RA	119	54	101	0	7	49	0.93878	1>2	0.0169124	0.999998	BTB/POZ domain and ankyrin repeat-containing protein NPR1
3887	Mba04_g25230.1	LOCUS_004764-RA	15	9	0	0	0	0	0.93868	1>2	0.016971	0.999998	Putative Protein RADIALIS-like 6
4132	Mba01_g04390.1	LOCUS_025643-RA	18	30	20	0	1	4	0.938179	1>2	0.0172057	0.999998	R2R3 MYB transcription factor TT2-1
4144	Mba11_g22490.1	LOCUS_006238-RA	18	24	24	0	2	0	0.937858	1>2	0.0172646	0.999999	transcription factor MYB35-like isoform X1
5282	Mba08_g26910.1	LOCUS_017554-RA	37	7	13	0	0	7	0.936804	1>2	0.0175019	0.999999	Putative Uncharacterized membrane protein At3g27390
4289	Mba06_g00390.1	LOCUS_001266-RA	20	12	18	0	2	4	0.936459	1>2	0.0175619	0.999999	Fimbrin-5
4379	Mba05_g23730.1	LOCUS_000589-RA	21	14	15	0	2	4	0.936425	1>2	0.0176814	0.999999	rho GDP-dissociation inhibitor 1-like
7264	Mba05_g30760.1	LOCUS_025465-RA	95	31	53	0	3	20	0.935604	1>2	0.0178021	0.999999	Transcription factor AS1
6665	Mba07_g01800.1	LOCUS_001781-RA	74	33	79	0	4	27	0.93556	1>2	0.0178625	0.999999	LisH domain-containing protein C1289.10c
4880	Mba11_g22260.1	LOCUS_004583-RA	29	36	16	0	0	0	0.934559	1>2	0.017985	0.999999	WI12 domain-containing protein (Fragment)
8925	Mba08_g29790.1	LOCUS_020035-RA	172	101	139	0	6	68	0.934423	1>2	0.0180464	0.999999	Mediator of RNA polymerase II transcription subunit 7b
6553	Mba04_g35150.1	LOCUS_009398-RA	71	30	62	0	3	33	0.933443	1>2	0.0182322	0.999999	BTB/POZ domain-containing protein At3g50780
3911	Mba10_g25310.1	LOCUS_003770-RA	16	8	13	0	0	30	0.932575	1>2	0.0182953	1	Protein LURP-one-related 8
14301	Mba03_g07440.1	LOCUS_008766-RA	1335	741	958	28	78	579	0.932021	1>2	0.0184844	1	Annexin D5
13515	Mba04_g23970.1	LOCUS_026460-RA	802	472	666	14	40	396	0.931922	1>2	0.0185476	1	Transcriptional corepressor LEUNIG_HOMOLOG
5413	Mba02_g09470.1	LOCUS_010084-RA	40	13	41	2	0	13	0.93123	1>2	0.0188008	1	B3 domain-containing protein Os11g0197600-like isoform X2
5779	Mba08_g18580.1	LOCUS_010171-RA	48	10	31	0	1	1	0.931011	1>2	0.0188644	1	Conserved hypothetical protein
2889	Mba07_g20940.1	LOCUS_011128-RA	6	1	10	0	0	0	0.927481	1>2	0.0194484	1	Conserved hypothetical protein
3427	Mba02_g09960.1	LOCUS_019467-RA	10	0	7	0	0	0	0.927422	1>2	0.0195149	1	Protein indeterminate-domain 2
3517	Mba06_g02530.1	LOCUS_005670-RA	11	0	6	0	0	0	0.927377	1>2	0.0195813	1	Abscisic acid receptor PYL2
3526	Mba07_g22750.1	LOCUS_018277-RA	11	0	6	0	0	0	0.927377	1>2	0.0196475	1	non-specific lipid transfer protein GPI-anchored 1-like
6146	Mba10_g08650.1	LOCUS_024903-RA	58	60	69	0	2	20	0.927317	1>2	0.0197136	1	Micro-fibrillar-associated protein 1%2C C-terminal
6842	Mba07_g02570.1	LOCUS_018544-RA	79	30	72	0	2	28	0.926892	1>2	0.0199779	1	DNA repair RAD52-like protein 1%2C mitochondrial
3518	Mba06_g25840.1	LOCUS_007585-RA	11	3	15	0	2	0	0.926752	1>2	0.0201096	1	Putative Protein DMP3
4774	Mba09_g16870.1	LOCUS_023740-RA	27	9	23	0	3	0	0.925132	1>2	0.020376	1	RBR-type E3 ubiquitin transferase
1719	Mba08_g26880.1	LOCUS_017552-RA	1	7	9	0	0	0	0.924981	1>2	0.0204432	1	Putative Pathogenesis-related protein PRMS
8719	Mba01_g21190.1	LOCUS_019541-RA	160	70	127	2	8	70	0.924355	1>2	0.0205781	1	calmodulin-binding protein 60 A-like
4495	Mba10_g10730.1	LOCUS_014350-RA	23	20	8	0	2	4	0.924256	1>2	0.0206457	1	Trihelix transcription factor ASR3
2898	Mba11_g16680.1	LOCUS_016741-RA	6	10	6	1	0	0	0.923773	1>2	0.0207137	1	Putative dof zinc finger protein DOF3.5-like
9457	Mba01_g28580.1	LOCUS_025605-RA	203	163	192	2	3	14	0.923036	1>2	0.0209859	1	Putative PAX-interacting protein 1
4386	Mba10_g25810.1	LOCUS_008917-RA	21	0	6	0	0	0	0.922756	1>2	0.0210543	1	Conserved hypothetical protein
8162	Mba10_g03370.1	LOCUS_018520-RA	132	94	129	2	7	77	0.92253	1>2	0.0211911	1	Putative: transmembrane protein 245-like
10305	Mba02_g02610.1	LOCUS_007551-RA	263	166	209	4	9	121	0.92236	1>2	0.0213277	1	ELKS/Rab6-interacting/CAST family member 1-like
5310	Mba07_g24880.1	LOCUS_000412-RA	38	38	48	0	3	23	0.92211	1>2	0.0214642	1	serine/threonine-protein kinase CDL1 isoform X1
11819	Mba10_g20060.1	LOCUS_010337-RA	424	265	420	0	1	0	0.922085	1>2	0.0215323	1	Glutamate dehydrogenase%2C NAD-specific
5315	Mba07_g23610.1	LOCUS_006411-RA	38	32	58	1	4	19	0.921359	1>2	0.0216011	1	Conserved hypothetical protein
9164	Mba10_g23850.1	LOCUS_006359-RA	186	94	121	4	11	92	0.920446	1>2	0.0218771	1	F-box/WD repeat-containing protein 7-like
5132	Mba05_g31140.1	LOCUS_018679-RA	34	31	12	0	0	2	0.920397	1>2	0.0219463	1	Abscisic acid receptor PYL4
6762	Mba11_g02410.1	LOCUS_011958-RA	77	70	63	0	3	30	0.920111	1>2	0.0220156	1	Uncharacterized calcium-binding protein At1g02270
4870	Mba05_g10740.1	LOCUS_000627-RA	29	4	25	0	2	4	0.9199	1>2	0.022085	1	BEL1-like homeodomain protein 9
8610	Mba03_g00750.1	LOCUS_012588-RA	155	96	132	4	20	77	0.919016	1>2	0.0222246	1	formamidopyrimidine-DNA glycosylase isoform X2
8137	Mba07_g24780.1	LOCUS_000407-RA	131	76	98	4	7	66	0.918655	1>2	0.022295	1	MACPF domain-containing protein NSL1
6764	Mba02_g21210.1	LOCUS_017717-RA	77	46	94	0	4	24	0.91615	1>2	0.0227968	1	Exocyst complex component EXO70A1
9930	Mba09_g20860.1	LOCUS_027084-RA	234	106	184	4	8	91	0.916131	1>2	0.0228688	1	Phosphoinositide-specific phospholipase C
7413	Mba05_g15920.1	LOCUS_014578-RA	101	41	75	0	5	45	0.915477	1>2	0.0230132	1	Putative protein phosphatase 2C 27
4217	Mba04_g35960.1	LOCUS_010153-RA	19	20	18	0	3	0	0.91534	1>2	0.0230857	1	Putative 36.4 kDa proline-rich protein-like
7594	Mba07_g20120.1	LOCUS_009671-RA	108	45	86	0	8	45	0.913672	1>2	0.0235948	1	RING-H2 finger protein ATL46
10529	Mba05_g00510.1	LOCUS_013999-RA	281	161	267	8	19	163	0.912446	1>2	0.0238158	1	Conserved hypothetical protein
3949	Mba01_g29710.1	LOCUS_013653-RA	16	5	18	0	0	4	0.912238	1>2	0.023964	1	Putative DNA-3-methyladenine glycosylase 2
4973	Mba01_g04810.1	LOCUS_008010-RA	31	32	50	1	1	16	0.91089	1>2	0.024187	1	Ubiquinone biosynthesis protein COQ4 homolog%2C mitochondrial
4216	Mba04_g31600.1	LOCUS_000355-RA	19	14	3	0	1	0	0.910071	1>2	0.0243377	1	Conserved hypothetical protein
8740	Mba03_g19720.1	LOCUS_009840-RA	161	94	95	0	7	30	0.908735	1>2	0.0245672	1	Leucine-rich repeat protein 1
6521	Mba11_g08920.1	LOCUS_022212-RA	70	20	34	0	3	18	0.908517	1>2	0.024644	1	ACT domain-containing protein ACR6
7800	Mba03_g17190.1	LOCUS_012764-RA	117	48	90	0	8	45	0.907529	1>2	0.0247988	1	Heat stress transcription factor A-4b
2912	Mba05_g27590.1	LOCUS_026471-RA	6	20	8	0	0	0	0.906883	1>2	0.0249541	1	Putative receptor-like protein kinase At1g11050
5371	Mba00_g07350.1	LOCUS_017049-RA	39	6	28	0	2	6	0.906401	1>2	0.0250323	1	Type III polyketide synthase 1
6673	Mba09_g15860.1	LOCUS_006290-RA	74	33	84	0	3	12	0.906008	1>2	0.0252669	1	lipase-like
3606	Mba08_g09520.1	LOCUS_004367-RA	12	14	18	1	2	2	0.904207	1>2	0.0255838	1	E3 ubiquitin-protein ligase BAH1
4201	Mba08_g23280.1	LOCUS_017244-RA	19	19	23	0	0	9	0.903977	1>2	0.0256634	1	Histidine kinase 4
8547	Mba09_g07520.1	LOCUS_003140-RA	151	66	100	0	8	48	0.903775	1>2	0.025743	1	Pyruvate kinase 1%2C cytosolic
3530	Mba05_g12430.1	LOCUS_023665-RA	11	5	5	0	1	0	0.903325	1>2	0.025823	1	Putative Protein STRICTOSIDINE SYNTHASE-LIKE 10
6369	Mba11_g15620.1	LOCUS_021284-RA	65	23	61	0	6	21	0.903283	1>2	0.0259028	1	Putative serine/threonine-protein kinase PBL19
3529	Mba07_g18600.1	LOCUS_023349-RA	11	2	8	0	1	0	0.903183	1>2	0.0259826	1	transcription factor MYB23-like
7679	Mba09_g23480.1	LOCUS_000802-RA	111	52	64	4	1	35	0.903078	1>2	0.0261417	1	Putative Dynein light chain
2601	Mba07_g15700.1	LOCUS_024667-RA	4	9	8	0	1	0	0.902349	1>2	0.0263809	1	Pre-mRNA-processing-splicing factor 8A
4980	Mba04_g19890.1	LOCUS_025576-RA	31	31	53	0	0	12	0.902237	1>2	0.0264607	1	Putative serine/threonine-protein kinase WNK4
7595	Mba10_g16950.1	LOCUS_021592-RA	108	51	104	0	4	42	0.901831	1>2	0.0266202	1	Putative F-box protein At3g07870
2877	Mba04_g21470.1	LOCUS_003234-RA	6	2	13	0	1	0	0.901602	1>2	0.0267001	1	Putative Protein PROTON GRADIENT REGULATION 5%2C chloroplastic
4032	Mba03_g09450.1	LOCUS_018195-RA	17	19	16	0	0	7	0.90156	1>2	0.0267799	1	Putative transcription repressor OFP4
9971	Mba11_g19120.1	LOCUS_003512-RA	236	168	237	4	12	87	0.901546	1>2	0.0268596	1	Protein FIZZY-RELATED 2
2560	Mba03_g09530.1	LOCUS_013674-RA	4	15	3	0	0	0	0.900859	1>2	0.0269398	1	Laccase-3
9055	Mba02_g15030.1	LOCUS_016698-RA	180	143	158	5	7	75	0.899806	1>2	0.027021	1	pollen-specific leucine-rich repeat extensin-like protein 1
6001	Mba07_g15410.1	LOCUS_026475-RA	54	56	59	0	6	24	0.899155	1>2	0.0271028	1	Beta-glucuronosyltransferase GlcAT14B
3175	Mba01_g32430.1	LOCUS_023515-RA	8	4	4	0	0	0	0.89803	1>2	0.0275128	1	Polyamine transporter RMV1
3286	Mba04_g14110.1	LOCUS_003166-RA	9	3	4	0	0	0	0.898028	1>2	0.0275947	1	MADS-box transcription factor 1
2885	Mba07_g08810.1	LOCUS_007849-RA	6	6	4	0	0	0	0.898027	1>2	0.0276764	1	Receptor-like protein kinase 2
2899	Mba06_g26060.1	LOCUS_017561-RA	6	2	8	0	0	0	0.898023	1>2	0.027758	1	Cytochrome b561 and DOMON domain-containing protein
3007	Mba04_g02510.1	LOCUS_018309-RA	7	1	8	0	0	0	0.898005	1>2	0.0278394	1	Putative VQ motif-containing protein 4
2288	Mba07_g02060.1	LOCUS_001163-RA	3	3	10	0	0	0	0.897946	1>2	0.0279207	1	Serine/threonine-protein kinase UCN
3298	Mba05_g27700.1	LOCUS_023698-RA	9	0	7	0	0	0	0.897937	1>2	0.0280018	1	Ammonium transporter 3 member 1
2173	Mba06_g17410.1	LOCUS_025870-RA	2	5	9	0	0	0	0.897846	1>2	0.0280829	1	Chemocyanin
2558	Mba05_g21510.1	LOCUS_012053-RA	4	9	3	0	0	0	0.897815	1>2	0.0281638	1	Ethylene-responsive transcription factor 1B
2713	Mba04_g16640.1	LOCUS_010810-RA	5	9	2	0	0	0	0.897688	1>2	0.0282446	1	Putative Ethylene-responsive transcription factor 4
3626	Mba10_g27180.1	LOCUS_012225-RA	12	0	4	0	0	0	0.897651	1>2	0.0283253	1	ethylene-responsive transcription factor 1-like
2307	Mba03_g07810.1	LOCUS_010389-RA	3	0	14	0	0	0	0.89691	1>2	0.0284067	1	Beta-1%2C3 glucanase 4
2294	Mba08_g10710.1	LOCUS_004555-RA	3	10	3	0	0	0	0.896752	1>2	0.028488	1	Glutathione peroxidase
4383	Mba09_g25280.1	LOCUS_002235-RA	21	1	6	0	0	2	0.896114	1>2	0.028651	1	Conserved hypothetical protein
8362	Mba07_g06850.1	LOCUS_000495-RA	142	91	122	3	13	78	0.895963	1>2	0.0287327	1	Serine/threonine protein phosphatase 2A 57 kDa regulatory subunit B' alpha isoform
7873	Mba07_g27000.1	LOCUS_022381-RA	120	71	97	0	8	64	0.895687	1>2	0.0289773	1	Zinc finger CCCH domain-containing protein 24
11625	Mba02_g05010.1	LOCUS_019157-RA	401	250	335	24	25	213	0.894963	1>2	0.0290594	1	Conserved hypothetical protein
13551	Mba01_g13260.1	LOCUS_023273-RA	820	500	738	41	86	456	0.894704	1>2	0.0292234	1	calcium-dependent protein kinase 26-like
3170	Mba07_g00760.1	LOCUS_022072-RA	8	8	11	0	2	0	0.892997	1>2	0.0293071	1	Ocs element-binding factor 1
4823	Mba11_g04620.1	LOCUS_004188-RA	28	6	22	0	2	6	0.892483	1>2	0.0293911	1	DUF724 domain-containing protein 3 isoform X1
6770	Mba05_g17770.1	LOCUS_007349-RA	77	29	72	0	2	2	0.892227	1>2	0.0294752	1	Hypothetical protein
6756	Mba05_g19280.1	LOCUS_000501-RA	77	62	85	0	8	42	0.891703	1>2	0.0295596	1	E3 ubiquitin-protein ligase RLIM-like isoform X2
9213	Mba04_g28020.1	LOCUS_002885-RA	189	123	154	9	13	51	0.891425	1>2	0.0297285	1	Phosphoenolpyruvate carboxykinase (ATP)
9473	Mba06_g05810.1	LOCUS_000297-RA	204	110	171	10	9	54	0.891054	1>2	0.0298131	1	Reticulon-like protein B8
6807	Mba01_g29460.1	LOCUS_007355-RA	78	51	102	0	2	8	0.889676	1>2	0.029899	1	Beta-glucosidase 25
7358	Mba11_g03350.1	LOCUS_023574-RA	99	66	93	1	3	58	0.888096	1>2	0.0304162	1	Ribonuclease P/MRP protein subunit POP5
4498	Mba10_g02640.1	LOCUS_019032-RA	23	3	12	0	1	3	0.888031	1>2	0.0305026	1	transcription factor LHW
2895	Mba10_g26170.1	LOCUS_014515-RA	6	10	0	0	0	0	0.887091	1>2	0.0306763	1	Conserved hypothetical protein
9071	Mba05_g13730.1	LOCUS_025867-RA	181	112	154	6	11	105	0.884012	1>2	0.0312067	1	Conserved hypothetical protein
6111	Mba08_g20430.1	LOCUS_025708-RA	57	20	28	0	0	21	0.883882	1>2	0.0312958	1	Conserved hypothetical protein
4131	Mba07_g18670.1	LOCUS_013182-RA	18	9	34	0	2	4	0.882484	1>2	0.031564	1	Clathrin assembly protein
4432	Mba09_g26370.1	LOCUS_023829-RA	22	23	15	2	0	7	0.881989	1>2	0.0316543	1	U-box domain-containing protein 8
5933	Mba09_g23440.1	LOCUS_002996-RA	52	37	23	2	0	16	0.881131	1>2	0.0318356	1	heavy metal-associated isoprenylated plant protein 25
9997	Mba04_g06400.1	LOCUS_004997-RA	239	167	233	7	19	153	0.880333	1>2	0.0320178	1	lisH domain and HEAT repeat-containing protein KIAA1468 homolog isoform X2
9952	Mba09_g21180.1	LOCUS_025663-RA	235	179	202	6	8	89	0.879777	1>2	0.0322005	1	autophagy-related protein 18f-like isoform X1
2056	Mba10_g07020.1	LOCUS_008810-RA	2	10	17	0	0	0	0.879684	1>2	0.0323831	1	Conserved hypothetical protein
9522	Mba06_g02070.1	LOCUS_010445-RA	207	165	177	1	4	37	0.879166	1>2	0.0324746	1	Hypothetical protein
7185	Mba05_g10120.1	LOCUS_004915-RA	92	28	53	0	0	15	0.877799	1>2	0.0325674	1	NAC domain-containing protein 87
4370	Mba10_g03900.1	LOCUS_015523-RA	21	15	19	0	0	8	0.877515	1>2	0.0326603	1	Putative Dof zinc finger protein DOF2.4
3089	Mba08_g28660.1	LOCUS_015985-RA	8	16	23	0	0	6	0.876593	1>2	0.032754	1	Conserved hypothetical protein
7176	Mba02_g10720.1	LOCUS_006653-RA	92	74	105	3	11	50	0.876195	1>2	0.0328478	1	Glycosyltransferase-like At2g41451
2505	Mba11_g17690.1	LOCUS_013801-RA	4	6	10	0	0	1	0.875931	1>2	0.0329418	1	Pentatricopeptide repeat-containing protein%2C chloroplastic (Fragment)
5369	Mba06_g32390.1	LOCUS_011295-RA	39	8	12	0	1	7	0.874727	1>2	0.0332258	1	Receptor protein-tyrosine kinase CEPR1
2569	Mba02_g22330.1	LOCUS_015165-RA	4	10	6	0	1	0	0.874172	1>2	0.0335094	1	Conserved hypothetical protein
9130	Mba08_g27010.1	LOCUS_013775-RA	184	82	138	2	4	63	0.873299	1>2	0.0336047	1	serine/threonine-protein kinase SRPK-like
7418	Mba03_g21380.1	LOCUS_006414-RA	101	104	102	0	0	0	0.87303	1>2	0.0337001	1	ABC transporter A family member 7
3765	Mba06_g32110.1	LOCUS_021222-RA	14	24	13	0	0	7	0.87247	1>2	0.0337958	1	Conserved hypothetical protein
4505	Mba08_g24290.1	LOCUS_005421-RA	23	32	17	0	1	0	0.871606	1>2	0.0340835	1	Conserved hypothetical protein
3178	Mba06_g26780.1	LOCUS_024686-RA	8	10	2	0	1	0	0.870875	1>2	0.0342763	1	Exocyst complex component EXO70B1
7026	Mba06_g11310.1	LOCUS_014436-RA	86	47	100	0	5	16	0.869708	1>2	0.0343737	1	Putative Transcription factor MYB124
4369	Mba05_g00490.1	LOCUS_013997-RA	21	9	29	0	1	8	0.869679	1>2	0.0344709	1	E3 ubiquitin-protein ligase MARCH7
3797	Mba09_g24710.1	LOCUS_016240-RA	14	0	16	0	1	0	0.869537	1>2	0.0345681	1	protein UPSTREAM OF FLC-like
6663	Mba01_g05890.1	LOCUS_018510-RA	74	37	82	5	3	30	0.867928	1>2	0.0347636	1	Putative magnesium transporter NIPA9
3273	Mba09_g02700.1	LOCUS_011901-RA	9	4	13	0	0	2	0.867165	1>2	0.0349613	1	F-box protein At1g61340-like
2854	Mba06_g33460.1	LOCUS_018585-RA	6	10	10	0	0	2	0.867103	1>2	0.0350599	1	Putative Protein LIGHT-DEPENDENT SHORT HYPOCOTYLS 6
9007	Mba02_g10530.1	LOCUS_013524-RA	177	118	135	0	2	49	0.867037	1>2	0.0351584	1	Putative RNA exonuclease 4
6232	Mba05_g06030.1	LOCUS_023496-RA	60	58	45	0	2	2	0.86634	1>2	0.0353561	1	Putative Beta-galactosidase
10565	Mba05_g16600.1	LOCUS_003802-RA	284	210	266	5	5	35	0.866157	1>2	0.0354549	1	Conserved hypothetical protein
4397	Mba04_g24360.1	LOCUS_016745-RA	22	10	22	0	0	40	0.8655	1>2	0.0355541	1	Ethylene-responsive transcription factor ERF025
6557	Mba10_g12330.1	LOCUS_007508-RA	71	22	36	1	4	23	0.865407	1>2	0.0356532	1	Aldehyde oxidase GLOX
3173	Mba02_g06650.1	LOCUS_022812-RA	8	10	2	1	0	0	0.864887	1>2	0.0357527	1	B-box zinc finger protein 32-like
4643	Mba04_g04720.1	LOCUS_011081-RA	25	6	12	0	3	0	0.864371	1>2	0.0358525	1	L-gulonolactone oxidase 2
6142	Mba03_g07210.1	LOCUS_021855-RA	58	26	66	0	5	28	0.862055	1>2	0.0360544	1	NAC domain-containing protein 8
3801	Mba09_g25680.1	LOCUS_029688-RA	14	8	4	0	2	0	0.861301	1>2	0.0361567	1	F-box protein At1g67340
5473	Mba08_g03020.1	LOCUS_008854-RA	41	6	12	0	0	0	0.860593	1>2	0.0363616	1	Vacuolar protein sorting-associated protein 28 homolog 2
5379	Mba09_g10960.1	LOCUS_029143-RA	39	7	9	0	0	0	0.860031	1>2	0.0366687	1	Conserved hypothetical protein
12725	Mba07_g03330.1	LOCUS_026899-RA	580	318	520	11	41	257	0.859007	1>2	0.036875	1	Protein HIRA
7964	Mba02_g08760.1	LOCUS_012570-RA	124	87	107	0	8	70	0.857468	1>2	0.0369794	1	Conserved hypothetical protein
2994	Mba02_g03760.1	LOCUS_004453-RA	7	4	4	0	0	0	0.857279	1>2	0.0370838	1	protein LURP-one-related 8-like
2707	Mba06_g37020.1	LOCUS_009064-RA	5	4	6	0	0	0	0.857279	1>2	0.0371879	1	auxin-induced protein X10A
2721	Mba07_g11730.1	LOCUS_018376-RA	5	4	6	0	0	0	0.857279	1>2	0.0372919	1	Patatin-like protein 2
12125	Mba03_g14580.1	LOCUS_020755-RA	469	294	401	8	32	123	0.856237	1>2	0.0376043	1	O-fucosyltransferase 16
5243	Mba07_g02510.1	LOCUS_005010-RA	36	33	33	0	3	0	0.855842	1>2	0.0378129	1	Putative transcription factor GAMYB-like isoform X2
4590	Mba07_g08240.1	LOCUS_021613-RA	25	11	16	0	0	37	0.855812	1>2	0.0379171	1	BTB/POZ domain and ankyrin repeat-containing protein NPR1
10542	Mba06_g10230.1	LOCUS_017532-RB	282	203	254	5	19	150	0.853598	1>2	0.0382328	1	Putative Protease Do-like 7
3699	Mba08_g18160.1	LOCUS_004073-RA	13	2	0	0	0	0	0.851992	1>2	0.0385522	1	AP2/ERF and B3 domain-containing transcription repressor RAV2
2093	Mba01_g26500.1	LOCUS_015855-RA	2	10	8	0	1	0	0.851398	1>2	0.0387657	1	Putative Salicylate carboxymethyltransferase
7568	Mba07_g11610.1	LOCUS_011348-RA	107	51	64	2	10	23	0.851206	1>2	0.0390855	1	Pentatricopeptide repeat-containing protein At5g27460
7436	Mba07_g12120.1	LOCUS_024468-RA	102	56	107	3	2	49	0.850406	1>2	0.0392985	1	Conserved hypothetical protein
9107	Mba10_g02750.1	LOCUS_027621-RA	183	136	156	4	9	112	0.849865	1>2	0.0394056	1	exocyst complex component EXO70B1-like
3181	Mba05_g18600.1	LOCUS_027425-RA	8	19	22	0	1	0	0.849339	1>2	0.0397264	1	Conserved hypothetical protein
6662	Mba00_g05490.1	LOCUS_024412-RA	74	46	44	1	7	31	0.847429	1>2	0.0400487	1	Conserved hypothetical protein
4489	Mba01_g00560.1	LOCUS_014746-RA	23	24	20	0	5	6	0.846915	1>2	0.0403733	1	Putative Pentatricopeptide repeat-containing protein At1g08070%2C chloroplastic
5813	Mba11_g00850.1	LOCUS_028570-RA	49	25	46	0	4	23	0.845265	1>2	0.0408066	1	Putative Pentatricopeptide repeat-containing protein At2g21090
4827	Mba07_g02500.1	LOCUS_005009-RA	28	6	7	0	1	4	0.845085	1>2	0.0409154	1	protein MIZU-KUSSEI 1-like
6371	Mba01_g04970.1	LOCUS_009475-RA	65	25	62	0	7	16	0.844314	1>2	0.0410247	1	Receptor-like cytoplasmic kinase 176
4667	Mba06_g25590.1	LOCUS_019457-RA	26	13	21	0	0	45	0.84262	1>2	0.0415732	1	Conserved hypothetical protein
5226	Mba02_g21160.1	LOCUS_024835-RA	36	24	17	0	0	14	0.841281	1>2	0.0419043	1	Putative protein FANTASTIC FOUR 3
14026	Mba10_g23160.1	LOCUS_009421-RA	1061	566	908	25	99	636	0.84057	1>2	0.0421258	1	Protein IWS1 homolog 1
2712	Mba03_g18590.1	LOCUS_010769-RA	5	10	4	0	1	0	0.840003	1>2	0.0423478	1	Polcalcin Jun o 2
1423	Mba05_g01440.1	LOCUS_027714-RA	0	10	6	0	0	0	0.839782	1>2	0.0425691	1	Putative indole-3-acetic acid-amido synthetase GH3.8
10853	Mba06_g36720.1	LOCUS_017884-RA	313	139	242	9	24	150	0.839678	1>2	0.0426797	1	Rac-like GTP-binding protein 3
6076	Mba09_g25850.1	LOCUS_017017-RA	56	32	30	2	2	2	0.839557	1>2	0.0427901	1	Peroxidase 12
5775	Mba05_g26640.1	LOCUS_029479-RA	48	23	13	0	0	10	0.837516	1>2	0.0430134	1	F-box/kelch-repeat protein At1g80440
4514	Mba08_g24520.1	LOCUS_020790-RA	23	1	4	0	0	0	0.837418	1>2	0.0431252	1	Transcription factor ILI6
9805	Mba06_g11940.1	LOCUS_006616-RA	225	130	185	1	20	99	0.837404	1>2	0.0432369	1	Protein POLLEN DEFECTIVE IN GUIDANCE 1
5600	Mba04_g25150.1	LOCUS_026534-RA	44	13	50	0	1	3	0.836749	1>2	0.043349	1	Putative Calmodulin-like protein 8
4047	Mba04_g12940.1	LOCUS_007013-RA	17	5	14	0	2	2	0.835544	1>2	0.0434619	1	Conserved hypothetical protein
6591	Mba07_g06600.1	LOCUS_017742-RA	72	69	72	0	2	31	0.835294	1>2	0.0435749	1	O-fucosyltransferase 29
9245	Mba02_g22630.1	LOCUS_020560-RA	191	85	132	2	5	70	0.835279	1>2	0.0436877	1	vacuolar protein sorting-associated protein 27
8975	Mba11_g06600.1	LOCUS_027063-RA	175	121	127	6	15	51	0.835146	1>2	0.0438004	1	Conserved hypothetical protein
3126	Mba01_g15720.1	LOCUS_015173-RA	8	8	9	0	0	2	0.835008	1>2	0.0439131	1	Conserved hypothetical protein
9048	Mba06_g13320.1	LOCUS_016308-RA	180	128	160	6	13	112	0.833743	1>2	0.0441396	1	Smr domain-containing protein YPL199C
8592	Mba08_g15440.1	LOCUS_011632-RA	154	123	160	6	11	99	0.832438	1>2	0.0445934	1	Ras-related protein RABE1c
2890	Mba09_g19330.1	LOCUS_011393-RA	6	15	13	0	2	0	0.832343	1>2	0.0448203	1	Protein L1 (Fragment)
2172	Mba01_g22700.1	LOCUS_025678-RA	2	11	2	0	0	0	0.830494	1>2	0.0452747	1	AT-hook motif nuclear-localized protein 1
2322	Mba03_g08290.1	LOCUS_021961-RA	3	11	1	0	0	0	0.829987	1>2	0.0453892	1	agamous-like MADS-box protein AGL80
13552	Mba06_g29280.1	LOCUS_018008-RA	820	537	718	14	72	359	0.829356	1>2	0.0456184	1	Exocyst complex component 5
4566	Mba05_g24950.1	LOCUS_022138-RA	24	4	12	0	1	4	0.828422	1>2	0.0457338	1	uncharacterized membrane protein At3g27390
3108	Mba01_g14350.1	LOCUS_016202-RA	8	5	23	0	0	4	0.827705	1>2	0.0459648	1	Protein kinase family protein
8860	Mba01_g12940.1	LOCUS_014773-RA	168	77	129	4	17	81	0.82541	1>2	0.0461991	1	Putative BRCA1-A complex subunit BRE isoform X1
5463	Mba05_g27240.1	LOCUS_008900-RA	41	44	62	0	4	18	0.823944	1>2	0.0464354	1	Conserved hypothetical protein
4135	Mba11_g21830.1	LOCUS_017640-RA	18	16	20	0	5	3	0.822527	1>2	0.0466734	1	Glucan endo-1%2C3-beta-glucosidase
8561	Mba01_g15360.1	LOCUS_010813-RA	152	95	102	5	6	83	0.822062	1>2	0.04703	1	Mitogen-activated protein kinase 10
3776	Mba02_g05280.1	LOCUS_026409-RA	14	21	20	0	4	4	0.819941	1>2	0.0472698	1	Kinesin-like protein KIN-7H
2857	Mba06_g16620.1	LOCUS_024766-RA	6	17	4	0	0	2	0.817788	1>2	0.0476328	1	Putative E3 ubiquitin-protein ligase SGR9%2C amyloplastic
3430	Mba02_g07500.1	LOCUS_024159-RA	10	14	4	0	2	0	0.816664	1>2	0.0479981	1	Cellulose synthase-like protein D4
3599	Mba09_g12420.1	LOCUS_024343-RA	12	20	16	0	2	5	0.816532	1>2	0.0481199	1	DNA repair protein XRCC3 homolog
3952	Mba02_g22310.1	LOCUS_015164-RA	16	15	17	1	3	3	0.816156	1>2	0.0482418	1	Conserved hypothetical protein
2117	Mba07_g25660.1	LOCUS_019406-RA	2	15	9	0	0	0	0.813671	1>2	0.0487336	1	Putative Transcription repressor OFP7
7441	Mba06_g07020.1	LOCUS_023824-RA	102	44	42	0	2	8	0.811909	1>2	0.0488582	1	Putative inactive receptor kinase At1g48480
5639	Mba08_g01300.1	LOCUS_002135-RA	45	10	36	2	3	11	0.810285	1>2	0.0489841	1	transcription factor bHLH128-like
7954	Mba06_g11190.1	LOCUS_004135-RA	123	50	51	0	0	0	0.808711	1>2	0.0492371	1	40S ribosomal protein S16-like
3921	Mba10_g09280.1	LOCUS_026639-RA	16	7	2	0	0	21	0.806924	1>2	0.0497475	1	Leucine-rich repeat receptor protein kinase EMS1
7234	Mba09_g04170.1		94	37	50	2	9	26	0.806727	1>2	0.0500021	1
4915	Mba01_g10350.1		30	40	36	0	4	18	0.806552	1>2	0.0501292	1
5591	Mba02_g04000.1		44	46	35	0	0	24	0.805846	1>2	0.0502568	1
7334	Mba03_g14350.1		98	39	42	0	0	14	0.805069	1>2	0.0503848	1
10002	Mba03_g07120.1		239	136	199	0	15	63	0.804456	1>2	0.0505132	1
3001	Mba05_g20620.1		7	3	4	0	0	0	0.802951	1>2	0.0506426	1
3154	Mba06_g33140.1		8	0	6	0	0	0	0.80291	1>2	0.0507719	1
2722	Mba05_g01780.1		5	7	2	0	0	0	0.802902	1>2	0.0509009	1
2325	Mba10_g24320.1		3	2	9	0	0	0	0.802893	1>2	0.0510297	1
2164	Mba05_g24860.1		2	4	8	0	0	0	0.802886	1>2	0.0511583	1
2072	Mba07_g05200.1		2	6	6	0	0	0	0.802881	1>2	0.0512867	1
3412	Mba07_g03300.1		10	0	4	0	0	0	0.802858	1>2	0.0514149	1
2097	Mba06_g04730.1		2	7	5	0	0	0	0.802826	1>2	0.0515428	1
2519	Mba10_g23360.1		4	8	2	0	0	0	0.802784	1>2	0.0516706	1
3522	Mba06_g18340.1		11	2	1	0	0	0	0.802666	1>2	0.0517983	1
3174	Mba04_g18860.1		8	6	0	0	0	0	0.802551	1>2	0.0519258	1
3628	Mba10_g10020.1		12	0	2	0	0	0	0.801798	1>2	0.0520538	1
2888	Mba07_g16060.1		6	8	0	0	0	0	0.801617	1>2	0.0521817	1
2914	Mba09_g20150.1		6	8	0	0	0	0	0.801617	1>2	0.0523094	1
3254	Mba06_g10050.1		9	9	17	0	0	4	0.801581	1>2	0.0524369	1
2362	Mba04_g06990.1		4	14	9	0	2	20	0.801479	2>1	0.0525643	1
6309	Mba11_g18040.1		63	48	37	6	12	66	0.80056	2>1	0.0526922	1
628	Mba05_g12740.1		0	7	7	0	0	0	0.79848	1>2	0.0528217	1
2884	Mba10_g08400.1		6	4	8	0	1	0	0.798293	1>2	0.0529512	1
3422	Mba06_g13840.1		10	2	6	0	1	0	0.798233	1>2	0.0530805	1
4049	Mba10_g11570.1		17	12	6	0	2	2	0.798028	1>2	0.0532097	1
3405	Mba07_g14610.1		10	2	12	0	0	2	0.797871	1>2	0.0533389	1
2489	Mba01_g02880.1		4	6	14	0	0	2	0.797519	1>2	0.0534681	1
186	Mba01_g24170.1		0	5	0	0	4	6	0.79748	2>1	0.0535972	1
3406	Mba06_g31990.1		10	2	12	0	1	1	0.79742	1>2	0.0537261	1
9101	Mba10_g21720.1		183	81	109	20	34	214	0.797402	2>1	0.0538547	1
4377	Mba04_g32010.1		21	7	11	0	0	5	0.797273	1>2	0.0539833	1
2780	Mba10_g24280.1		6	0	2	0	0	11	0.797107	2>1	0.0541118	1
8790	Mba03_g13790.1		164	110	119	17	26	153	0.797072	2>1	0.0542401	1
3133	Mba05_g04980.1		8	14	8	0	1	2	0.796914	1>2	0.0543683	1
4142	Mba02_g10270.1		18	0	7	1	0	0	0.796764	1>2	0.0544964	1
3698	Mba09_g15300.1		13	1	4	0	1	0	0.79666	1>2	0.0546244	1
2425	Mba06_g29170.1		4	1	6	0	7	6	0.795948	2>1	0.0547527	1
24	Mba10_g18650.1		0	6	1	16	38	324	0.795915	2>1	0.0548809	1
1019	Mba03_g14430.1		0	8	6	0	0	0	0.795494	1>2	0.0550092	1
9478	Mba02_g13450.1		205	90	165	18	61	313	0.795412	2>1	0.0551374	1
127	Mba06_g13690.1		0	4	4	1	0	10	0.795356	2>1	0.0552654	1
3716	Mba11_g21570.1		14	12	22	1	1	52	0.794721	2>1	0.0553937	1
4129	Mba03_g16850.1		18	15	14	1	1	5	0.794669	1>2	0.0555219	1
5394	Mba06_g09180.1		40	29	36	3	11	48	0.79443	2>1	0.05565	1
3457	Mba04_g18870.1		11	1	15	0	0	22	0.794328	1>2	0.055778	1
4723	Mba11_g00750.1		27	3	10	3	12	79	0.794048	2>1	0.0559061	1
2781	Mba04_g37370.1		6	4	0	0	2	10	0.793984	2>1	0.0560339	1
7194	Mba04_g19800.1		93	50	80	12	24	92	0.793524	2>1	0.056162	1
5631	Mba06_g02950.1		45	33	29	0	3	21	0.793295	1>2	0.05629	1
3073	Mba08_g13940.1		8	4	7	3	5	9	0.793104	2>1	0.0564179	1
9188	Mba11_g10350.1		188	88	129	7	28	245	0.792758	2>1	0.056546	1
6808	Mba11_g11670.1		78	19	54	0	1	4	0.791993	1>2	0.0566744	1
517	Mba06_g15510.1		0	4	14	0	0	0	0.791904	1>2	0.0568028	1
5088	Mba08_g13190.1		33	43	47	0	3	7	0.791321	1>2	0.0569314	1
13143	Mba09_g00980.1		684	434	593	11	32	329	0.790789	1>2	0.0570602	1
3080	Mba11_g01180.1		8	0	8	3	5	8	0.790441	2>1	0.0571891	1
11210	Mba02_g03140.1		349	225	360	0	1	2	0.790368	1>2	0.0573178	1
141	Mba10_g01850.1		0	6	2	0	1	10	0.790329	2>1	0.0574464	1
32	Mba04_g34610.1		0	0	0	4	24	255	0.789858	2>1	0.0575752	1
11179	Mba04_g12460.1		346	162	298	4	7	53	0.789779	1>2	0.0577038	1
2248	Mba05_g18250.1		3	0	0	0	2	6	0.789308	2>1	0.0578325	1
6970	Mba11_g03470.1		84	41	89	1	3	45	0.78919	1>2	0.0579612	1
185	Mba02_g08800.1		0	0	3	0	2	6	0.789165	2>1	0.0580897	1
6737	Mba06_g24750.1		76	69	68	1	7	15	0.788872	1>2	0.0582182	1
3436	Mba06_g21560.1		11	8	8	2	26	84	0.788866	2>1	0.0583464	1
4246	Mba08_g30940.1		20	4	3	0	2	32	0.788076	2>1	0.0584752	1
1861	Mba02_g15740.1		2	1	0	0	4	4	0.787472	2>1	0.0586042	1
3790	Mba08_g32210.1		14	0	4	0	1	0	0.787261	1>2	0.0587332	1
3201	Mba10_g04640.1		9	3	20	0	1	30	0.78662	2>1	0.0588625	1
4659	Mba10_g13690.1		26	5	14	2	19	75	0.786612	2>1	0.0589916	1
3450	Mba07_g07310.1		11	8	1	0	0	28	0.786371	2>1	0.0591207	1
5323	Mba06_g26340.1		38	4	22	0	1	8	0.786009	1>2	0.0592498	1
10131	Mba08_g15950.1		249	183	189	22	44	395	0.784672	2>1	0.0593799	1
7562	Mba01_g32350.1		107	81	80	1	9	59	0.784221	1>2	0.0595101	1
5781	Mba04_g33600.1		48	9	14	0	0	0	0.784212	1>2	0.0596401	1
7591	Mba04_g18840.1		108	47	82	0	4	55	0.783019	1>2	0.0597709	1
3355	Mba01_g02540.1		10	0	2	0	2	11	0.782994	2>1	0.0599015	1
5051	Mba03_g22220.1		33	11	10	4	18	71	0.78267	2>1	0.0600322	1
9498	Mba09_g11510.1		206	127	209	12	16	122	0.782187	1>2	0.060163	1
4416	Mba09_g04320.1		22	2	10	2	6	18	0.781698	2>1	0.060294	1
1026	Mba08_g14930.1		0	10	10	0	0	0	0.781265	1>2	0.0604252	1
9453	Mba06_g00370.1		203	137	211	3	17	92	0.781146	1>2	0.0605562	1
8717	Mba07_g17170.1		160	81	137	3	4	84	0.780535	1>2	0.0606875	1
4257	Mba10_g12380.1		20	8	13	1	8	20	0.779469	2>1	0.0608195	1
3197	Mba06_g09660.1		9	13	24	0	3	39	0.779322	2>1	0.0609514	1
5395	Mba08_g16770.1		40	10	14	1	6	48	0.778871	2>1	0.0610835	1
1840	Mba09_g00260.1		2	0	4	4	0	6	0.778764	2>1	0.0612154	1
5698	Mba07_g14840.1		47	22	25	0	7	49	0.778757	2>1	0.0613471	1
6561	Mba03_g18780.1		71	17	50	0	1	14	0.778106	1>2	0.0614791	1
3095	Mba06_g30970.1		8	22	11	0	0	5	0.77645	1>2	0.0616123	1
7487	Mba04_g34800.1		104	93	115	3	7	60	0.77481	1>2	0.0617466	1
4329	Mba08_g03250.1		21	2	4	1	5	30	0.773997	2>1	0.0618814	1
5539	Mba07_g05030.1		43	18	17	0	4	45	0.773826	2>1	0.062016	1
3346	Mba08_g07070.1		10	0	4	0	0	14	0.772317	2>1	0.0621517	1
7719	Mba11_g15530.1		113	42	71	0	6	47	0.772186	1>2	0.0622873	1
11488	Mba08_g28860.1		384	231	298	26	56	328	0.771609	2>1	0.0624231	1
3139	Mba04_g23010.1		8	16	14	2	0	1	0.770542	1>2	0.0625596	1
9766	Mba11_g05770.1		223	131	135	24	56	488	0.770137	2>1	0.0626961	1
4538	Mba05_g19850.1		24	4	4	0	4	28	0.769327	2>1	0.0628331	1
3745	Mba01_g04120.1		14	0	4	2	7	16	0.768995	2>1	0.0629702	1
4989	Mba04_g21780.1		31	26	43	0	5	4	0.767835	1>2	0.063108	1
6957	Mba10_g04530.1		84	67	73	2	14	118	0.767697	2>1	0.0632457	1
7675	Mba01_g11790.1		111	74	62	2	10	47	0.767513	1>2	0.0633832	1
8943	Mba10_g06180.1		173	70	132	0	6	44	0.76729	1>2	0.0635208	1
4291	Mba01_g02080.1		20	14	8	0	2	4	0.765903	1>2	0.0636593	1
3349	Mba06_g09270.1		10	3	3	0	3	12	0.762024	2>1	0.0638006	1
2967	Mba06_g19500.1		7	13	14	0	0	4	0.761828	1>2	0.0639419	1
5967	Mba11_g19790.1		53	20	30	1	2	20	0.761496	1>2	0.0640833	1
3061	Mba01_g24210.1		8	0	8	0	3	12	0.761415	2>1	0.0642245	1
3556	Mba00_g19330.1		12	2	15	0	2	20	0.761414	2>1	0.0643654	1
6254	Mba08_g12470.1		61	41	69	6	6	30	0.760765	2>1	0.0645067	1
10286	Mba06_g11850.1		262	152	181	22	76	347	0.760184	2>1	0.0646482	1
5179	Mba05_g25320.1		35	18	17	2	1	10	0.760068	1>2	0.0647895	1
4168	Mba08_g11060.1		19	15	4	0	7	30	0.75893	2>1	0.0649316	1
8425	Mba11_g21900.1		145	118	158	7	11	90	0.758647	1>2	0.0650736	1
5572	Mba08_g02110.1		44	26	28	0	4	72	0.756994	2>1	0.0652168	1
3036	Mba10_g03650.1		8	0	1	0	1	42	0.755918	2>1	0.0653605	1
3167	Mba03_g06920.1		8	6	9	0	2	0	0.755741	1>2	0.0655042	1
4694	Mba01_g25380.1		26	15	13	0	1	8	0.755531	1>2	0.0656479	1
660	Mba10_g03040.1		0	10	4	0	0	0	0.754262	1>2	0.0657923	1
700	Mba11_g03430.1		0	10	4	0	0	0	0.754262	1>2	0.0659365	1
914	Mba04_g31020.1		0	10	4	0	0	0	0.754262	1>2	0.0660804	1
4058	Mba06_g09610.1		17	10	10	0	4	0	0.754143	1>2	0.0662243	1
2220	Mba09_g24670.1		3	0	8	0	11	73	0.753181	2>1	0.0663686	1
2972	Mba09_g27280.1		7	16	6	0	0	3	0.752333	1>2	0.0665134	1
3666	Mba11_g21000.1		13	5	2	2	8	12	0.752022	2>1	0.0666582	1
5058	Mba09_g07800.1		33	24	13	0	5	40	0.750563	2>1	0.066804	1
11512	Mba04_g33160.1		387	266	306	7	21	211	0.750312	1>2	0.0669497	1
2380	Mba05_g03180.1		4	4	10	1	1	14	0.750211	2>1	0.0670953	1
3343	Mba11_g17460.1		10	0	8	0	0	16	0.748087	2>1	0.0672423	1
3344	Mba04_g19120.1		10	0	8	0	0	16	0.748087	2>1	0.0673891	1
5090	Mba05_g26420.1		33	2	16	0	0	4	0.747791	1>2	0.0675359	1
7052	Mba10_g09300.1		87	67	64	1	8	47	0.747513	1>2	0.0676827	1
6397	Mba06_g27200.1		67	36	25	5	12	79	0.747344	2>1	0.0678294	1
3510	Mba06_g25250.1		11	0	12	0	1	1	0.747326	1>2	0.0679759	1
2987	Mba04_g24490.1		7	5	5	0	0	1	0.745292	1>2	0.0681237	1
3151	Mba04_g23110.1		8	6	3	0	1	0	0.745196	1>2	0.0682714	1
2725	Mba08_g16250.1		5	8	4	0	1	0	0.745054	1>2	0.068419	1
2330	Mba01_g29390.1		3	6	8	0	1	0	0.74494	1>2	0.0685664	1
1798	Mba11_g04850.1		2	4	12	0	2	14	0.744781	2>1	0.0687137	1
4897	Mba01_g17240.1		30	11	37	4	8	36	0.744767	2>1	0.0688608	1
2901	Mba10_g05470.1		6	9	2	0	1	0	0.743372	1>2	0.0690088	1
3039	Mba04_g27310.1		8	8	0	0	8	36	0.742694	2>1	0.069157	1
5189	Mba07_g11810.1		35	50	30	0	0	0	0.739905	1>2	0.0693073	1
6283	Mba07_g20710.1		62	61	69	1	1	32	0.739728	1>2	0.0694574	1
4534	Mba06_g25490.1		24	13	16	0	3	32	0.739704	2>1	0.0696073	1
5888	Mba07_g13190.1		51	12	42	0	3	20	0.739133	1>2	0.0697574	1
4400	Mba05_g24800.1		22	8	12	0	0	29	0.738636	1>2	0.0699077	1
4672	Mba05_g23570.1		26	30	26	2	11	37	0.737886	2>1	0.0700584	1
76	Mba08_g21080.1		0	7	2	2	8	31	0.737188	2>1	0.0702093	1
5981	Mba11_g16040.1		54	30	35	0	6	62	0.736807	1>2	0.0703603	1
5364	Mba08_g24400.1		39	24	24	0	2	16	0.736703	1>2	0.0705111	1
3789	Mba03_g09130.1		14	0	0	0	0	0	0.73669	1>2	0.0706618	1
3674	Mba09_g12260.1		13	16	16	0	1	6	0.735056	1>2	0.0708134	1
2320	Mba11_g08550.1		3	4	6	0	0	0	0.733997	1>2	0.0709657	1
3289	Mba02_g12300.1		9	2	2	0	0	0	0.73398	1>2	0.0711177	1
2305	Mba04_g03720.1		3	2	8	0	0	0	0.733977	1>2	0.0712695	1
2047	Mba05_g03780.1		2	4	7	0	0	0	0.73397	1>2	0.0714211	1
2566	Mba05_g21790.1		4	7	2	0	0	0	0.733945	1>2	0.0715724	1
5495	Mba06_g13060.1		42	17	15	0	9	52	0.73341	2>1	0.071724	1
1690	Mba03_g03560.1		1	8	4	0	0	0	0.732903	1>2	0.0718756	1
3569	Mba09_g11320.1		12	0	0	0	0	15	0.732633	2>1	0.0720273	1
5573	Mba01_g05750.1		44	33	44	1	3	71	0.732467	1>2	0.0721789	1
4368	Mba04_g36260.1		21	12	16	0	0	8	0.731967	1>2	0.0723306	1
2015	Mba01_g06030.1		2	9	2	0	0	0	0.731759	1>2	0.0724822	1
2049	Mba04_g06260.1		2	11	1	0	0	0	0.731249	1>2	0.072634	1
3246	Mba06_g02920.1		9	13	19	0	0	6	0.731119	1>2	0.0727857	1
3974	Mba10_g25210.1		17	26	22	10	22	105	0.731055	2>1	0.0729371	1
2434	Mba09_g20530.1		4	10	22	0	0	4	0.731018	1>2	0.0730884	1
7275	Mba03_g01610.1		96	60	77	2	26	116	0.730898	2>1	0.0732395	1
3686	Mba09_g12530.1		13	17	11	0	2	4	0.730471	1>2	0.0733908	1
3624	Mba08_g07730.1		12	1	0	0	0	0	0.730004	1>2	0.0735421	1
8904	Mba07_g07950.1		171	132	183	8	10	90	0.729928	1>2	0.0736933	1
2391	Mba02_g02400.1		4	4	1	0	1	10	0.729409	2>1	0.0738446	1
2806	Mba04_g40040.1		6	1	7	4	4	6	0.729166	2>1	0.0739959	1
3058	Mba07_g20110.1		8	4	12	2	4	13	0.727145	2>1	0.0741485	1
1815	Mba05_g27230.1		2	1	8	1	1	10	0.726754	2>1	0.0743012	1
1826	Mba06_g24780.1		2	6	1	0	3	8	0.726586	2>1	0.0744538	1
4238	Mba11_g24040.1		20	2	20	1	4	47	0.726176	2>1	0.0746065	1
13387	Mba10_g02960.1		760	397	672	1	0	0	0.72603	1>2	0.074759	1
1559	Mba06_g27490.1		1	6	2	0	3	8	0.725559	2>1	0.0749116	1
5089	Mba07_g06530.1		33	24	45	0	6	6	0.724438	1>2	0.0750649	1
2715	Mba06_g23450.1		5	3	16	0	2	0	0.723607	1>2	0.0752186	1
9678	Mba11_g18990.1		216	97	165	6	22	81	0.723267	1>2	0.0753723	1
4775	Mba09_g25220.1		28	6	8	13	47	233	0.722809	2>1	0.0755262	1
11186	Mba06_g18180.1		348	226	277	15	68	313	0.722588	2>1	0.0756799	1
9687	Mba04_g23750.1		217	134	204	20	21	241	0.721375	2>1	0.0758344	1
2243	Mba04_g01760.1		3	0	2	0	2	7	0.720603	2>1	0.0759892	1
6105	Mba02_g13850.1		57	34	73	0	3	36	0.719937	1>2	0.0761442	1
3918	Mba06_g00860.1		16	11	12	3	0	24	0.719702	2>1	0.0762992	1
1828	Mba03_g20630.1		2	0	5	0	2	8	0.719338	2>1	0.0764543	1
4088	Mba01_g05900.1		18	12	18	0	3	29	0.719273	2>1	0.0766092	1
142	Mba11_g19630.1		0	4	3	0	1	9	0.718971	2>1	0.076764	1
12075	Mba06_g21530.1		462	277	318	23	76	603	0.718483	2>1	0.076919	1
4041	Mba02_g10170.1		17	6	10	0	0	4	0.718323	1>2	0.0770739	1
5205	Mba08_g20980.1		36	18	14	2	1	49	0.717544	2>1	0.0772292	1
4233	Mba06_g07310.1		20	15	8	4	20	60	0.716631	2>1	0.0773849	1
5034	Mba02_g13920.1		32	26	21	0	1	15	0.715816	1>2	0.0775409	1
6440	Mba01_g20480.1		68	36	29	2	1	28	0.714962	1>2	0.0776974	1
7525	Mba11_g00760.1		106	93	82	11	35	199	0.714533	2>1	0.077854	1
5044	Mba05_g29310.1		32	25	53	0	2	2	0.713892	1>2	0.0780108	1
6234	Mba10_g16680.1		61	14	38	16	47	278	0.713747	2>1	0.0781675	1
3162	Mba08_g31270.1		8	9	0	0	1	0	0.71335	1>2	0.0783242	1
4732	Mba01_g32950.1		27	13	8	0	4	28	0.712567	2>1	0.0784814	1
7549	Mba05_g29740.1		107	41	56	23	35	253	0.710668	2>1	0.0786397	1
10893	Mba03_g08570.1		317	223	293	8	17	185	0.710036	1>2	0.0787982	1
3704	Mba04_g06150.1		13	0	0	0	0	0	0.710023	1>2	0.0789565	1
2977	Mba10_g13470.1		7	11	4	0	0	2	0.709955	1>2	0.0791146	1
396	Mba09_g14210.1		0	1	0	0	6	2	0.706897	2>1	0.0792748	1
9320	Mba08_g33460.1		196	75	132	15	37	288	0.705879	2>1	0.0794355	1
4185	Mba05_g31050.1		19	3	17	3	8	17	0.70206	2>1	0.0795988	1
4463	Mba08_g09700.1		23	11	9	0	3	26	0.701345	2>1	0.0797624	1
2940	Mba03_g00930.1		7	5	5	0	2	13	0.700438	2>1	0.0799264	1
5911	Mba01_g04910.1		52	17	34	0	8	72	0.698418	2>1	0.0800917	1
9865	Mba04_g32890.1		229	166	187	3	8	108	0.697498	1>2	0.0802574	1
4716	Mba06_g04980.1		26	10	14	0	4	0	0.696708	1>2	0.0804235	1
4127	Mba03_g04300.1		18	21	13	0	2	7	0.696193	1>2	0.0805897	1
10566	Mba02_g02900.1		285	203	218	35	53	483	0.695593	2>1	0.0807561	1
11909	Mba03_g12880.1		438	324	364	12	38	207	0.695258	1>2	0.0809225	1
4413	Mba02_g03660.1		22	4	10	1	4	20	0.694192	2>1	0.0810895	1
2615	Mba03_g08480.1		5	5	8	21	23	124	0.693895	2>1	0.0812564	1
7517	Mba03_g14050.1		105	54	52	0	2	37	0.690513	1>2	0.0814256	1
4949	Mba07_g21520.1		31	41	32	8	16	90	0.687978	2>1	0.0815964	1
7989	Mba04_g15930.1		125	74	114	0	8	75	0.687794	1>2	0.0817671	1
5140	Mba10_g24270.1		35	8	9	28	52	358	0.687378	2>1	0.0819378	1
7060	Mba04_g06410.1		87	83	100	0	2	26	0.686978	1>2	0.0821086	1
7214	Mba11_g01850.1		94	33	50	10	13	127	0.686538	2>1	0.0822795	1
6411	Mba07_g25980.1		67	47	59	0	3	41	0.685508	1>2	0.0824509	1
9550	Mba02_g15160.1		209	115	120	3	16	97	0.685202	1>2	0.0826222	1
7833	Mba00_g02350.1		119	53	91	10	10	157	0.684622	2>1	0.0827937	1
3282	Mba03_g21750.1		9	1	6	0	0	1	0.681879	1>2	0.082967	1
2571	Mba09_g11830.1		4	2	10	0	1	0	0.681507	1>2	0.0831403	1
3217	Mba09_g20370.1		9	6	6	0	2	15	0.681114	2>1	0.0833137	1
3728	Mba01_g16330.1		14	2	0	3	2	26	0.680272	2>1	0.0834874	1
6860	Mba04_g13860.1		80	58	89	2	13	105	0.677915	2>1	0.0836626	1
7229	Mba09_g10230.1		94	40	78	0	8	47	0.677045	1>2	0.0838381	1
3219	Mba08_g00700.1		9	4	10	2	2	14	0.676347	2>1	0.084014	1
616	Mba03_g11320.1		0	10	3	0	0	0	0.676157	1>2	0.0841897	1
3835	Mba00_g07310.1		15	4	4	0	3	15	0.676065	2>1	0.0843652	1
3739	Mba07_g22160.1		14	9	6	0	2	19	0.674463	2>1	0.0845416	1
3472	Mba03_g02460.1		11	3	10	6	3	10	0.673994	2>1	0.0847181	1
6039	Mba10_g24690.1		55	31	68	4	0	11	0.673147	1>2	0.084895	1
4975	Mba04_g24220.1		31	29	21	0	1	16	0.672021	1>2	0.0850724	1
4691	Mba10_g12520.1		26	18	23	0	3	10	0.671477	1>2	0.08525	1
11319	Mba11_g12240.1		364	161	259	23	65	500	0.669889	2>1	0.0854284	1
4412	Mba02_g10040.1		22	15	12	5	7	20	0.669783	2>1	0.0856067	1
4193	Mba01_g27500.1		19	4	4	1	7	13	0.669512	2>1	0.085785	1
10007	Mba05_g24960.1		240	109	199	26	48	268	0.668793	2>1	0.0859634	1
425	Mba11_g06180.1		0	8	8	0	0	1	0.66794	1>2	0.0861423	1
3252	Mba04_g22290.1		9	17	6	0	0	4	0.666982	1>2	0.0863216	1
4965	Mba01_g13550.1		31	16	9	4	6	26	0.666239	2>1	0.0865011	1
3042	Mba07_g14900.1		8	18	5	3	6	32	0.665711	2>1	0.0866808	1
6449	Mba11_g00870.1		69	54	56	11	32	335	0.665541	2>1	0.0868604	1
5674	Mba04_g35810.1		46	49	36	0	6	25	0.665435	1>2	0.0870397	1
4467	Mba04_g23740.1		23	13	6	0	4	24	0.662897	2>1	0.0872207	1
6259	Mba05_g10440.1		61	34	30	0	7	8	0.662083	1>2	0.087402	1
7745	Mba05_g24790.1		114	81	138	2	8	41	0.660997	1>2	0.0875838	1
5716	Mba06_g37270.1		47	14	30	0	2	18	0.660396	1>2	0.0877657	1
4470	Mba11_g00110.1		23	2	15	1	4	22	0.660369	2>1	0.0879474	1
2841	Mba09_g21790.1		6	3	12	0	0	2	0.660148	1>2	0.0881291	1
3780	Mba08_g11030.1		14	4	3	0	0	2	0.660107	1>2	0.0883104	1
4722	Mba10_g10250.1		27	18	6	6	17	84	0.65837	2>1	0.0884928	1
1926	Mba07_g06330.1		2	8	11	0	0	2	0.658355	1>2	0.0886749	1
4147	Mba03_g18620.1		18	33	26	0	1	0	0.65834	1>2	0.0888568	1
8223	Mba06_g01270.1		136	77	124	4	30	226	0.65789	2>1	0.0890387	1
3564	Mba04_g21360.1		12	0	0	3	4	18	0.657791	2>1	0.0892205	1
2911	Mba08_g29380.1		6	3	12	0	2	0	0.657585	1>2	0.0894021	1
13527	Mba04_g32760.1		809	388	559	21	64	425	0.657029	1>2	0.0895839	1
2690	Mba10_g19940.1		5	2	14	0	1	1	0.656891	1>2	0.0897655	1
9291	Mba09_g02810.1		194	119	206	10	14	114	0.656179	1>2	0.0899474	1
1818	Mba08_g02910.1		2	5	3	2	0	9	0.655998	2>1	0.0901291	1
5286	Mba08_g28000.1		37	4	9	0	0	0	0.655777	1>2	0.0903107	1
2678	Mba06_g02600.1		5	13	3	0	0	2	0.65557	1>2	0.0904922	1
5824	Mba06_g12580.1		49	8	15	0	0	0	0.655204	1>2	0.0906737	1
1801	Mba03_g10110.1		2	9	0	1	1	13	0.654598	2>1	0.0908554	1
12816	Mba06_g01890.1		598	394	453	11	54	266	0.654529	1>2	0.0910369	1
6994	Mba05_g09880.1		85	77	93	6	8	53	0.654361	1>2	0.0912183	1
2378	Mba09_g03820.1		4	7	16	3	3	14	0.654358	2>1	0.0913993	1
5597	Mba06_g02220.1		44	7	13	0	0	4	0.654258	1>2	0.0915802	1
8652	Mba11_g01510.1		157	72	104	0	12	37	0.653451	1>2	0.0917614	1
7828	Mba11_g14150.1		118	61	90	0	15	44	0.653223	1>2	0.0919426	1
4481	Mba10_g00780.1		23	27	13	0	1	11	0.652066	1>2	0.0921243	1
2550	Mba08_g01110.1		4	4	4	0	0	0	0.651933	1>2	0.0923058	1
2735	Mba11_g24220.1		5	5	2	0	0	0	0.651927	1>2	0.092487	1
2196	Mba06_g16180.1		2	4	6	0	0	0	0.651918	1>2	0.0926681	1
2567	Mba08_g12170.1		4	6	2	0	0	0	0.651915	1>2	0.0928488	1
2598	Mba01_g05200.1		4	6	2	0	0	0	0.651915	1>2	0.0930293	1
3156	Mba09_g17830.1		8	0	4	0	0	0	0.651912	1>2	0.0932096	1
2078	Mba05_g14710.1		2	6	4	0	0	0	0.651896	1>2	0.0933896	1
2315	Mba04_g13050.1		3	1	8	0	0	0	0.651892	1>2	0.0935693	1
2321	Mba03_g05790.1		3	7	2	0	0	0	0.651849	1>2	0.0937489	1
1686	Mba05_g09940.1		1	5	6	0	0	0	0.651831	1>2	0.0939282	1
2070	Mba06_g05530.1		2	7	3	0	0	0	0.651816	1>2	0.0941072	1
8324	Mba11_g06950.1		140	97	106	2	8	86	0.651804	1>2	0.094286	1
2871	Mba07_g24750.1		6	6	0	0	0	0	0.651772	1>2	0.0944646	1
5045	Mba07_g23630.1		32	28	44	0	4	2	0.651503	1>2	0.0946431	1
4388	Mba06_g08610.1		21	2	11	2	0	0	0.651372	2>1	0.0948215	1
1213	Mba08_g04630.1		0	4	8	0	0	0	0.651081	1>2	0.0949998	1
4668	Mba04_g09880.1		26	24	23	0	3	41	0.651065	1>2	0.0951779	1
469	Mba03_g03360.1		0	6	6	0	0	0	0.651017	1>2	0.0953557	1
2530	Mba03_g15900.1		4	8	0	0	0	0	0.65074	1>2	0.0955336	1
7751	Mba11_g19030.1		115	76	109	20	40	179	0.649544	2>1	0.0957119	1
5126	Mba07_g06250.1		34	13	8	0	1	9	0.649301	1>2	0.0958903	1
949	Mba01_g30430.1		0	8	4	0	0	0	0.647953	1>2	0.0960693	1
8165	Mba01_g09420.1		132	59	91	0	9	66	0.64772	1>2	0.0962482	1
5590	Mba08_g26840.1		44	25	41	0	3	24	0.647159	1>2	0.0964272	1
3597	Mba02_g14150.1		12	15	25	3	0	6	0.646604	2>1	0.0966064	1
3158	Mba08_g07240.1		8	18	4	0	1	0	0.64439	1>2	0.0967869	1
2942	Mba08_g08980.1		7	5	4	0	1	13	0.644138	2>1	0.0969673	1
5893	Mba06_g22970.1		51	56	34	0	2	13	0.642212	1>2	0.0971488	1
7709	Mba08_g22480.1		113	40	61	4	13	102	0.641916	2>1	0.0973303	1
8924	Mba08_g11070.1		172	72	153	3	11	69	0.641655	1>2	0.0975117	1
1820	Mba04_g18170.1		2	0	2	0	0	8	0.639476	2>1	0.0976943	1
2400	Mba11_g06850.1		4	0	0	0	0	8	0.639449	2>1	0.0978767	1
2419	Mba02_g22610.1		4	0	0	2	0	6	0.638998	2>1	0.0980592	1
147	Mba06_g18880.1		0	4	0	0	0	8	0.638717	2>1	0.0982416	1
161	Mba08_g07860.1		0	4	0	0	0	8	0.638717	2>1	0.0984238	1
4629	Mba01_g13840.1		25	10	31	0	1	12	0.638708	1>2	0.0986057	1
4537	Mba05_g10010.1		24	8	18	0	2	30	0.638125	1>2	0.0987878	1
7009	Mba08_g18060.1		86	44	54	0	12	98	0.63791	2>1	0.0989697	1
2096	Mba08_g16670.1		2	12	1	0	0	0	0.637874	1>2	0.0991515	1
4428	Mba10_g08160.1		22	26	18	0	3	10	0.637633	1>2	0.0993331	1
5795	Mba04_g26540.1		49	19	16	2	11	63	0.637356	2>1	0.0995147	1
7348	Mba08_g29330.1		99	38	84	4	12	98	0.636649	2>1	0.0996966	1
9698	Mba09_g21450.1		217	121	107	0	0	0	0.636236	1>2	0.0998784	1
9598	Mba03_g07730.1		212	132	168	7	19	237	0.636221	2>1	0.10006	1
4220	Mba01_g23710.1		19	10	0	0	0	0	0.635595	1>2	0.100242	1
12833	Mba02_g18400.1		602	331	435	11	38	350	0.635442	1>2	0.100424	1
3997	Mba01_g21380.1		17	13	4	6	7	25	0.635371	2>1	0.100605	1
5982	Mba11_g07390.1		54	45	43	8	19	60	0.635281	2>1	0.100786	1
5073	Mba08_g06200.1		33	20	49	2	4	18	0.635076	1>2	0.100967	1
3946	Mba07_g20180.1		16	24	24	0	5	5	0.634545	1>2	0.101149	1
3523	Mba04_g26870.1		11	14	0	0	0	0	0.634335	1>2	0.10133	1
4198	Mba06_g05340.1		19	11	20	0	0	9	0.63413	1>2	0.101511	1
5299	Mba10_g18870.1		38	27	40	0	9	50	0.633153	2>1	0.101692	1
4076	Mba11_g06830.1		18	17	15	0	3	71	0.632897	2>1	0.101874	1
4704	Mba05_g08130.1		26	7	2	0	0	3	0.632731	1>2	0.102055	1
179	Mba01_g08270.1		0	2	6	0	4	6	0.632098	2>1	0.102237	1
10631	Mba11_g07990.1		290	180	219	0	13	94	0.632038	1>2	0.102418	1
4628	Mba10_g21730.1		25	14	23	0	0	12	0.631696	1>2	0.102599	1
3367	Mba04_g07890.1		10	4	4	0	7	8	0.630641	2>1	0.102781	1
5819	Mba01_g15980.1		49	12	51	0	1	12	0.629437	1>2	0.102963	1
670	Mba04_g07540.1		0	1	11	0	0	0	0.629347	1>2	0.103145	1
13685	Mba02_g21400.1		883	454	704	19	75	569	0.62912	1>2	0.103327	1
5633	Mba08_g23190.1		45	11	46	0	1	18	0.629028	1>2	0.103509	1
5345	Mba02_g03380.1		39	20	17	3	2	40	0.62885	2>1	0.103691	1
9310	Mba02_g17180.1		195	100	160	0	14	92	0.628114	1>2	0.103873	1
3224	Mba06_g04810.1		9	8	3	0	3	13	0.626758	2>1	0.104055	1
9274	Mba02_g19690.1		193	98	196	15	31	208	0.626509	2>1	0.104238	1
6154	Mba05_g18230.1		58	19	72	0	0	0	0.625494	1>2	0.104421	1
4822	Mba03_g01430.1		28	7	7	0	1	6	0.625	1>2	0.104604	1
6678	Mba08_g20290.1		74	14	39	0	0	0	0.624457	1>2	0.104787	1
8044	Mba04_g13220.1		128	65	78	6	17	193	0.623488	2>1	0.104971	1
10660	Mba02_g13810.1		293	133	193	5	12	127	0.623354	1>2	0.105154	1
3212	Mba10_g01070.1		9	8	7	0	0	18	0.620627	1>2	0.105339	1
3870	Mba08_g10040.1		15	6	10	0	0	4	0.619952	1>2	0.105524	1
3685	Mba11_g02390.1		13	10	8	0	0	4	0.619947	1>2	0.105709	1
4407	Mba10_g05030.1		22	3	18	0	3	25	0.619622	2>1	0.105894	1
4210	Mba06_g05640.1		19	8	4	0	0	4	0.61959	1>2	0.106079	1
13823	Mba01_g10800.1		944	437	703	0	2	4	0.618857	1>2	0.106264	1
3500	Mba05_g20950.1		11	4	16	0	2	2	0.618811	1>2	0.106449	1
4423	Mba10_g11120.1		22	2	5	1	5	16	0.618396	2>1	0.106634	1
1827	Mba06_g08770.1		2	4	0	1	0	8	0.618182	2>1	0.106818	1
3000	Mba08_g30190.1		7	14	13	0	3	0	0.616659	1>2	0.107004	1
5361	Mba05_g12710.1		39	20	48	4	5	17	0.616605	2>1	0.107189	1
7314	Mba01_g11890.1		98	59	68	2	20	166	0.616046	2>1	0.107374	1
2234	Mba10_g06860.1		3	9	10	2	3	12	0.616013	2>1	0.10756	1
4053	Mba03_g04800.1		17	2	12	0	2	2	0.615225	1>2	0.107745	1
11405	Mba04_g36090.1		373	167	300	4	16	97	0.61409	1>2	0.107931	1
4324	Mba04_g04710.1		21	2	5	0	2	34	0.611345	2>1	0.108118	1
5003	Mba09_g25670.1		32	12	12	0	3	59	0.610485	2>1	0.108306	1
2887	Mba03_g01950.1		6	6	3	0	1	0	0.609141	1>2	0.108495	1
2710	Mba08_g07710.1		5	2	8	0	1	0	0.609134	1>2	0.108683	1
2178	Mba05_g23970.1		2	8	5	0	1	0	0.607513	1>2	0.108872	1
5814	Mba01_g15670.1		49	40	75	0	1	22	0.607375	1>2	0.109061	1
5595	Mba04_g12440.1		44	8	24	0	2	14	0.606784	1>2	0.10925	1
4425	Mba06_g16580.1		22	12	31	0	0	13	0.606763	1>2	0.109439	1
3607	Mba07_g24900.1		12	4	4	0	0	2	0.606705	1>2	0.109628	1
2688	Mba01_g16370.1		5	9	6	0	0	2	0.606682	1>2	0.109816	1
3424	Mba11_g21050.1		10	3	7	0	2	0	0.606375	1>2	0.110004	1
12334	Mba02_g19260.1		500	310	425	37	58	621	0.605678	2>1	0.110193	1
2603	Mba03_g04050.1		4	6	10	0	2	0	0.604568	1>2	0.110382	1
3649	Mba09_g02780.1		13	9	16	0	0	25	0.603933	1>2	0.110571	1
3830	Mba09_g11190.1		15	11	2	0	4	16	0.603931	2>1	0.11076	1
9951	Mba01_g28010.1		235	135	245	5	14	95	0.602958	1>2	0.110949	1
2617	Mba07_g07460.1		5	1	5	0	0	54	0.602833	2>1	0.111138	1
6477	Mba08_g25550.1		69	31	69	0	5	39	0.602415	1>2	0.111328	1
3613	Mba04_g05990.1		12	8	0	0	0	2	0.600917	1>2	0.111518	1
1649	Mba06_g06390.1		1	8	6	0	1	0	0.600875	1>2	0.111707	1
2120	Mba08_g06020.1		2	10	0	0	0	0	0.600215	1>2	0.111897	1
2132	Mba08_g12710.1		2	10	0	0	0	0	0.600215	1>2	0.112087	1
4000	Mba10_g19720.1		17	0	3	0	1	20	0.598476	2>1	0.112277	1
9794	Mba07_g19900.1		224	120	156	4	10	131	0.595663	1>2	0.11247	1
2797	Mba07_g02720.1		6	6	0	2	6	7	0.595622	2>1	0.112661	1
1782	Mba11_g05450.1		2	6	0	0	1	38	0.592038	2>1	0.112855	1
6248	Mba11_g10040.1		61	39	80	0	2	36	0.591981	1>2	0.113049	1
5207	Mba08_g18880.1		36	10	18	1	2	36	0.591094	2>1	0.113243	1
8908	Mba03_g07880.1		171	105	180	0	6	55	0.589001	1>2	0.113439	1
3490	Mba11_g17840.1		11	26	15	0	2	6	0.588768	1>2	0.113634	1
7596	Mba10_g25140.1		108	50	112	0	2	34	0.588566	1>2	0.113829	1
6332	Mba07_g22790.1		64	31	53	13	36	128	0.588226	2>1	0.114024	1
6805	Mba01_g05920.1		78	72	47	0	2	10	0.587361	1>2	0.114219	1
1841	Mba01_g23500.1		2	0	0	0	0	6	0.58707	2>1	0.114414	1
1849	Mba09_g23190.1		2	0	0	0	0	6	0.58707	2>1	0.114609	1
181	Mba01_g03960.1		0	0	2	0	0	6	0.58706	2>1	0.114804	1
184	Mba05_g13420.1		0	2	0	0	0	6	0.587042	2>1	0.114999	1
194	Mba02_g06390.1		0	2	0	0	0	6	0.587042	2>1	0.115193	1
268	Mba01_g22840.1		0	0	2	0	2	4	0.586986	2>1	0.115387	1
269	Mba10_g08820.1		0	0	2	0	2	4	0.586986	2>1	0.115581	1
1581	Mba10_g05570.1		1	0	1	2	0	4	0.586825	2>1	0.115774	1
5225	Mba07_g12200.1		36	20	22	0	2	15	0.586762	1>2	0.115968	1
1655	Mba00_g05120.1		1	12	2	0	0	0	0.584765	1>2	0.116162	1
1739	Mba06_g18170.1		1	12	2	0	0	0	0.584765	1>2	0.116356	1
5655	Mba01_g28230.1		46	44	26	10	16	100	0.583991	2>1	0.116551	1
6647	Mba08_g09340.1		74	38	71	2	17	75	0.582701	2>1	0.116746	1
10112	Mba07_g08370.1		247	141	246	7	11	120	0.582242	1>2	0.116941	1
8083	Mba08_g13230.1		129	101	139	0	1	34	0.581841	1>2	0.117136	1
8132	Mba04_g04920.1		131	86	84	3	7	73	0.58161	1>2	0.117331	1
5000	Mba08_g25100.1		32	10	8	2	4	61	0.580693	2>1	0.117526	1
10026	Mba03_g00030.1		241	185	202	12	28	258	0.579155	2>1	0.117722	1
3796	Mba11_g16400.1		14	33	27	0	0	0	0.578948	1>2	0.117918	1
8409	Mba05_g25500.1		144	103	151	0	11	60	0.578899	1>2	0.118114	1
10023	Mba01_g02940.1		241	134	221	20	75	597	0.578433	2>1	0.11831	1
3839	Mba06_g03600.1		15	2	0	0	1	14	0.575325	2>1	0.118507	1
9719	Mba05_g22120.1		219	147	187	2	26	122	0.575289	1>2	0.118705	1
2502	Mba06_g36010.1		4	11	0	0	0	1	0.575052	1>2	0.118902	1
5123	Mba09_g08930.1		34	20	27	2	0	16	0.574531	1>2	0.119099	1
5770	Mba03_g20210.1		48	46	47	4	9	22	0.573728	2>1	0.119297	1
4794	Mba03_g14150.1		28	14	17	0	5	31	0.573656	2>1	0.119494	1
5971	Mba05_g11380.1		53	51	34	0	2	0	0.573334	1>2	0.119691	1
13385	Mba01_g28250.1		760	397	672	34	70	435	0.572755	1>2	0.119889	1
3032	Mba02_g06830.1		8	14	23	4	17	68	0.572081	2>1	0.120086	1
10290	Mba04_g36980.1		262	111	173	20	35	209	0.570338	2>1	0.120285	1
4174	Mba10_g00830.1		19	24	9	2	5	26	0.569981	2>1	0.120483	1
11882	Mba06_g31890.1		434	317	399	20	45	304	0.568324	1>2	0.120682	1
4837	Mba02_g22560.1		29	5	7	2	11	54	0.568152	2>1	0.120881	1
3086	Mba04_g10180.1		8	4	5	1	7	6	0.567925	2>1	0.12108	1
3132	Mba04_g38030.1		8	9	13	0	2	2	0.567139	1>2	0.12128	1
13263	Mba03_g12830.1		719	445	527	13	31	340	0.567009	1>2	0.121479	1
4856	Mba11_g10280.1		29	6	6	0	4	23	0.566991	2>1	0.121677	1
278	Mba03_g07240.1		0	0	4	0	5	3	0.566776	2>1	0.121876	1
10665	Mba02_g20900.1		294	139	266	8	23	154	0.566641	1>2	0.122075	1
9792	Mba02_g04140.1		224	122	185	4	8	136	0.565401	1>2	0.122274	1
934	Mba08_g26660.1		0	10	2	0	0	0	0.565165	1>2	0.122473	1
1032	Mba03_g15030.1		0	10	2	0	0	0	0.565165	1>2	0.122671	1
6200	Mba04_g37980.1		60	17	39	15	56	262	0.565033	2>1	0.12287	1
9094	Mba06_g06810.1		182	143	191	1	9	51	0.564769	1>2	0.123068	1
4695	Mba02_g15770.1		26	4	14	0	2	6	0.564162	1>2	0.123267	1
8072	Mba05_g06330.1		129	84	108	5	9	146	0.563715	1>2	0.123466	1
9969	Mba11_g10920.1		236	126	195	6	26	135	0.563471	1>2	0.123664	1
5131	Mba07_g07530.1		34	21	38	0	6	3	0.562238	1>2	0.123863	1
2699	Mba08_g02340.1		5	2	4	0	0	0	0.56151	1>2	0.124062	1
2730	Mba10_g17410.1		5	4	2	0	0	0	0.561508	1>2	0.124261	1
2998	Mba05_g30020.1		7	2	2	0	0	0	0.561506	1>2	0.12446	1
3014	Mba03_g03710.1		7	1	3	0	0	0	0.561506	1>2	0.124659	1
2538	Mba04_g14270.1		4	5	2	0	0	0	0.561504	1>2	0.124857	1
2903	Mba04_g27970.1		6	4	1	0	0	0	0.561501	1>2	0.125055	1
2062	Mba11_g08330.1		2	3	6	0	0	0	0.561501	1>2	0.125253	1
3283	Mba09_g05180.1		9	1	1	0	0	0	0.561433	1>2	0.12545	1
7209	Mba07_g22330.1		94	55	72	5	46	290	0.561394	2>1	0.125648	1
2111	Mba05_g01720.1		2	7	2	0	0	0	0.561346	1>2	0.125845	1
2551	Mba08_g04810.1		4	7	0	0	0	0	0.56119	1>2	0.126042	1
3091	Mba10_g00020.1		8	1	0	1	3	6	0.56052	2>1	0.126239	1
2774	Mba05_g11460.1		6	13	3	0	6	12	0.560452	2>1	0.126436	1
725	Mba04_g08910.1		0	7	4	0	0	0	0.560437	1>2	0.126632	1
3103	Mba09_g24060.1		8	2	20	0	0	4	0.560259	1>2	0.126829	1
2314	Mba06_g04690.1		3	8	0	0	0	0	0.559994	1>2	0.127025	1
2924	Mba10_g15660.1		7	12	5	0	2	54	0.559366	2>1	0.127222	1
7878	Mba03_g22350.1		120	37	94	0	0	12	0.558646	1>2	0.127419	1
5884	Mba08_g20240.1		51	31	31	2	1	26	0.55768	1>2	0.127616	1
4633	Mba04_g07060.1		25	2	17	0	0	8	0.557658	1>2	0.127813	1
11207	Mba05_g11500.1		349	225	360	0	4	8	0.557537	1>2	0.12801	1
4138	Mba05_g26330.1		18	20	39	0	2	2	0.554293	1>2	0.128208	1
2441	Mba10_g22360.1		4	16	10	0	0	4	0.55228	1>2	0.128408	1
3818	Mba01_g10280.1		15	4	20	0	0	25	0.550787	1>2	0.128608	1
2860	Mba10_g19590.1		6	6	7	0	0	2	0.550188	1>2	0.128808	1
2685	Mba01_g02180.1		5	6	8	0	0	2	0.550185	1>2	0.129009	1
3611	Mba08_g22350.1		12	3	4	0	0	2	0.550179	1>2	0.129208	1
2845	Mba02_g09660.1		6	9	4	0	0	2	0.550159	1>2	0.129408	1
3768	Mba05_g20260.1		14	12	14	1	2	4	0.549262	1>2	0.129608	1
3322	Mba10_g08850.1		10	1	0	4	0	30	0.548642	2>1	0.129808	1
8722	Mba07_g15600.1		160	83	86	0	2	37	0.548481	1>2	0.130008	1
10832	Mba04_g21930.1		312	191	252	7	27	194	0.54837	1>2	0.130208	1
8159	Mba07_g06730.1		132	74	133	2	9	85	0.547723	1>2	0.130408	1
3615	Mba06_g21960.1		12	0	7	1	0	1	0.547247	2>1	0.130608	1
3995	Mba11_g24160.1		17	0	10	0	8	28	0.547118	2>1	0.130808	1
3917	Mba07_g18480.1		16	1	1	0	3	25	0.545355	2>1	0.131008	1
5013	Mba02_g03170.1		32	10	14	0	0	35	0.543844	1>2	0.13121	1
5091	Mba03_g05010.1		33	9	4	0	0	4	0.542857	1>2	0.131411	1
11885	Mba11_g00570.1		435	195	337	32	64	400	0.542397	2>1	0.131613	1
3277	Mba06_g32520.1		9	10	0	0	0	2	0.542077	1>2	0.131815	1
3166	Mba04_g13110.1		8	21	4	0	0	0	0.542012	1>2	0.132016	1
4847	Mba01_g02230.1		29	3	16	6	3	38	0.541736	2>1	0.132217	1
7925	Mba01_g17930.1		123	70	90	16	41	435	0.540597	2>1	0.132419	1
5811	Mba11_g16980.1		49	44	40	0	10	23	0.539773	1>2	0.132621	1
9109	Mba05_g03120.1		183	92	134	10	17	92	0.538177	1>2	0.132824	1
4614	Mba04_g23030.1		25	33	29	0	1	19	0.537553	1>2	0.133027	1
7434	Mba10_g15150.1		102	100	99	4	8	58	0.536036	1>2	0.133231	1
5178	Mba06_g08390.1		35	19	16	4	1	10	0.535528	2>1	0.133435	1
1297	Mba11_g19830.1		0	12	4	0	0	0	0.535023	1>2	0.133638	1
12279	Mba09_g10760.1		490	373	456	0	0	3	0.534325	1>2	0.133842	1
11208	Mba11_g21620.1		349	225	360	2	2	8	0.533392	1>2	0.134047	1
8067	Mba05_g03330.1		129	110	107	19	62	313	0.531828	2>1	0.134252	1
4491	Mba09_g01750.1		23	34	14	0	1	5	0.530879	1>2	0.134457	1
8218	Mba05_g16050.1		135	51	77	1	7	57	0.530496	1>2	0.134662	1
3009	Mba11_g20080.1		7	3	4	1	0	0	0.530115	2>1	0.134867	1
2705	Mba09_g21540.1		5	1	8	0	1	0	0.530029	1>2	0.135073	1
3183	Mba05_g16180.1		8	0	6	0	1	0	0.529952	1>2	0.135277	1
1831	Mba04_g22220.1		2	4	1	0	1	8	0.52994	2>1	0.135482	1
43	Mba06_g20780.1		0	0	0	2	9	156	0.529791	2>1	0.135687	1
1993	Mba04_g24710.1		2	7	5	0	1	0	0.529577	1>2	0.135891	1
4301	Mba05_g05940.1		20	5	38	0	0	0	0.529565	1>2	0.136095	1
5204	Mba06_g01170.1		36	34	38	0	5	54	0.528843	1>2	0.136299	1
5241	Mba04_g37160.1		36	10	14	0	4	2	0.528455	1>2	0.136504	1
3558	Mba03_g15220.1		12	12	2	0	8	20	0.527908	2>1	0.136708	1
7204	Mba04_g08070.1		93	82	68	4	1	20	0.527653	1>2	0.136912	1
4908	Mba01_g16020.1		30	8	6	0	4	24	0.527547	2>1	0.137116	1
5079	Mba06_g28960.1		33	8	40	0	0	16	0.526867	1>2	0.137321	1
4700	Mba03_g01420.1		26	2	29	0	0	4	0.52644	1>2	0.137525	1
4925	Mba10_g08270.1		30	30	14	0	5	10	0.524693	1>2	0.13773	1
2311	Mba01_g25650.1		3	12	12	0	2	0	0.524679	1>2	0.137935	1
3715	Mba09_g11720.1		14	6	2	0	2	53	0.522228	2>1	0.138141	1
5159	Mba01_g14110.1		35	14	15	0	2	36	0.517969	1>2	0.138349	1
6987	Mba04_g25380.1		85	41	73	0	13	89	0.51705	1>2	0.138558	1
5321	Mba07_g25550.1		38	30	16	4	1	10	0.516449	2>1	0.138767	1
3250	Mba04_g26600.1		9	12	15	0	2	4	0.515664	1>2	0.138976	1
1889	Mba11_g05650.1		2	4	4	0	7	4	0.515424	2>1	0.139185	1
3948	Mba06_g16430.1		16	24	17	0	5	4	0.514825	1>2	0.139394	1
12774	Mba06_g14850.1		590	411	447	19	47	390	0.514507	1>2	0.139603	1
2293	Mba11_g21750.1		3	15	2	0	0	0	0.513667	1>2	0.139812	1
6066	Mba04_g20730.1		56	31	59	0	11	20	0.513558	1>2	0.140021	1
3555	Mba08_g02990.1		12	18	6	0	2	21	0.512615	1>2	0.140231	1
5797	Mba02_g14350.1		49	27	41	0	7	56	0.511796	1>2	0.14044	1
9375	Mba07_g11760.1		198	128	204	4	20	71	0.511375	1>2	0.14065	1
7005	Mba07_g26550.1		86	59	84	7	41	328	0.510059	2>1	0.14086	1
4215	Mba01_g19590.1		19	10	1	0	1	2	0.508995	1>2	0.141071	1
4403	Mba07_g14970.1		22	5	3	2	9	28	0.508959	2>1	0.141281	1
2650	Mba08_g21900.1		5	0	0	0	0	8	0.50792	2>1	0.141492	1
2767	Mba01_g13920.1		6	4	10	0	1	14	0.507761	2>1	0.141702	1
4637	Mba08_g30860.1		25	3	3	0	0	4	0.507299	1>2	0.141913	1
4516	Mba08_g21590.1		23	0	12	0	1	0	0.507222	1>2	0.142123	1
8346	Mba07_g10940.1		141	106	139	0	2	51	0.506611	1>2	0.142334	1
4363	Mba01_g32870.1		21	10	19	0	0	10	0.506071	1>2	0.142544	1
4867	Mba10_g17580.1		29	9	12	0	0	10	0.505861	1>2	0.142755	1
5083	Mba03_g11020.1		33	5	24	0	3	10	0.504632	1>2	0.142965	1
4982	Mba10_g11610.1		31	10	9	0	0	10	0.504484	1>2	0.143176	1
4816	Mba07_g26520.1		28	42	32	0	4	10	0.503129	1>2	0.143387	1
9301	Mba01_g00650.1		195	119	143	6	28	274	0.502952	2>1	0.143599	1
8812	Mba08_g30240.1		165	85	144	0	6	78	0.502342	1>2	0.14381	1
4786	Mba06_g17270.1		28	34	20	0	7	50	0.500338	2>1	0.144022	1
1920	Mba11_g08080.1		2	14	4	0	0	2	0.500135	1>2	0.144234	1
1847	Mba03_g13120.1		2	0	0	0	9	6	0.499703	2>1	0.144446	1
6179	Mba02_g01390.1		59	25	68	5	6	27	0.49908	2>1	0.144658	1
717	Mba08_g19830.1		0	8	6	0	1	0	0.498581	1>2	0.144871	1
4551	Mba04_g11920.1		24	23	6	0	0	10	0.498475	1>2	0.145083	1
7108	Mba06_g18110.1		89	21	73	0	0	0	0.498204	1>2	0.145295	1
6911	Mba04_g32310.1		82	37	58	0	18	99	0.498068	2>1	0.145506	1
5391	Mba09_g16250.1		40	34	36	0	3	69	0.497638	1>2	0.145718	1
5676	Mba09_g00970.1		46	28	28	2	7	17	0.497271	2>1	0.14593	1
5301	Mba09_g21400.1		38	28	15	0	10	47	0.497175	2>1	0.146141	1
6382	Mba08_g08490.1		66	31	74	8	6	77	0.496983	2>1	0.146353	1
13822	Mba06_g16280.1		944	540	640	28	114	696	0.495837	1>2	0.146565	1
5157	Mba05_g15340.1		35	7	16	0	1	38	0.494997	1>2	0.146777	1
5408	Mba02_g19750.1		40	26	19	0	0	20	0.494725	1>2	0.146989	1
9270	Mba07_g11890.1		192	106	221	0	0	0	0.494595	1>2	0.147201	1
2958	Mba06_g02980.1		7	1	2	0	4	6	0.493731	2>1	0.147413	1
11798	Mba02_g15990.1		421	326	371	18	41	269	0.493625	1>2	0.147625	1
11486	Mba03_g09250.1		384	228	294	24	37	441	0.493529	2>1	0.147836	1
2406	Mba05_g12240.1		4	5	1	3	1	6	0.491888	2>1	0.148049	1
3130	Mba04_g03290.1		8	0	10	0	0	2	0.491145	1>2	0.148261	1
4788	Mba06_g13680.1		28	24	21	0	1	41	0.490932	1>2	0.148474	1
4092	Mba01_g06760.1		18	14	8	0	12	22	0.490799	2>1	0.148686	1
7256	Mba10_g24400.1		95	50	112	2	9	52	0.48869	1>2	0.148899	1
5527	Mba04_g05640.1		43	36	65	5	25	136	0.487706	2>1	0.149113	1
3477	Mba06_g03540.1		11	25	15	0	2	8	0.487263	1>2	0.149327	1
9449	Mba05_g28110.1		203	109	130	2	19	107	0.486594	1>2	0.149541	1
6541	Mba10_g11770.1		71	30	64	0	10	84	0.48483	2>1	0.149755	1
12212	Mba05_g11410.1		481	300	371	6	40	307	0.484377	1>2	0.14997	1
4007	Mba03_g16730.1		17	6	12	0	5	17	0.484235	2>1	0.150184	1
2836	Mba06_g09440.1		6	20	8	0	1	3	0.484063	1>2	0.150398	1
109	Mba03_g09190.1		0	4	0	0	9	14	0.483653	2>1	0.150613	1
5247	Mba05_g25150.1		37	28	19	16	47	192	0.482822	2>1	0.150827	1
5271	Mba03_g12130.1		37	46	36	0	6	24	0.482713	1>2	0.151041	1
4752	Mba11_g24100.1		27	14	27	0	2	13	0.482448	1>2	0.151256	1
1878	Mba11_g11920.1		2	0	0	0	8	4	0.481544	2>1	0.15147	1
7302	Mba01_g15470.1		97	59	99	9	12	48	0.481349	2>1	0.151684	1
4535	Mba08_g29730.1		24	13	15	0	0	31	0.481278	1>2	0.151899	1
9122	Mba06_g35370.1		184	93	164	2	10	112	0.479274	1>2	0.152114	1
2665	Mba04_g33980.1		5	4	6	2	7	4	0.47795	2>1	0.152329	1
3772	Mba04_g33900.1		14	14	4	0	1	4	0.477442	1>2	0.152545	1
3052	Mba04_g03380.1		8	14	2	3	5	16	0.476667	2>1	0.152761	1
7075	Mba05_g22780.1		88	62	87	0	3	61	0.476443	1>2	0.152976	1
4678	Mba07_g17700.1		26	2	12	0	2	23	0.476258	2>1	0.153192	1
4372	Mba07_g27080.1		21	12	16	1	1	8	0.475812	1>2	0.153408	1
3850	Mba01_g29420.1		15	22	20	2	0	10	0.475786	1>2	0.153623	1
3083	Mba05_g09120.1		8	5	26	0	0	7	0.47462	1>2	0.153839	1
3554	Mba10_g09070.1		12	0	3	4	10	22	0.473611	2>1	0.154055	1
6359	Mba01_g05370.1		65	17	41	8	16	70	0.473592	2>1	0.154271	1
4555	Mba03_g03260.1		24	13	8	0	0	9	0.472153	1>2	0.154487	1
5594	Mba05_g09130.1		44	22	41	6	5	17	0.471529	2>1	0.154704	1
8716	Mba11_g16080.1		160	120	173	12	13	94	0.470766	1>2	0.15492	1
2930	Mba11_g23320.1		7	20	9	0	2	26	0.470318	2>1	0.155137	1
10535	Mba07_g00490.1		282	205	204	18	57	299	0.470174	2>1	0.155354	1
2910	Mba10_g20770.1		6	2	2	0	0	0	0.470171	1>2	0.15557	1
2578	Mba08_g29640.1		4	4	2	0	0	0	0.470171	1>2	0.155786	1
2189	Mba01_g29260.1		2	3	5	0	0	0	0.470169	1>2	0.156002	1
2902	Mba04_g03440.1		6	0	4	0	0	0	0.470168	1>2	0.156218	1
2882	Mba06_g37510.1		6	4	0	0	0	0	0.47015	1>2	0.156433	1
2915	Mba04_g04480.1		6	4	0	0	0	0	0.47015	1>2	0.156648	1
2036	Mba01_g03240.1		2	1	7	0	0	0	0.470145	1>2	0.156863	1
2002	Mba08_g08420.1		2	6	2	0	0	0	0.470129	1>2	0.157077	1
3177	Mba07_g12900.1		8	2	0	0	0	0	0.470123	1>2	0.157292	1
7742	Mba08_g22800.1		114	54	104	0	4	64	0.47011	1>2	0.157506	1
461	Mba04_g23060.1		0	4	6	0	0	0	0.470042	1>2	0.15772	1
1050	Mba02_g22230.1		0	4	6	0	0	0	0.470042	1>2	0.157934	1
2302	Mba05_g08000.1		3	7	0	0	0	0	0.469816	1>2	0.158147	1
3410	Mba04_g09040.1		10	0	0	0	0	0	0.469404	1>2	0.158361	1
1041	Mba11_g23730.1		0	7	3	0	0	0	0.469294	1>2	0.158574	1
2590	Mba07_g25290.1		4	10	0	0	1	0	0.469063	1>2	0.158787	1
7965	Mba01_g31410.1		124	98	102	6	18	68	0.468033	1>2	0.159001	1
2018	Mba04_g19570.1		2	8	0	0	0	0	0.467619	1>2	0.159215	1
2089	Mba01_g24370.1		2	8	0	0	0	0	0.467619	1>2	0.159428	1
3549	Mba02_g01130.1		12	19	12	0	2	24	0.466943	1>2	0.159641	1
5927	Mba06_g11820.1		52	22	42	0	4	27	0.466367	1>2	0.159855	1
5462	Mba09_g16200.1		41	32	23	0	5	19	0.466333	1>2	0.160068	1
1188	Mba11_g20410.1		0	8	2	0	0	0	0.465641	1>2	0.160282	1
1490	Mba04_g16920.1		0	8	2	0	0	0	0.465641	1>2	0.160495	1
4510	Mba10_g10070.1		23	3	1	0	0	0	0.465546	1>2	0.160708	1
4634	Mba06_g01030.1		25	6	4	0	0	6	0.46469	1>2	0.160922	1
5576	Mba07_g26580.1		44	14	19	0	13	51	0.464395	2>1	0.161135	1
3812	Mba11_g19280.1		15	10	1	0	2	32	0.46327	2>1	0.161348	1
6610	Mba01_g07590.1		73	49	59	0	13	78	0.4632	1>2	0.161562	1
13092	Mba06_g22870.1		670	430	524	10	58	400	0.462693	1>2	0.161775	1
9748	Mba09_g18070.1		221	98	176	13	13	117	0.462335	1>2	0.161989	1
11204	Mba01_g13320.1		349	225	360	0	4	33	0.461505	1>2	0.162203	1
2143	Mba04_g22150.1		2	9	7	0	2	0	0.460545	1>2	0.162417	1
693	Mba05_g29990.1		0	11	2	0	0	0	0.459222	1>2	0.162631	1
4205	Mba02_g11700.1		19	16	6	0	0	8	0.458542	1>2	0.162846	1
3553	Mba07_g21370.1		12	0	0	0	0	22	0.45761	2>1	0.163061	1
10122	Mba11_g14020.1		248	151	248	18	31	248	0.457418	2>1	0.163275	1
6648	Mba01_g04070.1		74	34	45	0	6	75	0.456884	1>2	0.16349	1
2792	Mba09_g09980.1		6	2	0	0	1	8	0.455595	2>1	0.163706	1
4934	Mba11_g12960.1		30	39	49	0	3	4	0.455221	1>2	0.163921	1
4675	Mba09_g04150.1		26	7	16	0	3	26	0.454784	2>1	0.164136	1
5357	Mba02_g07180.1		39	31	59	0	0	28	0.454342	1>2	0.164351	1
5303	Mba02_g16600.1		38	14	14	6	1	44	0.454317	2>1	0.164566	1
4408	Mba10_g15470.1		22	15	6	0	10	23	0.452717	2>1	0.164782	1
3470	Mba03_g17680.1		11	2	2	0	1	11	0.451072	2>1	0.164999	1
4753	Mba02_g04660.1		27	10	19	0	0	12	0.451065	1>2	0.165215	1
4284	Mba10_g11500.1		20	2	19	1	1	6	0.451002	1>2	0.165431	1
4290	Mba09_g11280.1		20	0	8	0	0	4	0.450684	1>2	0.165647	1
7787	Mba11_g09820.1		116	101	78	0	4	19	0.449568	1>2	0.165863	1
2402	Mba01_g31790.1		4	8	3	2	3	7	0.449544	2>1	0.166079	1
2990	Mba03_g16820.1		7	4	2	0	0	1	0.449232	1>2	0.166295	1
2534	Mba03_g18210.1		4	7	2	0	1	0	0.449009	1>2	0.166511	1
2720	Mba05_g09900.1		5	0	8	0	1	0	0.449006	1>2	0.166727	1
1995	Mba09_g02440.1		2	7	4	0	1	0	0.44881	1>2	0.166942	1
4023	Mba03_g16840.1		17	18	17	0	1	10	0.448653	1>2	0.167157	1
1755	Mba07_g05950.1		1	4	8	0	1	0	0.448336	1>2	0.167373	1
1623	Mba09_g02350.1		1	6	6	0	1	0	0.448268	1>2	0.167588	1
3806	Mba04_g21100.1		15	2	0	2	8	45	0.447377	2>1	0.167803	1
9490	Mba02_g13390.1		206	94	114	17	24	209	0.4464	2>1	0.168019	1
4882	Mba02_g09070.1		29	8	2	0	0	0	0.445357	1>2	0.168235	1
6394	Mba03_g19880.1		66	15	27	0	1	0	0.444596	1>2	0.168451	1
2397	Mba02_g15020.1		4	7	2	0	3	8	0.444581	2>1	0.168667	1
5724	Mba01_g23410.1		47	10	14	0	0	13	0.444433	1>2	0.168883	1
1744	Mba08_g11320.1		1	9	0	0	0	0	0.443307	1>2	0.169099	1
1031	Mba09_g07950.1		0	10	6	0	1	0	0.443216	1>2	0.169315	1
5835	Mba01_g31480.1		50	37	46	0	5	64	0.443089	1>2	0.169531	1
4260	Mba02_g04900.1		20	2	12	0	3	18	0.441524	2>1	0.169747	1
4598	Mba06_g05740.1		25	10	20	0	4	28	0.441232	2>1	0.169963	1
4118	Mba10_g24630.1		18	18	8	0	0	9	0.441009	1>2	0.17018	1
7900	Mba07_g19780.1		121	50	67	2	1	45	0.440074	1>2	0.170396	1
4181	Mba11_g18650.1		19	11	4	0	1	20	0.439673	1>2	0.170613	1
5222	Mba10_g20930.1		36	18	19	0	0	17	0.439312	1>2	0.170829	1
6414	Mba11_g04450.1		67	52	69	2	14	34	0.439146	1>2	0.171046	1
2703	Mba10_g22820.1		5	8	10	0	3	0	0.43909	1>2	0.171262	1
65	Mba04_g13420.1		0	4	2	10	8	41	0.438901	2>1	0.171478	1
3696	Mba05_g08950.1		13	0	0	0	0	1	0.437157	1>2	0.171694	1
4789	Mba10_g18890.1		28	20	35	0	6	39	0.437123	2>1	0.171911	1
4572	Mba11_g12940.1		24	10	11	0	5	1	0.435496	1>2	0.172128	1
782	Mba02_g08960.1		0	9	1	0	0	0	0.435467	1>2	0.172345	1
9856	Mba02_g01240.1		229	109	204	26	72	348	0.434896	2>1	0.172562	1
7331	Mba06_g29510.1		98	55	119	0	3	32	0.434399	1>2	0.172779	1
4767	Mba09_g14170.1		27	30	48	2	1	4	0.434274	1>2	0.172996	1
10366	Mba01_g05190.1		268	195	200	13	14	149	0.432769	1>2	0.173213	1
5578	Mba09_g08300.1		44	12	12	2	6	50	0.43268	2>1	0.17343	1
5023	Mba01_g22730.1		32	6	11	0	6	23	0.431827	2>1	0.173648	1
8304	Mba06_g31340.1		139	112	153	8	18	92	0.43173	1>2	0.173865	1
3528	Mba08_g04430.1		11	2	4	0	2	0	0.430436	1>2	0.174083	1
5945	Mba02_g07230.1		53	15	19	9	12	78	0.430074	2>1	0.174301	1
2276	Mba01_g15880.1		3	1	13	0	0	2	0.42964	1>2	0.174518	1
4927	Mba10_g19790.1		30	8	4	0	0	8	0.429601	1>2	0.174736	1
2651	Mba07_g14410.1		5	4	2	0	4	6	0.428974	2>1	0.174954	1
3233	Mba03_g01890.1		9	2	0	0	2	8	0.428584	2>1	0.175171	1
1567	Mba05_g29040.1		1	8	4	2	2	7	0.428248	2>1	0.175389	1
5322	Mba01_g24260.1		38	13	12	0	4	10	0.428117	1>2	0.175606	1
10816	Mba01_g31710.1		311	219	286	11	62	369	0.428041	2>1	0.175823	1
2353	Mba08_g16490.1		4	15	4	4	8	39	0.427611	2>1	0.17604	1
7909	Mba11_g13030.1		122	42	79	4	18	138	0.427054	2>1	0.176258	1
4886	Mba09_g17900.1		30	34	36	18	25	136	0.426978	2>1	0.176475	1
4561	Mba09_g02830.1		24	3	10	0	1	6	0.426472	1>2	0.176692	1
4490	Mba09_g20890.1		23	2	6	0	0	5	0.425857	1>2	0.176909	1
3311	Mba07_g09680.1		10	3	4	0	1	66	0.425719	2>1	0.177126	1
4219	Mba01_g18270.1		19	12	0	0	0	0	0.425569	1>2	0.177343	1
3929	Mba04_g15500.1		16	3	0	0	0	15	0.42497	1>2	0.17756	1
4690	Mba06_g03250.1		26	27	8	0	2	10	0.42484	1>2	0.177777	1
10553	Mba06_g16240.1		284	163	202	8	55	252	0.424587	2>1	0.177993	1
6584	Mba07_g13850.1		72	60	86	0	2	46	0.424376	1>2	0.17821	1
5503	Mba04_g10770.1		42	7	25	4	6	32	0.424187	2>1	0.178426	1
4815	Mba03_g15000.1		28	13	14	0	1	11	0.423886	1>2	0.178643	1
4254	Mba05_g00860.1		20	16	12	4	1	23	0.422465	2>1	0.17886	1
4544	Mba04_g12840.1		24	9	10	7	8	19	0.422271	2>1	0.179076	1
5182	Mba05_g24040.1		35	9	12	3	1	8	0.421346	2>1	0.179294	1
5115	Mba01_g21130.1		34	20	43	0	1	24	0.421149	1>2	0.17951	1
1576	Mba06_g15960.1		1	0	0	6	0	4	0.421056	2>1	0.179727	1
8108	Mba10_g10960.1		130	54	79	0	10	62	0.420154	1>2	0.179944	1
726	Mba07_g16810.1		0	10	5	0	1	0	0.420048	1>2	0.180161	1
2604	Mba08_g29980.1		4	11	0	0	1	0	0.418915	1>2	0.180378	1
8651	Mba10_g23740.1		157	85	174	2	4	42	0.418473	1>2	0.180595	1
9760	Mba01_g13190.1		222	111	205	3	22	130	0.418084	1>2	0.180812	1
6899	Mba08_g28840.1		81	26	51	3	8	33	0.416578	1>2	0.18103	1
321	Mba01_g04860.1		0	5	12	0	0	2	0.416477	1>2	0.181248	1
3029	Mba11_g18840.1		8	6	24	2	7	75	0.416035	2>1	0.181465	1
1218	Mba06_g10190.1		0	10	1	0	0	0	0.41586	1>2	0.181683	1
5228	Mba06_g17740.1		36	20	17	5	2	10	0.415705	2>1	0.1819	1
1600	Mba06_g15720.1		1	0	0	0	7	2	0.414408	2>1	0.182118	1
3107	Mba07_g16970.1		8	8	11	0	0	4	0.414157	1>2	0.182335	1
12659	Mba04_g23850.1		564	384	551	36	69	553	0.412506	2>1	0.182554	1
189	Mba07_g13910.1		0	0	4	0	1	6	0.411303	2>1	0.182772	1
4258	Mba09_g02480.1		20	0	4	0	3	18	0.410025	2>1	0.182992	1
1897	Mba05_g05580.1		2	2	0	0	4	3	0.409384	2>1	0.183211	1
1901	Mba07_g26480.1		2	2	0	0	4	3	0.409384	2>1	0.18343	1
1857	Mba03_g11100.1		2	4	0	0	2	6	0.409265	2>1	0.183649	1
5171	Mba02_g11310.1		35	35	59	0	1	26	0.408884	1>2	0.183868	1
1769	Mba10_g01910.1		2	7	0	11	43	197	0.408604	2>1	0.184086	1
5985	Mba06_g01770.1		54	18	31	0	4	50	0.40804	1>2	0.184305	1
180	Mba08_g31530.1		0	4	2	2	0	6	0.407939	2>1	0.184524	1
7227	Mba10_g03920.1		94	83	94	0	3	52	0.407755	1>2	0.184742	1
5968	Mba09_g08610.1		53	14	20	0	1	20	0.406523	1>2	0.184961	1
7456	Mba04_g12610.1		103	40	60	1	15	90	0.405877	2>1	0.18518	1
6180	Mba06_g18320.1		59	54	77	5	5	17	0.405577	1>2	0.185399	1
9504	Mba05_g11100.1		206	99	195	2	12	85	0.404445	1>2	0.185619	1
3779	Mba01_g17120.1		14	4	4	0	0	3	0.404246	1>2	0.185838	1
6063	Mba10_g04390.1		56	37	69	1	10	34	0.404132	1>2	0.186057	1
2379	Mba07_g14580.1		4	9	11	0	2	14	0.404026	2>1	0.186276	1
3841	Mba03_g01830.1		15	6	3	2	2	12	0.403831	2>1	0.186494	1
6199	Mba04_g19500.1		60	62	61	21	30	314	0.403505	2>1	0.186713	1
8430	Mba03_g12170.1		145	56	126	3	4	59	0.403321	1>2	0.186932	1
3588	Mba08_g09530.1		12	5	7	2	6	8	0.403206	2>1	0.18715	1
3663	Mba11_g01320.1		13	9	2	0	3	13	0.403157	2>1	0.187368	1
3329	Mba09_g04330.1		10	16	13	0	1	22	0.402578	1>2	0.187586	1
11203	Mba01_g13300.1		349	225	360	3	2	35	0.402252	1>2	0.187805	1
3463	Mba09_g11170.1		11	6	16	0	4	16	0.402118	2>1	0.188023	1
10864	Mba01_g05360.1		314	144	212	28	38	260	0.401621	2>1	0.188241	1
4399	Mba04_g33120.1		22	23	16	1	0	34	0.401552	1>2	0.188458	1
5266	Mba08_g33180.1		37	16	12	0	11	32	0.400103	2>1	0.188677	1
852	Mba04_g07820.1		0	9	4	0	1	0	0.399483	1>2	0.188895	1
6089	Mba10_g23810.1		57	50	28	7	12	76	0.398011	2>1	0.189114	1
7129	Mba01_g13490.1		91	31	87	15	29	224	0.397386	2>1	0.189333	1
3226	Mba01_g29500.1		9	5	6	1	1	12	0.39726	2>1	0.189552	1
3347	Mba08_g23070.1		10	3	7	1	0	13	0.397247	2>1	0.189771	1
4063	Mba06_g19990.1		17	3	12	2	2	0	0.396601	2>1	0.18999	1
6755	Mba06_g01780.1		77	64	68	4	9	46	0.395314	1>2	0.190209	1
3295	Mba02_g20090.1		9	2	11	0	3	0	0.395098	2>1	0.190428	1
9372	Mba01_g20390.1		198	81	154	9	17	101	0.39425	1>2	0.190648	1
2776	Mba09_g12570.1		6	5	5	0	0	12	0.394156	1>2	0.190867	1
2643	Mba04_g00530.1		5	5	6	0	0	12	0.394154	1>2	0.191086	1
2181	Mba04_g25490.1		2	12	20	0	0	0	0.39406	1>2	0.191305	1
4357	Mba03_g02150.1		21	4	10	2	7	12	0.393571	2>1	0.191524	1
9962	Mba06_g20110.1		236	97	166	20	24	220	0.393388	2>1	0.191742	1
2394	Mba02_g09900.1		4	0	5	0	0	9	0.393283	2>1	0.191961	1
2653	Mba04_g34000.1		5	4	0	0	3	6	0.393073	2>1	0.192179	1
3849	Mba09_g22730.1		15	2	0	0	3	10	0.392856	2>1	0.192398	1
5406	Mba08_g27050.1		40	42	24	0	1	26	0.392842	1>2	0.192616	1
2671	Mba03_g22510.1		5	2	2	2	3	4	0.39273	2>1	0.192834	1
3068	Mba07_g08250.1		8	8	0	0	1	11	0.391753	2>1	0.193052	1
3026	Mba11_g17730.1		8	4	1	17	24	105	0.391552	2>1	0.19327	1
4422	Mba07_g25370.1		22	4	15	0	8	16	0.391131	2>1	0.193488	1
4863	Mba02_g02860.1		29	12	27	0	1	15	0.389515	1>2	0.193707	1
1807	Mba03_g13380.1		2	6	0	4	6	11	0.389185	2>1	0.193925	1
9810	Mba01_g14550.1		226	132	186	6	23	218	0.388559	1>2	0.194144	1
4037	Mba08_g14140.1		17	8	11	1	0	6	0.388397	1>2	0.194362	1
6221	Mba02_g00280.1		60	21	39	0	1	32	0.387997	1>2	0.194581	1
11532	Mba02_g02630.1		390	213	306	10	20	258	0.387301	1>2	0.1948	1
2746	Mba11_g15960.1		6	0	0	0	18	74	0.386588	2>1	0.195018	1
6137	Mba05_g16890.1		58	40	51	2	3	37	0.386547	1>2	0.195237	1
2299	Mba02_g12520.1		3	3	3	0	0	0	0.386115	1>2	0.195456	1
2282	Mba09_g17570.1		3	2	4	0	0	0	0.386115	1>2	0.195674	1
2292	Mba04_g13290.1		3	4	2	0	0	0	0.386113	1>2	0.195892	1
2309	Mba04_g24240.1		3	4	2	0	0	0	0.386113	1>2	0.19611	1
2716	Mba09_g03110.1		5	0	4	0	0	0	0.386113	1>2	0.196328	1
2095	Mba05_g14760.1		2	2	5	0	0	0	0.386112	1>2	0.196545	1
2996	Mba04_g07530.1		7	0	2	0	0	0	0.386106	1>2	0.196763	1
2734	Mba08_g17870.1		5	4	0	0	0	0	0.386103	1>2	0.19698	1
3157	Mba08_g01410.1		8	1	0	0	0	0	0.386061	1>2	0.197197	1
4596	Mba06_g36570.1		25	10	31	3	5	29	0.386054	2>1	0.197413	1
924	Mba05_g14350.1		0	3	6	0	0	0	0.386052	1>2	0.197629	1
790	Mba04_g11230.1		0	6	3	0	0	0	0.385906	1>2	0.197846	1
5465	Mba04_g37720.1		41	4	30	0	0	9	0.385808	1>2	0.198062	1
2139	Mba05_g26700.1		2	7	0	0	0	0	0.385581	1>2	0.198278	1
2208	Mba07_g14880.1		2	7	0	0	0	0	0.385581	1>2	0.198493	1
2922	Mba08_g10930.1		7	11	4	0	16	98	0.385335	2>1	0.198709	1
3777	Mba04_g35690.1		14	10	6	0	1	4	0.385015	1>2	0.198925	1
6145	Mba01_g20640.1		58	66	67	0	0	21	0.384059	1>2	0.199141	1
2154	Mba05_g05030.1		2	10	5	0	2	0	0.382744	1>2	0.199357	1
3943	Mba11_g23610.1		16	2	15	0	0	6	0.382255	1>2	0.199573	1
7876	Mba01_g28020.1		120	61	58	0	1	32	0.381997	1>2	0.199789	1
3865	Mba06_g29870.1		15	14	4	0	0	6	0.38192	1>2	0.200005	1
3380	Mba07_g12500.1		10	4	19	0	2	4	0.381763	1>2	0.200221	1
4697	Mba09_g09260.1		26	7	9	2	1	6	0.380812	2>1	0.200438	1
6387	Mba03_g09010.1		66	35	49	0	0	42	0.380073	1>2	0.200654	1
6872	Mba11_g00790.1		80	31	75	0	8	43	0.379855	1>2	0.20087	1
1877	Mba11_g05740.1		2	0	0	0	1	4	0.379817	2>1	0.201086	1
2750	Mba04_g30190.1		6	17	8	1	10	36	0.379771	2>1	0.201302	1
1972	Mba10_g00330.1		2	0	0	0	3	2	0.379481	2>1	0.201518	1
7518	Mba10_g26890.1		105	93	115	5	9	30	0.378945	1>2	0.201734	1
4170	Mba04_g36020.1		19	16	20	0	2	29	0.378479	1>2	0.201949	1
310	Mba11_g13780.1		0	2	0	1	2	2	0.37845	2>1	0.202165	1
5460	Mba09_g11100.1		41	11	38	0	2	21	0.377533	1>2	0.202381	1
7458	Mba04_g10730.1		103	35	72	10	17	80	0.376961	2>1	0.202597	1
1838	Mba10_g25840.1		2	7	2	2	6	6	0.376347	2>1	0.202813	1
3643	Mba02_g07440.1		13	1	2	1	14	45	0.376268	2>1	0.203029	1
256	Mba05_g28880.1		0	4	0	0	6	4	0.376184	2>1	0.203244	1
4102	Mba10_g18590.1		18	9	1	0	3	15	0.375988	2>1	0.20346	1
1986	Mba11_g23980.1		2	0	0	1	3	1	0.374933	2>1	0.203676	1
4801	Mba08_g17360.1		28	15	8	0	7	22	0.374272	2>1	0.203892	1
4726	Mba01_g15340.1		27	34	20	2	2	48	0.372876	2>1	0.204108	1
828	Mba07_g11570.1		0	13	6	0	0	0	0.372237	1>2	0.204325	1
2385	Mba06_g02050.1		4	4	4	0	0	10	0.371642	1>2	0.204542	1
2510	Mba05_g28850.1		4	5	3	0	0	1	0.371498	1>2	0.204758	1
2740	Mba08_g19010.1		5	3	4	0	1	0	0.371494	1>2	0.204974	1
1614	Mba07_g25580.1		1	7	4	0	0	1	0.371353	1>2	0.205191	1
2123	Mba05_g01870.1		2	2	8	0	1	0	0.371301	1>2	0.205407	1
2989	Mba03_g16080.1		7	2	7	0	1	1	0.371276	1>2	0.205622	1
3401	Mba11_g17940.1		10	5	1	0	0	2	0.371244	1>2	0.205838	1
5015	Mba04_g31510.1		32	18	28	0	9	33	0.371225	2>1	0.206053	1
2572	Mba08_g09390.1		4	0	8	1	0	0	0.371059	2>1	0.206268	1
2504	Mba02_g08770.1		4	8	0	0	0	1	0.370981	1>2	0.206483	1
10351	Mba01_g07250.1		267	182	180	8	12	54	0.370813	1>2	0.206698	1
5494	Mba07_g12580.1		42	7	15	2	8	54	0.370726	2>1	0.206913	1
2332	Mba10_g21780.1		3	2	12	2	0	0	0.370653	2>1	0.207128	1
4024	Mba06_g12840.1		17	8	24	0	1	10	0.370192	1>2	0.207342	1
6292	Mba08_g11780.1		62	20	52	0	4	2	0.369651	1>2	0.207557	1
2074	Mba01_g09000.1		2	8	2	0	1	0	0.369461	1>2	0.207771	1
1110	Mba02_g05040.1		0	10	4	0	1	0	0.36924	1>2	0.207986	1
1519	Mba03_g04350.1		0	10	4	0	1	0	0.36924	1>2	0.2082	1
3423	Mba06_g11320.1		10	2	0	1	0	0	0.368941	2>1	0.208414	1
11989	Mba01_g12540.1		450	271	405	14	61	292	0.368824	1>2	0.208628	1
702	Mba09_g07620.1		0	4	8	0	1	0	0.368682	1>2	0.208842	1
1348	Mba06_g34500.1		0	4	8	0	1	0	0.368682	1>2	0.209055	1
3099	Mba11_g01550.1		8	12	6	0	0	4	0.368283	1>2	0.209269	1
3734	Mba05_g30590.1		14	18	8	0	2	21	0.367775	1>2	0.209482	1
14364	Mba01_g07160.1		1430	839	1128	20	82	624	0.366992	1>2	0.209696	1
2065	Mba04_g02440.1		2	0	10	0	1	0	0.366969	1>2	0.20991	1
2801	Mba09_g11130.1		6	0	6	4	0	6	0.366838	2>1	0.210123	1
5582	Mba11_g13150.1		44	16	18	1	3	38	0.366598	2>1	0.210337	1
2879	Mba11_g14070.1		6	0	10	0	2	0	0.366171	1>2	0.21055	1
5363	Mba08_g26860.1		39	18	29	1	5	16	0.365075	1>2	0.210764	1
7810	Mba10_g21150.1		118	103	106	7	13	137	0.364546	2>1	0.210977	1
5556	Mba03_g05130.1		43	17	26	0	6	16	0.36454	1>2	0.211191	1
3353	Mba04_g28530.1		10	9	12	2	11	11	0.363198	2>1	0.211405	1
7741	Mba08_g21810.1		114	79	75	1	5	70	0.363093	1>2	0.211619	1
3538	Mba11_g11330.1		12	14	28	0	10	64	0.363	2>1	0.211832	1
1773	Mba01_g30620.1		2	9	2	3	11	114	0.36277	2>1	0.212046	1
6173	Mba11_g04950.1		59	51	77	0	4	47	0.3625	1>2	0.212259	1
4683	Mba06_g11170.1		26	11	40	0	1	18	0.360497	1>2	0.212474	1
8403	Mba08_g10050.1		144	93	105	0	11	90	0.359931	1>2	0.212688	1
415	Mba09_g05410.1		0	2	0	0	4	1	0.359811	2>1	0.212902	1
2453	Mba09_g14260.1		4	7	10	0	0	3	0.359789	1>2	0.213116	1
11896	Mba08_g14660.1		436	200	325	1	7	73	0.359208	1>2	0.21333	1
[truncated: 11,888 more rows]
