# Supplementary material for: RNA-Seq Reveals Differentially Expressed Genes Associated with High Fiber Quality in Abaca (Musa textilis Nee)
Source: Genes (Basel). 2022 Mar 15;13(3):519. doi: 10.3390/genes13030519 (PMC8953247; doi:10.3390/genes13030519)
Supplement: Supplementary file 1 [file genes-13-00519-s001.zip › genes-1568159-supplementary/Supplementary Materials Final/Table S15. List of genes in each GO term for GDE R vs S.xlsx]

## Sheet: annotation_statistics_chart_2_2
Table S15. List of genes in each GO term for GDE R vs S
GO Distribution by Level (7)
GO-id	GO	Number	Seqs
GO:0097659	nucleic acid-templated transcription	77	LOCUS_010913-RA, LOCUS_013734-RA, LOCUS_031066-RA, LOCUS_003650-RA, LOCUS_004884-RA, LOCUS_027189-RA, LOCUS_022693-RA, LOCUS_005360-RA, LOCUS_012410-RA, LOCUS_009404-RA, LOCUS_019129-RA, LOCUS_010852-RA, LOCUS_011287-RA, LOCUS_019113-RA, LOCUS_026398-RA, LOCUS_021122-RA, LOCUS_012251-RA, LOCUS_016210-RA, LOCUS_016239-RA, LOCUS_023483-RA, LOCUS_017991-RA, LOCUS_014264-RA, LOCUS_002505-RA, LOCUS_02…
GO:1903506	regulation of nucleic acid-templated transcription	75	LOCUS_010913-RA, LOCUS_013734-RA, LOCUS_031066-RA, LOCUS_003650-RA, LOCUS_004884-RA, LOCUS_027189-RA, LOCUS_022693-RA, LOCUS_005360-RA, LOCUS_012410-RA, LOCUS_009404-RA, LOCUS_019129-RA, LOCUS_010852-RA, LOCUS_011287-RA, LOCUS_019113-RA, LOCUS_026398-RA, LOCUS_021122-RA, LOCUS_012251-RA, LOCUS_016210-RA, LOCUS_016239-RA, LOCUS_017991-RA, LOCUS_023483-RA, LOCUS_002505-RA, LOCUS_027041-RA, LOCUS_02…
GO:0006468	protein phosphorylation	32	LOCUS_009500-RA, LOCUS_005812-RA, LOCUS_006217-RA, LOCUS_014785-RA, LOCUS_011213-RA, LOCUS_015535-RA, LOCUS_019049-RA, LOCUS_002781-RA, LOCUS_010190-RA, LOCUS_028048-RA, LOCUS_007139-RA, LOCUS_009404-RA, LOCUS_011822-RA, LOCUS_005749-RA, LOCUS_020760-RA, LOCUS_008504-RA, LOCUS_004010-RA, LOCUS_019824-RA, LOCUS_001315-RA, LOCUS_012115-RA, LOCUS_014902-RA, LOCUS_023672-RA, LOCUS_021189-RA, LOCUS_00…
GO:0070647	protein modification by small protein conjugation or removal	19	LOCUS_022548-RA, LOCUS_002274-RA, LOCUS_009172-RA, LOCUS_003302-RA, LOCUS_016278-RA, LOCUS_003803-RA, LOCUS_013431-RA, LOCUS_000194-RA, LOCUS_019068-RA, LOCUS_004808-RA, LOCUS_017732-RA, LOCUS_007166-RA, LOCUS_005316-RA, LOCUS_021893-RA, LOCUS_000769-RA, LOCUS_007121-RA, LOCUS_002139-RA, LOCUS_006410-RA, LOCUS_010592-RA
GO:0006366	transcription by RNA polymerase II	9	LOCUS_024719-RA, LOCUS_022402-RA, LOCUS_018884-RA, LOCUS_008209-RA, LOCUS_031066-RA, LOCUS_021630-RA, LOCUS_017719-RA, LOCUS_027250-RA, LOCUS_020760-RA
GO:0006357	regulation of transcription by RNA polymerase II	9	LOCUS_024719-RA, LOCUS_018884-RA, LOCUS_022402-RA, LOCUS_008209-RA, LOCUS_031066-RA, LOCUS_021630-RA, LOCUS_017719-RA, LOCUS_027250-RA, LOCUS_020760-RA
GO:0042325	regulation of phosphorylation	8	LOCUS_012115-RA, LOCUS_014902-RA, LOCUS_021189-RA, LOCUS_022602-RA, LOCUS_003519-RA, LOCUS_015535-RA, LOCUS_019049-RA, LOCUS_006823-RA
GO:0001932	regulation of protein phosphorylation	8	LOCUS_012115-RA, LOCUS_014902-RA, LOCUS_021189-RA, LOCUS_022602-RA, LOCUS_003519-RA, LOCUS_015535-RA, LOCUS_019049-RA, LOCUS_006823-RA
GO:0045859	regulation of protein kinase activity	8	LOCUS_012115-RA, LOCUS_014902-RA, LOCUS_021189-RA, LOCUS_022602-RA, LOCUS_003519-RA, LOCUS_015535-RA, LOCUS_019049-RA, LOCUS_006823-RA
GO:0034660	ncRNA metabolic process	7	LOCUS_003573-RA, LOCUS_024685-RA, LOCUS_011725-RA, LOCUS_015485-RA, LOCUS_009713-RA, LOCUS_027355-RA, LOCUS_012490-RA
GO:0034470	ncRNA processing	7	LOCUS_003573-RA, LOCUS_024685-RA, LOCUS_011725-RA, LOCUS_015485-RA, LOCUS_009713-RA, LOCUS_027355-RA, LOCUS_012490-RA
GO:1903508	positive regulation of nucleic acid-templated transcription	6	LOCUS_022402-RA, LOCUS_015441-RA, LOCUS_003689-RA, LOCUS_010913-RA, LOCUS_008209-RA, LOCUS_028134-RA
GO:0045893	positive regulation of transcription, DNA-templated	6	LOCUS_022402-RA, LOCUS_015441-RA, LOCUS_003689-RA, LOCUS_010913-RA, LOCUS_008209-RA, LOCUS_028134-RA
GO:0006470	protein dephosphorylation	5	LOCUS_018631-RA, LOCUS_027822-RA, LOCUS_009282-RA, LOCUS_007600-RA, LOCUS_012895-RA
GO:0030001	metal ion transport	5	LOCUS_002287-RA, LOCUS_025171-RA, LOCUS_003306-RA, LOCUS_017767-RA, LOCUS_011673-RA
GO:0016071	mRNA metabolic process	5	LOCUS_016737-RA, LOCUS_015932-RA, LOCUS_011725-RA, LOCUS_004085-RA, LOCUS_023655-RA
GO:0032787	monocarboxylic acid metabolic process	5	LOCUS_010393-RA, LOCUS_018670-RA, LOCUS_001467-RA, LOCUS_019325-RA, LOCUS_017323-RA
GO:0072330	monocarboxylic acid biosynthetic process	4	LOCUS_010393-RA, LOCUS_018670-RA, LOCUS_001467-RA, LOCUS_019325-RA
GO:0006857	oligopeptide transport	4	LOCUS_004117-RA, LOCUS_009033-RA, LOCUS_027679-RA, LOCUS_004929-RA
GO:0018193	peptidyl-amino acid modification	4	LOCUS_008504-RA, LOCUS_011194-RA, LOCUS_019129-RA, LOCUS_019113-RA
GO-id	GO	Number	Seqs
GO:0008270	zinc ion binding	19	LOCUS_026665-RA, LOCUS_010913-RA, LOCUS_026885-RA, LOCUS_002274-RA, LOCUS_004085-RA, LOCUS_012163-RA, LOCUS_016278-RA, LOCUS_015900-RA, LOCUS_013133-RA, LOCUS_019068-RA, LOCUS_020087-RA, LOCUS_022754-RA, LOCUS_015441-RA, LOCUS_003689-RA, LOCUS_022796-RA, LOCUS_015820-RA, LOCUS_015247-RA, LOCUS_005154-RA, LOCUS_006410-RA
GO:1990837	sequence-specific double-stranded DNA binding	12	LOCUS_001451-RA, LOCUS_024719-RA, LOCUS_022402-RA, LOCUS_002505-RA, LOCUS_006377-RA, LOCUS_007335-RA, LOCUS_016577-RA, LOCUS_018018-RA, LOCUS_028134-RA, LOCUS_017719-RA, LOCUS_007226-RA, LOCUS_024577-RA
GO:0005506	iron ion binding	7	LOCUS_003309-RA, LOCUS_011043-RA, LOCUS_021615-RA, LOCUS_026885-RA, LOCUS_003650-RA, LOCUS_026839-RA, LOCUS_009381-RA
GO:0017111	nucleoside-triphosphatase activity	6	LOCUS_002950-RA, LOCUS_011084-RA, LOCUS_011224-RA, LOCUS_009123-RA, LOCUS_013133-RA, LOCUS_023520-RA
GO:0000977	RNA polymerase II transcription regulatory region	4	LOCUS_001451-RA, LOCUS_024719-RA, LOCUS_022402-RA, LOCUS_017719-RA
GO:0000987	cis-regulatory region sequence-specific DNA binding	4	LOCUS_001451-RA, LOCUS_024719-RA, LOCUS_022402-RA, LOCUS_017719-RA
GO:0005507	copper ion binding	3	LOCUS_016214-RA, LOCUS_019133-RA, LOCUS_016144-RA
GO:0015079	potassium ion transmembrane transporter activity	3	LOCUS_025171-RA, LOCUS_002287-RA, LOCUS_011673-RA
GO:0022832	voltage-gated channel activity	3	LOCUS_011637-RA, LOCUS_021372-RA, LOCUS_011673-RA
GO:0030291	protein serine/threonine kinase inhibitor activity	3	LOCUS_022602-RA, LOCUS_003519-RA, LOCUS_015535-RA
GO:0004861	cyclin-dependent protein serine/threonine kinase inhibitor activity	3	LOCUS_022602-RA, LOCUS_003519-RA, LOCUS_015535-RA
GO:0070290	N-acylphosphatidylethanolamine-specific phospholipase D activity	2	LOCUS_023390-RA, LOCUS_000053-RA
GO:0016891	endoribonuclease activity, producing 5'-phosphomonoesters	2	LOCUS_022050-RA, LOCUS_009713-RA
GO:0016893	endonuclease activity	2	LOCUS_022050-RA, LOCUS_009713-RA
GO:0046915	transition metal ion transmembrane transporter activity	2	LOCUS_007702-RA, LOCUS_003306-RA
GO:0022834	ligand-gated channel activity	2	LOCUS_021244-RA, LOCUS_018872-RA
GO:0005267	potassium channel activity	2	LOCUS_002287-RA, LOCUS_011673-RA
GO:0005094	Rho GDP-dissociation inhibitor activity	2	LOCUS_002436-RA, LOCUS_025377-RA
GO:0004630	phospholipase D activity	2	LOCUS_023390-RA, LOCUS_000053-RA
GO:0047150	betaine-homocysteine S-methyltransferase activity	1	LOCUS_022754-RA
GO-id	GO	Number	Seqs
GO:1902554	serine/threonine protein kinase complex	6	LOCUS_012115-RA, LOCUS_014902-RA, LOCUS_021189-RA, LOCUS_019049-RA, LOCUS_006823-RA, LOCUS_020760-RA
GO:0000228	nuclear chromosome	2	LOCUS_006214-RA, LOCUS_020232-RA
GO:0005874	microtubule	1	LOCUS_009201-RA
GO:0009707	chloroplast outer membrane	1	LOCUS_011044-RA
GO:0009706	chloroplast inner membrane	1	LOCUS_025811-RA
GO:0015630	microtubule cytoskeleton	1	LOCUS_009201-RA
