# Supplementary material for: RNA-Seq Reveals Differentially Expressed Genes Associated with High Fiber Quality in Abaca (Musa textilis Nee)
Source: Genes (Basel). 2022 Mar 15;13(3):519. doi: 10.3390/genes13030519 (PMC8953247; doi:10.3390/genes13030519)
Supplement: Supplementary file 1 [file genes-13-00519-s001.zip › genes-1568159-supplementary/Supplementary Materials Final/Table S2. BC3 vs Pacol PDE.xlsx]

## Sheet: TableS2. BC3_vs_Pacol_PDE
Table S2. BC3 vs Pacol PDE
	Transcript orthologs/Geneid		BC3	Pacol	BC3+Pacol	BC3+1	Pacol +1	ExpRatio(BC3/Pa)	logFC	likes	DE	FDR.DE	FWER.DE	Description
57	LOCUS_023583-RA	Mba00_g11170.1	99391	0	99391	99392	1	99392	16.6008	1	1>2	0	0	Photosystem I assembly protein Ycf3
73	LOCUS_025531-RA	Mba00_g18830.1	60520	0	60520	60521	1	60521	15.8851	1	1>2	0	0	NAD(P)H-quinone oxidoreductase chain 4, chloroplastic
9	LOCUS_028890-RA	Mba00_g01990.1	37139	0	37139	37140	1	37140	15.1807	1	1>2	0	0	DNA-directed RNA polymerase subunit alpha
61	LOCUS_025532-RA	Mba00_g12600.1	23936	0	23936	23937	1	23937	14.547	1	1>2	0	0	NAD(P)H-quinone oxidoreductase subunit 5, chloroplastic
51	LOCUS_030169-RA	Mba00_g09300.1	15847	0	15847	15848	1	15848	13.952	1	1>2	0	0	Photosystem II CP47 reaction center protein
54	LOCUS_028889-RA	Mba00_g10770.1	13685	0	13685	13686	1	13686	13.7404	1	1>2	0	0	Cytochrome b6
18	LOCUS_011033-RA	Mba00_g03530.1	11732	0	11732	11733	1	11733	13.5183	1	1>2	0	0	DNA-directed RNA polymerase subunit beta'
70	LOCUS_028222-RA	Mba00_g17760.1	112418	9	112427	112419	10	11241.9	13.4566	1	1>2	0	0	Uncharacterized protein ycf68
20	LOCUS_028891-RA	Mba00_g04160.1	44633	3	44636	44634	4	11158.5	13.4459	1	1>2	0	0	Translation initiation factor IF-1, chloroplastic
9177	LOCUS_012301-RA	Mba07_g15700.1	10145	0	10145	10146	1	10146	13.3086	1	1>2	0	0	Pre-mRNA-processing-splicing factor 8A
17	LOCUS_025945-RA	Mba00_g03000.1	6971	0	6971	6972	1	6972	12.7674	1	1>2	0	0	DNA-directed RNA polymerase subunit beta
7825	LOCUS_015865-RA	Mba06_g23210.1	5156	0	5156	5157	1	5157	12.3323	1	1>2	0	0	Serine carboxypeptidase-like 50
63	LOCUS_032280-RA	Mba00_g12840.1	5080	0	5080	5081	1	5081	12.3109	1	1>2	0	0	ATP synthase subunit beta, chloroplastic
8400	LOCUS_025449-RA	Mba06_g35940.1	3606	0	3606	3607	1	3607	11.8166	1	1>2	0	0	Beta-xylosidase/alpha-L-arabinofuranosidase 2
14249	LOCUS_006277-RA	Mba11_g10640.1	17511	4	17515	17512	5	3502.4	11.7741	1	1>2	0	0	ATP synthase protein MI25
52	LOCUS_025398-RA	Mba00_g10140.1	1937	0	1937	1938	1	1938	10.9204	1	1>2	0	0	Protein Ycf2
65	LOCUS_014239-RB	Mba00_g13800.1	2934	1	2935	2935	2	1467.5	10.5191	1	1>2	0	0	50S ribosomal protein L23, chloroplastic
8	LOCUS_025944-RB	Mba00_g01530.1	1429	0	1429	1430	1	1430	10.4818	1	1>2	0	0	DNA-directed RNA polymerase subunit beta'
64	LOCUS_032380-RA	Mba00_g13220.1	1263	0	1263	1264	1	1264	10.3038	1	1>2	0	0	NAD(P)H-quinone oxidoreductase subunit 1, chloroplastic
5961	LOCUS_012562-RA	Mba05_g11870.1	1095	0	1095	1096	1	1096	10.098	1	1>2	0	0	3-ketoacyl-CoA synthase 6
2596	LOCUS_013847-RA	Mba02_g22450.1	1034	0	1034	1035	1	1035	10.0154	1	1>2	0	0	DNA (cytosine-5)-methyltransferase 1
12454	LOCUS_021332-RA	Mba09_g27180.1	969	0	969	970	1	970	9.92184	1	1>2	0	0	Peroxidase 39
55	LOCUS_026372-RA	Mba00_g10960.1	6615	6	6621	6616	7	945.143	9.88439	1	1>2	0	0	NAD(P)H-quinone oxidoreductase subunit K, chloroplastic
11332	LOCUS_006380-RA	Mba09_g01800.1	939	0	939	940	1	940	9.87652	1	1>2	0	0	Protein NBR1
19	LOCUS_026375-RA	Mba00_g03580.1	1839	1	1840	1840	2	920	9.84549	1	1>2	0	0	ATP synthase subunit beta, chloroplastic
12272	LOCUS_024944-RA	Mba09_g22800.1	878	0	878	879	1	879	9.77972	1	1>2	0	0	Cold-regulated 413 plasma membrane protein 2
10225	LOCUS_011855-RA	Mba08_g11710.1	869	0	869	870	1	870	9.76487	1	1>2	0	0	Peroxidase 5
307	LOCUS_005171-RA	Mba01_g05320.1	840	0	840	841	1	841	9.71596	1	1>2	0	0	putative serine/threonine-protein kinase PIX7
66	LOCUS_025535-RA	Mba00_g14160.1	7139	8	7147	7140	9	793.333	9.63178	1	1>2	0	0	NAD(P)H-quinone oxidoreductase subunit H, chloroplastic
4253	LOCUS_026349-RA	Mba04_g13140.1	790	0	790	791	1	791	9.62753	1	1>2	0	0	Calcium permeable stress-gated cation channel 1
53	LOCUS_025944-RA	Mba00_g10700.1	763	0	763	764	1	764	9.57743	1	1>2	0	0	DNA-directed RNA polymerase subunit beta
71	LOCUS_031358-RA	Mba00_g17840.1	760	0	760	761	1	761	9.57175	1	1>2	0	0	Protein Ycf2
1811	LOCUS_022835-RA	Mba02_g05120.1	759	0	759	760	1	760	9.56986	1	1>2	0	0	3-phosphoshikimate 1-carboxyvinyltransferase, chloroplastic
1813	LOCUS_025043-RA	Mba02_g05150.1	703	0	703	704	1	704	9.45943	1	1>2	0	0	Arginine decarboxylase
67	LOCUS_015602-RA	Mba00_g14990.1	1898	2	1900	1899	3	633	9.30606	1	1>2	0	0	ATP synthase epsilon chain, chloroplastic
6279	LOCUS_001535-RA	Mba05_g19820.1	600	0	600	601	1	601	9.23122	1	1>2	0	0	Transcription factor MYC2
9635	LOCUS_011933-RA	Mba07_g24980.1	597	0	597	598	1	598	9.224	1	1>2	0	0	Basic leucine zipper 34
7508	LOCUS_002062-RA	Mba06_g16310.1	582	0	582	583	1	583	9.18735	1	1>2	0	0	Wound-induced protein 1
13408	LOCUS_010337-RA	Mba10_g20060.1	577	0	577	578	1	578	9.17493	1	1>2	0	0	NAD-specific glutamate dehydrogenase
7419	LOCUS_008580-RA	Mba06_g14290.1	555	0	555	556	1	556	9.11894	1	1>2	0	0	Fasciclin-like arabinogalactan protein 6
69	LOCUS_014239-RA	Mba00_g17290.1	1038	1	1039	1039	2	519.5	9.02098	1	1>2	0	0	50S ribosomal protein L2, chloroplastic
7980	LOCUS_026552-RA	Mba06_g27010.1	474	0	474	475	1	475	8.89178	1	1>2	0	0	Subtilisin-like protease SBT5.6
5319	LOCUS_005120-RA	Mba04_g37930.1	473	0	473	474	1	474	8.88874	1	1>2	0	0	60S ribosomal protein L37
58	LOCUS_031358-RB	Mba00_g11740.1	468	0	468	469	1	469	8.87344	1	1>2	0	0	Protein Ycf2
21	LOCUS_031502-RA	Mba00_g04380.1	2295	4	2299	2296	5	459.2	8.84298	1	1>2	0	0	ATP synthase subunit alpha, chloroplastic
22	LOCUS_014237-RA	Mba00_g04400.1	38727	85	38812	38728	86	450.326	8.81482	1	1>2	0	0	30S ribosomal protein S3, chloroplastic
5686	LOCUS_001077-RA	Mba05_g06310.1	429	0	429	430	1	430	8.74819	1	1>2	0	0	HMG1/2-like protein
3880	LOCUS_025672-RA	Mba04_g04370.1	3800	8	3808	3801	9	422.333	8.72224	1	1>2	0	0	ABC transporter B family member 1
13927	LOCUS_010830-RA	Mba11_g03810.1	421	0	421	422	1	422	8.7211	1	1>2	0	0	CBS domain-containing protein CBSX5
8840	LOCUS_019365-RA	Mba07_g08020.1	2846	6	2852	2847	7	406.714	8.66787	1	1>2	0	0	Beta-galactosidase
10008	LOCUS_026258-RA	Mba08_g06650.1	394	0	394	395	1	395	8.62571	1	1>2	0	0	Cytochrome P450 77A3
337	LOCUS_000229-RA	Mba01_g05840.1	391	0	391	392	1	392	8.61471	1	1>2	0	0	B2 protein
14571	LOCUS_015511-RA	Mba11_g18090.1	371	0	371	372	1	372	8.53916	1	1>2	0	0	Potassium transporter 7
7135	LOCUS_015518-RA	Mba06_g08280.1	736	1	737	737	2	368.5	8.52552	1	1>2	0	0	Exocyst complex component EXO70B1
9938	LOCUS_004263-RA	Mba08_g04940.1	357	0	357	358	1	358	8.48382	1	1>2	0	0	Zinc finger CCCH domain-containing protein 59
10145	LOCUS_016639-RA	Mba08_g09610.1	346	0	346	347	1	347	8.43879	1	1>2	0	0	Bidirectional sugar transporter SWEET17
2322	LOCUS_001743-RA	Mba02_g16160.1	345	0	345	346	1	346	8.43463	1	1>2	0	0	Peroxidase P7
8057	LOCUS_017748-RA	Mba06_g28910.1	343	0	343	344	1	344	8.42626	1	1>2	0	0	Receptor like protein kinase S.2
12102	LOCUS_021858-RA	Mba09_g18020.1	332	0	332	333	1	333	8.37938	1	1>2	0	0	Heat shock protein 8
12115	LOCUS_006046-RA	Mba09_g18450.1	326	0	326	327	1	327	8.35315	1	1>2	0	0	Kinesin-like protein KIN-7A
7	LOCUS_023588-RA	Mba00_g01410.1	2925	8	2933	2926	9	325.111	8.34479	1	1>2	0	0	Photosystem II CP43 reaction center protein
4370	LOCUS_026464-RA	Mba04_g15970.1	314	0	314	315	1	315	8.29921	1	1>2	0	0	Mediator of RNA polymerase II transcription subunit 36a
8839	LOCUS_009522-RA	Mba07_g08020.1	2160	6	2166	2161	7	308.714	8.27013	1	1>2	0	0	Beta-galactosidase
330	LOCUS_000224-RA	Mba01_g05770.1	295	0	295	296	1	296	8.20945	1	1>2	0	0	ATP-dependent DNA helicase DDM1
10769	LOCUS_015397-RA	Mba08_g23930.1	266	0	266	267	1	267	8.0607	1	1>2	0	0	hypothetical protein
14572	LOCUS_016344-RA	Mba11_g18090.1	246	0	246	247	1	247	7.94837	1	1>2	0	0	Potassium transporter 7
10956	LOCUS_016894-RA	Mba08_g27860.1	1219	4	1223	1220	5	244	7.93074	1	1>2	0	0	Protodermal factor 1
3176	LOCUS_003226-RA	Mba03_g11310.1	3471	14	3485	3472	15	231.467	7.85466	1	1>2	0	0	Fructose-bisphosphate aldolase 1, cytoplasmic
9002	LOCUS_010043-RA	Mba07_g11890.1	228	0	228	229	1	229	7.8392	1	1>2	0	0	hypothetical protein
10939	LOCUS_001866-RA	Mba08_g27530.1	673	2	675	674	3	224.667	7.81164	1	1>2	0	0	CBL-interacting protein kinase 5
5873	LOCUS_018105-RA	Mba05_g10050.1	216	0	216	217	1	217	7.76155	1	1>2	0	0	E3 ubiquitin-protein ligase SIRP1
7428	LOCUS_016439-RA	Mba06_g14480.1	648	2	650	649	3	216.333	7.75711	1	1>2	0	0	DNA replication licensing factor MCM6
3762	LOCUS_022908-RA	Mba04_g01620.1	211	0	211	212	1	212	7.72792	1	1>2	0	0	putative galacturonosyltransferase 4
10718	LOCUS_013917-RA	Mba08_g22720.1	199	0	199	200	1	200	7.64386	1	1>2	0	0	Xyloglucan 6-xylosyltransferase 2
59	LOCUS_033217-RA	Mba00_g11820.1	398	1	399	399	2	199.5	7.64024	1	1>2	0	0	Protein TIC 214
3619	LOCUS_006414-RA	Mba03_g21380.1	197	0	197	198	1	198	7.62936	1	1>2	0	0	ABC transporter A family member 7
1483	LOCUS_018023-RA	Mba01_g30100.1	196	0	196	197	1	197	7.62205	1	1>2	0	0	ABC transporter G family member 22
12716	LOCUS_001418-RA	Mba10_g06280.1	190	0	190	191	1	191	7.57743	1	1>2	0	0	Ran-binding protein 1 c
14056	LOCUS_007771-RA	Mba11_g06430.1	189	0	189	190	1	190	7.56986	1	1>2	0	0	Protein EXORDIUM-like 7
4897	LOCUS_001707-RA	Mba04_g28170.1	188	0	188	189	1	189	7.56224	1	1>2	0	0	F-box/LRR-repeat protein 17
10259	LOCUS_027986-RA	Mba08_g12620.1	187	0	187	188	1	188	7.55459	1	1>2	0	0	Bifunctional monodehydroascorbate reductase and carbonic anhydrase nectarin-3
14761	LOCUS_001994-RA	Mba11_g22160.1	187	0	187	188	1	188	7.55459	1	1>2	0	0	Zinc finger CCCH domain-containing protein 33
12245	LOCUS_021363-RA	Mba09_g22060.1	186	0	186	187	1	187	7.54689	1	1>2	0	0	Non-specific lipid transfer protein GPI-anchored 2
1824	LOCUS_017350-RA	Mba02_g05410.1	184	0	184	185	1	185	7.53138	1	1>2	0	0	1-Cys peroxiredoxin
12319	LOCUS_000278-RA	Mba09_g23950.1	180	0	180	181	1	181	7.49985	1	1>2	0	0	hypothetical protein
11015	LOCUS_011992-RA	Mba08_g29190.1	179	0	179	180	1	180	7.49185	1	1>2	0	0	22. heat shock protein
5059	LOCUS_026892-RA	Mba04_g32060.1	177	0	177	178	1	178	7.47573	1	1>2	0	0	GATA transcription factor 12
7231	LOCUS_019826-RA	Mba06_g10550.1	177	0	177	178	1	178	7.47573	1	1>2	0	0	Delta(7)-sterol-C5(6)-desaturase
600	LOCUS_017431-RA	Mba01_g10800.1	850	4	854	851	5	170.2	7.41109	1	1>2	0	0	Actin-interacting protein 1-2
9104	LOCUS_023810-RA	Mba07_g14150.1	841	4	845	842	5	168.4	7.39575	1	1>2	0	0	Importin-11
7052	LOCUS_024796-RA	Mba06_g06460.1	496	2	498	497	3	165.667	7.37214	1	1>2	0	0	Subtilisin-like protease SBT1.2
5089	LOCUS_007170-RA	Mba04_g32850.1	1816	10	1826	1817	11	165.182	7.36791	1	1>2	0	0	GDSL esterase/lipase EXL3
7399	LOCUS_013438-RA	Mba06_g13840.1	164	0	164	165	1	165	7.36632	1	1>2	0	0	Protein trichome birefringence-like 36
12213	LOCUS_004044-RA	Mba09_g21450.1	161	0	161	162	1	162	7.33985	1	1>2	0	0	hypothetical protein
7872	LOCUS_004202-RA	Mba06_g24300.1	1116	6	1122	1117	7	159.571	7.31806	1	1>2	0	0	MKI67 FHA domain-interacting nucleolar phosphoprotein
13395	LOCUS_005650-RA	Mba10_g19760.1	156	0	156	157	1	157	7.29462	1	1>2	0	0	hypothetical protein
646	LOCUS_004456-RA	Mba01_g12240.1	155	0	155	156	1	156	7.2854	1	1>2	0	0	FT-interacting protein 1
4284	LOCUS_006980-RA	Mba04_g13950.1	154	0	154	155	1	155	7.27612	1	1>2	0	0	hypothetical protein
6762	LOCUS_003293-RA	Mba05_g30890.1	762	4	766	763	5	152.6	7.25361	1	1>2	0	0	Putative respiratory burst oxidase H
2617	LOCUS_011728-RA	Mba02_g22720.1	151	0	151	152	1	152	7.24793	1	1>2	0	0	Cyclic dof factor 3
12116	LOCUS_025716-RA	Mba09_g18450.1	151	0	151	152	1	152	7.24793	1	1>2	0	0	Kinesin-like protein KIN-7A
14373	LOCUS_004889-RA	Mba11_g13930.1	151	0	151	152	1	152	7.24793	1	1>2	0	0	putative cytochrome c oxidase subunit 5C-3
5142	LOCUS_009470-RA	Mba04_g34010.1	747	4	751	748	5	149.6	7.22497	1	1>2	0	0	putative pectinesterase 68
9708	LOCUS_000469-RA	Mba07_g26670.1	146	0	146	147	1	147	7.19967	1	1>2	0	0	Kinesin-like protein KIN-7L
6378	LOCUS_013795-RA	Mba05_g22060.1	427	2	429	428	3	142.667	7.1565	1	1>2	0	0	Phospholipase D beta 1
9458	LOCUS_022558-RA	Mba07_g21730.1	140	0	140	141	1	141	7.13955	1	1>2	0	0	NAC domain-containing protein 68
3851	LOCUS_007252-RA	Mba04_g03620.1	138	0	138	139	1	139	7.11894	1	1>2	0	0	Protein YLS3
3668	LOCUS_016110-RA	Mba03_g22280.1	137	0	137	138	1	138	7.10852	1	1>2	0	0	Transcription factor MYB73
7319	LOCUS_018864-RA	Mba06_g12200.1	137	0	137	138	1	138	7.10852	1	1>2	0	0	hypothetical protein
11765	LOCUS_014274-RA	Mba09_g10760.1	550	3	553	551	4	137.75	7.10591	1	1>2	0	0	Phospholipase A I
12183	LOCUS_027262-RA	Mba09_g20340.1	8364	60	8424	8365	61	137.131	7.09941	1	1>2	0	0	ABC transporter F family member 1
5048	LOCUS_010155-RA	Mba04_g31890.1	130	0	130	131	1	131	7.03342	1	1>2	0	0	hypothetical protein
12877	LOCUS_012829-RA	Mba10_g09330.1	127	0	127	128	1	128	7	1	1>2	0	0	FHA domain-containing protein PS1
4820	LOCUS_017931-RA	Mba04_g26440.1	638	4	642	639	5	127.8	6.99774	1	1>2	0	0	Pyrophosphate--fructose 6-phosphate 1-phosphotransferase subunit alpha
60	LOCUS_023556-RA	Mba00_g12450.1	126	0	126	127	1	127	6.98868	1	1>2	0	0	Protein TIC 214
7413	LOCUS_028680-RA	Mba06_g14190.1	123	0	123	124	1	124	6.9542	1	1>2	0	0	Kinesin-like protein KIN-8A
2538	LOCUS_010708-RA	Mba02_g20980.1	122	0	122	123	1	123	6.94251	1	1>2	0	0	hypothetical protein
5923	LOCUS_000608-RA	Mba05_g10910.1	121	0	121	122	1	122	6.93074	1	1>2	0	0	S-type anion channel SLAH3
8822	LOCUS_002988-RA	Mba07_g07760.1	121	0	121	122	1	122	6.93074	1	1>2	0	0	hypothetical protein
13251	LOCUS_002204-RA	Mba10_g17070.1	116	0	116	117	1	117	6.87036	1	1>2	0	0	Origin of replication complex subunit 2
164	LOCUS_015241-RA	Mba01_g02290.1	1971	16	1987	1972	17	116	6.85798	1	1>2	0	0	Calcium-transporting ATPase 10, plasma membrane-type
1326	LOCUS_027466-RA	Mba01_g26650.1	230	1	231	231	2	115.5	6.85175	1	1>2	0	0	Syntaxin-related protein KNOLLE
2781	LOCUS_027089-RA	Mba03_g02840.1	112	0	112	113	1	113	6.82018	1	1>2	0	0	Aspartic proteinase
12618	LOCUS_007641-RA	Mba10_g04320.1	111	0	111	112	1	112	6.80735	1	1>2	0	0	putative WRKY transcription factor 49
12146	LOCUS_011393-RA	Mba09_g19330.1	108	0	108	109	1	109	6.76818	1	1>2	0	0	hypothetical protein
13024	LOCUS_007509-RA	Mba10_g12320.1	107	0	107	108	1	108	6.75489	1	1>2	0	0	putative glycosyltransferase MJ1607
7266	LOCUS_004135-RA	Mba06_g11190.1	105	0	105	106	1	106	6.72792	1	1>2	0	0	40S ribosomal protein S16
7404	LOCUS_002900-RA	Mba06_g14020.1	314	2	316	315	3	105	6.71425	1	1>2	0	0	DNA mismatch repair protein MSH2
8140	LOCUS_015311-RA	Mba06_g30800.1	311	2	313	312	3	104	6.70044	1	1>2	0	0	Protein BREAST CANCER SUSCEPTIBILITY 1
8470	LOCUS_007199-RA	Mba06_g37310.1	103	0	103	104	1	104	6.70044	1	1>2	0	0	PH, RCC1 and FYVE domains-containing protein 1
9009	LOCUS_009867-RA	Mba07_g12040.1	308	2	310	309	3	103	6.6865	1	1>2	0	0	DNA mismatch repair protein MSH7
6398	LOCUS_007480-RA	Mba05_g22570.1	100	0	100	101	1	101	6.65821	1	1>2	0	0	Xyloglucan galactosyltransferase MUR3
4941	LOCUS_006520-RA	Mba04_g29270.1	98	0	98	99	1	99	6.62936	1	1>2	0	0	putative galactinol--sucrose galactosyltransferase 2
5223	LOCUS_018673-RA	Mba04_g35850.1	293	2	295	294	3	98	6.61471	1	1>2	0	0	Cell cycle serine/threonine-protein kinase hsk1
14207	LOCUS_009430-RA	Mba11_g09740.1	195	1	196	196	2	98	6.61471	1	1>2	0	0	hypothetical protein
1880	LOCUS_017206-RA	Mba02_g06840.1	96	0	96	97	1	97	6.59991	1	1>2	0	0	PTI1-like tyrosine-protein kinase At3g15890
8981	LOCUS_013590-RA	Mba07_g11470.1	95	0	95	96	1	96	6.58496	1	1>2	0	0	Protein EXORDIUM
7437	LOCUS_002907-RA	Mba06_g14710.1	93	0	93	94	1	94	6.55459	1	1>2	0	0	hypothetical protein
12200	LOCUS_012011-RA	Mba09_g20990.1	93	0	93	94	1	94	6.55459	1	1>2	0	0	CDPK-related kinase 3
5441	LOCUS_026725-RA	Mba05_g00780.1	92	0	92	93	1	93	6.53916	1	1>2	0	0	Protein kinase PVPK-1
7327	LOCUS_007803-RA	Mba06_g12450.1	463	4	467	464	5	92.8	6.53605	1	1>2	0	0	hypothetical protein
8336	LOCUS_018688-RA	Mba06_g34770.1	91	0	91	92	1	92	6.52356	1	1>2	0	0	hypothetical protein
9863	LOCUS_008863-RA	Mba08_g03120.1	91	0	91	92	1	92	6.52356	1	1>2	0	0	Myb-related protein Hv33
12619	LOCUS_007640-RA	Mba10_g04330.1	91	0	91	92	1	92	6.52356	1	1>2	0	0	hypothetical protein
8828	LOCUS_009274-RA	Mba07_g07870.1	359	3	362	360	4	90	6.49185	1	1>2	0	0	F-box protein SKIP23
10891	LOCUS_014602-RA	Mba08_g26640.1	89	0	89	90	1	90	6.49185	1	1>2	0	0	Cytochrome P450 90B1
11913	LOCUS_001215-RA	Mba09_g14290.1	88	0	88	89	1	89	6.47573	1	1>2	0	0	Transcription factor MYB20
12273	LOCUS_024943-RA	Mba09_g22830.1	258	2	260	259	3	86.3333	6.43185	1	1>2	0	0	BTB/POZ domain-containing protein At5g66560
3341	LOCUS_017147-RA	Mba03_g15020.1	257	2	259	258	3	86	6.42626	1	1>2	0	0	SPX domain-containing membrane protein Os02g45520
3897	LOCUS_016808-RA	Mba04_g04660.1	85	0	85	86	1	86	6.42626	1	1>2	0	0	Glutelin type-B 2
5653	LOCUS_019955-RA	Mba05_g05320.1	85	0	85	86	1	86	6.42626	1	1>2	0	0	Protein ECERIFERUM 26-like
2117	LOCUS_003483-RA	Mba02_g11830.1	256	2	258	257	3	85.6667	6.42066	1	1>2	0	0	DUF724 domain-containing protein 10
13061	LOCUS_017369-RA	Mba10_g12950.1	84	0	84	85	1	85	6.40939	1	1>2	0	0	ABC transporter C family member 10
550	LOCUS_022628-RA	Mba01_g09700.1	82	0	82	83	1	83	6.37504	1	1>2	0	0	Auxin efflux carrier component 6
8328	LOCUS_007858-RA	Mba06_g34590.1	82	0	82	83	1	83	6.37504	1	1>2	0	0	Cell division control protein 6
9862	LOCUS_008856-RA	Mba08_g03050.1	82	0	82	83	1	83	6.37504	1	1>2	0	0	hypothetical protein
526	LOCUS_001340-RA	Mba01_g09230.1	740	8	748	741	9	82.3333	6.3634	1	1>2	0	0	DNA polymerase alpha catalytic subunit
13076	LOCUS_002845-RA	Mba10_g13180.1	575	6	581	576	7	82.2857	6.36257	1	1>2	0	0	Transcription factor MYB3R-1
5207	LOCUS_005784-RA	Mba04_g35460.1	81	0	81	82	1	82	6.35755	1	1>2	0	0	F-box/LRR-repeat protein 17
14851	LOCUS_031180-RA	Mba11_g24000.1	81	0	81	82	1	82	6.35755	1	1>2	0	0	Premnaspirodiene oxygenase
9338	LOCUS_014516-RA	Mba07_g19030.1	243	2	245	244	3	81.3333	6.34577	1	1>2	0	0	Zinc finger protein ZOP1
62	LOCUS_032279-RA	Mba00_g12830.1	80	0	80	81	1	81	6.33985	1	1>2	0	0	ATP synthase epsilon chain, chloroplastic
10715	LOCUS_019280-RA	Mba08_g22630.1	234	2	236	235	3	78.3333	6.29155	1	1>2	0	0	hypothetical protein
1348	LOCUS_014191-RA	Mba01_g27060.1	390	4	394	391	5	78.2	6.2891	1	1>2	0	0	DNA primase small subunit
6221	LOCUS_006396-RA	Mba05_g18230.1	77	0	77	78	1	78	6.2854	1	1>2	0	0	Protein NRT1/ PTR FAMILY 4.3
6888	LOCUS_030083-RA	Mba06_g02620.1	76	0	76	77	1	77	6.26679	1	1>2	0	0	hypothetical protein
7585	LOCUS_009774-RA	Mba06_g18110.1	76	0	76	77	1	77	6.26679	1	1>2	0	0	Dirigent protein 19
11680	LOCUS_001713-RA	Mba09_g09030.1	76	0	76	77	1	77	6.26679	1	1>2	0	0	L-type lectin-domain containing receptor kinase IV.2
1886	LOCUS_001285-RA	Mba02_g07020.1	74	0	74	75	1	75	6.22882	1	1>2	0	0	Zinc finger protein 1
7715	LOCUS_016650-RA	Mba06_g20700.1	74	0	74	75	1	75	6.22882	1	1>2	0	0	NAC domain-containing protein 83
12315	LOCUS_014922-RA	Mba09_g23880.1	74	0	74	75	1	75	6.22882	1	1>2	0	0	hypothetical protein
12283	LOCUS_016783-RA	Mba09_g23160.1	670	8	678	671	9	74.5556	6.22024	1	1>2	0	0	DNA replication licensing factor MCM2
5004	LOCUS_015557-RA	Mba04_g30860.1	296	3	299	297	4	74.25	6.21432	1	1>2	0	0	SPX and EXS domain-containing protein 1
1457	LOCUS_030492-RA	Mba01_g29270.1	72	0	72	73	1	73	6.18982	1	1>2	0	0	Secoisolariciresinol dehydrogenase
10148	LOCUS_003927-RA	Mba08_g09680.1	72	0	72	73	1	73	6.18982	1	1>2	0	0	RING-H2 finger protein ATL60
11	LOCUS_027963-RA	Mba00_g02210.1	71	0	71	72	1	72	6.16993	1	1>2	0	0	Sugar transport protein MST4
4655	LOCUS_000545-RA	Mba04_g23020.1	69	0	69	70	1	70	6.12928	1	1>2	0	0	Thaumatin-like protein 1
9597	LOCUS_007603-RA	Mba07_g24320.1	69	0	69	70	1	70	6.12928	1	1>2	0	0	Pentatricopeptide repeat-containing protein At4g01030, mitochondrial
8393	LOCUS_004402-RA	Mba06_g35810.1	68	0	68	69	1	69	6.10852	1	1>2	0	0	Arogenate dehydrogenase 1, chloroplastic
13674	LOCUS_002956-RA	Mba10_g25440.1	68	0	68	69	1	69	6.10852	1	1>2	0	0	Cyclin-B1-1
14570	LOCUS_003873-RA	Mba11_g18090.1	68	0	68	69	1	69	6.10852	1	1>2	0	0	Potassium transporter 7
8266	LOCUS_028675-RA	Mba06_g33220.1	821	11	832	822	12	68.5	6.09803	1	1>2	0	0	Mini-chromosome maintenance complex-binding protein
4291	LOCUS_003560-RA	Mba04_g14040.1	273	3	276	274	4	68.5	6.09803	1	1>2	0	0	Replication protein A DNA-binding subunit B
3049	LOCUS_026528-RA	Mba03_g08510.1	67	0	67	68	1	68	6.08746	1	1>2	7.22548e-18	2.30926e-14	Mediator of DNA damage checkpoint protein 1
13215	LOCUS_024531-RA	Mba10_g16170.1	609	8	617	610	9	67.7778	6.08274	1	1>2	0	0	Kinesin-like protein KIN-12C
3608	LOCUS_002440-RA	Mba03_g21160.1	267	3	270	268	4	67	6.06609	1	1>2	0	0	hypothetical protein
1719	LOCUS_015928-RA	Mba02_g03140.1	200	2	202	201	3	67	6.06609	1	1>2	0	0	ABC transporter G family member 45
2691	LOCUS_013116-RA	Mba03_g00840.1	66	0	66	67	1	67	6.06609	1	1>2	1.98476e-17	6.39488e-14	Protein ECERIFERUM 3
6295	LOCUS_008006-RA	Mba05_g20090.1	66	0	66	67	1	67	6.06609	1	1>2	2.03926e-17	6.57252e-14	PRA1 family protein D
8651	LOCUS_003347-RA	Mba07_g03990.1	66	0	66	67	1	67	6.06609	1	1>2	2.09372e-17	6.75016e-14	WUSCHEL-related homeobox 8
12502	LOCUS_027765-RA	Mba10_g01210.1	66	0	66	67	1	67	6.06609	1	1>2	2.14815e-17	6.92779e-14	Protein NETWORKED 2A
14479	LOCUS_018289-RA	Mba11_g16130.1	66	0	66	67	1	67	6.06609	1	1>2	2.20255e-17	7.10543e-14	Putative glutaredoxin-C14
8997	LOCUS_022429-RA	Mba07_g11810.1	65	0	65	66	1	66	6.04439	1	1>2	4.74204e-17	1.54543e-13	Protein WEAK CHLOROPLAST MOVEMENT UNDER BLUE LIGHT 1
1197	LOCUS_009821-RA	Mba01_g23830.1	64	0	64	65	1	65	6.02237	1	1>2	8.22438e-17	2.70006e-13	hypothetical protein
1436	LOCUS_026903-RA	Mba01_g28820.1	64	0	64	65	1	65	6.02237	1	1>2	8.38414e-17	2.75335e-13	Condensin-2 complex subunit D3
7726	LOCUS_021634-RA	Mba06_g20960.1	64	0	64	65	1	65	6.02237	1	1>2	8.54382e-17	2.80664e-13	hypothetical protein
10316	LOCUS_007918-RA	Mba08_g13650.1	64	0	64	65	1	65	6.02237	1	1>2	8.70339e-17	2.85993e-13	hypothetical protein
10605	LOCUS_025832-RA	Mba08_g20290.1	64	0	64	65	1	65	6.02237	1	1>2	8.86287e-17	2.91323e-13	Histone-lysine N-methyltransferase SUVR3
5880	LOCUS_004919-RA	Mba05_g10160.1	63	0	63	64	1	64	6	1	1>2	1.7539e-16	5.82645e-13	Late embryogenesis abundant protein At1g64065
2373	LOCUS_000071-RA	Mba02_g17110.1	189	2	191	190	3	63.3333	5.98489	1	1>2	0	0	Putative leucine-rich repeat receptor-like protein kinase At2g19210
2282	LOCUS_026132-RA	Mba02_g15430.1	62	0	62	63	1	63	5.97728	1	1>2	2.79165e-16	9.34364e-13	UDP-glycosyltransferase 87A2
2879	LOCUS_004322-RA	Mba03_g05320.1	62	0	62	63	1	63	5.97728	1	1>2	2.84387e-16	9.52127e-13	Preprotein translocase subunit SECE1
5743	LOCUS_000876-RA	Mba05_g07500.1	62	0	62	63	1	63	5.97728	1	1>2	2.89606e-16	9.69891e-13	Ataxin-10
1379	LOCUS_002301-RA	Mba01_g27870.1	61	0	61	62	1	62	5.9542	1	1>2	4.88288e-16	1.64846e-12	Structural maintenance of chromosomes protein 6A
2777	LOCUS_014762-RA	Mba03_g02770.1	61	0	61	62	1	62	5.9542	1	1>2	4.97611e-16	1.68043e-12	hypothetical protein
4937	LOCUS_006512-RA	Mba04_g29160.1	419	6	425	420	7	60	5.90689	1	1>2	0	0	60S ribosomal protein L23A
5985	LOCUS_028855-RA	Mba05_g12580.1	59	0	59	60	1	60	5.90689	1	1>2	1.4364e-15	4.93117e-12	Copper transporter 5
10038	LOCUS_013913-RA	Mba08_g07260.1	297	4	301	298	5	59.6	5.89724	1	1>2	0	0	Histone H3.2
1866	LOCUS_004537-RA	Mba02_g06560.1	58	0	58	59	1	59	5.88264	1	1>2	3.13709e-15	1.09139e-11	Pentatricopeptide repeat-containing protein At4g02750
3667	LOCUS_016109-RA	Mba03_g22260.1	58	0	58	59	1	59	5.88264	1	1>2	3.18468e-15	1.10827e-11	Pentatricopeptide repeat-containing protein At1g79540
8859	LOCUS_014376-RA	Mba07_g08490.1	175	2	177	176	3	58.6667	5.87447	1	1>2	0	0	Protodermal factor 1
7614	LOCUS_013809-RA	Mba06_g18760.1	876	14	890	877	15	58.4667	5.86954	1	1>2	0	0	Non-lysosomal glucosylceramidase
13685	LOCUS_018561-RA	Mba10_g25680.1	406	6	412	407	7	58.1429	5.86153	1	1>2	0	0	E2F transcription factor-like E2FE
14284	LOCUS_023530-RA	Mba11_g11510.1	115	1	116	116	2	58	5.85798	1	1>2	0	0	Protein O-linked-mannose beta-1,4-N-acetylglucosaminyltransferase 2
8092	LOCUS_017541-RA	Mba06_g29800.1	57	0	57	58	1	58	5.85798	1	1>2	5.72875e-15	2.01652e-11	putative carboxylesterase 18
13937	LOCUS_015653-RA	Mba11_g04060.1	57	0	57	58	1	58	5.85798	1	1>2	5.81037e-15	2.04583e-11	putative aspartyl protease At4g16563
1760	LOCUS_014246-RA	Mba02_g04120.1	286	4	290	287	5	57.4	5.84298	1	1>2	0	0	DNA replication licensing factor MCM7
12021	LOCUS_016803-RA	Mba09_g16460.1	56	0	56	57	1	57	5.83289	1	1>2	1.00569e-14	3.58025e-11	Eukaryotic translation initiation factor 2 subunit beta
14480	LOCUS_018288-RA	Mba11_g16150.1	56	0	56	57	1	57	5.83289	1	1>2	1.01977e-14	3.63141e-11	Protein SRC2
13086	LOCUS_000387-RA	Mba10_g13310.1	167	2	169	168	3	56	5.80735	1	1>2	0	0	hypothetical protein
1397	LOCUS_015350-RA	Mba01_g28170.1	55	0	55	56	1	56	5.80735	1	1>2	1.72401e-14	6.20126e-11	Auxin-responsive protein SAUR71
2171	LOCUS_017355-RA	Mba02_g13090.1	55	0	55	56	1	56	5.80735	1	1>2	1.74841e-14	6.29079e-11	Ribose-phosphate pyrophosphokinase 1
3020	LOCUS_003731-RA	Mba03_g07920.1	55	0	55	56	1	56	5.80735	1	1>2	1.7728e-14	6.38032e-11	Uncharacterized protein At5g01610
9929	LOCUS_025752-RA	Mba08_g04760.1	55	0	55	56	1	56	5.80735	1	1>2	1.79718e-14	6.46985e-11	Nuclear transcription factor Y subunit B-8
12263	LOCUS_018697-RA	Mba09_g22650.1	55	0	55	56	1	56	5.80735	1	1>2	1.82154e-14	6.55938e-11	Homeobox-leucine zipper protein HAT22
3797	LOCUS_010596-RA	Mba04_g02350.1	164	2	166	165	3	55	5.78136	1	1>2	0	0	NAC domain-containing protein 68
5124	LOCUS_012553-RA	Mba04_g33600.1	54	0	54	55	1	55	5.78136	1	1>2	2.93932e-14	1.06844e-10	Scarecrow-like protein 8
14416	LOCUS_024852-RA	Mba11_g14820.1	54	0	54	55	1	55	5.78136	1	1>2	2.9815e-14	1.08408e-10	UDP-glycosyltransferase 82A1
2275	LOCUS_024184-RA	Mba02_g15240.1	599	10	609	600	11	54.5455	5.76939	1	1>2	0	0	Serine/threonine-protein kinase ATM
2918	LOCUS_010987-RA	Mba03_g06180.1	53	0	53	54	1	54	5.75489	1	1>2	5.34598e-14	1.96518e-10	hypothetical protein
12393	LOCUS_029688-RA	Mba09_g25680.1	53	0	53	54	1	54	5.75489	1	1>2	5.41893e-14	1.99254e-10	F-box protein At1g67340
1912	LOCUS_024159-RA	Mba02_g07500.1	52	0	52	53	1	53	5.72792	1	1>2	9.22663e-14	3.42769e-10	Cellulose synthase-like protein D1
136	LOCUS_018025-RA	Mba01_g01820.1	51	0	51	52	1	52	5.70044	1	1>2	1.59779e-13	5.99972e-10	Glycine-rich RNA-binding protein GRP1A
7209	LOCUS_027746-RA	Mba06_g10040.1	51	0	51	52	1	52	5.70044	1	1>2	1.61968e-13	6.08351e-10	Receptor-like protein EIX2
7254	LOCUS_004151-RA	Mba06_g11020.1	51	0	51	52	1	52	5.70044	1	1>2	1.64155e-13	6.1673e-10	Dynein assembly factor 1, axonemal
9263	LOCUS_019419-RA	Mba07_g17610.1	51	0	51	52	1	52	5.70044	1	1>2	1.66341e-13	6.25109e-10	Cytochrome P450 78A6
10788	LOCUS_005421-RA	Mba08_g24290.1	51	0	51	52	1	52	5.70044	1	1>2	1.68526e-13	6.33488e-10	hypothetical protein
14140	LOCUS_015250-RA	Mba11_g08170.1	51	0	51	52	1	52	5.70044	1	1>2	1.70709e-13	6.41867e-10	Receptor-like kinase TMK3
1165	LOCUS_006796-RA	Mba01_g23070.1	461	8	469	462	9	51.3333	5.68182	1	1>2	0	0	Monocopper oxidase-like protein SKU5
2955	LOCUS_007359-RA	Mba03_g06760.1	50	0	50	51	1	51	5.67243	1	1>2	2.9484e-13	1.12157e-09	Serine carboxypeptidase-like 40
7587	LOCUS_021936-RA	Mba06_g18170.1	50	0	50	51	1	51	5.67243	1	1>2	2.98616e-13	1.13623e-09	Transcription factor TCP8
7859	LOCUS_002856-RA	Mba06_g24020.1	50	0	50	51	1	51	5.67243	1	1>2	3.02389e-13	1.15089e-09	hypothetical protein
10023	LOCUS_003230-RA	Mba08_g06940.1	50	0	50	51	1	51	5.67243	1	1>2	3.0616e-13	1.16555e-09	Arogenate dehydratase/prephenate dehydratase 6, chloroplastic
12503	LOCUS_012706-RA	Mba10_g01220.1	1110	21	1131	1111	22	50.5	5.65821	1	1>2	0	0	Histone H4
1088	LOCUS_015644-RA	Mba01_g21250.1	49	0	49	50	1	50	5.64386	1	1>2	5.97419e-13	2.30962e-09	putative alpha,alpha-trehalose-phosphate synthase [UDP-forming] 9
7565	LOCUS_014681-RA	Mba06_g17460.1	49	0	49	50	1	50	5.64386	1	1>2	6.03892e-13	2.33525e-09	Chemocyanin
7597	LOCUS_024688-RA	Mba06_g18450.1	49	0	49	50	1	50	5.64386	1	1>2	6.10362e-13	2.36088e-09	Protein MKS1
10415	LOCUS_005967-RA	Mba08_g16320.1	49	0	49	50	1	50	5.64386	1	1>2	6.16829e-13	2.38651e-09	hypothetical protein
10926	LOCUS_025974-RA	Mba08_g27290.1	49	0	49	50	1	50	5.64386	1	1>2	6.23292e-13	2.41214e-09	Glycerol-3-phosphate acyltransferase 1
4766	LOCUS_015699-RA	Mba04_g25180.1	147	2	149	148	3	49.3333	5.62449	1	1>2	0	0	putative histone H2A variant 3
1230	LOCUS_014610-RA	Mba01_g24520.1	48	0	48	49	1	49	5.61471	1	1>2	1.08995e-12	4.27478e-09	Tubulin-folding cofactor C
4551	LOCUS_025981-RA	Mba04_g20700.1	48	0	48	49	1	49	5.61471	1	1>2	1.10108e-12	4.31952e-09	GATA transcription factor 5
13062	LOCUS_027971-RA	Mba10_g12950.1	48	0	48	49	1	49	5.61471	1	1>2	1.1122e-12	4.36427e-09	ABC transporter C family member 10
6712	LOCUS_005482-RA	Mba05_g29820.1	536	10	546	537	11	48.8182	5.60935	1	1>2	0	0	Importin subunit beta-1
3879	LOCUS_015829-RA	Mba04_g04370.1	438	8	446	439	9	48.7778	5.60815	1	1>2	0	0	ABC transporter B family member 19
11834	LOCUS_027987-RA	Mba09_g12310.1	1209	24	1233	1210	25	48.4	5.59694	1	1>2	0	0	Eukaryotic translation initiation factor 3 subunit C
8736	LOCUS_011955-RA	Mba07_g05840.1	431	8	439	432	9	48	5.58496	1	1>2	0	0	DNA-directed RNA polymerases I and III subunit rpac1
1823	LOCUS_008529-RA	Mba02_g05400.1	47	0	47	48	1	48	5.58496	1	1>2	1.87892e-12	7.47059e-09	1-Cys peroxiredoxin
14301	LOCUS_020442-RA	Mba11_g11770.1	47	0	47	48	1	48	5.58496	1	1>2	1.89806e-12	7.54858e-09	Pollen-specific leucine-rich repeat extensin-like protein 3
3781	LOCUS_021352-RA	Mba04_g02010.1	237	4	241	238	5	47.6	5.57289	1	1>2	0	0	LRR receptor-like serine/threonine-protein kinase FEI 1
7334	LOCUS_020923-RA	Mba06_g12580.1	46	0	46	47	1	47	5.55459	1	1>2	3.12665e-12	1.25816e-08	Class V chitinase
10606	LOCUS_025778-RA	Mba08_g20300.1	46	0	46	47	1	47	5.55459	1	1>2	3.15958e-12	1.27173e-08	Ankyrin repeat domain-containing protein 50
11782	LOCUS_010497-RA	Mba09_g11150.1	46	0	46	47	1	47	5.55459	1	1>2	3.19249e-12	1.2853e-08	Receptor-like serine/threonine-protein kinase SD1-8
2203	LOCUS_000854-RA	Mba02_g13820.1	608	12	620	609	13	46.8462	5.54986	1	1>2	0	0	Methyl-CpG-binding domain-containing protein 11
6284	LOCUS_010910-RA	Mba05_g19910.1	746	15	761	747	16	46.6875	5.54496	1	1>2	0	0	ABC transporter C family member 5
1817	LOCUS_020448-RA	Mba02_g05250.1	45	0	45	46	1	46	5.52356	1	1>2	5.61674e-12	2.29332e-08	Cytochrome P450 78A6
1992	LOCUS_022314-RA	Mba02_g09070.1	45	0	45	46	1	46	5.52356	1	1>2	5.67302e-12	2.31686e-08	Cullin-3A
11273	LOCUS_008508-RA	Mba09_g00400.1	45	0	45	46	1	46	5.52356	1	1>2	5.72928e-12	2.34041e-08	Gibberellin-regulated protein 3
14768	LOCUS_004583-RA	Mba11_g22260.1	45	0	45	46	1	46	5.52356	1	1>2	5.7855e-12	2.36396e-08	Wound-induced protein 1
14551	LOCUS_010878-RA	Mba11_g17810.1	500	10	510	501	11	45.5455	5.50924	1	1>2	0	0	Kinesin-like protein KIN-14J
4270	LOCUS_017241-RA	Mba04_g13510.1	135	2	137	136	3	45.3333	5.5025	1	1>2	0	0	Ethylene-responsive transcription factor ERF118
4443	LOCUS_024092-RA	Mba04_g17990.1	135	2	137	136	3	45.3333	5.5025	1	1>2	0	0	Protein ESKIMO 1
5980	LOCUS_023666-RA	Mba05_g12420.1	44	0	44	45	1	45	5.49185	1	1>2	9.64367e-12	3.98959e-08	Protein STRICTOSIDINE SYNTHASE-LIKE 10
6157	LOCUS_028583-RA	Mba05_g16180.1	44	0	44	45	1	45	5.49185	1	1>2	9.73989e-12	4.03037e-08	Trans-resveratrol di-O-methyltransferase
8581	LOCUS_005010-RA	Mba07_g02510.1	44	0	44	45	1	45	5.49185	1	1>2	9.83607e-12	4.07115e-08	Transcription factor GAMYB
14469	LOCUS_016063-RA	Mba11_g15940.1	44	0	44	45	1	45	5.49185	1	1>2	9.93219e-12	4.11193e-08	Dual specificity protein phosphatase PHS1
1317	LOCUS_017170-RA	Mba01_g26430.1	489	10	499	490	11	44.5455	5.47721	1	1>2	0	0	DNA replication licensing factor MCM4
2113	LOCUS_007165-RA	Mba02_g11760.1	43	0	43	44	1	44	5.45943	1	1>2	1.80274e-11	7.57511e-08	NDR1/HIN1-like protein 26
6996	LOCUS_000774-RA	Mba06_g05250.1	43	0	43	44	1	44	5.45943	1	1>2	1.81908e-11	7.64558e-08	Extracellular ribonuclease LE
7510	LOCUS_002064-RA	Mba06_g16340.1	43	0	43	44	1	44	5.45943	1	1>2	1.83541e-11	7.71604e-08	Adenine/guanine permease AZG1
10277	LOCUS_001934-RA	Mba08_g13040.1	43	0	43	44	1	44	5.45943	1	1>2	1.85173e-11	7.78651e-08	Delta(24)-sterol reductase
14409	LOCUS_018072-RA	Mba11_g14620.1	43	0	43	44	1	44	5.45943	1	1>2	1.86804e-11	7.85698e-08	Auxin-responsive protein SAUR36
6917	LOCUS_014739-RA	Mba06_g03160.1	1005	22	1027	1006	23	43.7391	5.45085	1	1>2	0	0	Auxin response factor 5
12325	LOCUS_004853-RA	Mba09_g24040.1	130	2	132	131	3	43.6667	5.44846	1	1>2	0	0	hypothetical protein
11970	LOCUS_007992-RA	Mba09_g15350.1	215	4	219	216	5	43.2	5.43296	1	1>2	0	0	Kinesin-like protein KIN-14A
860	LOCUS_021485-RA	Mba01_g16530.1	85	1	86	86	2	43	5.42626	1	1>2	0	0	Zinc-finger homeodomain protein 4
3430	LOCUS_019993-RA	Mba03_g17140.1	42	0	42	43	1	43	5.42626	1	1>2	3.1537e-11	1.34474e-07	Protodermal factor 1
5703	LOCUS_015162-RA	Mba05_g06550.1	42	0	42	43	1	43	5.42626	1	1>2	3.18145e-11	1.35689e-07	Auxin transporter-like protein 5
5793	LOCUS_011340-RA	Mba05_g08420.1	42	0	42	43	1	43	5.42626	1	1>2	3.20918e-11	1.36904e-07	putative xyloglucan galactosyltransferase GT17
11762	LOCUS_009198-RA	Mba09_g10740.1	42	0	42	43	1	43	5.42626	1	1>2	3.23691e-11	1.38119e-07	F-box protein PP2-B10
12464	LOCUS_023548-RA	Mba10_g00180.1	42	0	42	43	1	43	5.42626	1	1>2	3.26462e-11	1.39334e-07	PRA1 family protein F4
6067	LOCUS_015861-RA	Mba05_g14130.1	984	22	1006	985	23	42.8261	5.42042	1	1>2	0	0	DNA topoisomerase 2
9022	LOCUS_012598-RA	Mba07_g12330.1	210	4	214	211	5	42.2	5.39917	1	1>2	0	0	putative serine/threonine-protein kinase PBL23
7442	LOCUS_002912-RA	Mba06_g14770.1	631	14	645	632	15	42.1333	5.39689	1	1>2	0	0	High mobility group B protein 13
4564	LOCUS_021538-RA	Mba04_g20970.1	41	0	41	42	1	42	5.39232	1	1>2	5.5754e-11	2.41415e-07	F-box protein At5g07670
7960	LOCUS_009615-RA	Mba06_g26510.1	41	0	41	42	1	42	5.39232	1	1>2	5.6224e-11	2.43506e-07	Increased DNA methylation 1
11708	LOCUS_007317-RA	Mba09_g09750.1	41	0	41	42	1	42	5.39232	1	1>2	5.66936e-11	2.45597e-07	hypothetical protein
12853	LOCUS_009146-RA	Mba10_g08860.1	41	0	41	42	1	42	5.39232	1	1>2	5.71631e-11	2.47688e-07	Ethylene-responsive transcription factor 9
8344	LOCUS_002637-RA	Mba06_g34960.1	4557	108	4665	4558	109	41.8165	5.386	1	1>2	0	0	Protein ESMERALDA 1
130	LOCUS_021596-RA	Mba01_g01720.1	205	4	209	206	5	41.2	5.36457	1	1>2	0	0	AP2-like ethylene-responsive transcription factor ANT
6159	LOCUS_007442-RA	Mba05_g16240.1	40	0	40	41	1	41	5.35755	1	1>2	9.59219e-11	4.21577e-07	PR5-like receptor kinase
10644	LOCUS_024045-RA	Mba08_g21180.1	40	0	40	41	1	41	5.35755	1	1>2	9.67171e-11	4.25168e-07	hypothetical protein
14133	LOCUS_012676-RA	Mba11_g08000.1	121	2	123	122	3	40.6667	5.34577	1	1>2	0	0	Fructokinase-1
6172	LOCUS_025810-RA	Mba05_g16710.1	39	0	39	40	1	40	5.32193	1	1>2	1.52409e-10	6.78067e-07	Ammonium transporter 2 member 2
7057	LOCUS_006492-RA	Mba06_g06570.1	39	0	39	40	1	40	5.32193	1	1>2	1.53759e-10	6.84227e-07	IQ domain-containing protein IQM1
8193	LOCUS_007075-RA	Mba06_g31970.1	39	0	39	40	1	40	5.32193	1	1>2	1.55109e-10	6.90388e-07	DNA topoisomerase 3-alpha
13029	LOCUS_002025-RA	Mba10_g12370.1	39	0	39	40	1	40	5.32193	1	1>2	1.56458e-10	6.96549e-07	Protein DETOXIFICATION 51
5032	LOCUS_000356-RA	Mba04_g31630.1	472	11	483	473	12	39.4167	5.30073	1	1>2	0	0	EGF domain-specific O-linked N-acetylglucosamine transferase
10589	LOCUS_013352-RA	Mba08_g19980.1	584	14	598	585	15	39	5.2854	1	1>2	0	0	GRF1-interacting factor 1
494	LOCUS_001968-RA	Mba01_g08670.1	38	0	38	39	1	39	5.2854	1	1>2	2.59765e-10	1.17206e-06	putative histidine kinase 2
810	LOCUS_015171-RA	Mba01_g15530.1	38	0	38	39	1	39	5.2854	1	1>2	2.62046e-10	1.18261e-06	putative glycosyltransferase At5g03795
1278	LOCUS_013658-RA	Mba01_g25650.1	38	0	38	39	1	39	5.2854	1	1>2	2.64326e-10	1.19317e-06	Polyol transporter 5
12914	LOCUS_014683-RA	Mba10_g10020.1	38	0	38	39	1	39	5.2854	1	1>2	2.66605e-10	1.20372e-06	Pathogen-related protein
13781	LOCUS_005168-RA	Mba11_g00560.1	38	0	38	39	1	39	5.2854	1	1>2	2.68884e-10	1.21428e-06	hypothetical protein
13916	LOCUS_022856-RA	Mba11_g03590.1	38	0	38	39	1	39	5.2854	1	1>2	2.71161e-10	1.22483e-06	Subtilisin-like protease SBT1.2
14681	LOCUS_016501-RA	Mba11_g20150.1	38	0	38	39	1	39	5.2854	1	1>2	2.73437e-10	1.23539e-06	Benzoate--CoA ligase, peroxisomal
13075	LOCUS_000377-RA	Mba10_g13180.1	268	6	274	269	7	38.4286	5.26411	1	1>2	0	0	Transcription factor MYB3R-4
200	LOCUS_008105-RA	Mba01_g02950.1	37	0	37	38	1	38	5.24793	1	1>2	4.32934e-10	1.97894e-06	Ethylene-responsive transcription factor 3
8118	LOCUS_005071-RA	Mba06_g30410.1	37	0	37	38	1	38	5.24793	1	1>2	4.36791e-10	1.99701e-06	Protein IRX15-LIKE
10445	LOCUS_019347-RA	Mba08_g17090.1	37	0	37	38	1	38	5.24793	1	1>2	4.40647e-10	2.01508e-06	E3 ubiquitin-protein ligase ATL31
10775	LOCUS_010725-RA	Mba08_g24010.1	37	0	37	38	1	38	5.24793	1	1>2	4.44501e-10	2.03314e-06	Trihelix transcription factor ASIL2
11400	LOCUS_012109-RA	Mba09_g03090.1	37	0	37	38	1	38	5.24793	1	1>2	4.48353e-10	2.05121e-06	Fasciclin-like arabinogalactan protein 4
10487	LOCUS_024309-RA	Mba08_g17990.1	523	13	536	524	14	37.4286	5.22607	1	1>2	0	0	AMSH-like ubiquitin thioesterase 1
3842	LOCUS_010609-RA	Mba04_g03360.1	261	6	267	262	7	37.4286	5.22607	1	1>2	0	0	Mitotic checkpoint protein BUB3.2
13022	LOCUS_007511-RA	Mba10_g12260.1	186	4	190	187	5	37.4	5.22497	1	1>2	0	0	Proliferating cell nuclear antigen
14449	LOCUS_009258-RA	Mba11_g15470.1	260	6	266	261	7	37.2857	5.22055	1	1>2	0	0	Peroxisome biogenesis protein 19-1
5278	LOCUS_011782-RA	Mba04_g36970.1	964	25	989	965	26	37.1154	5.21395	1	1>2	0	0	Non-lysosomal glucosylceramidase
1405	LOCUS_014464-RA	Mba01_g28270.1	36	0	36	37	1	37	5.20945	1	1>2	8.03462e-10	3.73127e-06	putative WRKY transcription factor 11
4117	LOCUS_027616-RA	Mba04_g09740.1	36	0	36	37	1	37	5.20945	1	1>2	8.09946e-10	3.76219e-06	Cyclin-B1-5
5216	LOCUS_026993-RA	Mba04_g35650.1	36	0	36	37	1	37	5.20945	1	1>2	8.16426e-10	3.79311e-06	Disease resistance protein RPS5
5811	LOCUS_011173-RA	Mba05_g08810.1	36	0	36	37	1	37	5.20945	1	1>2	8.22904e-10	3.82403e-06	Cinnamoyl-CoA reductase-like SNL6
6707	LOCUS_029153-RA	Mba05_g29670.1	36	0	36	37	1	37	5.20945	1	1>2	8.29379e-10	3.85494e-06	Protein DETOXIFICATION 53
7433	LOCUS_028906-RA	Mba06_g14610.1	36	0	36	37	1	37	5.20945	1	1>2	8.35851e-10	3.88586e-06	ATP-dependent DNA helicase DDX11
9035	LOCUS_001820-RA	Mba07_g12600.1	36	0	36	37	1	37	5.20945	1	1>2	8.4232e-10	3.91678e-06	F-box/LRR-repeat protein At4g29420
10285	LOCUS_006771-RA	Mba08_g13180.1	36	0	36	37	1	37	5.20945	1	1>2	8.48786e-10	3.9477e-06	Photosynthetic NDH subunit of lumenal location 3, chloroplastic
12395	LOCUS_022237-RA	Mba09_g25700.1	36	0	36	37	1	37	5.20945	1	1>2	8.5525e-10	3.97862e-06	hypothetical protein
14748	LOCUS_003714-RA	Mba11_g21750.1	36	0	36	37	1	37	5.20945	1	1>2	8.61711e-10	4.00953e-06	AT-hook motif nuclear-localized protein 20
11659	LOCUS_001035-RA	Mba09_g08550.1	553	14	567	554	15	36.9333	5.20685	1	1>2	0	0	Origin of replication complex subunit 5
11978	LOCUS_014486-RA	Mba09_g15440.1	329	8	337	330	9	36.6667	5.1964	1	1>2	0	0	Condensin complex subunit 1
802	LOCUS_022393-RA	Mba01_g15370.1	1685	45	1730	1686	46	36.6522	5.19583	1	1>2	0	0	Glutamine--tRNA ligase
3820	LOCUS_026829-RA	Mba04_g02760.1	400	10	410	401	11	36.4545	5.18803	1	1>2	0	0	Cytochrome P450 72A15
7708	LOCUS_012910-RA	Mba06_g20570.1	107	2	109	108	3	36	5.16993	1	1>2	0	0	hypothetical protein
3238	LOCUS_026820-RA	Mba03_g12770.1	35	0	35	36	1	36	5.16993	1	1>2	1.22051e-09	5.73149e-06	Early nodulin-like protein 1
8701	LOCUS_000523-RA	Mba07_g05070.1	35	0	35	36	1	36	5.16993	1	1>2	1.23151e-09	5.78439e-06	Early nodulin-like protein 1
9055	LOCUS_026975-RA	Mba07_g13100.1	286	7	293	287	8	35.875	5.16491	1	1>2	0	0	Kinesin-like protein KIN-13B
13722	LOCUS_010321-RA	Mba10_g26840.1	607	16	623	608	17	35.7647	5.16046	1	1>2	0	0	DNA replication licensing factor MCM5
5900	LOCUS_005353-RA	Mba05_g10520.1	104	2	106	105	3	35	5.12928	1	1>2	0	0	hypothetical protein
9018	LOCUS_027644-RA	Mba07_g12220.1	104	2	106	105	3	35	5.12928	1	1>2	0	0	Cationic amino acid transporter 5
1393	LOCUS_002474-RA	Mba01_g28070.1	34	0	34	35	1	35	5.12928	1	1>2	1.97813e-09	9.39211e-06	F-box/kelch-repeat protein SKIP25
4205	LOCUS_027842-RA	Mba04_g11990.1	34	0	34	35	1	35	5.12928	1	1>2	1.99678e-09	9.48268e-06	RING-H2 finger protein ATL32
5616	LOCUS_002299-RA	Mba05_g04590.1	34	0	34	35	1	35	5.12928	1	1>2	2.01543e-09	9.57325e-06	F-box protein At5g07670
5982	LOCUS_007155-RA	Mba05_g12500.1	34	0	34	35	1	35	5.12928	1	1>2	2.03407e-09	9.66382e-06	hypothetical protein
6687	LOCUS_016582-RA	Mba05_g29220.1	34	0	34	35	1	35	5.12928	1	1>2	2.0527e-09	9.7544e-06	Phosphatidylinositol 4-kinase gamma 5
7307	LOCUS_018204-RA	Mba06_g11980.1	34	0	34	35	1	35	5.12928	1	1>2	2.07133e-09	9.84497e-06	Zinc finger protein 4
9571	LOCUS_005615-RA	Mba07_g23770.1	34	0	34	35	1	35	5.12928	1	1>2	2.08994e-09	9.93554e-06	Protein ALP1-like
10494	LOCUS_013907-RA	Mba08_g18140.1	34	0	34	35	1	35	5.12928	1	1>2	2.10855e-09	1.00261e-05	Protein FAF-like, chloroplastic
10639	LOCUS_008121-RA	Mba08_g21020.1	34	0	34	35	1	35	5.12928	1	1>2	2.12715e-09	1.01167e-05	BAHD acyltransferase DCR
11602	LOCUS_013813-RA	Mba09_g07360.1	34	0	34	35	1	35	5.12928	1	1>2	2.14575e-09	1.02073e-05	putative carboxylesterase 18
12670	LOCUS_005001-RA	Mba10_g05380.1	34	0	34	35	1	35	5.12928	1	1>2	2.16433e-09	1.02978e-05	hypothetical protein
12832	LOCUS_007321-RA	Mba10_g08400.1	34	0	34	35	1	35	5.12928	1	1>2	2.18291e-09	1.03884e-05	Cation/calcium exchanger 1
13930	LOCUS_022483-RA	Mba11_g03850.1	34	0	34	35	1	35	5.12928	1	1>2	2.20148e-09	1.0479e-05	putative xyloglucan galactosyltransferase GT19
6377	LOCUS_004096-RA	Mba05_g22060.1	103	2	105	104	3	34.6667	5.11548	1	1>2	0	0	Phospholipase D beta 1
10227	LOCUS_011365-RA	Mba08_g11780.1	103	2	105	104	3	34.6667	5.11548	1	1>2	0	0	hypothetical protein
2460	LOCUS_027755-RA	Mba02_g19010.1	241	6	247	242	7	34.5714	5.11151	1	1>2	0	0	Putative L-cysteine desulfhydrase 1
7293	LOCUS_006428-RA	Mba06_g11660.1	171	4	175	172	5	34.4	5.10434	1	1>2	0	0	U-box domain-containing protein 11
13811	LOCUS_006386-RA	Mba11_g01250.1	442	12	454	443	13	34.0769	5.09072	1	1>2	0	0	Structural maintenance of chromosomes protein 2-1
8868	LOCUS_007849-RA	Mba07_g08810.1	33	0	33	34	1	34	5.08746	1	1>2	3.78905e-09	1.82858e-05	putative LRR receptor-like serine/threonine-protein kinase At1g34110
10215	LOCUS_023552-RA	Mba08_g11330.1	33	0	33	34	1	34	5.08746	1	1>2	3.82041e-09	1.8441e-05	Growth-regulating factor 10
11359	LOCUS_000942-RA	Mba09_g02350.1	33	0	33	34	1	34	5.08746	1	1>2	3.85177e-09	1.85962e-05	Formin-like protein 1
12473	LOCUS_002778-RA	Mba10_g00350.1	33	0	33	34	1	34	5.08746	1	1>2	3.88311e-09	1.87513e-05	Protein IQ-DOMAIN 31
2074	LOCUS_001320-RA	Mba02_g10880.1	168	4	172	169	5	33.8	5.07895	1	1>2	0	0	Dynamin-related protein 5A
12001	LOCUS_010578-RA	Mba09_g15970.1	438	12	450	439	13	33.7692	5.07764	1	1>2	0	0	65-kDa microtubule-associated protein 5
8182	LOCUS_013778-RA	Mba06_g31690.1	471	13	484	472	14	33.7143	5.07529	1	1>2	0	0	Structural maintenance of chromosomes protein 4
7850	LOCUS_012584-RA	Mba06_g23810.1	100	2	102	101	3	33.6667	5.07325	1	1>2	0	0	B-box zinc finger protein 22
6205	LOCUS_007349-RA	Mba05_g17770.1	98	2	100	99	3	33	5.04439	1	1>2	0	0	hypothetical protein
4390	LOCUS_010810-RA	Mba04_g16640.1	32	0	32	33	1	33	5.04439	1	1>2	6.81895e-09	3.34259e-05	Ethylene-responsive transcription factor 11
5981	LOCUS_023665-RA	Mba05_g12430.1	32	0	32	33	1	33	5.04439	1	1>2	6.87187e-09	3.36922e-05	Protein STRICTOSIDINE SYNTHASE-LIKE 10
6628	LOCUS_001349-RA	Mba05_g27690.1	32	0	32	33	1	33	5.04439	1	1>2	6.92477e-09	3.39585e-05	hypothetical protein
7705	LOCUS_012888-RA	Mba06_g20520.1	32	0	32	33	1	33	5.04439	1	1>2	6.97764e-09	3.42247e-05	Late embryogenesis abundant protein Lea5-D
8998	LOCUS_017826-RA	Mba07_g11830.1	32	0	32	33	1	33	5.04439	1	1>2	7.03049e-09	3.4491e-05	hypothetical protein
9014	LOCUS_004447-RA	Mba07_g12130.1	32	0	32	33	1	33	5.04439	1	1>2	7.08333e-09	3.47573e-05	Plant cysteine oxidase 2
11089	LOCUS_004865-RA	Mba08_g30380.1	32	0	32	33	1	33	5.04439	1	1>2	7.13614e-09	3.50236e-05	hypothetical protein
11517	LOCUS_000096-RA	Mba09_g05500.1	32	0	32	33	1	33	5.04439	1	1>2	7.18893e-09	3.52898e-05	Aspartic proteinase NANA, chloroplast
12383	LOCUS_010471-RA	Mba09_g25460.1	32	0	32	33	1	33	5.04439	1	1>2	7.24169e-09	3.55561e-05	Red chlorophyll catabolite reductase, chloroplastic
14706	LOCUS_010108-RA	Mba11_g20850.1	32	0	32	33	1	33	5.04439	1	1>2	7.29444e-09	3.58224e-05	Protein TORNADO 2
11950	LOCUS_003730-RA	Mba09_g14900.1	97	2	99	98	3	32.6667	5.02975	1	1>2	0	0	Fanconi anemia group I protein
8987	LOCUS_015503-RA	Mba07_g11650.1	385	11	396	386	12	32.1667	5.00749	1	1>2	0	0	Cyclin-D4-1
3464	LOCUS_002196-RA	Mba03_g18030.1	223	6	229	224	7	32	5	1	1>2	0	0	DNA polymerase alpha subunit B
3109	LOCUS_016589-RA	Mba03_g09750.1	95	2	97	96	3	32	5	1	1>2	0	0	Auxin response factor 16
3539	LOCUS_015174-RA	Mba03_g19780.1	63	1	64	64	2	32	5	1	1>2	5.10298e-15	1.79217e-11	U-box domain-containing protein 4
639	LOCUS_016022-RA	Mba01_g11980.1	31	0	31	32	1	32	5	1	1>2	1.28297e-08	6.40312e-05	hypothetical protein
749	LOCUS_000698-RA	Mba01_g14490.1	31	0	31	32	1	32	5	1	1>2	1.29189e-08	6.44889e-05	Protein unc-13
1316	LOCUS_027029-RA	Mba01_g26360.1	31	0	31	32	1	32	5	1	1>2	1.30079e-08	6.49466e-05	High affinity nitrate transporter 2.5
4298	LOCUS_003173-RA	Mba04_g14180.1	31	0	31	32	1	32	5	1	1>2	1.3097e-08	6.54042e-05	Deoxyuridine 5'-triphosphate nucleotidohydrolase
12873	LOCUS_024166-RA	Mba10_g09270.1	31	0	31	32	1	32	5	1	1>2	1.3186e-08	6.58619e-05	Ethylene-responsive transcription factor ERF112
14315	LOCUS_005255-RA	Mba11_g12230.1	31	0	31	32	1	32	5	1	1>2	1.3275e-08	6.63195e-05	Short-chain dehydrogenase reductase 3b
3777	LOCUS_014669-RA	Mba04_g01930.1	126	3	129	127	4	31.75	4.98868	1	1>2	0	0	Hydroxycinnamoyltransferase 1
1752	LOCUS_010142-RA	Mba02_g03990.1	438	13	451	439	14	31.3571	4.97072	1	1>2	0	0	Gamma carbonic anhydrase 1, mitochondrial
4041	LOCUS_007329-RA	Mba04_g07960.1	248	7	255	249	8	31.125	4.96	1	1>2	0	0	CASP-like protein 3A1
751	LOCUS_025173-RA	Mba01_g14490.1	30	0	30	31	1	31	4.9542	0.999999	1>2	2.27374e-08	0.000115386	Protein unc-13
1766	LOCUS_010756-RA	Mba02_g04190.1	30	0	30	31	1	31	4.9542	0.999999	1>2	2.28883e-08	0.000116174	Subtilisin-like protease SBT1.5
3434	LOCUS_013616-RA	Mba03_g17350.1	30	0	30	31	1	31	4.9542	0.999999	1>2	2.30391e-08	0.000116963	putative GABA transporter 2
7236	LOCUS_026255-RA	Mba06_g10630.1	30	0	30	31	1	31	4.9542	0.999999	1>2	2.31898e-08	0.000117751	AP2/ERF and B3 domain-containing transcription repressor RAV2
8513	LOCUS_022072-RA	Mba07_g00760.1	30	0	30	31	1	31	4.9542	0.999999	1>2	2.33405e-08	0.000118539	bZIP transcription factor 2
9619	LOCUS_000400-RA	Mba07_g24710.1	30	0	30	31	1	31	4.9542	0.999999	1>2	2.34911e-08	0.000119328	hypothetical protein
9860	LOCUS_008854-RA	Mba08_g03020.1	30	0	30	31	1	31	4.9542	0.999999	1>2	2.36417e-08	0.000120116	Vacuolar protein sorting-associated protein 28 2
10216	LOCUS_023551-RA	Mba08_g11340.1	30	0	30	31	1	31	4.9542	0.999999	1>2	2.37921e-08	0.000120904	Growth-regulating factor 12
10739	LOCUS_013504-RA	Mba08_g23230.1	30	0	30	31	1	31	4.9542	0.999999	1>2	2.39426e-08	0.000121693	Putative clathrin assembly protein At1g25240
13719	LOCUS_030572-RA	Mba10_g26800.1	30	0	30	31	1	31	4.9542	0.999999	1>2	2.4093e-08	0.000122481	(S)-beta-bisabolene synthase
14470	LOCUS_022266-RA	Mba11_g15940.1	30	0	30	31	1	31	4.9542	0.999999	1>2	2.42433e-08	0.00012327	Dual specificity protein phosphatase PHS1
14489	LOCUS_016130-RA	Mba11_g16400.1	30	0	30	31	1	31	4.9542	0.999999	1>2	2.43935e-08	0.000124058	NDR1/HIN1-like protein 13
1415	LOCUS_027733-RA	Mba01_g28440.1	60	1	61	61	2	30.5	4.93074	1	1>2	2.55898e-14	9.27631e-11	hypothetical protein
11298	LOCUS_013898-RA	Mba09_g01020.1	151	4	155	152	5	30.4	4.926	1	1>2	0	0	E3 ubiquitin-protein ligase ORTHRUS 2
921	LOCUS_002982-RA	Mba01_g17680.1	7404	243	7647	7405	244	30.3484	4.92355	1	1>2	0	0	ABC transporter G family member 31
1134	LOCUS_025571-RA	Mba01_g22190.1	149	4	153	150	5	30	4.90689	1	1>2	0	0	C2 and GRAM domain-containing protein At1g03370
2900	LOCUS_007245-RA	Mba03_g05910.1	29	0	29	30	1	30	4.90689	0.999999	1>2	4.00457e-08	0.000206775	U-box domain-containing protein 41
5064	LOCUS_024120-RA	Mba04_g32250.1	147	4	151	148	5	29.6	4.88753	1	1>2	0	0	Phospholipase D beta 1
8465	LOCUS_026401-RA	Mba06_g37190.1	382	12	394	383	13	29.4615	4.88076	1	1>2	0	0	KIN14B-interacting protein At4g14310
14672	LOCUS_015033-RA	Mba11_g19960.1	145	4	149	146	5	29.2	4.8679	1	1>2	0	0	DNA polymerase delta small subunit
1805	LOCUS_029448-RA	Mba02_g05000.1	28	0	28	29	1	29	4.85798	0.999998	1>2	7.16554e-08	0.000376622	Copper transporter 6
4634	LOCUS_024570-RA	Mba04_g22590.1	28	0	28	29	1	29	4.85798	0.999998	1>2	7.20905e-08	0.00037898	Protein PLASTID MOVEMENT IMPAIRED 1
5050	LOCUS_019185-RA	Mba04_g31940.1	28	0	28	29	1	29	4.85798	0.999998	1>2	7.25255e-08	0.000381339	putative trehalose-phosphate phosphatase G
6263	LOCUS_024533-RA	Mba05_g19460.1	28	0	28	29	1	29	4.85798	0.999998	1>2	7.29603e-08	0.000383698	Transcription factor MYB93
6586	LOCUS_021809-RA	Mba05_g26700.1	28	0	28	29	1	29	4.85798	0.999998	1>2	7.33949e-08	0.000386056	Transcription factor bHLH137
8063	LOCUS_005806-RA	Mba06_g29050.1	28	0	28	29	1	29	4.85798	0.999998	1>2	7.38294e-08	0.000388415	Leucine-rich repeat receptor-like serine/threonine/tyrosine-protein kinase SOBIR1
9744	LOCUS_017926-RA	Mba08_g00210.1	28	0	28	29	1	29	4.85798	0.999998	1>2	7.42637e-08	0.000390774	EID1-like F-box protein 3
9890	LOCUS_016321-RA	Mba08_g03800.1	28	0	28	29	1	29	4.85798	0.999998	1>2	7.46978e-08	0.000393132	putative protein phosphatase 2C 8
11772	LOCUS_029143-RA	Mba09_g10960.1	28	0	28	29	1	29	4.85798	0.999998	1>2	7.51318e-08	0.000395491	hypothetical protein
12065	LOCUS_000270-RA	Mba09_g17570.1	28	0	28	29	1	29	4.85798	0.999998	1>2	7.55656e-08	0.000397849	hypothetical protein
12879	LOCUS_012827-RA	Mba10_g09360.1	28	0	28	29	1	29	4.85798	0.999998	1>2	7.59992e-08	0.000400208	Transcription factor TCP8
13164	LOCUS_020197-RA	Mba10_g14940.1	28	0	28	29	1	29	4.85798	0.999998	1>2	7.64327e-08	0.000402567	hypothetical protein
7041	LOCUS_011309-RA	Mba06_g06220.1	462	15	477	463	16	28.9375	4.85487	1	1>2	0	0	Kinesin-like protein KIN-10C
13644	LOCUS_016376-RA	Mba10_g24910.1	172	5	177	173	6	28.8333	4.84967	1	1>2	0	0	Tyrosine/DOPA decarboxylase 2
12223	LOCUS_001596-RA	Mba09_g21670.1	604	20	624	605	21	28.8095	4.84847	1	1>2	0	0	hypothetical protein
3995	LOCUS_015703-RA	Mba04_g06810.1	1349	46	1395	1350	47	28.7234	4.84415	1	1>2	0	0	Myosin-17
23	LOCUS_004636-RA	Mba00_g05090.1	85	2	87	86	3	28.6667	4.8413	1	1>2	0	0	Cytochrome c1-1, heme protein, mitochondrial
1081	LOCUS_019544-RA	Mba01_g21150.1	56	1	57	57	2	28.5	4.83289	1	1>2	2.2641e-13	8.56508e-10	1-aminocyclopropane-1-carboxylate oxidase 3
379	LOCUS_009995-RA	Mba01_g06570.1	198	6	204	199	7	28.4286	4.82927	1	1>2	0	0	Olee1-like protein
603	LOCUS_011262-RA	Mba01_g10930.1	197	6	203	198	7	28.2857	4.822	1	1>2	0	0	CDP-diacylglycerol--serine O-phosphatidyltransferase 1
1549	LOCUS_014954-RA	Mba01_g32100.1	27	0	27	28	1	28	4.80735	0.999996	1>2	1.22655e-07	0.000655868	SNF1-related protein kinase regulatory subunit gamma-1
5228	LOCUS_010153-RA	Mba04_g35960.1	27	0	27	28	1	28	4.80735	0.999996	1>2	1.23399e-07	0.000659967	36. proline-rich protein
7048	LOCUS_003786-RA	Mba06_g06390.1	27	0	27	28	1	28	4.80735	0.999996	1>2	1.24142e-07	0.000664066	Aldehyde oxidase GLOX1
8735	LOCUS_001053-RA	Mba07_g05820.1	27	0	27	28	1	28	4.80735	0.999996	1>2	1.24885e-07	0.000668164	Early nodulin-like protein 1
9662	LOCUS_019406-RA	Mba07_g25660.1	27	0	27	28	1	28	4.80735	0.999996	1>2	1.25628e-07	0.000672263	Transcription repressor OFP7
11065	LOCUS_025620-RA	Mba08_g29980.1	27	0	27	28	1	28	4.80735	0.999996	1>2	1.26371e-07	0.000676362	hypothetical protein
12040	LOCUS_023740-RA	Mba09_g16870.1	27	0	27	28	1	28	4.80735	0.999996	1>2	1.27113e-07	0.000680461	E3 ubiquitin-protein ligase RNF144B
6915	LOCUS_009383-RA	Mba06_g03160.1	640	22	662	641	23	27.8696	4.80062	1	1>2	0	0	Auxin response factor 5
14653	LOCUS_004908-RA	Mba11_g19660.1	110	3	113	111	4	27.75	4.79442	1	1>2	0	0	DNA repair protein RAD5B
287	LOCUS_023908-RA	Mba01_g05050.1	82	2	84	83	3	27.6667	4.79008	1	1>2	0	0	Endochitinase CH25
13424	LOCUS_015271-RA	Mba10_g20400.1	137	4	141	138	5	27.6	4.7866	1	1>2	0	0	hypothetical protein
14264	LOCUS_005047-RA	Mba11_g11060.1	137	4	141	138	5	27.6	4.7866	1	1>2	0	0	Origin of replication complex subunit 6
4818	LOCUS_017933-RA	Mba04_g26420.1	4007	145	4152	4008	146	27.4521	4.77884	1	1>2	0	0	Kinesin-like protein KIN-14I
1711	LOCUS_019774-RA	Mba02_g02990.1	1371	49	1420	1372	50	27.44	4.77821	1	1>2	0	0	26S proteasome non-ATPase regulatory subunit 11
1450	LOCUS_011969-RA	Mba01_g29200.1	1150	41	1191	1151	42	27.4048	4.77635	1	1>2	0	0	Histone H3.2
7908	LOCUS_016297-RA	Mba06_g25280.1	410	14	424	411	15	27.4	4.7761	1	1>2	0	0	Kinesin-like protein KIN-12G
5114	LOCUS_027750-RA	Mba04_g33420.1	81	2	83	82	3	27.3333	4.77259	1	1>2	0	0	Receptor-like protein EIX2
7080	LOCUS_014677-RA	Mba06_g07080.1	81	2	83	82	3	27.3333	4.77259	1	1>2	0	0	65-kDa microtubule-associated protein 7
6922	LOCUS_005689-RA	Mba06_g03330.1	135	4	139	136	5	27.2	4.76553	1	1>2	0	0	Putrescine hydroxycinnamoyltransferase 1
12058	LOCUS_009731-RA	Mba09_g17400.1	135	4	139	136	5	27.2	4.76553	1	1>2	0	0	ATP-dependent 6-phosphofructokinase 2
10867	LOCUS_001254-RA	Mba08_g26110.1	352	12	364	353	13	27.1538	4.76308	1	1>2	0	0	DNA replication licensing factor MCM3 1
14328	LOCUS_001342-RA	Mba11_g12830.1	566	20	586	567	21	27	4.75489	1	1>2	0	0	40S ribosomal protein S10-2
74	LOCUS_015780-RA	Mba00_g19320.1	80	2	82	81	3	27	4.75489	1	1>2	0	0	ATP-dependent DNA helicase Q-like 1
2161	LOCUS_002756-RA	Mba02_g12830.1	26	0	26	27	1	27	4.75489	0.999993	1>2	2.15423e-07	0.00117208	Ethylene-responsive transcription factor ERF043
2499	LOCUS_018485-RA	Mba02_g20080.1	26	0	26	27	1	27	4.75489	0.999993	1>2	2.16698e-07	0.00117923	Serine/threonine-protein kinase Aurora-1
3007	LOCUS_006036-RA	Mba03_g07720.1	26	0	26	27	1	27	4.75489	0.999993	1>2	2.17972e-07	0.00118637	Photosystem II reaction center X protein
4028	LOCUS_011133-RA	Mba04_g07630.1	26	0	26	27	1	27	4.75489	0.999993	1>2	2.19245e-07	0.00119352	Transcription factor PAR2
5051	LOCUS_019184-RA	Mba04_g31960.1	26	0	26	27	1	27	4.75489	0.999993	1>2	2.20518e-07	0.00120066	Cysteine-rich repeat secretory protein 15
5199	LOCUS_012403-RA	Mba04_g35290.1	26	0	26	27	1	27	4.75489	0.999993	1>2	2.21791e-07	0.00120781	putative BOI-related E3 ubiquitin-protein ligase 3
6122	LOCUS_017788-RA	Mba05_g15370.1	26	0	26	27	1	27	4.75489	0.999993	1>2	2.23063e-07	0.00121495	hypothetical protein
9039	LOCUS_013944-RA	Mba07_g12730.1	26	0	26	27	1	27	4.75489	0.999993	1>2	2.24334e-07	0.0012221	Protein AF-10
9706	LOCUS_000471-RA	Mba07_g26650.1	26	0	26	27	1	27	4.75489	0.999993	1>2	2.25605e-07	0.00122925	AP2-like ethylene-responsive transcription factor ANT
12569	LOCUS_006633-RA	Mba10_g03040.1	26	0	26	27	1	27	4.75489	0.999993	1>2	2.26876e-07	0.00123639	ATPase 9, plasma membrane-type
12866	LOCUS_010441-RA	Mba10_g09140.1	26	0	26	27	1	27	4.75489	0.999993	1>2	2.28146e-07	0.00124354	U-box domain-containing protein 29
6066	LOCUS_015706-RA	Mba05_g14130.1	614	22	636	615	23	26.7391	4.74088	1	1>2	0	0	DNA topoisomerase 2
6567	LOCUS_028250-RA	Mba05_g26370.1	79	2	81	80	3	26.6667	4.73697	1	1>2	9.4369e-18	3.01981e-14	Protein WEAK CHLOROPLAST MOVEMENT UNDER BLUE LIGHT-like 1
3090	LOCUS_024219-RA	Mba03_g09390.1	77	2	79	78	3	26	4.70044	1	1>2	4.95702e-17	1.61648e-13	hypothetical protein
2411	LOCUS_010547-RA	Mba02_g17970.1	25	0	25	26	1	26	4.70044	0.999987	1>2	3.77687e-07	0.00209058	hypothetical protein
4268	LOCUS_027243-RA	Mba04_g13490.1	25	0	25	26	1	26	4.70044	0.999987	1>2	3.79879e-07	0.00210308	Adenylate isopentenyltransferase
4276	LOCUS_015812-RA	Mba04_g13680.1	25	0	25	26	1	26	4.70044	0.999987	1>2	3.82069e-07	0.00211558	Putative pentatricopeptide repeat-containing protein At3g01580
8558	LOCUS_001163-RA	Mba07_g02060.1	25	0	25	26	1	26	4.70044	0.999987	1>2	3.84259e-07	0.00212807	Serine/threonine-protein kinase UCN
8984	LOCUS_011346-RA	Mba07_g11570.1	25	0	25	26	1	26	4.70044	0.999987	1>2	3.86448e-07	0.00214057	E3 ubiquitin-protein ligase ATL6
11889	LOCUS_020956-RA	Mba09_g13690.1	25	0	25	26	1	26	4.70044	0.999987	1>2	3.88636e-07	0.00215306	Transcription factor bHLH94
5707	LOCUS_027214-RA	Mba05_g06620.1	336	12	348	337	13	25.9231	4.69617	1	1>2	0	0	65-kDa microtubule-associated protein 3
7636	LOCUS_007209-RA	Mba06_g19070.1	50	1	51	51	2	25.5	4.67243	1	1>2	6.56981e-12	2.69296e-08	Auxin response factor 17
13404	LOCUS_003605-RA	Mba10_g19940.1	50	1	51	51	2	25.5	4.67243	1	1>2	6.63578e-12	2.72067e-08	DNA replication complex GINS protein PSF2
2367	LOCUS_005924-RA	Mba02_g16880.1	857	33	890	858	34	25.2353	4.65737	1	1>2	0	0	Osmotin-like protein
12340	LOCUS_021589-RA	Mba09_g24510.1	327	12	339	328	13	25.2308	4.65711	1	1>2	0	0	Kinesin-like protein KIN-4C
11718	LOCUS_000915-RA	Mba09_g10000.1	150	5	155	151	6	25.1667	4.65344	1	1>2	0	0	hypothetical protein
153	LOCUS_025155-RA	Mba01_g02160.1	24	0	24	25	1	25	4.64386	0.999978	1>2	6.86145e-07	0.00386787	putative indole-3-acetic acid-amido synthetase GH3.8
313	LOCUS_021931-RA	Mba01_g05410.1	24	0	24	25	1	25	4.64386	0.999978	1>2	6.89916e-07	0.00388978	Leucine-rich repeat extensin-like protein 4
2739	LOCUS_009282-RA	Mba03_g01960.1	24	0	24	25	1	25	4.64386	0.999978	1>2	6.93686e-07	0.00391168	putative protein phosphatase 2C 78
3098	LOCUS_013674-RA	Mba03_g09530.1	24	0	24	25	1	25	4.64386	0.999978	1>2	6.97455e-07	0.00393358	Laccase-3
3173	LOCUS_005298-RA	Mba03_g11270.1	24	0	24	25	1	25	4.64386	0.999978	1>2	7.01222e-07	0.00395548	Scarecrow-like protein 18
3315	LOCUS_017161-RA	Mba03_g14430.1	24	0	24	25	1	25	4.64386	0.999978	1>2	7.04987e-07	0.00397739	putative xyloglucan endotransglucosylase/hydrolase protein 30
3666	LOCUS_012238-RA	Mba03_g22240.1	24	0	24	25	1	25	4.64386	0.999978	1>2	7.08752e-07	0.00399929	Cyclin-D3-1
4592	LOCUS_024443-RA	Mba04_g21680.1	24	0	24	25	1	25	4.64386	0.999978	1>2	7.12515e-07	0.00402119	E3 ubiquitin-protein ligase RHA2B
5977	LOCUS_006188-RA	Mba05_g12360.1	24	0	24	25	1	25	4.64386	0.999978	1>2	7.16277e-07	0.00404309	hypothetical protein
6201	LOCUS_026029-RA	Mba05_g17680.1	24	0	24	25	1	25	4.64386	0.999978	1>2	7.20037e-07	0.00406499	Two-component response regulator ORR41
6577	LOCUS_014433-RA	Mba05_g26570.1	24	0	24	25	1	25	4.64386	0.999978	1>2	7.23796e-07	0.00408689	Metallothiol transferase FosB
9419	LOCUS_018474-RA	Mba07_g21120.1	24	0	24	25	1	25	4.64386	0.999978	1>2	7.27554e-07	0.00410879	putative calcium-binding protein CML46
9931	LOCUS_010235-RA	Mba08_g04810.1	24	0	24	25	1	25	4.64386	0.999978	1>2	7.3131e-07	0.00413069	Cellulose synthase-like protein G3
10069	LOCUS_020910-RA	Mba08_g07910.1	24	0	24	25	1	25	4.64386	0.999978	1>2	7.35065e-07	0.00415258	Heavy metal-associated isoprenylated plant protein 33
10086	LOCUS_002230-RA	Mba08_g08430.1	24	0	24	25	1	25	4.64386	0.999978	1>2	7.38819e-07	0.00417448	Cytochrome b561 and DOMON domain-containing protein At3g07570
10303	LOCUS_010468-RA	Mba08_g13510.1	24	0	24	25	1	25	4.64386	0.999978	1>2	7.42571e-07	0.00419638	Protein RKD5
10481	LOCUS_025822-RA	Mba08_g17870.1	24	0	24	25	1	25	4.64386	0.999978	1>2	7.46323e-07	0.00421827	hypothetical protein
10545	LOCUS_005985-RA	Mba08_g19110.1	24	0	24	25	1	25	4.64386	0.999978	1>2	7.50072e-07	0.00424017	Transcription repressor OFP8
10903	LOCUS_017552-RA	Mba08_g26880.1	24	0	24	25	1	25	4.64386	0.999978	1>2	7.53821e-07	0.00426207	STS14 protein
10979	LOCUS_015426-RA	Mba08_g28490.1	24	0	24	25	1	25	4.64386	0.999978	1>2	7.57568e-07	0.00428396	putative magnesium transporter NIPA3
11333	LOCUS_006378-RA	Mba09_g01850.1	24	0	24	25	1	25	4.64386	0.999978	1>2	7.61314e-07	0.00430586	Ethylene-responsive transcription factor ESR2
12786	LOCUS_007476-RA	Mba10_g07510.1	24	0	24	25	1	25	4.64386	0.999978	1>2	7.65058e-07	0.00432775	Cytochrome P450 78A6
13067	LOCUS_029043-RA	Mba10_g13060.1	24	0	24	25	1	25	4.64386	0.999978	1>2	7.68801e-07	0.00434964	WRKY transcription factor 22
13885	LOCUS_007421-RA	Mba11_g02800.1	24	0	24	25	1	25	4.64386	0.999978	1>2	7.72543e-07	0.00437154	Transcription factor RF2b
14381	LOCUS_029807-RA	Mba11_g14050.1	24	0	24	25	1	25	4.64386	0.999978	1>2	7.76284e-07	0.00439343	Transcription factor MYB2
165	LOCUS_019905-RA	Mba01_g02290.1	423	16	439	424	17	24.9412	4.64046	1	1>2	0	0	Calcium-transporting ATPase 10, plasma membrane-type
8279	LOCUS_021921-RA	Mba06_g33540.1	547	21	568	548	22	24.9091	4.6386	1	1>2	0	0	Zinc finger CCCH domain-containing protein 33
6543	LOCUS_015257-RA	Mba05_g25800.1	844	33	877	845	34	24.8529	4.63534	1	1>2	0	0	Kinesin-like protein KIN-4C
9033	LOCUS_001824-RA	Mba07_g12560.1	421	16	437	422	17	24.8235	4.63364	1	1>2	0	0	Serine/threonine-protein kinase Aurora-1
11321	LOCUS_014102-RA	Mba09_g01600.1	467	18	485	468	19	24.6316	4.62244	1	1>2	0	0	Kinesin-like protein KIN-12B
8047	LOCUS_014199-RA	Mba06_g28600.1	1939	78	2017	1940	79	24.557	4.61806	1	1>2	0	0	hypothetical protein
932	LOCUS_000961-RA	Mba01_g17750.1	1683	68	1751	1684	69	24.4058	4.60915	1	1>2	0	0	Phospholipase D alpha 1
10551	LOCUS_025418-RA	Mba08_g19210.1	508	20	528	509	21	24.2381	4.5992	1	1>2	0	0	Protein TPX2
397	LOCUS_003156-RA	Mba01_g06810.1	23	0	23	24	1	24	4.58496	0.999961	1>2	1.29262e-06	0.00743716	Gibberellin receptor GID1C
1153	LOCUS_025678-RA	Mba01_g22700.1	23	0	23	24	1	24	4.58496	0.999961	1>2	1.2991e-06	0.00747559	AT-hook motif nuclear-localized protein 1
1192	LOCUS_018122-RA	Mba01_g23710.1	23	0	23	24	1	24	4.58496	0.999961	1>2	1.30558e-06	0.00751403	putative GPI-anchored protein At4g28100
3139	LOCUS_003180-RA	Mba03_g10330.1	23	0	23	24	1	24	4.58496	0.999961	1>2	1.31205e-06	0.00755246	MLO-like protein 1
3204	LOCUS_015988-RA	Mba03_g11930.1	23	0	23	24	1	24	4.58496	0.999961	1>2	1.31853e-06	0.00759089	BOI-related E3 ubiquitin-protein ligase 1
3491	LOCUS_010766-RA	Mba03_g18620.1	23	0	23	24	1	24	4.58496	0.999961	1>2	1.325e-06	0.00762932	Phosphatidylinositol 4-phosphate 5-kinase 6
4134	LOCUS_019472-RA	Mba04_g10050.1	23	0	23	24	1	24	4.58496	0.999961	1>2	1.33147e-06	0.00766774	GATA transcription factor 9
4930	LOCUS_019901-RA	Mba04_g29050.1	23	0	23	24	1	24	4.58496	0.999961	1>2	1.33793e-06	0.00770617	Phosphoenolpyruvate carboxylase kinase 2
5676	LOCUS_023497-RA	Mba05_g05990.1	23	0	23	24	1	24	4.58496	0.999961	1>2	1.3444e-06	0.00774459	Kinase-interacting family protein
7684	LOCUS_024266-RA	Mba06_g20020.1	23	0	23	24	1	24	4.58496	0.999961	1>2	1.35086e-06	0.00778302	Zinc transport protein ZntB
8704	LOCUS_012921-RA	Mba07_g05200.1	23	0	23	24	1	24	4.58496	0.999961	1>2	1.35732e-06	0.00782144	Ethylene-responsive transcription factor ERF008
9433	LOCUS_019071-RA	Mba07_g21390.1	23	0	23	24	1	24	4.58496	0.999961	1>2	1.36378e-06	0.00785986	Putative transcription factor bHLH107
9551	LOCUS_004520-RA	Mba07_g23420.1	23	0	23	24	1	24	4.58496	0.999961	1>2	1.37024e-06	0.00789828	putative methyltransferase PMT15
10539	LOCUS_017714-RA	Mba08_g19030.1	23	0	23	24	1	24	4.58496	0.999961	1>2	1.37669e-06	0.00793669	Ethylene-responsive transcription factor ERF021
12305	LOCUS_000811-RA	Mba09_g23600.1	23	0	23	24	1	24	4.58496	0.999961	1>2	1.38314e-06	0.00797511	E3 ubiquitin-protein ligase RING1-like
12809	LOCUS_001622-RA	Mba10_g08030.1	23	0	23	24	1	24	4.58496	0.999961	1>2	1.38959e-06	0.00801352	Pentatricopeptide repeat-containing protein At3g47530
9196	LOCUS_018709-RA	Mba07_g16350.1	70	2	72	71	3	23.6667	4.56478	1	1>2	2.52073e-15	8.73435e-12	Paired amphipathic helix protein Sin3-like 4
12484	LOCUS_023423-RA	Mba10_g00650.1	70	2	72	71	3	23.6667	4.56478	1	1>2	2.56203e-15	8.88001e-12	Sugar transporter ERD6-like 7
463	LOCUS_024135-RA	Mba01_g07950.1	117	4	121	118	5	23.6	4.56071	1	1>2	0	0	Zinc transporter 3
12031	LOCUS_009348-RA	Mba09_g16670.1	305	12	317	306	13	23.5385	4.55695	1	1>2	0	0	DNA polymerase epsilon catalytic subunit A
10515	LOCUS_010171-RA	Mba08_g18580.1	46	1	47	47	2	23.5	4.55459	1	1>2	6.42579e-11	2.79329e-07	hypothetical protein
2329	LOCUS_008340-RA	Mba02_g16270.1	69	2	71	70	3	23.3333	4.54432	1	1>2	4.82422e-15	1.69234e-11	Serine/threonine-protein kinase HT1
13524	LOCUS_012449-RA	Mba10_g22560.1	69	2	71	70	3	23.3333	4.54432	1	1>2	4.8927e-15	1.71685e-11	Transcription initiation factor TFIID subunit 9
11930	LOCUS_020410-RA	Mba09_g14560.1	208	8	216	209	9	23.2222	4.53743	1	1>2	0	0	Condensin complex subunit 3
13230	LOCUS_014440-RA	Mba10_g16590.1	530	22	552	531	23	23.087	4.52901	1	1>2	0	0	ABC transporter F family member 5
2328	LOCUS_001753-RA	Mba02_g16250.1	45	1	46	46	2	23	4.52356	1	1>2	1.06845e-10	4.70975e-07	E3 ubiquitin-protein ligase CCNB1IP1
212	LOCUS_006695-RA	Mba01_g03240.1	22	0	22	23	1	23	4.52356	0.999932	1>2	2.21507e-06	0.0129513	putative ubiquitin-conjugating enzyme E2 37
547	LOCUS_005379-RA	Mba01_g09600.1	22	0	22	23	1	23	4.52356	0.999932	1>2	2.22631e-06	0.0130188	Amino acid permease 2
2327	LOCUS_001751-RA	Mba02_g16240.1	22	0	22	23	1	23	4.52356	0.999932	1>2	2.23754e-06	0.0130862	Transcription elongation factor 1
3818	LOCUS_018998-RA	Mba04_g02700.1	22	0	22	23	1	23	4.52356	0.999932	1>2	2.24877e-06	0.0131537	Pentatricopeptide repeat-containing protein At1g06270
4080	LOCUS_008567-RA	Mba04_g08910.1	22	0	22	23	1	23	4.52356	0.999932	1>2	2.25999e-06	0.0132211	Fasciclin-like arabinogalactan protein 2
5341	LOCUS_027045-RA	Mba04_g38550.1	22	0	22	23	1	23	4.52356	0.999932	1>2	2.27121e-06	0.0132886	Auxin-responsive protein SAUR71
5795	LOCUS_011339-RA	Mba05_g08450.1	22	0	22	23	1	23	4.52356	0.999932	1>2	2.28243e-06	0.013356	Ethylene-responsive transcription factor ERF061
6476	LOCUS_028833-RA	Mba05_g24150.1	22	0	22	23	1	23	4.52356	0.999932	1>2	2.29364e-06	0.0134235	Auxin-responsive protein SAUR50
7689	LOCUS_011072-RA	Mba06_g20160.1	22	0	22	23	1	23	4.52356	0.999932	1>2	2.30485e-06	0.0134909	Auxin-responsive protein SAUR71
7948	LOCUS_024804-RA	Mba06_g26250.1	22	0	22	23	1	23	4.52356	0.999932	1>2	2.31605e-06	0.0135583	Methylesterase 17
10037	LOCUS_013912-RA	Mba08_g07240.1	22	0	22	23	1	23	4.52356	0.999932	1>2	2.32726e-06	0.0136257	SKP1-interacting partner 15
11866	LOCUS_006422-RA	Mba09_g13170.1	22	0	22	23	1	23	4.52356	0.999932	1>2	2.33845e-06	0.0136932	U-box domain-containing protein 40
12254	LOCUS_012196-RA	Mba09_g22260.1	22	0	22	23	1	23	4.52356	0.999932	1>2	2.34965e-06	0.0137606	hypothetical protein
13113	LOCUS_029956-RA	Mba10_g13750.1	22	0	22	23	1	23	4.52356	0.999932	1>2	2.36084e-06	0.013828	Beta-1,6-galactosyltransferase GALT29A
5938	LOCUS_010291-RA	Mba05_g11360.1	1217	52	1269	1218	53	22.9811	4.52238	1	1>2	0	0	hypothetical protein
1950	LOCUS_015857-RA	Mba02_g08260.1	158	6	164	159	7	22.7143	4.50553	1	1>2	0	0	bZIP transcription factor 44
9290	LOCUS_006472-RA	Mba07_g18180.1	406	17	423	407	18	22.6111	4.49896	1	1>2	0	0	Kinesin-like protein KIN-5B
8447	LOCUS_026912-RA	Mba06_g36960.1	44	1	45	45	2	22.5	4.49185	1	1>2	1.79354e-10	8.01353e-07	hypothetical protein
1785	LOCUS_016034-RA	Mba02_g04570.1	851	37	888	852	38	22.4211	4.48678	1	1>2	0	0	Putative potassium transporter 12
8464	LOCUS_007193-RA	Mba06_g37190.1	290	12	302	291	13	22.3846	4.48444	1	1>2	0	0	KIN14B-interacting protein At4g14310
2157	LOCUS_020275-RA	Mba02_g12690.1	1463	65	1528	1464	66	22.1818	4.47131	1	1>2	0	0	Cyclin-dependent kinases regulatory subunit 1
1161	LOCUS_024401-RA	Mba01_g22890.1	330	14	344	331	15	22.0667	4.4638	1	1>2	0	0	Auxin response factor 11
6287	LOCUS_016857-RA	Mba05_g19910.1	352	15	367	353	16	22.0625	4.46352	1	1>2	0	0	ABC transporter C family member 5
5439	LOCUS_012318-RA	Mba05_g00720.1	65	2	67	66	3	22	4.45943	1	1>2	3.52052e-14	1.28393e-10	putative galacturonosyltransferase 10
7378	LOCUS_024680-RA	Mba06_g13490.1	65	2	67	66	3	22	4.45943	1	1>2	3.57317e-14	1.30349e-10	1-aminocyclopropane-1-carboxylate oxidase
4701	LOCUS_011894-RA	Mba04_g23950.1	21	0	21	22	1	22	4.45943	0.999879	1>2	4.08876e-06	0.0242787	Protein unc-13
5167	LOCUS_010128-RA	Mba04_g34660.1	21	0	21	22	1	22	4.45943	0.999879	1>2	4.10818e-06	0.0243966	Transcription initiation factor TFIID subunit 8
7835	LOCUS_011787-RA	Mba06_g23450.1	21	0	21	22	1	22	4.45943	0.999879	1>2	4.12759e-06	0.0245145	Gibberellin 2-beta-dioxygenase 8
8191	LOCUS_007069-RA	Mba06_g31920.1	21	0	21	22	1	22	4.45943	0.999879	1>2	4.14699e-06	0.0246323	Syntaxin-121
9192	LOCUS_017374-RA	Mba07_g16290.1	21	0	21	22	1	22	4.45943	0.999879	1>2	4.16639e-06	0.0247502	hypothetical protein
9222	LOCUS_020230-RA	Mba07_g16940.1	21	0	21	22	1	22	4.45943	0.999879	1>2	4.18578e-06	0.024868	Dehydration-responsive element-binding protein 2C
10892	LOCUS_014601-RA	Mba08_g26650.1	21	0	21	22	1	22	4.45943	0.999879	1>2	4.20517e-06	0.0249859	Cytochrome P450 94A1
11160	LOCUS_006842-RA	Mba08_g31920.1	21	0	21	22	1	22	4.45943	0.999879	1>2	4.22455e-06	0.0251037	hypothetical protein
11364	LOCUS_000933-RA	Mba09_g02440.1	21	0	21	22	1	22	4.45943	0.999879	1>2	4.24392e-06	0.0252215	Uncharacterized protein At3g28850
12313	LOCUS_021430-RA	Mba09_g23830.1	21	0	21	22	1	22	4.45943	0.999879	1>2	4.26329e-06	0.0253393	Protein MIZU-KUSSEI 1
13662	LOCUS_003048-RA	Mba10_g25270.1	21	0	21	22	1	22	4.45943	0.999879	1>2	4.28265e-06	0.025457	Omega-hydroxypalmitate O-feruloyl transferase
13892	LOCUS_011847-RA	Mba11_g02920.1	21	0	21	22	1	22	4.45943	0.999879	1>2	4.302e-06	0.0255748	Dehydration-responsive element-binding protein 1E
14726	LOCUS_030723-RA	Mba11_g21240.1	21	0	21	22	1	22	4.45943	0.999879	1>2	4.32135e-06	0.0256925	Protein LIGHT-DEPENDENT SHORT HYPOCOTYLS 6
14819	LOCUS_010629-RA	Mba11_g23350.1	21	0	21	22	1	22	4.45943	0.999879	1>2	4.34069e-06	0.0258103	Calcium-binding protein KIC
3662	LOCUS_006594-RA	Mba03_g22210.1	2501	114	2615	2502	115	21.7565	4.44338	1	1>2	0	0	Kinesin-like protein KIN-4A
1474	LOCUS_013654-RA	Mba01_g29720.1	172	7	179	173	8	21.625	4.43463	1	1>2	0	0	Polygalacturonase At1g48100
7316	LOCUS_018861-RA	Mba06_g12160.1	42	1	43	43	2	21.5	4.42626	1	1>2	4.84477e-10	2.22084e-06	Stress-response A/B barrel domain-containing protein UP3
6718	LOCUS_014536-RA	Mba05_g29920.1	490	22	512	491	23	21.3478	4.41602	1	1>2	0	0	Asparagine synthetase [glutamine-hydrolyzing]
2214	LOCUS_007429-RA	Mba02_g13950.1	1578	73	1651	1579	74	21.3378	4.41534	1	1>2	0	0	Homeobox-leucine zipper protein HOX9
1111	LOCUS_023723-RA	Mba01_g21740.1	63	2	65	64	3	21.3333	4.41504	1	1>2	1.09566e-13	4.08461e-10	Cell cycle checkpoint protein RAD1
6461	LOCUS_012955-RA	Mba05_g23950.1	63	2	65	64	3	21.3333	4.41504	1	1>2	1.11012e-13	4.13964e-10	putative WRKY transcription factor 11
4959	LOCUS_014686-RA	Mba04_g29710.1	399	18	417	400	19	21.0526	4.39593	1	1>2	0	0	DNA (cytosine-5)-methyltransferase 1A
957	LOCUS_016413-RA	Mba01_g18160.1	83	3	86	84	4	21	4.39232	1	1>2	4.31128e-17	1.40332e-13	hypothetical protein
6437	LOCUS_001462-RA	Mba05_g23470.1	62	2	64	63	3	21	4.39232	1	1>2	1.98176e-13	7.47521e-10	Cell division control protein 45
10202	LOCUS_008887-RA	Mba08_g11010.1	41	1	42	42	2	21	4.39232	1	1>2	9.01594e-10	4.20052e-06	hypothetical protein
540	LOCUS_005389-RA	Mba01_g09500.1	20	0	20	21	1	21	4.39232	0.999786	1>2	7.53311e-06	0.0452383	Patellin-3
555	LOCUS_009248-RA	Mba01_g09790.1	20	0	20	21	1	21	4.39232	0.999786	1>2	7.56667e-06	0.0454424	hypothetical protein
656	LOCUS_003414-RA	Mba01_g12480.1	20	0	20	21	1	21	4.39232	0.999786	1>2	7.60022e-06	0.0456465	hypothetical protein
721	LOCUS_022669-RA	Mba01_g14050.1	20	0	20	21	1	21	4.39232	0.999786	1>2	7.63375e-06	0.0458506	putative RING finger protein C4G3.12c
750	LOCUS_015665-RA	Mba01_g14490.1	20	0	20	21	1	21	4.39232	0.999786	1>2	7.66728e-06	0.0460545	Protein unc-13
1048	LOCUS_011706-RA	Mba01_g20470.1	20	0	20	21	1	21	4.39232	0.999786	1>2	7.7008e-06	0.0462585	CBS domain-containing protein CBSX5
1152	LOCUS_024492-RA	Mba01_g22680.1	20	0	20	21	1	21	4.39232	0.999786	1>2	7.7343e-06	0.0464624	Cation/H(+) antiporter 15
2500	LOCUS_018487-RA	Mba02_g20090.1	20	0	20	21	1	21	4.39232	0.999786	1>2	7.7678e-06	0.0466663	Homeobox protein ATH1
2966	LOCUS_019833-RA	Mba03_g06920.1	20	0	20	21	1	21	4.39232	0.999786	1>2	7.80128e-06	0.0468701	Transcription factor HEC2
2971	LOCUS_028141-RA	Mba03_g07080.1	20	0	20	21	1	21	4.39232	0.999786	1>2	7.83475e-06	0.0470738	Alpha-amylase isozyme 3C
3609	LOCUS_016931-RA	Mba03_g21180.1	20	0	20	21	1	21	4.39232	0.999786	1>2	7.86822e-06	0.0472776	hypothetical protein
4838	LOCUS_013160-RA	Mba04_g26870.1	20	0	20	21	1	21	4.39232	0.999786	1>2	7.90167e-06	0.0474813	Dehydration-responsive element-binding protein 1D
4929	LOCUS_012332-RA	Mba04_g28990.1	20	0	20	21	1	21	4.39232	0.999786	1>2	7.93511e-06	0.0476849	Serine/threonine-protein kinase WAG2
5762	LOCUS_016189-RA	Mba05_g07900.1	20	0	20	21	1	21	4.39232	0.999786	1>2	7.96854e-06	0.0478885	Zinc finger protein GIS3
5940	LOCUS_010289-RA	Mba05_g11380.1	20	0	20	21	1	21	4.39232	0.999786	1>2	8.00195e-06	0.048092	putative LRR receptor-like serine/threonine-protein kinase At3g47570
6229	LOCUS_023235-RA	Mba05_g18510.1	20	0	20	21	1	21	4.39232	0.999786	1>2	8.03536e-06	0.0482956	putative N-acetyltransferase HLS1-like
6283	LOCUS_001542-RA	Mba05_g19870.1	20	0	20	21	1	21	4.39232	0.999786	1>2	8.06876e-06	0.048499	NAC domain-containing protein 71
7263	LOCUS_004143-RA	Mba06_g11120.1	20	0	20	21	1	21	4.39232	0.999786	1>2	8.10214e-06	0.0487024	Protein UPSTREAM OF FLC
7272	LOCUS_016691-RA	Mba06_g11320.1	20	0	20	21	1	21	4.39232	0.999786	1>2	8.13552e-06	0.0489058	Homeobox-leucine zipper protein HOX21
7920	LOCUS_009411-RA	Mba06_g25560.1	20	0	20	21	1	21	4.39232	0.999786	1>2	8.16888e-06	0.0491092	Protein DETOXIFICATION 48
7932	LOCUS_007585-RA	Mba06_g25840.1	20	0	20	21	1	21	4.39232	0.999786	1>2	8.20224e-06	0.0493125	Protein DMP3
7982	LOCUS_023356-RA	Mba06_g27030.1	20	0	20	21	1	21	4.39232	0.999786	1>2	8.23558e-06	0.0495157	Early nodulin-like protein 1
8088	LOCUS_017892-RA	Mba06_g29670.1	20	0	20	21	1	21	4.39232	0.999786	1>2	8.26891e-06	0.0497189	Protein BEARSKIN2
8333	LOCUS_028211-RA	Mba06_g34700.1	20	0	20	21	1	21	4.39232	0.999786	1>2	8.30223e-06	0.0499221	Laccase-25
8413	LOCUS_028658-RA	Mba06_g36190.1	20	0	20	21	1	21	4.39232	0.999786	1>2	8.33554e-06	0.0501252	putative F-box protein At2g36090
8547	LOCUS_001151-RA	Mba07_g01910.1	20	0	20	21	1	21	4.39232	0.999786	1>2	8.36884e-06	0.0503283	Receptor-like serine/threonine-protein kinase SD1-8
8878	LOCUS_028258-RA	Mba07_g08950.1	20	0	20	21	1	21	4.39232	0.999786	1>2	8.40213e-06	0.0505313	GDP-fucose transporter 1
9310	LOCUS_023349-RA	Mba07_g18600.1	20	0	20	21	1	21	4.39232	0.999786	1>2	8.43541e-06	0.0507343	Transcription factor MYB3
9373	LOCUS_012208-RA	Mba07_g19980.1	20	0	20	21	1	21	4.39232	0.999786	1>2	8.46868e-06	0.0509372	Protein JINGUBANG
9613	LOCUS_009013-RA	Mba07_g24630.1	20	0	20	21	1	21	4.39232	0.999786	1>2	8.50193e-06	0.0511401	hypothetical protein
9676	LOCUS_018789-RA	Mba07_g25970.1	20	0	20	21	1	21	4.39232	0.999786	1>2	8.53518e-06	0.051343	LOB domain-containing protein 38
10134	LOCUS_015754-RA	Mba08_g09430.1	20	0	20	21	1	21	4.39232	0.999786	1>2	8.56841e-06	0.0515458	Protein SRC2
10214	LOCUS_023553-RA	Mba08_g11320.1	20	0	20	21	1	21	4.39232	0.999786	1>2	8.60164e-06	0.0517486	Xyloglucan galactosyltransferase XLT2
10597	LOCUS_010224-RA	Mba08_g20160.1	20	0	20	21	1	21	4.39232	0.999786	1>2	8.63485e-06	0.0519513	Protein LIFEGUARD 4
11238	LOCUS_008024-RA	Mba08_g33600.1	20	0	20	21	1	21	4.39232	0.999786	1>2	8.66805e-06	0.052154	Uncharacterized protein At1g76070
12637	LOCUS_016709-RA	Mba10_g04770.1	20	0	20	21	1	21	4.39232	0.999786	1>2	8.70124e-06	0.0523566	Sorting nexin 2A
13446	LOCUS_022735-RA	Mba10_g20920.1	20	0	20	21	1	21	4.39232	0.999786	1>2	8.73442e-06	0.0525592	F-box/kelch-repeat protein At1g15670
3428	LOCUS_017063-RA	Mba03_g17110.1	2230	106	2336	2231	107	20.8505	4.38201	1	1>2	0	0	Chaperone protein ClpB1
4128	LOCUS_010023-RA	Mba04_g09940.1	61	2	63	62	3	20.6667	4.36923	1	1>2	3.52779e-13	1.34726e-09	hypothetical protein
2401	LOCUS_018782-RA	Mba02_g17670.1	390	18	408	391	19	20.5789	4.3631	1	1>2	0	0	Protein tesmin/TSO1-like CXC 2
8837	LOCUS_022540-RA	Mba07_g08010.1	224	10	234	225	11	20.4545	4.35435	1	1>2	0	0	GDSL esterase/lipase APG
13883	LOCUS_007423-RA	Mba11_g02750.1	60	2	62	61	3	20.3333	4.34577	1	1>2	6.29828e-13	2.43806e-09	putative inactive leucine-rich repeat receptor kinase XIAO
1716	LOCUS_019943-RA	Mba02_g03050.1	608	29	637	609	30	20.3	4.34341	1	1>2	0	0	Kinesin-like protein KIN-5C
7145	LOCUS_009139-RA	Mba06_g08480.1	301	14	315	302	15	20.1333	4.33151	1	1>2	0	0	hypothetical protein
931	LOCUS_007054-RA	Mba01_g17740.1	2009	99	2108	2010	100	20.1	4.32912	1	1>2	0	0	GTP-binding nuclear protein Ran-3
3003	LOCUS_008716-RA	Mba03_g07650.1	599	29	628	600	30	20	4.32193	1	1>2	0	0	Phospholipid:diacylglycerol acyltransferase 1
5585	LOCUS_015330-RA	Mba05_g03870.1	99	4	103	100	5	20	4.32193	1	1>2	0	0	Probably inactive leucine-rich repeat receptor-like protein kinase IMK2
4962	LOCUS_024286-RA	Mba04_g29760.1	59	2	61	60	3	20	4.32193	1	1>2	1.01302e-12	3.96598e-09	Guanylate-binding protein 5
10931	LOCUS_020302-RA	Mba08_g27390.1	59	2	61	60	3	20	4.32193	1	1>2	1.02386e-12	4.00945e-09	Ras-related protein RABA1f
5950	LOCUS_001146-RA	Mba05_g11610.1	78	3	81	79	4	19.75	4.30378	1	1>2	6.66985e-16	2.26308e-12	hypothetical protein
2494	LOCUS_015823-RA	Mba02_g19860.1	216	10	226	217	11	19.7273	4.30212	1	1>2	0	0	Cyclin-A1-1
1194	LOCUS_009817-RA	Mba01_g23800.1	1930	97	2027	1931	98	19.7041	4.30042	1	1>2	0	0	Protein O-linked-mannose beta-1,4-N-acetylglucosaminyltransferase 2
13888	LOCUS_018166-RA	Mba11_g02840.1	255	12	267	256	13	19.6923	4.29956	1	1>2	0	0	Fasciclin-like arabinogalactan protein 8
4506	LOCUS_004170-RA	Mba04_g19710.1	58	2	60	59	3	19.6667	4.29768	1	1>2	1.74858e-12	6.94013e-09	ATP sulfurylase 2
9296	LOCUS_005542-RA	Mba07_g18320.1	214	10	224	215	11	19.5455	4.28876	1	1>2	0	0	Peptide-N4-(N-acetyl-beta- glucosaminyl)asparagine amidase A
4077	LOCUS_008570-RA	Mba04_g08880.1	133	6	139	134	7	19.1429	4.25873	1	1>2	0	0	Serine carboxypeptidase II-2
13087	LOCUS_001672-RA	Mba10_g13360.1	591	30	621	592	31	19.0968	4.25526	1	1>2	0	0	Auxin response factor 9
11577	LOCUS_016406-RA	Mba09_g06800.1	911	47	958	912	48	19	4.24793	1	1>2	0	0	T-complex protein 1 subunit epsilon
10233	LOCUS_018539-RA	Mba08_g11850.1	94	4	98	95	5	19	4.24793	1	1>2	0	0	Protein JASON
5677	LOCUS_023496-RA	Mba05_g06000.1	56	2	58	57	3	19	4.24793	1	1>2	5.04194e-12	2.05308e-08	Beta-galactosidase 1
7643	LOCUS_012127-RA	Mba06_g19220.1	1870	98	1968	1871	99	18.899	4.24024	1	1>2	0	0	Xyloglucan endotransglucosylase/hydrolase protein 9
56	LOCUS_030578-RA	Mba00_g11160.1	10658	563	11221	10659	564	18.8989	4.24023	1	1>2	0	0	Photosystem I P700 chlorophyll a apoprotein A1
10015	LOCUS_015941-RA	Mba08_g06790.1	36	1	37	37	2	18.5	4.20945	1	1>2	1.19727e-08	5.9634e-05	G-type lectin S-receptor-like serine/threonine-protein kinase B120
2805	LOCUS_000664-RA	Mba03_g03460.1	274	14	288	275	15	18.3333	4.1964	1	1>2	0	0	AT-hook motif nuclear-localized protein 10
2166	LOCUS_002747-RA	Mba02_g12950.1	54	2	56	55	3	18.3333	4.1964	1	1>2	1.38806e-11	5.79377e-08	Squamosa promoter-binding-like protein 8
3620	LOCUS_006413-RA	Mba03_g21400.1	54	2	56	55	3	18.3333	4.1964	1	1>2	1.40164e-11	5.85184e-08	ABC transporter A family member 2
10496	LOCUS_004074-RA	Mba08_g18170.1	108	5	113	109	6	18.1667	4.18322	1	1>2	0	0	Cell division cycle-associated 7-like protein
13895	LOCUS_007538-RA	Mba11_g03110.1	288	15	303	289	16	18.0625	4.17493	1	1>2	0	0	Transcription factor LHW
3547	LOCUS_008713-RA	Mba03_g19990.1	53	2	55	54	3	18	4.16993	1	1>2	2.47823e-11	1.05003e-07	hypothetical protein
3649	LOCUS_011238-RA	Mba03_g21910.1	53	2	55	54	3	18	4.16993	1	1>2	2.5007e-11	1.0598e-07	Putative receptor-like protein kinase At1g80870
4258	LOCUS_021573-RA	Mba04_g13280.1	53	2	55	54	3	18	4.16993	1	1>2	2.52315e-11	1.06957e-07	putative E3 ubiquitin ligase SUD1
11230	LOCUS_000653-RA	Mba08_g33420.1	53	2	55	54	3	18	4.16993	1	1>2	2.5456e-11	1.07933e-07	Protein POLLENLESS 3-LIKE 2
4440	LOCUS_025152-RA	Mba04_g17840.1	35	1	36	36	2	18	4.16993	0.999999	1>2	1.99659e-08	0.000100943	Pathogenesis-related genes transcriptional activator PTI6
12154	LOCUS_010194-RA	Mba09_g19480.1	124	6	130	125	7	17.8571	4.15843	1	1>2	0	0	Mitogen-activated protein kinase kinase kinase NPK1
4774	LOCUS_014248-RA	Mba04_g25340.1	2337	130	2467	2338	131	17.8473	4.15764	1	1>2	0	0	Inactive protein kinase SELMODRAFT_444075
2441	LOCUS_002092-RA	Mba02_g18530.1	88	4	92	89	5	17.8	4.15381	1	1>2	4.41907e-17	1.43885e-13	putative inactive poly [ADP-ribose] polymerase SRO2
8640	LOCUS_000654-RA	Mba07_g03760.1	194	10	204	195	11	17.7273	4.1479	1	1>2	0	0	Rac-like GTP-binding protein 7
14366	LOCUS_000684-RA	Mba11_g13820.1	123	6	129	124	7	17.7143	4.14684	1	1>2	0	0	putative pectinesterase/pectinesterase inhibitor 40
10793	LOCUS_005496-RA	Mba08_g24360.1	158	8	166	159	9	17.6667	4.14296	1	1>2	0	0	Cyclin-B1-1
7725	LOCUS_010344-RA	Mba06_g20950.1	52	2	54	53	3	17.6667	4.14296	1	1>2	4.34826e-11	1.87019e-07	Ribonucleoside-diphosphate reductase small chain
7827	LOCUS_029477-RA	Mba06_g23260.1	104	5	109	105	6	17.5	4.12928	1	1>2	0	0	Zinc-finger homeodomain protein 6
3043	LOCUS_002297-RA	Mba03_g08320.1	69	3	72	70	4	17.5	4.12928	1	1>2	7.91059e-14	2.93008e-10	putative membrane-associated kinase regulator 1
14114	LOCUS_015079-RA	Mba11_g07640.1	69	3	72	70	4	17.5	4.12928	1	1>2	8.02597e-14	2.97362e-10	putative DNA helicase MCM8
13430	LOCUS_014738-RA	Mba10_g20490.1	622	35	657	623	36	17.3056	4.11316	1	1>2	0	0	L-arabinokinase
2912	LOCUS_007232-RA	Mba03_g06060.1	120	6	126	121	7	17.2857	4.11151	1	1>2	0	0	CST complex subunit CTC1
2188	LOCUS_010784-RA	Mba02_g13480.1	189	10	199	190	11	17.2727	4.11042	1	1>2	0	0	Exonuclease 1
13426	LOCUS_019725-RA	Mba10_g20450.1	359	20	379	360	21	17.1429	4.09954	1	1>2	0	0	Protein PHOSPHATE STARVATION RESPONSE 3
8367	LOCUS_006553-RA	Mba06_g35410.1	84	4	88	85	5	17	4.08746	1	1>2	3.8706e-16	1.30207e-12	hypothetical protein
4180	LOCUS_027233-RA	Mba04_g11380.1	491	28	519	492	29	16.9655	4.08453	1	1>2	0	0	Kinesin-like protein KIN-10C
6339	LOCUS_013940-RA	Mba05_g21010.1	287	16	303	288	17	16.9412	4.08246	1	1>2	0	0	Cyclin-B2-2
14789	LOCUS_015454-RA	Mba11_g22660.1	134	7	141	135	8	16.875	4.07682	1	1>2	0	0	hypothetical protein
12104	LOCUS_011333-RA	Mba09_g18050.1	218	12	230	219	13	16.8462	4.07435	1	1>2	0	0	Amino-acid permease BAT1
12817	LOCUS_020496-RA	Mba10_g08180.1	2014	119	2133	2015	120	16.7917	4.06967	1	1>2	0	0	Kinesin-like protein KIN-12F
11884	LOCUS_002050-RA	Mba09_g13530.1	150	8	158	151	9	16.7778	4.06848	1	1>2	0	0	Synaptonemal complex protein ZEP1
3776	LOCUS_014668-RA	Mba04_g01910.1	1020	60	1080	1021	61	16.7377	4.06503	1	1>2	0	0	Kinesin-like protein KIN-7I
1424	LOCUS_025605-RA	Mba01_g28580.1	249	14	263	250	15	16.6667	4.05889	1	1>2	0	0	PAX-interacting protein 1
5379	LOCUS_015439-RA	Mba04_g39510.1	49	2	51	50	3	16.6667	4.05889	1	1>2	2.01497e-10	9.03109e-07	Alpha-1,6-mannosyl-glycoprotein 2-beta-N-acetylglucosaminyltransferase
9707	LOCUS_000470-RA	Mba07_g26660.1	315	18	333	316	19	16.6316	4.05585	1	1>2	0	0	Growth-regulating factor 6
163	LOCUS_004249-RA	Mba01_g02290.1	280	16	296	281	17	16.5294	4.04696	1	1>2	0	0	putative calcium-transporting ATPase 9, plasma membrane-type
11525	LOCUS_004924-RA	Mba09_g05700.1	131	7	138	132	8	16.5	4.04439	1	1>2	0	0	CBL-interacting serine/threonine-protein kinase 12
11831	LOCUS_001604-RA	Mba09_g12250.1	65	3	68	66	4	16.5	4.04439	1	1>2	7.70775e-13	2.99831e-09	Protein GAMETE EXPRESSED 2
11054	LOCUS_002285-RA	Mba08_g29840.1	312	18	330	313	19	16.4737	4.04209	1	1>2	0	0	ABC transporter B family member 11
2357	LOCUS_005839-RA	Mba02_g16740.1	1462	88	1550	1463	89	16.4382	4.03898	1	1>2	0	0	Calcium-transporting ATPase, endoplasmic reticulum-type
13595	LOCUS_011008-RA	Mba10_g23820.1	408	24	432	409	25	16.36	4.0321	1	1>2	0	0	hypothetical protein
12839	LOCUS_001593-RA	Mba10_g08640.1	996	60	1056	997	61	16.3443	4.03071	1	1>2	0	0	Phosphatidate cytidylyltransferase 1
10522	LOCUS_006250-RA	Mba08_g18700.1	48	2	50	49	3	16.3333	4.02975	1	1>2	3.30377e-10	1.49991e-06	Mitogen-activated protein kinase kinase 7
9475	LOCUS_011509-RA	Mba07_g21970.1	439	26	465	440	27	16.2963	4.02647	1	1>2	0	0	Non-specific lipid-transfer protein 4
3502	LOCUS_017683-RA	Mba03_g18870.1	2198	134	2332	2199	135	16.2889	4.02582	1	1>2	0	0	putative histone H2A.6
1050	LOCUS_011704-RA	Mba01_g20490.1	129	7	136	130	8	16.25	4.02237	1	1>2	0	0	Clathrin light chain 2
3632	LOCUS_017812-RA	Mba03_g21570.1	210	12	222	211	13	16.2308	4.02066	1	1>2	0	0	Potassium channel AKT1
2804	LOCUS_005697-RA	Mba03_g03440.1	305	18	323	306	19	16.1053	4.00946	1	1>2	0	0	Cyclin-dependent kinase B2-1
4905	LOCUS_017317-RA	Mba04_g28410.1	47	2	49	48	3	16	4	1	1>2	5.33053e-10	2.44938e-06	putative N-acetyltransferase p20
10874	LOCUS_017164-RA	Mba08_g26260.1	47	2	49	48	3	16	4	1	1>2	5.37727e-10	2.47139e-06	Transcription factor RAX3
11915	LOCUS_001218-RA	Mba09_g14330.1	47	2	49	48	3	16	4	1	1>2	5.42399e-10	2.49341e-06	putative inactive receptor kinase At1g48480
9258	LOCUS_002785-RA	Mba07_g17510.1	31	1	32	32	2	16	4	0.999995	1>2	1.62804e-07	0.000878103	hypothetical protein
13465	LOCUS_018963-RA	Mba10_g21480.1	31	1	32	32	2	16	4	0.999995	1>2	1.63779e-07	0.000883524	hypothetical protein
374	LOCUS_018577-RA	Mba01_g06470.1	142	8	150	143	9	15.8889	3.98995	1	1>2	0	0	Cyclin-A2-1
3815	LOCUS_003746-RA	Mba04_g02620.1	142	8	150	143	9	15.8889	3.98995	1	1>2	0	0	Nucleobase-ascorbate transporter 2
12980	LOCUS_005625-RA	Mba10_g11390.1	142	8	150	143	9	15.8889	3.98995	1	1>2	0	0	ATP-dependent DNA helicase RecQ
9517	LOCUS_003051-RA	Mba07_g22730.1	78	4	82	79	5	15.8	3.98185	1	1>2	1.09301e-14	3.89768e-11	hypothetical protein
11320	LOCUS_010274-RA	Mba09_g01600.1	299	18	317	300	19	15.7895	3.98089	1	1>2	0	0	Kinesin-like protein KIN-12A
4214	LOCUS_000010-RA	Mba04_g12220.1	251	15	266	252	16	15.75	3.97728	1	1>2	0	0	TORTIFOLIA1-like protein 2
9452	LOCUS_006017-RA	Mba07_g21640.1	392	24	416	393	25	15.72	3.97453	1	1>2	0	0	Gibberellin-regulated protein 6
7420	LOCUS_008583-RA	Mba06_g14310.1	140	8	148	141	9	15.6667	3.96963	1	1>2	0	0	hypothetical protein
14018	LOCUS_026405-RA	Mba11_g05650.1	77	4	81	78	5	15.6	3.96347	1	1>2	1.87259e-14	6.74696e-11	Microtubule-binding protein TANGLED1
13529	LOCUS_000582-RA	Mba10_g22660.1	418	26	444	419	27	15.5185	3.95592	1	1>2	0	0	putative histidine kinase 4
4654	LOCUS_025034-RA	Mba04_g23010.1	30	1	31	31	2	15.5	3.9542	0.999991	1>2	2.77893e-07	0.00152419	Kinesin-like protein KIN-14K
7551	LOCUS_001307-RA	Mba06_g17160.1	30	1	31	31	2	15.5	3.9542	0.999991	1>2	2.79487e-07	0.00153321	putative LRR receptor-like serine/threonine-protein kinase At1g74360
2338	LOCUS_005818-RA	Mba02_g16470.1	262	16	278	263	17	15.4706	3.95146	1	1>2	0	0	hypothetical protein
8374	LOCUS_004312-RA	Mba06_g35510.1	138	8	146	139	9	15.4444	3.94902	1	1>2	0	0	LYR motif-containing protein 4
11663	LOCUS_008792-RA	Mba09_g08660.1	138	8	146	139	9	15.4444	3.94902	1	1>2	0	0	QWRF motif-containing protein 2
2355	LOCUS_002729-RA	Mba02_g16740.1	1364	88	1452	1365	89	15.3371	3.93895	1	1>2	0	0	Calcium-transporting ATPase 4, endoplasmic reticulum-type
7077	LOCUS_023824-RA	Mba06_g07020.1	137	8	145	138	9	15.3333	3.9386	1	1>2	0	0	putative inactive receptor kinase At1g48480
6241	LOCUS_025865-RA	Mba05_g18850.1	45	2	47	46	3	15.3333	3.9386	1	1>2	1.39694e-09	6.58096e-06	E3 ubiquitin-protein ligase ORTHRUS 2
11704	LOCUS_002536-RA	Mba09_g09700.1	533	34	567	534	35	15.2571	3.93141	1	1>2	0	0	CRC domain-containing protein TSO1
1980	LOCUS_009103-RA	Mba02_g08840.1	60	3	63	61	4	15.25	3.93074	1	1>2	9.26085e-12	3.82751e-08	Exonuclease 1
7189	LOCUS_006905-RA	Mba06_g09580.1	60	3	63	61	4	15.25	3.93074	1	1>2	9.35625e-12	3.86787e-08	CBL-interacting protein kinase 18
5140	LOCUS_011223-RA	Mba04_g33980.1	75	4	79	76	5	15.2	3.926	1	1>2	4.7857e-14	1.7554e-10	Spindle and kinetochore-associated protein 1
9817	LOCUS_006403-RA	Mba08_g01940.1	75	4	79	76	5	15.2	3.926	1	1>2	4.85479e-14	1.78122e-10	hypothetical protein
11907	LOCUS_018684-RA	Mba09_g14170.1	75	4	79	76	5	15.2	3.926	1	1>2	4.92385e-14	1.80705e-10	LysM domain-containing GPI-anchored protein 1
1195	LOCUS_011593-RA	Mba01_g23800.1	1483	97	1580	1484	98	15.1429	3.92057	1	1>2	0	0	EGF domain-specific O-linked N-acetylglucosamine transferase
9871	LOCUS_022020-RA	Mba08_g03400.1	377	24	401	378	25	15.12	3.91839	1	1>2	0	0	Myosin-2
1530	LOCUS_023777-RA	Mba01_g31520.1	165	10	175	166	11	15.0909	3.91561	1	1>2	0	0	B3 domain-containing protein Os05g0481400
13963	LOCUS_004188-RA	Mba11_g04620.1	104	6	110	105	7	15	3.90689	1	1>2	0	0	DUF724 domain-containing protein 6
9205	LOCUS_022984-RA	Mba07_g16560.1	59	3	62	60	4	15	3.90689	1	1>2	1.70645e-11	7.16026e-08	54S ribosomal protein L12, mitochondrial
5679	LOCUS_017971-RA	Mba05_g06050.1	44	2	46	45	3	15	3.90689	1	1>2	2.53719e-09	1.21201e-05	Cysteine-rich receptor-like protein kinase 2
6964	LOCUS_009642-RA	Mba06_g04450.1	29	1	30	30	2	15	3.90689	0.999985	1>2	4.65013e-07	0.00259049	Phosphatidylinositol/phosphatidylcholine transfer protein SFH6
10051	LOCUS_018456-RA	Mba08_g07550.1	29	1	30	30	2	15	3.90689	0.999985	1>2	4.67626e-07	0.00260549	hypothetical protein
2986	LOCUS_001393-RA	Mba03_g07330.1	117	7	124	118	8	14.75	3.88264	1	1>2	0	0	Cysteine-rich repeat secretory protein 12
13851	LOCUS_006607-RA	Mba11_g02050.1	117	7	124	118	8	14.75	3.88264	1	1>2	0	0	Protein UPSTREAM OF FLC
4135	LOCUS_014801-RA	Mba04_g10060.1	573	38	611	574	39	14.7179	3.8795	1	1>2	0	0	Protein SAWADEE HOMEODOMAIN HOMOLOG 2
1005	LOCUS_014873-RA	Mba01_g19510.1	263	17	280	264	18	14.6667	3.87447	1	1>2	0	0	Protein EXORDIUM-like 3
12323	LOCUS_004855-RA	Mba09_g24020.1	72	4	76	73	5	14.6	3.8679	1	1>2	2.41197e-13	9.13653e-10	hypothetical protein
3360	LOCUS_016207-RA	Mba03_g15490.1	376	25	401	377	26	14.5	3.85798	1	1>2	0	0	hypothetical protein
7728	LOCUS_014271-RA	Mba06_g20980.1	28	1	29	29	2	14.5	3.85798	0.999975	1>2	8.72125e-07	0.00495534	Cytochrome P450 78A4
1477	LOCUS_011588-RA	Mba01_g29920.1	925	63	988	926	64	14.4688	3.85487	1	1>2	0	0	Sulfate transporter 3.1
1453	LOCUS_026857-RA	Mba01_g29200.1	605	41	646	606	42	14.4286	3.85086	1	1>2	0	0	Histone H3.2
9834	LOCUS_018942-RA	Mba08_g02420.1	1733	120	1853	1734	121	14.3306	3.84102	1	1>2	0	0	Serine/threonine-protein kinase ATM
12019	LOCUS_025970-RA	Mba09_g16420.1	56	3	59	57	4	14.25	3.83289	1	1>2	7.76245e-11	3.39219e-07	Autophagy-related protein 18d
12117	LOCUS_031413-RA	Mba09_g18480.1	56	3	59	57	4	14.25	3.83289	1	1>2	7.82903e-11	3.42207e-07	Non-specific lipid-transfer protein 2
13462	LOCUS_007260-RA	Mba10_g21430.1	995	69	1064	996	70	14.2286	3.83072	1	1>2	0	0	Protein SODIUM POTASSIUM ROOT DEFECTIVE 1
8901	LOCUS_003645-RA	Mba07_g09520.1	198	13	211	199	14	14.2143	3.82927	1	1>2	0	0	ABC transporter G family member 8
7472	LOCUS_002027-RA	Mba06_g15460.1	70	4	74	71	5	14.2	3.82782	1	1>2	7.30209e-13	2.83686e-09	Protein IQ-DOMAIN 31
10279	LOCUS_001936-RA	Mba08_g13080.1	126	8	134	127	9	14.1111	3.81876	1	1>2	0	0	hypothetical protein
4732	LOCUS_011500-RA	Mba04_g24530.1	476	33	509	477	34	14.0294	3.81038	1	1>2	0	0	Molybdate-anion transporter
11057	LOCUS_022626-RA	Mba08_g29840.1	265	18	283	266	19	14	3.80735	1	1>2	0	0	ABC transporter B family member 4
11254	LOCUS_023464-RA	Mba08_g34030.1	41	2	43	42	3	14	3.80735	1	1>2	1.33642e-08	6.67789e-05	Uncharacterized protein At4g06598
9740	LOCUS_024090-RA	Mba08_g00130.1	27	1	28	28	2	14	3.80735	0.999958	1>2	1.45681e-06	0.00841398	putative calcium-binding protein CML36
10321	LOCUS_020101-RA	Mba08_g13740.1	152	10	162	153	11	13.9091	3.79796	1	1>2	0	0	hypothetical protein
14162	LOCUS_010875-RA	Mba11_g08800.1	96	6	102	97	7	13.8571	3.79256	1	1>2	5.923e-17	1.93623e-13	putative protein S-acyltransferase 7
9354	LOCUS_017568-RA	Mba07_g19520.1	165	11	176	166	12	13.8333	3.79008	1	1>2	0	0	QWRF motif-containing protein 4
981	LOCUS_017528-RA	Mba01_g18670.1	68	4	72	69	5	13.8	3.7866	1	1>2	2.03705e-12	8.1156e-09	Subtilisin-like protease SBT1.7
3846	LOCUS_015293-RA	Mba04_g03410.1	40	2	42	41	3	13.6667	3.77259	0.999999	1>2	2.08162e-08	0.000105366	Scarecrow-like protein 15
8302	LOCUS_022834-RA	Mba06_g34000.1	40	2	42	41	3	13.6667	3.77259	0.999999	1>2	2.09609e-08	0.00010612	Cation/H(+) antiporter 20
11435	LOCUS_023608-RA	Mba09_g03640.1	40	2	42	41	3	13.6667	3.77259	0.999999	1>2	2.11056e-08	0.000106873	Replication protein A DNA-binding subunit C
14250	LOCUS_021664-RA	Mba11_g10690.1	40	2	42	41	3	13.6667	3.77259	0.999999	1>2	2.12503e-08	0.000107627	30S ribosomal protein S21, chloroplastic
14588	LOCUS_029123-RA	Mba11_g18310.1	40	2	42	41	3	13.6667	3.77259	0.999999	1>2	2.13948e-08	0.00010838	Nicotianamine synthase 9
8638	LOCUS_016096-RA	Mba07_g03630.1	7967	583	8550	7968	584	13.6438	3.77018	1	1>2	0	0	Superoxide dismutase [Cu-Zn]
8375	LOCUS_004310-RA	Mba06_g35540.1	135	9	144	136	10	13.6	3.76553	1	1>2	0	0	Protein TPX2
14105	LOCUS_025485-RA	Mba11_g07500.1	488	35	523	489	36	13.5833	3.76377	1	1>2	0	0	Transcription factor IBH1-like 1
4692	LOCUS_024427-RA	Mba04_g23810.1	94	6	100	95	7	13.5714	3.7625	1	1>2	2.03241e-16	6.76792e-13	hypothetical protein
9056	LOCUS_018948-RA	Mba07_g13110.1	53	3	56	54	4	13.5	3.75489	1	1>2	3.41815e-10	1.5532e-06	Proline-rich receptor-like protein kinase PERK1
1759	LOCUS_021927-RA	Mba02_g04100.1	147	10	157	148	11	13.4545	3.75002	1	1>2	0	0	Huntingtin-interacting protein K
13569	LOCUS_014775-RA	Mba10_g23420.1	17144	1277	18421	17145	1278	13.4155	3.74583	1	1>2	0	0	Endoplasmin
3603	LOCUS_016481-RA	Mba03_g21020.1	66	4	70	67	5	13.4	3.74416	1	1>2	5.45064e-12	2.22386e-08	hypothetical protein
12112	LOCUS_017902-RA	Mba09_g18360.1	106	7	113	107	8	13.375	3.74147	1	1>2	0	0	Homeobox-leucine zipper protein ROC5
1008	LOCUS_014876-RA	Mba01_g19570.1	159	11	170	160	12	13.3333	3.73697	1	1>2	0	0	ATP-dependent DNA helicase 2 subunit KU80
4526	LOCUS_007418-RA	Mba04_g20190.1	332	24	356	333	25	13.32	3.73552	1	1>2	0	0	Homeobox-leucine zipper protein ROC3
9640	LOCUS_026456-RA	Mba07_g25160.1	92	6	98	93	7	13.2857	3.7318	1	1>2	5.44672e-16	1.84208e-12	Major pollen allergen Ole e 10
13409	LOCUS_003613-RA	Mba10_g20070.1	714	53	767	715	54	13.2407	3.72691	1	1>2	0	0	Heat shock cognate protein
6855	LOCUS_003279-RA	Mba06_g01910.1	197	14	211	198	15	13.2	3.72247	1	1>2	0	0	putative LRR receptor-like serine/threonine-protein kinase At5g45780
7285	LOCUS_026494-RA	Mba06_g11540.1	1264	95	1359	1265	96	13.1771	3.71996	1	1>2	0	0	1-phosphatidylinositol-3-phosphate 5-kinase FAB1B
811	LOCUS_015172-RA	Mba01_g15540.1	117	8	125	118	9	13.1111	3.71272	1	1>2	0	0	Wee1-like protein kinase
1865	LOCUS_004538-RA	Mba02_g06540.1	117	8	125	118	9	13.1111	3.71272	1	1>2	0	0	Growth-regulating factor 5
3391	LOCUS_017553-RA	Mba03_g16320.1	142	10	152	143	11	13	3.70044	1	1>2	0	0	Wall-associated receptor kinase-like 14
8042	LOCUS_015681-RA	Mba06_g28440.1	103	7	110	104	8	13	3.70044	1	1>2	3.3453e-18	1.06581e-14	putative DNA primase large subunit
2682	LOCUS_015548-RA	Mba03_g00710.1	38	2	40	39	3	13	3.70044	0.999998	1>2	6.12329e-08	0.000320258	(R)-mandelonitrile lyase-like
8295	LOCUS_025764-RA	Mba06_g33890.1	38	2	40	39	3	13	3.70044	0.999998	1>2	6.16052e-08	0.000322267	hypothetical protein
6185	LOCUS_005863-RA	Mba05_g17100.1	25	1	26	26	2	13	3.70044	0.999882	1>2	3.99229e-06	0.0236933	Cytochrome P450 78A11
13021	LOCUS_007513-RA	Mba10_g12220.1	439	33	472	440	34	12.9412	3.6939	1	1>2	0	0	Protein GRAVITROPIC IN THE LIGHT 1
434	LOCUS_010758-RA	Mba01_g07440.1	193	14	207	194	15	12.9333	3.69302	1	1>2	0	0	Cellulose synthase-like protein D5
3032	LOCUS_021368-RA	Mba03_g08160.1	5905	456	6361	5906	457	12.9234	3.69192	1	1>2	0	0	Phytochrome C
7584	LOCUS_009773-RA	Mba06_g18100.1	335	25	360	336	26	12.9231	3.69188	1	1>2	0	0	ATP-dependent DNA helicase Q-like 4A
1468	LOCUS_007355-RA	Mba01_g29460.1	114	8	122	115	9	12.7778	3.67557	1	1>2	0	0	Putative beta-glucosidase 41
6998	LOCUS_000139-RA	Mba06_g05330.1	676	52	728	677	53	12.7736	3.67509	1	1>2	0	0	F-box/kelch-repeat protein At1g22040
3671	LOCUS_016114-RA	Mba03_g22350.1	165	12	177	166	13	12.7692	3.6746	1	1>2	0	0	putative carboxylesterase Os04g0669500
2155	LOCUS_011882-RA	Mba02_g12630.1	101	7	108	102	8	12.75	3.67243	1	1>2	3.44658e-17	1.1191e-13	Transmembrane protein 208
10856	LOCUS_002484-RA	Mba08_g25840.1	113	8	121	114	9	12.6667	3.66297	1	1>2	0	0	ETHYLENE INSENSITIVE 3-like 3 protein
168	LOCUS_023834-RA	Mba01_g02330.1	37	2	39	38	3	12.6667	3.66297	0.999997	1>2	9.90456e-08	0.000526092	putative glycosyltransferase 7
3722	LOCUS_017929-RA	Mba04_g00670.1	37	2	39	38	3	12.6667	3.66297	0.999997	1>2	9.96417e-08	0.000529356	Protein MIZU-KUSSEI 1
11417	LOCUS_012169-RA	Mba09_g03330.1	2680	211	2891	2681	212	12.6462	3.66064	1	1>2	0	0	18. class I heat shock protein
1451	LOCUS_016743-RA	Mba01_g29200.1	529	41	570	530	42	12.619	3.65753	1	1>2	0	0	Histone H3.2
3799	LOCUS_010599-RA	Mba04_g02380.1	62	4	66	63	5	12.6	3.65535	1	1>2	4.09268e-11	1.75739e-07	Cyclin-dependent kinase B1-1
10693	LOCUS_019208-RA	Mba08_g22110.1	62	4	66	63	5	12.6	3.65535	1	1>2	4.12864e-11	1.77325e-07	Histone H2AX
13936	LOCUS_006104-RA	Mba11_g04030.1	225	17	242	226	18	12.5556	3.65025	1	1>2	0	0	Vesicle-associated protein 1-1
631	LOCUS_019352-RA	Mba01_g11850.1	24	1	25	25	2	12.5	3.64386	0.999801	1>2	7.04977e-06	0.0422968	MDIS1-interacting receptor like kinase 1
10230	LOCUS_011362-RA	Mba08_g11820.1	24	1	25	25	2	12.5	3.64386	0.999801	1>2	7.08108e-06	0.0424874	Cyclin-dependent kinase inhibitor 5
12053	LOCUS_014343-RA	Mba09_g17290.1	24	1	25	25	2	12.5	3.64386	0.999801	1>2	7.11239e-06	0.042678	Protein FAM32A-like
13031	LOCUS_024949-RA	Mba10_g12390.1	61	4	65	62	5	12.4	3.63227	1	1>2	7.02988e-11	3.06362e-07	Transcription factor MYBS3
14397	LOCUS_014662-RA	Mba11_g14340.1	61	4	65	62	5	12.4	3.63227	1	1>2	7.08742e-11	3.08941e-07	hypothetical protein
6728	LOCUS_019779-RA	Mba05_g30160.1	718	57	775	719	58	12.3966	3.63187	1	1>2	0	0	Receptor-like protein kinase HERK 1
138	LOCUS_015360-RA	Mba01_g01860.1	172	13	185	173	14	12.3571	3.62727	1	1>2	0	0	SCARECROW-LIKE protein 7
11878	LOCUS_002040-RA	Mba09_g13390.1	320	25	345	321	26	12.3462	3.62599	1	1>2	0	0	Protein NSP-INTERACTING KINASE 1
1653	LOCUS_006536-RA	Mba02_g01790.1	36	2	38	37	3	12.3333	3.62449	0.999995	1>2	1.57035e-07	0.000846061	putative auxin efflux carrier component 1c
3752	LOCUS_008292-RA	Mba04_g01410.1	36	2	38	37	3	12.3333	3.62449	0.999995	1>2	1.57988e-07	0.000851354	Squamosa promoter-binding-like protein 14
8069	LOCUS_013992-RB	Mba06_g29240.1	36	2	38	37	3	12.3333	3.62449	0.999995	1>2	1.58942e-07	0.000856648	ATP-dependent DNA helicase Q-like 5
11533	LOCUS_019875-RA	Mba09_g05770.1	330	26	356	331	27	12.2593	3.6158	1	1>2	0	0	Potassium channel KAT1
6285	LOCUS_013025-RA	Mba05_g19910.1	195	15	210	196	16	12.25	3.61471	1	1>2	0	0	ABC transporter C family member 9
11411	LOCUS_005219-RA	Mba09_g03250.1	195	15	210	196	16	12.25	3.61471	1	1>2	0	0	Methylsterol monooxygenase 2-1
3458	LOCUS_002190-RA	Mba03_g17930.1	48	3	51	49	4	12.25	3.61471	1	1>2	4.20724e-09	2.03586e-05	Tryptamine 5-hydroxylase
13778	LOCUS_021960-RA	Mba11_g00470.1	182	14	196	183	15	12.2	3.60881	1	1>2	0	0	Hydrophobic protein LTI6B
9117	LOCUS_026093-RA	Mba07_g14400.1	316	25	341	317	26	12.1923	3.6079	1	1>2	0	0	Transcription factor bHLH35
9050	LOCUS_016271-RA	Mba07_g12940.1	254	20	274	255	21	12.1429	3.60204	1	1>2	0	0	CMP-sialic acid transporter 1
12413	LOCUS_026312-RA	Mba09_g26180.1	1169	96	1265	1170	97	12.0619	3.59238	1	1>2	0	0	Ferredoxin-3, chloroplastic
3473	LOCUS_004734-RA	Mba03_g18270.1	191	15	206	192	16	12	3.58496	1	1>2	0	0	Zinc finger BED domain-containing protein RICESLEEPER 2
3970	LOCUS_013726-RA	Mba04_g06070.1	59	4	63	60	5	12	3.58496	1	1>2	1.77864e-10	7.94517e-07	E3 ubiquitin-protein ligase WAV3
7339	LOCUS_014832-RA	Mba06_g12710.1	35	2	37	36	3	12	3.58496	0.999991	1>2	2.70081e-07	0.00148003	Adenine/guanine permease AZG2
2443	LOCUS_002090-RA	Mba02_g18550.1	23	1	24	24	2	12	3.58496	0.999664	1>2	1.24001e-05	0.0748092	Choline-phosphate cytidylyltransferase 2
12191	LOCUS_019923-RA	Mba09_g20650.1	561	46	607	562	47	11.9574	3.57984	1	1>2	0	0	putative polyamine oxidase 4
10920	LOCUS_006537-RA	Mba08_g27190.1	549	45	594	550	46	11.9565	3.57973	1	1>2	0	0	Pentatricopeptide repeat-containing protein At3g23020
166	LOCUS_025085-RA	Mba01_g02290.1	202	16	218	203	17	11.9412	3.57787	1	1>2	0	0	putative calcium-transporting ATPase 9, plasma membrane-type
12118	LOCUS_025116-RA	Mba09_g18490.1	261	21	282	262	22	11.9091	3.57399	1	1>2	0	0	Protein rough sheath 2
13202	LOCUS_006614-RA	Mba10_g15720.1	737	61	798	738	62	11.9032	3.57328	1	1>2	0	0	Receptor protein kinase TMK1
4735	LOCUS_006679-RA	Mba04_g24590.1	521	43	564	522	44	11.8636	3.56847	1	1>2	0	0	Cytochrome b5 isoform E
7355	LOCUS_008311-RA	Mba06_g13000.1	730	61	791	731	62	11.7903	3.55953	1	1>2	0	0	Furostanol glycoside 26-O-beta-glucosidase
2997	LOCUS_018250-RA	Mba03_g07530.1	105	8	113	106	9	11.7778	3.558	1	1>2	2.74468e-17	8.88178e-14	DNA polymerase epsilon subunit B
11552	LOCUS_005061-RA	Mba09_g06270.1	187	15	202	188	16	11.75	3.55459	1	1>2	0	0	Cinnamoyl-CoA reductase-like SNL6
10121	LOCUS_014338-RA	Mba08_g09120.1	326	27	353	327	28	11.6786	3.54579	1	1>2	0	0	Hexokinase-3
12932	LOCUS_013075-RA	Mba10_g10280.1	197	16	213	198	17	11.6471	3.54189	1	1>2	0	0	hypothetical protein
6920	LOCUS_005685-RA	Mba06_g03250.1	126	10	136	127	11	11.5455	3.52925	1	1>2	0	0	Glutamate receptor 2.7
11047	LOCUS_020041-RA	Mba08_g29710.1	22	1	23	23	2	11.5	3.52356	0.999433	1>2	2.10749e-05	0.126232	putative calcium-binding protein CML14
14295	LOCUS_028537-RA	Mba11_g11670.1	56	4	60	57	5	11.4	3.51096	1	1>2	7.21188e-10	3.33981e-06	hypothetical protein
5129	LOCUS_011777-RA	Mba04_g33740.1	124	10	134	125	11	11.3636	3.50635	1	1>2	0	0	putative inositol transporter 2
6841	LOCUS_015198-RA	Mba06_g01710.1	67	5	72	68	6	11.3333	3.5025	1	1>2	2.70913e-11	1.15057e-07	hypothetical protein
5286	LOCUS_030086-RA	Mba04_g37160.1	33	2	35	34	3	11.3333	3.5025	0.999978	1>2	7.91367e-07	0.00448176	hypothetical protein
12990	LOCUS_012140-RA	Mba10_g11570.1	33	2	35	34	3	11.3333	3.5025	0.999978	1>2	7.95164e-07	0.004504	Mitoferrin
13929	LOCUS_014698-RA	Mba11_g03830.1	33	2	35	34	3	11.3333	3.5025	0.999978	1>2	7.9896e-07	0.00452625	Purine-uracil permease NCS1
12239	LOCUS_013347-RA	Mba09_g21920.1	959	84	1043	960	85	11.2941	3.4975	1	1>2	0	0	Auxin-responsive protein IAA30
11957	LOCUS_013460-RA	Mba09_g15080.1	1337	118	1455	1338	119	11.2437	3.49104	1	1>2	0	0	Protein FAM91A1
10714	LOCUS_019279-RA	Mba08_g22620.1	111	9	120	112	10	11.2	3.48543	1	1>2	0	0	BRCT domain-containing protein At4g02110
8573	LOCUS_007576-RA	Mba07_g02370.1	66	5	71	67	6	11.1667	3.48113	1	1>2	4.57665e-11	1.97116e-07	putative E3 ubiquitin-protein ligase RHC1A
1698	LOCUS_001989-RA	Mba02_g02720.1	77	6	83	78	7	11.1429	3.47805	1	1>2	1.35817e-12	5.35661e-09	putative transcription factor PosF21
8094	LOCUS_017540-RA	Mba06_g29850.1	489	43	532	490	44	11.1364	3.47721	1	1>2	0	0	Auxin response factor 7
5550	LOCUS_001227-RA	Mba05_g03020.1	386	34	420	387	35	11.0571	3.46691	1	1>2	0	0	hypothetical protein
14597	LOCUS_022988-RA	Mba11_g18540.1	549	49	598	550	50	11	3.45943	1	1>2	0	0	CBL-interacting protein kinase 1
4996	LOCUS_027586-RA	Mba04_g30630.1	109	9	118	110	10	11	3.45943	1	1>2	1.82106e-17	5.86198e-14	PLASMODESMATA CALLOSE-BINDING PROTEIN 3
690	LOCUS_015930-RA	Mba01_g13310.1	43	3	46	44	4	11	3.45943	0.999998	1>2	5.68819e-08	0.000296823	putative sugar phosphate/phosphate translocator At1g12500
3112	LOCUS_007903-RA	Mba03_g09820.1	43	3	46	44	4	11	3.45943	0.999998	1>2	5.72365e-08	0.00029873	Zinc finger AN1 domain-containing stress-associated protein 12
6971	LOCUS_021071-RA	Mba06_g04660.1	21	1	22	22	2	11	3.45943	0.999042	1>2	3.50963e-05	0.20483	AT-hook motif nuclear-localized protein 29
12051	LOCUS_026889-RA	Mba09_g17200.1	21	1	22	22	2	11	3.45943	0.999042	1>2	3.52376e-05	0.205591	Tetraspanin-7
12060	LOCUS_003179-RA	Mba09_g17460.1	21	1	22	22	2	11	3.45943	0.999042	1>2	3.53788e-05	0.206352	hypothetical protein
13751	LOCUS_017457-RA	Mba10_g27370.1	21	1	22	22	2	11	3.45943	0.999042	1>2	3.552e-05	0.207112	Alpha/beta hydrolase domain-containing protein 17B
11543	LOCUS_020099-RA	Mba09_g06080.1	1343	122	1465	1344	123	10.9268	3.4498	1	1>2	0	0	Pre-mRNA-processing factor 39
344	LOCUS_026295-RA	Mba01_g05920.1	119	10	129	120	11	10.9091	3.44746	1	1>2	0	0	IQ domain-containing protein IQM1
1179	LOCUS_023836-RA	Mba01_g23460.1	97	8	105	98	9	10.8889	3.44478	1	1>2	1.95399e-15	6.74127e-12	Kinesin-like protein KIN-10A
5889	LOCUS_008199-RA	Mba05_g10410.1	75	6	81	76	7	10.8571	3.44057	1	1>2	3.39543e-12	1.36904e-08	putative protein phosphatase 2C 25
10655	LOCUS_023264-RA	Mba08_g21430.1	129	11	140	130	12	10.8333	3.43741	1	1>2	0	0	DNA repair protein RAD51 2
3328	LOCUS_018832-RA	Mba03_g14700.1	53	4	57	54	5	10.8	3.43296	1	1>2	3.15919e-09	1.51766e-05	50S ribosomal protein L20
393	LOCUS_003151-RA	Mba01_g06760.1	247	22	269	248	23	10.7826	3.43063	1	1>2	0	0	Cyclin-B1-1
11568	LOCUS_002369-RA	Mba09_g06600.1	732	67	799	733	68	10.7794	3.43021	1	1>2	0	0	Importin beta-like SAD2
6759	LOCUS_025464-RA	Mba05_g30770.1	42	3	45	43	4	10.75	3.42626	0.999997	1>2	9.61504e-08	0.000510236	Fasciclin-like arabinogalactan protein 4
1246	LOCUS_007499-RA	Mba01_g24850.1	941	87	1028	942	88	10.7045	3.42015	1	1>2	0	0	hypothetical protein
12371	LOCUS_002234-RA	Mba09_g25270.1	63	5	68	64	6	10.6667	3.41504	1	1>2	1.88514e-10	8.43413e-07	Transcription factor GHD7
5833	LOCUS_018533-RA	Mba05_g09250.1	31	2	33	32	3	10.6667	3.41504	0.999942	1>2	1.9127e-06	0.0111385	Phosphatidylinositol transfer protein 3
6960	LOCUS_009636-RA	Mba06_g04360.1	31	2	33	32	3	10.6667	3.41504	0.999942	1>2	1.92228e-06	0.0111958	Uncharacterized protein At5g39865
10440	LOCUS_026376-RA	Mba08_g16970.1	92320	8686	101006	92321	8687	10.6275	3.40973	1	1>2	0	0	Cytochrome f
11446	LOCUS_022061-RA	Mba09_g03770.1	6075	571	6646	6076	572	10.6224	3.40903	1	1>2	0	0	Kinesin-like protein KIN-5A
2149	LOCUS_005879-RA	Mba02_g12530.1	498	46	544	499	47	10.617	3.40831	1	1>2	0	0	hypothetical protein
10780	LOCUS_012933-RA	Mba08_g24080.1	402	37	439	403	38	10.6053	3.40671	1	1>2	0	0	Ethylene-responsive transcription factor 1
1529	LOCUS_012094-RA	Mba01_g31500.1	158	14	172	159	15	10.6	3.40599	1	1>2	0	0	BTB/POZ domain-containing protein At3g08570
11756	LOCUS_015114-RA	Mba09_g10630.1	158	14	172	159	15	10.6	3.40599	1	1>2	0	0	DNA repair protein RAD16
12945	LOCUS_013175-RA	Mba10_g10530.1	179	16	195	180	17	10.5882	3.40439	1	1>2	0	0	BAG family molecular chaperone regulator 5, mitochondrial
6001	LOCUS_008944-RA	Mba05_g12850.1	94	8	102	95	9	10.5556	3.39993	1	1>2	9.10527e-15	3.2351e-11	Protein SMAX1-LIKE 4
1423	LOCUS_006334-RA	Mba01_g28580.1	157	14	171	158	15	10.5333	3.39689	1	1>2	0	0	PAX-interacting protein 1
4865	LOCUS_026197-RA	Mba04_g27420.1	20	1	21	21	2	10.5	3.39232	0.998384	1>2	6.28466e-05	0.342908	Oryzain alpha chain
7591	LOCUS_024321-RA	Mba06_g18280.1	20	1	21	21	2	10.5	3.39232	0.998384	1>2	6.30791e-05	0.34397	Ethylene-responsive transcription factor ERF114
6243	LOCUS_016487-RA	Mba05_g18880.1	428	40	468	429	41	10.4634	3.38728	1	1>2	0	0	Obtusifoliol 14-alpha demethylase
5056	LOCUS_013877-RA	Mba04_g32020.1	51	4	55	52	5	10.4	3.37851	1	1>2	8.86443e-09	4.37716e-05	DNA repair protein rhp7
6651	LOCUS_014963-RA	Mba05_g28280.1	51	4	55	52	5	10.4	3.37851	1	1>2	8.92816e-09	4.40952e-05	Remorin 4.1
12505	LOCUS_010817-RA	Mba10_g01260.1	51	4	55	52	5	10.4	3.37851	1	1>2	8.99186e-09	4.44188e-05	Exocyst complex component EXO70H1
5959	LOCUS_024099-RA	Mba05_g11810.1	248	23	271	249	24	10.375	3.37504	1	1>2	0	0	HMG-Y-related protein A
4759	LOCUS_007882-RA	Mba04_g25070.1	82	7	89	83	8	10.375	3.37504	1	1>2	6.43184e-13	2.49105e-09	Subtilisin-like protease SBT3.18
101	LOCUS_022486-RA	Mba01_g01020.1	113	10	123	114	11	10.3636	3.37346	1	1>2	1.21934e-17	3.90799e-14	Basic leucine zipper 34
115	LOCUS_022199-RA	Mba01_g01390.1	30	2	32	31	3	10.3333	3.36923	0.999907	1>2	3.10177e-06	0.0182989	BURP domain-containing protein 12
3627	LOCUS_003969-RA	Mba03_g21530.1	30	2	32	31	3	10.3333	3.36923	0.999907	1>2	3.11691e-06	0.0183905	putative inactive receptor kinase At2g26730
14135	LOCUS_005716-RA	Mba11_g08050.1	30	2	32	31	3	10.3333	3.36923	0.999907	1>2	3.13206e-06	0.018482	Crocetin glucosyltransferase 2
2127	LOCUS_020236-RA	Mba02_g12040.1	71	6	77	72	7	10.2857	3.36257	1	1>2	2.41112e-11	1.02087e-07	Protein NETWORKED 1A
498	LOCUS_012362-RA	Mba01_g08770.1	759	73	832	760	74	10.2703	3.3604	1	1>2	0	0	Transcriptional activator DEMETER
12290	LOCUS_022428-RA	Mba09_g23340.1	194	18	212	195	19	10.2632	3.3594	1	1>2	0	0	Galactoside 2-alpha-L-fucosyltransferase
8424	LOCUS_007458-RA	Mba06_g36420.1	40	3	43	41	4	10.25	3.35755	0.999992	1>2	2.52236e-07	0.00137929	putative ADP,ATP carrier protein At5g56450
6018	LOCUS_012375-RA	Mba05_g13410.1	91	8	99	92	9	10.2222	3.35364	1	1>2	3.36294e-14	1.22546e-10	Homeobox protein knotted-1-like 13
8648	LOCUS_003354-RA	Mba07_g03940.1	336	32	368	337	33	10.2121	3.35221	1	1>2	0	0	Auxin-responsive protein SAUR36
2216	LOCUS_018909-RA	Mba02_g13950.1	754	73	827	755	74	10.2027	3.35088	1	1>2	0	0	Homeobox-leucine zipper protein HOX32
8894	LOCUS_021159-RA	Mba07_g09390.1	50	4	54	51	5	10.2	3.3505	0.999999	1>2	1.48809e-08	7.45952e-05	Epsin-3
13912	LOCUS_007831-RA	Mba11_g03460.1	50	4	54	51	5	10.2	3.3505	0.999999	1>2	1.49824e-08	7.51187e-05	Axial regulator YABBY 1
14538	LOCUS_009795-RA	Mba11_g17610.1	50	4	54	51	5	10.2	3.3505	0.999999	1>2	1.50838e-08	7.56423e-05	Ethylene-responsive transcription factor CRF4
6289	LOCUS_025881-RA	Mba05_g19910.1	162	15	177	163	16	10.1875	3.34873	1	1>2	0	0	ABC transporter C family member 3
1171	LOCUS_015537-RA	Mba01_g23300.1	2757	270	3027	2758	271	10.1771	3.34726	1	1>2	0	0	Protein ECERIFERUM 1
7487	LOCUS_014618-RA	Mba06_g15750.1	70	6	76	71	7	10.1429	3.34239	1	1>2	3.98589e-11	1.71034e-07	7-deoxyloganetic acid glucosyltransferase
8683	LOCUS_016950-RA	Mba07_g04720.1	170	16	186	171	17	10.0588	3.33039	1	1>2	0	0	Protein STRUBBELIG-RECEPTOR FAMILY 5
10401	LOCUS_013380-RA	Mba08_g15820.1	7312	727	8039	7313	728	10.0453	3.32845	1	1>2	0	0	Clathrin heavy chain 1
10768	LOCUS_015399-RA	Mba08_g23910.1	491	48	539	492	49	10.0408	3.3278	1	1>2	0	0	hypothetical protein
6730	LOCUS_024931-RA	Mba05_g30240.1	49	4	53	50	5	10	3.32193	0.999999	1>2	2.61012e-08	0.000133029	Protein UPSTREAM OF FLC
3132	LOCUS_023183-RA	Mba03_g10180.1	39	3	42	40	4	10	3.32193	0.999987	1>2	4.01944e-07	0.00222911	putative E3 ubiquitin-protein ligase XERICO
9993	LOCUS_007135-RA	Mba08_g06180.1	29	2	31	30	3	10	3.32193	0.99985	1>2	5.24068e-06	0.0312861	hypothetical protein
3405	LOCUS_003540-RA	Mba03_g16670.1	19	1	20	20	2	10	3.32193	0.997281	1>2	0.000116002	0.548718	Rho guanine nucleotide exchange factor 8
12912	LOCUS_016882-RA	Mba10_g10000.1	19	1	20	20	2	10	3.32193	0.997281	1>2	0.000116381	0.549946	hypothetical protein
11527	LOCUS_016519-RA	Mba09_g05720.1	1597	161	1758	1598	162	9.8642	3.3022	1	1>2	0	0	Phosphoenolpyruvate carboxylase 2
5473	LOCUS_015246-RA	Mba05_g01660.1	570	57	627	571	58	9.84483	3.29937	1	1>2	0	0	Molybdenum cofactor sulfurase
5525	LOCUS_000855-RA	Mba05_g02490.1	314	31	345	315	32	9.84375	3.29921	1	1>2	0	0	hypothetical protein
4468	LOCUS_025238-RA	Mba04_g18730.1	205	20	225	206	21	9.80952	3.29418	1	1>2	0	0	Uncharacterized protein At4g38062
5615	LOCUS_008481-RA	Mba05_g04550.1	48	4	52	49	5	9.8	3.29278	0.999999	1>2	4.03025e-08	0.000208141	Squamosa promoter-binding-like protein 7
13823	LOCUS_000770-RA	Mba11_g01550.1	48	4	52	49	5	9.8	3.29278	0.999999	1>2	4.05591e-08	0.000209506	Transcription factor TCP7
8820	LOCUS_004375-RA	Mba07_g07530.1	38	3	41	39	4	9.75	3.2854	0.99998	1>2	6.31577e-07	0.00355137	hypothetical protein
12308	LOCUS_007949-RA	Mba09_g23690.1	125	12	137	126	13	9.69231	3.27684	1	1>2	0	0	hypothetical protein
1391	LOCUS_002470-RA	Mba01_g28030.1	66	6	72	67	7	9.57143	3.25873	1	1>2	2.48683e-10	1.12081e-06	Growth-regulating factor 5
6860	LOCUS_010445-RA	Mba06_g02070.1	362	37	399	363	38	9.55263	3.2559	1	1>2	0	0	Protein FAR1-RELATED SEQUENCE 5
1998	LOCUS_014864-RA	Mba02_g09280.1	1165	122	1287	1166	123	9.47967	3.24484	1	1>2	0	0	CDPK-related kinase 5
11416	LOCUS_012168-RA	Mba09_g03320.1	406	42	448	407	43	9.46512	3.24262	1	1>2	0	0	hypothetical protein
1119	LOCUS_006300-RA	Mba01_g21910.1	121	12	133	122	13	9.38462	3.2303	1	1>2	0	0	WD repeat and HMG-box DNA-binding protein 1
10499	LOCUS_003840-RA	Mba08_g18240.1	55	5	60	56	6	9.33333	3.22239	1	1>2	8.3665e-09	4.1246e-05	hypothetical protein
2861	LOCUS_026234-RA	Mba03_g04800.1	27	2	29	28	3	9.33333	3.22239	0.999611	1>2	1.52491e-05	0.0918989	Mitogen-activated protein kinase kinase 5
4150	LOCUS_020458-RA	Mba04_g10530.1	27	2	29	28	3	9.33333	3.22239	0.999611	1>2	1.53083e-05	0.0922524	hypothetical protein
6255	LOCUS_000499-RA	Mba05_g19230.1	27	2	29	28	3	9.33333	3.22239	0.999611	1>2	1.53674e-05	0.0926057	Callose synthase 5
6887	LOCUS_005674-RA	Mba06_g02600.1	27	2	29	28	3	9.33333	3.22239	0.999611	1>2	1.54265e-05	0.0929589	AT-hook motif nuclear-localized protein 20
7003	LOCUS_025941-RA	Mba06_g05440.1	27	2	29	28	3	9.33333	3.22239	0.999611	1>2	1.54856e-05	0.0933119	ABC transporter G family member 11
10077	LOCUS_011515-RA	Mba08_g08090.1	27	2	29	28	3	9.33333	3.22239	0.999611	1>2	1.55447e-05	0.0936649	UDP-glucuronate 4-epimerase 6
12381	LOCUS_010473-RA	Mba09_g25430.1	27	2	29	28	3	9.33333	3.22239	0.999611	1>2	1.56038e-05	0.0940176	G-type lectin S-receptor-like serine/threonine-protein kinase At5g35370
6270	LOCUS_023227-RA	Mba05_g19620.1	649	69	718	650	70	9.28571	3.21501	1	1>2	0	0	Cyclin-D4-1
10678	LOCUS_027830-RA	Mba08_g21840.1	556	59	615	557	60	9.28333	3.21464	1	1>2	0	0	Zinc finger CCCH domain-containing protein 53
1187	LOCUS_009145-RA	Mba01_g23580.1	147	15	162	148	16	9.25	3.20945	1	1>2	0	0	hypothetical protein
14750	LOCUS_017640-RA	Mba11_g21830.1	36	3	39	37	4	9.25	3.20945	0.999949	1>2	1.73391e-06	0.0100682	Glucan endo-1,3-beta-glucosidase
5787	LOCUS_023887-RA	Mba05_g08300.1	396	42	438	397	43	9.23256	3.20673	1	1>2	0	0	Bowman-Birk type proteinase inhibitor PVI-3(2)
3066	LOCUS_006292-RA	Mba03_g08860.1	2035	220	2255	2036	221	9.21267	3.20362	1	1>2	0	0	Squamosa promoter-binding-like protein 9
12844	LOCUS_025445-RA	Mba10_g08710.1	358	38	396	359	39	9.20513	3.20244	1	1>2	0	0	DNA repair protein REV1
9231	LOCUS_008279-RA	Mba07_g17040.1	45	4	49	46	5	9.2	3.20163	0.999994	1>2	1.7575e-07	0.000950184	4-coumarate--CoA ligase-like 5
8934	LOCUS_022861-RA	Mba07_g10530.1	146	15	161	147	16	9.1875	3.19967	1	1>2	0	0	Alcohol dehydrogenase-like 7
1346	LOCUS_014189-RA	Mba01_g27010.1	63	6	69	64	7	9.14286	3.19265	1	1>2	1.02195e-09	4.77758e-06	hypothetical protein
1320	LOCUS_015856-RA	Mba01_g26490.1	226	24	250	227	25	9.08	3.18269	1	1>2	0	0	Phosphatidylinositol/phosphatidylcholine transfer protein SFH6
8694	LOCUS_000511-RA	Mba07_g04910.1	117	12	129	118	13	9.07692	3.1822	1	1>2	6.40618e-17	2.0961e-13	Ubiquitin carboxyl-terminal hydrolase 19
867	LOCUS_007788-RA	Mba01_g16680.1	279	30	309	280	31	9.03226	3.17509	1	1>2	0	0	Plant intracellular Ras-group-related LRR protein 1
13525	LOCUS_012450-RA	Mba10_g22590.1	143	15	158	144	16	9	3.16993	1	1>2	0	0	F-box/LRR-repeat protein 20
5104	LOCUS_002918-RA	Mba04_g33150.1	134	14	148	135	15	9	3.16993	1	1>2	0	0	Putative Myb family transcription factor At1g14600
8961	LOCUS_026635-RA	Mba07_g11140.1	44	4	48	45	5	9	3.16993	0.999991	1>2	2.81086e-07	0.00154225	putative potassium transporter 17
12533	LOCUS_025967-RA	Mba10_g01920.1	44	4	48	45	5	9	3.16993	0.999991	1>2	2.82684e-07	0.0015513	Cytochrome P450 710A11
14089	LOCUS_010400-RA	Mba11_g07140.1	44	4	48	45	5	9	3.16993	0.999991	1>2	2.84282e-07	0.00156035	Reticuline oxidase
2024	LOCUS_008612-RA	Mba02_g09790.1	35	3	38	36	4	9	3.16993	0.99992	1>2	2.66236e-06	0.0156458	RHOMBOID-like protein 5
9950	LOCUS_029040-RA	Mba08_g05140.1	26	2	28	27	3	9	3.16993	0.999372	1>2	2.26318e-05	0.135233	Magnesium-protoporphyrin IX monomethyl ester [oxidative] cyclase, chloroplastic
11475	LOCUS_004056-RA	Mba09_g04380.1	26	2	28	27	3	9	3.16993	0.999372	1>2	2.2726e-05	0.135776	Trans-cinnamate 4-monooxygenase
5933	LOCUS_000154-RA	Mba05_g11230.1	115	12	127	116	13	8.92308	3.15754	1	1>2	1.92212e-16	6.39488e-13	Protein IQ-DOMAIN 31
12515	LOCUS_008731-RA	Mba10_g01470.1	283	31	314	284	32	8.875	3.14975	1	1>2	0	0	Eukaryotic translation initiation factor 3 subunit G
11570	LOCUS_016328-RA	Mba09_g06610.1	141	15	156	142	16	8.875	3.14975	1	1>2	0	0	Protein ANTAGONIST OF LIKE HETEROCHROMATIN PROTEIN 1
753	LOCUS_003270-RA	Mba01_g14510.1	575	64	639	576	65	8.86154	3.14756	1	1>2	0	0	Acid phosphatase 1
6618	LOCUS_005595-RA	Mba05_g27460.1	504	56	560	505	57	8.85965	3.14725	1	1>2	0	0	Zinc finger CCCH domain-containing protein 19
4046	LOCUS_007332-RA	Mba04_g07980.1	185	20	205	186	21	8.85714	3.14684	1	1>2	0	0	O-acyltransferase WSD1
4261	LOCUS_020797-RA	Mba04_g13320.1	61	6	67	62	7	8.85714	3.14684	1	1>2	2.39388e-09	1.14187e-05	IQ domain-containing protein IQM6
1997	LOCUS_009688-RA	Mba02_g09260.1	308	34	342	309	35	8.82857	3.14218	1	1>2	0	0	Metacaspase-1
14120	LOCUS_005962-RA	Mba11_g07760.1	448	50	498	449	51	8.80392	3.13815	1	1>2	0	0	Kinetochore protein NUF2
7704	LOCUS_012887-RA	Mba06_g20490.1	87	9	96	88	10	8.8	3.1375	1	1>2	1.49762e-12	5.92159e-09	Poly [ADP-ribose] polymerase 2-A
13304	LOCUS_015236-RA	Mba10_g18210.1	43	4	47	44	5	8.8	3.1375	0.999986	1>2	4.4963e-07	0.00250221	bZIP transcription factor 44
8062	LOCUS_021291-RA	Mba06_g29010.1	394	44	438	395	45	8.77778	3.13386	1	1>2	0	0	Isocitrate dehydrogenase [NAD] regulatory subunit 2, mitochondrial
9395	LOCUS_004818-RA	Mba07_g20440.1	762	86	848	763	87	8.77011	3.1326	1	1>2	0	0	Vacuolar protein sorting-associated protein 27
10286	LOCUS_006770-RA	Mba08_g13190.1	69	7	76	70	8	8.75	3.12928	1	1>2	2.97501e-10	1.34708e-06	Glutaredoxin-2
9371	LOCUS_012206-RA	Mba07_g19960.1	243	27	270	244	28	8.71429	3.12338	1	1>2	0	0	VCP-like ATPase
3087	LOCUS_004054-RA	Mba03_g09350.1	547	62	609	548	63	8.69841	3.12075	1	1>2	0	0	Eukaryotic translation initiation factor 2 subunit beta
12640	LOCUS_009314-RA	Mba10_g04820.1	51	5	56	52	6	8.66667	3.11548	0.999998	1>2	5.9025e-08	0.000308358	Calcium-dependent protein kinase 2
6343	LOCUS_007987-RA	Mba05_g21110.1	25	2	27	26	3	8.66667	3.11548	0.998987	1>2	3.66688e-05	0.213273	Remorin 4.1
6565	LOCUS_002995-RA	Mba05_g26330.1	25	2	27	26	3	8.66667	3.11548	0.998987	1>2	3.68181e-05	0.21407	Cysteine-rich receptor-like protein kinase 10
7133	LOCUS_023607-RA	Mba06_g08260.1	25	2	27	26	3	8.66667	3.11548	0.998987	1>2	3.69672e-05	0.214866	WAT1-related protein At5g64700
7604	LOCUS_016561-RA	Mba06_g18570.1	25	2	27	26	3	8.66667	3.11548	0.998987	1>2	3.71164e-05	0.215661	Uncharacterized protein At5g39865
7284	LOCUS_009700-RA	Mba06_g11540.1	830	95	925	831	96	8.65625	3.11374	1	1>2	0	0	1-phosphatidylinositol-3-phosphate 5-kinase FAB1B
3470	LOCUS_004737-RA	Mba03_g18240.1	198	22	220	199	23	8.65217	3.11306	1	1>2	0	0	Potassium channel KOR2
2069	LOCUS_001313-RA	Mba02_g10800.1	395	45	440	396	46	8.6087	3.10579	1	1>2	0	0	LysM domain receptor-like kinase 3
6923	LOCUS_005690-RA	Mba06_g03340.1	592	68	660	593	69	8.5942	3.10336	1	1>2	0	0	Ubiquitin carboxyl-terminal hydrolase 23
5620	LOCUS_011524-RA	Mba05_g04650.1	4972	578	5550	4973	579	8.58895	3.10248	1	1>2	0	0	Delta(24)-sterol reductase
12671	LOCUS_005004-RA	Mba10_g05410.1	110	12	122	111	13	8.53846	3.09398	1	1>2	2.05621e-15	7.1001e-12	Auxin response factor 10
4045	LOCUS_013700-RA	Mba04_g07970.1	2124	249	2373	2125	250	8.5	3.08746	1	1>2	0	0	Protein unc-13
12018	LOCUS_023992-RA	Mba09_g16390.1	254	29	283	255	30	8.5	3.08746	1	1>2	0	0	hypothetical protein
6288	LOCUS_017728-RA	Mba05_g19910.1	135	15	150	136	16	8.5	3.08746	1	1>2	0	0	ABC transporter C family member 9
6590	LOCUS_024155-RA	Mba05_g26790.1	67	7	74	68	8	8.5	3.08746	1	1>2	7.52117e-10	3.48681e-06	Peroxidase 51
10868	LOCUS_007156-RA	Mba08_g26130.1	67	7	74	68	8	8.5	3.08746	1	1>2	7.58352e-10	3.51647e-06	Peroxidase 65
6139	LOCUS_014577-RA	Mba05_g15910.1	33	3	36	34	4	8.5	3.08746	0.999802	1>2	6.89353e-06	0.041346	Uncharacterized protein At4g15970
7776	LOCUS_026014-RA	Mba06_g22130.1	33	3	36	34	4	8.5	3.08746	0.999802	1>2	6.92474e-06	0.0415359	AT-hook motif nuclear-localized protein 29
3459	LOCUS_002191-RA	Mba03_g17960.1	159	18	177	160	19	8.42105	3.074	1	1>2	0	0	Remorin 4.1
10812	LOCUS_023045-RA	Mba08_g24830.1	100	11	111	101	12	8.41667	3.07325	1	1>2	5.79617e-14	2.13415e-10	Transcription factor bHLH49
3628	LOCUS_003970-RA	Mba03_g21540.1	41	4	45	42	5	8.4	3.07039	0.999964	1>2	1.19199e-06	0.00684122	hypothetical protein
2528	LOCUS_013511-RA	Mba02_g20790.1	1828	217	2045	1829	218	8.38991	3.06866	1	1>2	0	0	Ubiquitin carboxyl-terminal hydrolase 15
4775	LOCUS_016105-RA	Mba04_g25340.1	1095	130	1225	1096	131	8.36641	3.06461	1	1>2	0	0	Proline-rich receptor-like protein kinase PERK13
4107	LOCUS_013885-RA	Mba04_g09490.1	417	49	466	418	50	8.36	3.0635	1	1>2	0	0	putative inactive receptor kinase At5g67200
5330	LOCUS_007927-RA	Mba04_g38120.1	141	16	157	142	17	8.35294	3.06228	1	1>2	0	0	Nuclear transcription factor Y subunit A-3
3552	LOCUS_027517-RA	Mba03_g20120.1	24	2	26	25	3	8.33333	3.05889	0.998364	1>2	6.33145e-05	0.345043	Basic leucine zipper 61
5718	LOCUS_003812-RA	Mba05_g06880.1	24	2	26	25	3	8.33333	3.05889	0.998364	1>2	6.35498e-05	0.346114	2-hydroxyisoflavanone dehydratase
7036	LOCUS_005030-RA	Mba06_g06110.1	24	2	26	25	3	8.33333	3.05889	0.998364	1>2	6.37851e-05	0.347184	IQ domain-containing protein IQM5
8562	LOCUS_001171-RA	Mba07_g02130.1	24	2	26	25	3	8.33333	3.05889	0.998364	1>2	6.40203e-05	0.348252	putative transcription factor At5g28040
11201	LOCUS_017665-RA	Mba08_g32660.1	357	42	399	358	43	8.32558	3.05755	1	1>2	0	0	Ubiquitin carboxyl-terminal hydrolase 14
9280	LOCUS_022845-RA	Mba07_g17960.1	207	24	231	208	25	8.32	3.05658	1	1>2	0	0	Tubulin alpha chain
5526	LOCUS_007932-RA	Mba05_g02490.1	265	31	296	266	32	8.3125	3.05528	1	1>2	0	0	hypothetical protein
13204	LOCUS_019478-RA	Mba10_g15720.1	514	61	575	515	62	8.30645	3.05423	1	1>2	0	0	Receptor protein kinase TMK1
4211	LOCUS_011330-RA	Mba04_g12180.1	455	54	509	456	55	8.29091	3.05153	1	1>2	0	0	Upstream activation factor subunit spp27
9839	LOCUS_015284-RA	Mba08_g02600.1	57	6	63	58	7	8.28571	3.05063	0.999999	1>2	1.69361e-08	8.52191e-05	hypothetical protein
14631	LOCUS_024749-RA	Mba11_g19180.1	57	6	63	58	7	8.28571	3.05063	0.999999	1>2	1.7052e-08	8.58193e-05	putative inactive leucine-rich repeat receptor kinase XIAO
237	LOCUS_009161-RA	Mba01_g03870.1	181	21	202	182	22	8.27273	3.04836	1	1>2	0	0	Alpha/beta hydrolase domain-containing protein 17C
4958	LOCUS_006157-RA	Mba04_g29710.1	155	18	173	156	19	8.21053	3.03747	1	1>2	0	0	DNA (cytosine-5)-methyltransferase 1B
2215	LOCUS_014081-RA	Mba02_g13950.1	606	73	679	607	74	8.2027	3.0361	1	1>2	0	0	Homeobox-leucine zipper protein HOX32
8023	LOCUS_025874-RA	Mba06_g28000.1	81	9	90	82	10	8.2	3.03562	1	1>2	2.32544e-11	9.83661e-08	Siroheme synthase 2
4877	LOCUS_003857-RA	Mba04_g27690.1	971	118	1089	972	119	8.16807	3.02999	1	1>2	0	0	Calmodulin-binding protein 60 B
5815	LOCUS_017944-RA	Mba05_g08880.1	56	6	62	57	7	8.14286	3.02554	0.999999	1>2	2.87959e-08	0.000147222	Calmodulin
4649	LOCUS_009201-RA	Mba04_g22950.1	186	22	208	187	23	8.13043	3.02333	1	1>2	0	0	65-kDa microtubule-associated protein 3
8622	LOCUS_019277-RA	Mba07_g03360.1	64	7	71	65	8	8.125	3.02237	1	1>2	2.88863e-09	1.38451e-05	Protein translation factor SUI1
9932	LOCUS_010237-RA	Mba08_g04830.1	72	8	80	73	9	8.11111	3.0199	1	1>2	3.36073e-10	1.52644e-06	RNA polymerase II transcriptional coactivator KELP
10380	LOCUS_015553-RA	Mba08_g15030.1	72	8	80	73	9	8.11111	3.0199	1	1>2	3.38934e-10	1.53978e-06	Oligopeptide transporter 4
7632	LOCUS_007203-RA	Mba06_g19010.1	3208	395	3603	3209	396	8.10354	3.01855	1	1>2	0	0	Erythroid differentiation-related factor 1
14757	LOCUS_001120-RA	Mba11_g22070.1	501	61	562	502	62	8.09677	3.01735	1	1>2	0	0	Serine/threonine-protein kinase ATM
11783	LOCUS_010498-RA	Mba09_g11160.1	177	21	198	178	22	8.09091	3.0163	1	1>2	0	0	Cyclin-D6-1
2809	LOCUS_010853-RA	Mba03_g03550.1	217	26	243	218	27	8.07407	3.0133	1	1>2	0	0	Ribose-phosphate pyrophosphokinase 1
11705	LOCUS_002537-RA	Mba09_g09710.1	264	32	296	265	33	8.0303	3.00545	1	1>2	0	0	Serine/threonine-protein kinase Nek2
9629	LOCUS_000412-RA	Mba07_g24880.1	191	23	214	192	24	8	3	1	1>2	0	0	putative serine/threonine-protein kinase PBL23
3415	LOCUS_008667-RA	Mba03_g16850.1	47	5	52	48	6	8	3	0.999988	1>2	3.64688e-07	0.00201652	Scopoletin glucosyltransferase
11840	LOCUS_024343-RA	Mba09_g12420.1	47	5	52	48	6	8	3	0.999988	1>2	3.66817e-07	0.00202865	DNA repair protein XRCC3
4361	LOCUS_021208-RA	Mba04_g15630.1	39	4	43	40	5	8	3	0.999911	1>2	2.95328e-06	0.0174015	putative polyamine oxidase 5
2585	LOCUS_015164-RA	Mba02_g22310.1	31	3	34	32	4	8	3	0.999516	1>2	1.80578e-05	0.108575	hypothetical protein
2948	LOCUS_024257-RA	Mba03_g06670.1	31	3	34	32	4	8	3	0.999516	1>2	1.81309e-05	0.109006	Cyclin-D3-1
5660	LOCUS_006333-RA	Mba05_g05580.1	31	3	34	32	4	8	3	0.999516	1>2	1.8204e-05	0.109437	Copper-transporting ATPase HMA5
1053	LOCUS_011701-RA	Mba01_g20540.1	23	2	25	24	3	8	3	0.997356	1>2	0.000111916	0.535312	E3 ubiquitin-protein ligase Hakai
5632	LOCUS_024702-RA	Mba05_g04980.1	23	2	25	24	3	8	3	0.997356	1>2	0.000112286	0.536541	hypothetical protein
6282	LOCUS_001540-RA	Mba05_g19860.1	23	2	25	24	3	8	3	0.997356	1>2	0.000112656	0.537766	RING-H2 finger protein ATL29
7628	LOCUS_002125-RA	Mba06_g18970.1	23	2	25	24	3	8	3	0.997356	1>2	0.000113025	0.538988	Protein DETOXIFICATION 54
10773	LOCUS_010727-RA	Mba08_g23980.1	23	2	25	24	3	8	3	0.997356	1>2	0.000113395	0.540207	putative polygalacturonase
12066	LOCUS_000271-RA	Mba09_g17580.1	23	2	25	24	3	8	3	0.997356	1>2	0.000113764	0.541423	IRK-interacting protein
6235	LOCUS_019374-RA	Mba05_g18700.1	454	56	510	455	57	7.98246	2.99683	1	1>2	0	0	Transcription factor ICE1
13313	LOCUS_010038-RA	Mba10_g18330.1	118	14	132	119	15	7.93333	2.98793	1	1>2	8.22426e-16	2.79954e-12	Coleoptile phototropism protein 1
740	LOCUS_000596-RA	Mba01_g14380.1	1468	185	1653	1469	186	7.89785	2.98146	1	1>2	0	0	Lysine-specific demethylase JMJ703
8947	LOCUS_011119-RA	Mba07_g10930.1	141	17	158	142	18	7.88889	2.97982	1	1>2	0	0	Mechanosensitive ion channel protein 10
7649	LOCUS_006647-RA	Mba06_g19350.1	337	42	379	338	43	7.86047	2.97461	1	1>2	0	0	hypothetical protein
11379	LOCUS_014206-RA	Mba09_g02730.1	1740	221	1961	1741	222	7.84234	2.97128	1	1>2	0	0	Receptor-like protein kinase THESEUS 1
3481	LOCUS_014121-RA	Mba03_g18400.1	727	92	819	728	93	7.82796	2.96864	1	1>2	0	0	UDP-glucuronate:xylan alpha-glucuronosyltransferase 1
10222	LOCUS_011852-RA	Mba08_g11670.1	218	27	245	219	28	7.82143	2.96743	1	1>2	0	0	Transcription factor bHLH70
5325	LOCUS_005113-RA	Mba04_g38000.1	85	10	95	86	11	7.81818	2.96683	1	1>2	1.47078e-11	6.14784e-08	Protein downstream neighbor of Son
9666	LOCUS_012277-RA	Mba07_g25780.1	194	24	218	195	25	7.8	2.96347	1	1>2	0	0	Cyclin-D3-1
3408	LOCUS_003538-RA	Mba03_g16760.1	155	19	174	156	20	7.8	2.96347	1	1>2	0	0	DnaJ subfamily B member 4
11657	LOCUS_001032-RA	Mba09_g08530.1	69	8	77	70	9	7.77778	2.95936	1	1>2	1.19884e-09	5.62734e-06	Mitotic checkpoint protein BUB3.3
3766	LOCUS_030930-RA	Mba04_g01690.1	310	39	349	311	40	7.775	2.95884	1	1>2	0	0	UPF0481 protein At3g47200
10025	LOCUS_003224-RA	Mba08_g06990.1	271	34	305	272	35	7.77143	2.95818	1	1>2	0	0	Growth-regulating factor 4
9319	LOCUS_012917-RA	Mba07_g18700.1	799	102	901	800	103	7.76699	2.95736	1	1>2	0	0	RNA-dependent RNA polymerase 1
1778	LOCUS_026947-RA	Mba02_g04440.1	255	32	287	256	33	7.75758	2.95561	1	1>2	0	0	Rho GTPase-activating protein 2
14790	LOCUS_015456-RA	Mba11_g22690.1	2047	264	2311	2048	265	7.7283	2.95015	1	1>2	0	0	ATP-citrate synthase alpha chain protein 2
2768	LOCUS_020102-RA	Mba03_g02560.1	84	10	94	85	11	7.72727	2.94996	1	1>2	2.38927e-11	1.01138e-07	putative cysteine desulfurase
10702	LOCUS_020342-RA	Mba08_g22340.1	53	6	59	54	7	7.71429	2.94753	0.999996	1>2	1.12127e-07	0.000597909	Protein NETWORKED 3A
5187	LOCUS_009717-RA	Mba04_g35010.1	914	118	1032	915	119	7.68908	2.94281	1	1>2	0	0	Expansin-A9
2642	LOCUS_016279-RA	Mba02_g23450.1	91	11	102	92	12	7.66667	2.9386	1	1>2	3.98018e-12	1.61118e-08	Fruit protein pKIWI502
1428	LOCUS_008415-RA	Mba01_g28660.1	22	2	24	23	3	7.66667	2.9386	0.995729	1>2	0.000198164	0.751953	Cullin-1
4565	LOCUS_022662-RA	Mba04_g20980.1	22	2	24	23	3	7.66667	2.9386	0.995729	1>2	0.000198743	0.753012	Zinc finger protein ZAT9
6507	LOCUS_031843-RA	Mba05_g24880.1	22	2	24	23	3	7.66667	2.9386	0.995729	1>2	0.000199323	0.754067	E3 ubiquitin-protein ligase ATL6
7710	LOCUS_027665-RA	Mba06_g20600.1	22	2	24	23	3	7.66667	2.9386	0.995729	1>2	0.000199902	0.755117	Pyrrolidone-carboxylate peptidase
10945	LOCUS_001875-RA	Mba08_g27650.1	22	2	24	23	3	7.66667	2.9386	0.995729	1>2	0.000200481	0.756163	putative purine permease 4
11354	LOCUS_000947-RA	Mba09_g02280.1	22	2	24	23	3	7.66667	2.9386	0.995729	1>2	0.00020106	0.757205	Protein SHORT-ROOT
14071	LOCUS_031193-RA	Mba11_g06750.1	22	2	24	23	3	7.66667	2.9386	0.995729	1>2	0.000201639	0.758242	Glycosyltransferase family 92 protein At1g27200
2771	LOCUS_027888-RA	Mba03_g02620.1	267	34	301	268	35	7.65714	2.93681	1	1>2	0	0	DNA polymerase delta catalytic subunit
13194	LOCUS_004358-RA	Mba10_g15450.1	143	18	161	144	19	7.57895	2.922	1	1>2	0	0	Subtilisin-like protease SBT1.8
8762	LOCUS_005608-RA	Mba07_g06530.1	52	6	58	53	7	7.57143	2.92057	0.999994	1>2	1.72719e-07	0.000933283	Probably inactive leucine-rich repeat receptor-like protein kinase IMK2
11239	LOCUS_029767-RA	Mba08_g33630.1	52	6	58	53	7	7.57143	2.92057	0.999994	1>2	1.73726e-07	0.000938899	Transcription factor bHLH93
14697	LOCUS_019940-RA	Mba11_g20580.1	67	8	75	68	9	7.55556	2.91754	1	1>2	3.13415e-09	1.50532e-05	Flavanone 3-dioxygenase 3
13836	LOCUS_022165-RA	Mba11_g01760.1	97	12	109	98	13	7.53846	2.91427	1	1>2	1.00218e-12	3.92251e-09	ABC transporter G family member 28
4394	LOCUS_012966-RA	Mba04_g16740.1	142	18	160	143	19	7.52632	2.91194	1	1>2	0	0	hypothetical protein
11373	LOCUS_011907-RA	Mba09_g02620.1	74	9	83	75	10	7.5	2.90689	1	1>2	5.14548e-10	2.36229e-06	hypothetical protein
13222	LOCUS_005234-RA	Mba10_g16380.1	44	5	49	45	6	7.5	2.90689	0.999953	1>2	1.60377e-06	0.00929063	putative calcium-binding protein CML46
5890	LOCUS_008197-RA	Mba05_g10440.1	66	8	74	67	9	7.44444	2.89616	1	1>2	4.99413e-09	2.42762e-05	Protein YIPF5
8728	LOCUS_001066-RA	Mba07_g05670.1	66	8	74	67	9	7.44444	2.89616	1	1>2	5.03233e-09	2.44669e-05	U-box domain-containing protein 13
4605	LOCUS_017282-RA	Mba04_g22010.1	118	15	133	119	16	7.4375	2.89482	1	1>2	3.8152e-15	1.33227e-11	Pentatricopeptide repeat-containing protein At2g26790, mitochondrial
1462	LOCUS_009754-RA	Mba01_g29340.1	4734	636	5370	4735	637	7.43328	2.894	1	1>2	0	0	Acidic endochitinase
9118	LOCUS_008776-RA	Mba07_g14410.1	51	6	57	52	7	7.42857	2.89308	0.999991	1>2	2.74707e-07	0.00150619	Protein SMAX1-LIKE 4
4213	LOCUS_000011-RA	Mba04_g12200.1	1111	149	1260	1112	150	7.41333	2.89012	1	1>2	0	0	Squamosa promoter-binding-like protein 12
7744	LOCUS_026177-RA	Mba06_g21440.1	288	38	326	289	39	7.41026	2.88952	1	1>2	0	0	Mitotic spindle checkpoint protein MAD2
12434	LOCUS_020869-RA	Mba09_g26800.1	784	105	889	785	106	7.40566	2.88863	1	1>2	0	0	Putative lysine-specific demethylase JMJ16
3435	LOCUS_013615-RA	Mba03_g17360.1	36	4	40	37	5	7.4	2.88753	0.99967	1>2	1.20413e-05	0.0726467	putative WRKY transcription factor 41
9316	LOCUS_013182-RA	Mba07_g18670.1	36	4	40	37	5	7.4	2.88753	0.99967	1>2	1.2092e-05	0.0729528	Putative clathrin assembly protein At1g25240
14592	LOCUS_000723-RA	Mba11_g18400.1	36	4	40	37	5	7.4	2.88753	0.99967	1>2	1.21428e-05	0.0732588	FHA domain-containing protein At4g14490
10283	LOCUS_006776-RA	Mba08_g13150.1	154	20	174	155	21	7.38095	2.88381	1	1>2	0	0	Cytokinin dehydrogenase 3
3483	LOCUS_009583-RA	Mba03_g18490.1	1670	226	1896	1671	227	7.36123	2.87995	1	1>2	0	0	Carboxyvinyl-carboxyphosphonate phosphorylmutase, chloroplastic
7763	LOCUS_025432-RA	Mba06_g21840.1	359	48	407	360	49	7.34694	2.87714	1	1>2	0	0	U3 small nucleolar RNA-associated protein 18
12927	LOCUS_011573-RA	Mba10_g10230.1	87	11	98	88	12	7.33333	2.87447	1	1>2	2.34664e-11	9.92862e-08	hypothetical protein
1004	LOCUS_018135-RA	Mba01_g19480.1	65	8	73	66	9	7.33333	2.87447	1	1>2	8.12955e-09	4.00454e-05	Mitotic spindle checkpoint protein BUBR1
1366	LOCUS_004659-RA	Mba01_g27550.1	21	2	23	22	3	7.33333	2.87447	0.993112	1>2	0.000326806	0.905273	LysM domain receptor-like kinase 3
4165	LOCUS_020738-RA	Mba04_g10970.1	21	2	23	22	3	7.33333	2.87447	0.993112	1>2	0.000327718	0.905926	Chromatin remodeling protein EBS
7964	LOCUS_000843-RA	Mba06_g26560.1	21	2	23	22	3	7.33333	2.87447	0.993112	1>2	0.000328629	0.906574	Alpha-(1,4)-fucosyltransferase
10763	LOCUS_021946-RA	Mba08_g23700.1	21	2	23	22	3	7.33333	2.87447	0.993112	1>2	0.00032954	0.907217	AT-hook motif nuclear-localized protein 17
4711	LOCUS_011715-RA	Mba04_g24220.1	123	16	139	124	17	7.29412	2.86673	1	1>2	1.3048e-15	4.47287e-12	Transcription repressor OFP6
11253	LOCUS_021080-RA	Mba08_g34020.1	721	98	819	722	99	7.29293	2.8665	1	1>2	0	0	GDP-mannose transporter GONST1
11992	LOCUS_006797-RA	Mba09_g15720.1	79	10	89	80	11	7.27273	2.8625	1	1>2	2.22834e-10	1.00141e-06	putative isomerase BH0283
2944	LOCUS_020955-RA	Mba03_g06610.1	108	14	122	109	15	7.26667	2.86129	1	1>2	8.25797e-14	3.06123e-10	E3 ubiquitin-protein ligase ATL6
1361	LOCUS_015190-RA	Mba01_g27390.1	195	26	221	196	27	7.25926	2.85982	1	1>2	0	0	Protein UXT
9750	LOCUS_015974-RA	Mba08_g00490.1	1204	165	1369	1205	166	7.25904	2.85978	1	1>2	0	0	Retinoblastoma-related protein
10307	LOCUS_010464-RA	Mba08_g13550.1	173	23	196	174	24	7.25	2.85798	1	1>2	0	0	Cyclin-B2-2
9305	LOCUS_006709-RA	Mba07_g18520.1	28	3	31	29	4	7.25	2.85798	0.998178	1>2	6.97886e-05	0.373929	putative galacturonosyltransferase-like 9
930	LOCUS_020854-RA	Mba01_g17710.1	238	32	270	239	33	7.24242	2.85647	1	1>2	0	0	GTP-binding nuclear protein Ran-3
1646	LOCUS_014908-RA	Mba02_g01590.1	665	91	756	666	92	7.23913	2.85582	1	1>2	0	0	Protein GRAVITROPIC IN THE LIGHT 1
11426	LOCUS_006964-RA	Mba09_g03500.1	151	20	171	152	21	7.2381	2.85561	1	1>2	0	0	Rop guanine nucleotide exchange factor 5
10340	LOCUS_021620-RA	Mba08_g14160.1	324	44	368	325	45	7.22222	2.85244	1	1>2	0	0	hypothetical protein
10779	LOCUS_012934-RA	Mba08_g24070.1	5244	726	5970	5245	727	7.21458	2.85092	1	1>2	0	0	17. class III heat shock protein
4622	LOCUS_005889-RA	Mba04_g22330.1	71	9	80	72	10	7.2	2.848	1	1>2	1.78215e-09	8.44201e-06	Uncharacterized protein At1g65710
6177	LOCUS_016603-RA	Mba05_g16860.1	71	9	80	72	10	7.2	2.848	1	1>2	1.79875e-09	8.52246e-06	NDR1/HIN1-like protein 2
4132	LOCUS_024371-RA	Mba04_g10000.1	35	4	39	36	5	7.2	2.848	0.999493	1>2	1.91081e-05	0.114752	UDP-glycosyltransferase 88B1
13680	LOCUS_002945-RA	Mba10_g25580.1	380	52	432	381	53	7.18868	2.84573	1	1>2	0	0	Universal stress protein A-like protein
1362	LOCUS_020365-RA	Mba01_g27410.1	694	96	790	695	97	7.16495	2.84096	1	1>2	0	0	Signal peptide peptidase 1
4163	LOCUS_005919-RA	Mba04_g10780.1	185	25	210	186	26	7.15385	2.83872	1	1>2	0	0	Ribonuclease P protein subunit p25
10317	LOCUS_007917-RA	Mba08_g13670.1	149	20	169	150	21	7.14286	2.8365	1	1>2	0	0	Mechanosensitive ion channel protein 6
11917	LOCUS_001220-RA	Mba09_g14350.1	49	6	55	50	7	7.14286	2.8365	0.999979	1>2	6.60193e-07	0.00371724	Homeobox-leucine zipper protein HOX27
2303	LOCUS_000239-RA	Mba02_g15790.1	106	14	120	107	15	7.13333	2.83458	1	1>2	2.23591e-13	8.4562e-10	Homeobox-leucine zipper protein ROC8
5231	LOCUS_010149-RA	Mba04_g36000.1	120	16	136	121	17	7.11765	2.8314	1	1>2	6.23488e-15	2.19842e-11	Heat stress transcription factor B-2a
7271	LOCUS_014436-RA	Mba06_g11310.1	120	16	136	121	17	7.11765	2.8314	1	1>2	6.32125e-15	2.22951e-11	Transcription factor MYB88
6709	LOCUS_021298-RA	Mba05_g29720.1	369	51	420	370	52	7.11538	2.83094	1	1>2	0	0	hypothetical protein
6467	LOCUS_023861-RA	Mba05_g24040.1	63	8	71	64	9	7.11111	2.83007	0.999999	1>2	1.94211e-08	9.81107e-05	hypothetical protein
8454	LOCUS_010640-RA	Mba06_g37060.1	1541	216	1757	1542	217	7.10599	2.82904	1	1>2	0	0	Pyrophosphate-energized vacuolar membrane proton pump
13575	LOCUS_027432-RA	Mba10_g23520.1	70	9	79	71	10	7.1	2.82782	1	1>2	3.1844e-09	1.53009e-05	Beta-glucuronosyltransferase GlcAT14B
150	LOCUS_010674-RA	Mba01_g02120.1	1760	248	2008	1761	249	7.07229	2.82218	1	1>2	0	0	Formin-like protein 5
1625	LOCUS_004544-RA	Mba02_g00840.1	98	13	111	99	14	7.07143	2.822	1	1>2	2.29331e-12	9.16176e-09	Aspartyl protease AED3
13473	LOCUS_022585-RA	Mba10_g21560.1	98	13	111	99	14	7.07143	2.822	1	1>2	2.31762e-12	9.26122e-09	Protein EXORDIUM
8586	LOCUS_004699-RA	Mba07_g02610.1	699	98	797	700	99	7.07071	2.82185	1	1>2	0	0	putative xyloglucan endotransglucosylase/hydrolase protein B
10135	LOCUS_016002-RA	Mba08_g09440.1	126	17	143	127	18	7.05556	2.81876	1	1>2	1.3548e-15	4.64695e-12	Autophagy-related protein 18a
7672	LOCUS_020175-RA	Mba06_g19890.1	521	73	594	522	74	7.05405	2.81845	1	1>2	0	0	Peroxisomal (S)-2-hydroxy-acid oxidase
1228	LOCUS_014858-RA	Mba01_g24420.1	133	18	151	134	19	7.05263	2.81816	1	1>2	2.53537e-16	8.47322e-13	Homeobox-leucine zipper protein HOX13
14620	LOCUS_013519-RA	Mba11_g18960.1	5562	789	6351	5563	790	7.04177	2.81594	1	1>2	0	0	CLIP-associated protein
3256	LOCUS_014466-RA	Mba03_g13190.1	1088	154	1242	1089	155	7.02581	2.81266	1	1>2	0	0	Calcium-transporting ATPase 5, plasma membrane-type
3136	LOCUS_020711-RA	Mba03_g10220.1	673	95	768	674	96	7.02083	2.81164	1	1>2	0	0	Kinesin-like protein KIN-14F
9204	LOCUS_016259-RA	Mba07_g16510.1	601	85	686	602	86	7	2.80735	1	1>2	0	0	Putative germin-like protein 2-1
3219	LOCUS_017216-RA	Mba03_g12320.1	111	15	126	112	16	7	2.80735	1	1>2	7.79515e-14	2.88654e-10	Chromoplast-specific carotenoid-associated protein C1, chromoplastic
9260	LOCUS_022939-RA	Mba07_g17540.1	62	8	70	63	9	7	2.80735	0.999999	1>2	3.16637e-08	0.000162359	hypothetical protein
11832	LOCUS_001605-RA	Mba09_g12260.1	48	6	54	49	7	7	2.80735	0.999967	1>2	1.11028e-06	0.00635833	UDP-glucuronate 4-epimerase 1
12409	LOCUS_006008-RA	Mba09_g26010.1	34	4	38	35	5	7	2.80735	0.999223	1>2	2.94646e-05	0.173964	putative CCR4-associated factor 1 11
1273	LOCUS_023017-RA	Mba01_g25530.1	27	3	30	28	4	7	2.80735	0.997172	1>2	0.000122931	0.570632	Cyclin-D2-1
12166	LOCUS_011486-RA	Mba09_g19690.1	27	3	30	28	4	7	2.80735	0.997172	1>2	0.000123325	0.571847	F-box protein At1g47056
4087	LOCUS_027617-RA	Mba04_g09100.1	20	2	22	21	3	7	2.80735	0.988933	1>2	0.000520822	0.978646	Transcription factor MYB44
6691	LOCUS_016586-RA	Mba05_g29310.1	20	2	22	21	3	7	2.80735	0.988933	1>2	0.000522253	0.978883	Aquaporin SIP2-1
6924	LOCUS_005692-RA	Mba06_g03370.1	20	2	22	21	3	7	2.80735	0.988933	1>2	0.000523685	0.979116	Zinc finger protein 1
8429	LOCUS_012016-RA	Mba06_g36460.1	20	2	22	21	3	7	2.80735	0.988933	1>2	0.000525116	0.979348	Putative disease resistance protein RGA1
9649	LOCUS_012648-RA	Mba07_g25380.1	20	2	22	21	3	7	2.80735	0.988933	1>2	0.000526547	0.979576	UDP-glycosyltransferase 73C5
10343	LOCUS_014916-RA	Mba08_g14230.1	20	2	22	21	3	7	2.80735	0.988933	1>2	0.000527977	0.979802	hypothetical protein
11974	LOCUS_007995-RA	Mba09_g15390.1	20	2	22	21	3	7	2.80735	0.988933	1>2	0.000529407	0.980026	Protein LATERAL ROOT PRIMORDIUM 1
12918	LOCUS_014283-RA	Mba10_g10060.1	20	2	22	21	3	7	2.80735	0.988933	1>2	0.000530837	0.980247	Homologous-pairing protein 2
13519	LOCUS_016980-RA	Mba10_g22440.1	20	2	22	21	3	7	2.80735	0.988933	1>2	0.000532266	0.980465	Non-specific lipid-transfer protein-like protein At5g64080
10043	LOCUS_013596-RA	Mba08_g07380.1	341	48	389	342	49	6.97959	2.80314	1	1>2	0	0	DNA mismatch repair protein MSH4
11686	LOCUS_026658-RA	Mba09_g09240.1	382	54	436	383	55	6.96364	2.79984	1	1>2	0	0	Zinc transport protein ZntB
13411	LOCUS_008039-RA	Mba10_g20180.1	180	25	205	181	26	6.96154	2.79941	1	1>2	0	0	Uncharacterized protein YKR070W
11106	LOCUS_025848-RA	Mba08_g30740.1	166	23	189	167	24	6.95833	2.79874	1	1>2	0	0	Disease resistance protein RPM1
261	LOCUS_005035-RA	Mba01_g04540.1	326	46	372	327	47	6.95745	2.79856	1	1>2	0	0	UMP-CMP kinase 4
10667	LOCUS_004238-RA	Mba08_g21680.1	513	73	586	514	74	6.94595	2.79617	1	1>2	0	0	WEB family protein At2g38370
8691	LOCUS_016262-RA	Mba07_g04870.1	1123	161	1284	1124	162	6.93827	2.79458	1	1>2	0	0	NADPH--cytochrome P450 reductase
4404	LOCUS_009206-RA	Mba04_g17100.1	456	65	521	457	66	6.92424	2.79166	1	1>2	0	0	Transcription factor bHLH49
2065	LOCUS_006654-RA	Mba02_g10730.1	172	24	196	173	25	6.92	2.79077	1	1>2	0	0	UPF0678 fatty acid-binding protein-like protein At1g79260
10287	LOCUS_029149-RA	Mba08_g13200.1	199	28	227	200	29	6.89655	2.78588	1	1>2	0	0	RAN GTPase-activating protein 1
3954	LOCUS_000749-RA	Mba04_g05780.1	130	18	148	131	19	6.89474	2.7855	1	1>2	8.86615e-16	3.02158e-12	Trihelix transcription factor ASIL2
4093	LOCUS_000815-RA	Mba04_g09210.1	61	8	69	62	9	6.88889	2.78427	0.999998	1>2	4.79244e-08	0.000248793	putative sarcosine oxidase
8458	LOCUS_009056-RA	Mba06_g37110.1	109	15	124	110	16	6.875	2.78136	1	1>2	2.15578e-13	8.14671e-10	hypothetical protein
8455	LOCUS_017519-RA	Mba06_g37060.1	1489	216	1705	1490	217	6.86636	2.77955	1	1>2	0	0	Pyrophosphate-energized vacuolar membrane proton pump
3684	LOCUS_018146-RA	Mba03_g22620.1	459	66	525	460	67	6.86567	2.7794	1	1>2	0	0	RNA-binding protein Musashi 1
6013	LOCUS_018461-RA	Mba05_g13180.1	81	11	92	82	12	6.83333	2.77259	1	1>2	3.05545e-10	1.38442e-06	Putative leucine-rich repeat receptor-like serine/threonine-protein kinase At2g24130
12266	LOCUS_024270-RA	Mba09_g22690.1	74	10	84	75	11	6.81818	2.76939	1	1>2	1.71637e-09	8.12354e-06	hypothetical protein
3712	LOCUS_011130-RA	Mba04_g00490.1	441	64	505	442	65	6.8	2.76553	1	1>2	0	0	PH, RCC1 and FYVE domains-containing protein 1
5967	LOCUS_005745-RA	Mba05_g12040.1	33	4	37	34	5	6.8	2.76553	0.998816	1>2	4.47896e-05	0.255625	hypothetical protein
14363	LOCUS_006207-RA	Mba11_g13570.1	33	4	37	34	5	6.8	2.76553	0.998816	1>2	4.49625e-05	0.256506	Auxin-responsive protein SAUR71
8851	LOCUS_007043-RA	Mba07_g08270.1	576	84	660	577	85	6.78824	2.76304	1	1>2	0	0	Far upstream element-binding protein 2
13007	LOCUS_011975-RA	Mba10_g11960.1	960	141	1101	961	142	6.76761	2.75865	1	1>2	0	0	60S ribosomal protein L36-2
10390	LOCUS_022414-RA	Mba08_g15470.1	53	7	60	54	8	6.75	2.75489	0.999986	1>2	4.37209e-07	0.00243099	putative leucine-rich repeat receptor-like protein kinase At5g49770
5654	LOCUS_029948-RA	Mba05_g05380.1	26	3	29	27	4	6.75	2.75489	0.995614	1>2	0.00020989	0.772572	Ethylene-responsive transcription factor ERF105
5943	LOCUS_004445-RA	Mba05_g11440.1	26	3	29	27	4	6.75	2.75489	0.995614	1>2	0.000210483	0.77357	putative LRR receptor-like serine/threonine-protein kinase At1g14390
14738	LOCUS_019903-RA	Mba11_g21450.1	26	3	29	27	4	6.75	2.75489	0.995614	1>2	0.000211075	0.774563	hypothetical protein
7983	LOCUS_027062-RA	Mba06_g27050.1	100	14	114	101	15	6.73333	2.75132	1	1>2	3.46425e-12	1.39748e-08	Periodic tryptophan protein 2
6387	LOCUS_003515-RA	Mba05_g22290.1	73	10	83	74	11	6.72727	2.75002	1	1>2	2.93676e-09	1.40816e-05	B3 domain-containing protein Os03g0120900
361	LOCUS_016433-RA	Mba01_g06240.1	93	13	106	94	14	6.71429	2.74723	1	1>2	2.1203e-11	8.94767e-08	Serine/threonine-protein kinase TOUSLED
14682	LOCUS_016499-RA	Mba11_g20170.1	46	6	52	47	7	6.71429	2.74723	0.999921	1>2	2.63629e-06	0.0154886	Glucan endo-1,3-beta-glucosidase 10
3989	LOCUS_004999-RA	Mba04_g06410.1	180	26	206	181	27	6.7037	2.74496	1	1>2	0	0	AP-3 complex subunit delta
10336	LOCUS_026626-RA	Mba08_g14080.1	153	22	175	154	23	6.69565	2.74322	1	1>2	0	0	hypothetical protein
8332	LOCUS_028210-RA	Mba06_g34690.1	500	74	574	501	75	6.68	2.73985	1	1>2	0	0	18. class I heat shock protein
6319	LOCUS_008503-RA	Mba05_g20540.1	286	42	328	287	43	6.67442	2.73864	1	1>2	0	0	60S ribosomal protein L8
3837	LOCUS_017973-RA	Mba04_g03290.1	19	2	21	20	3	6.66667	2.73697	0.982328	1>2	0.000895488	0.998905	Zinc finger protein ZAT4
4646	LOCUS_023339-RA	Mba04_g22890.1	19	2	21	20	3	6.66667	2.73697	0.982328	1>2	0.000897702	0.998925	Cold shock domain-containing protein 3
7609	LOCUS_021023-RA	Mba06_g18680.1	19	2	21	20	3	6.66667	2.73697	0.982328	1>2	0.000899915	0.998944	Fructokinase-2
8172	LOCUS_016617-RA	Mba06_g31310.1	19	2	21	20	3	6.66667	2.73697	0.982328	1>2	0.000902128	0.998962	Transcription factor ILI5
12453	LOCUS_024139-RA	Mba09_g27170.1	19	2	21	20	3	6.66667	2.73697	0.982328	1>2	0.00090434	0.998981	hypothetical protein
13034	LOCUS_023175-RA	Mba10_g12420.1	19	2	21	20	3	6.66667	2.73697	0.982328	1>2	0.000906551	0.998999	Dehydration-responsive element-binding protein 3
10363	LOCUS_011985-RA	Mba08_g14660.1	492	73	565	493	74	6.66216	2.73599	1	1>2	0	0	Charged multivesicular body protein 7
5630	LOCUS_012984-RA	Mba05_g04950.1	385	57	442	386	58	6.65517	2.73448	1	1>2	0	0	60S ribosomal protein L21-1
9698	LOCUS_019149-RA	Mba07_g26520.1	72	10	82	73	11	6.63636	2.73039	1	1>2	4.73344e-09	2.29759e-05	putative LRR receptor-like serine/threonine-protein kinase At2g16250
6656	LOCUS_004612-RA	Mba05_g28390.1	52	7	59	53	8	6.625	2.72792	0.999978	1>2	6.71235e-07	0.00378131	Protein CHUP1, chloroplastic
8114	LOCUS_012542-RA	Mba06_g30320.1	52	7	59	53	8	6.625	2.72792	0.999978	1>2	6.74936e-07	0.00380279	Galactan beta-1,4-galactosyltransferase GALS2
7899	LOCUS_007888-RA	Mba06_g25080.1	1548	233	1781	1549	234	6.61966	2.72676	1	1>2	0	0	Protein NETWORKED 1A
6786	LOCUS_004596-RA	Mba06_g00100.1	620	93	713	621	94	6.60638	2.72386	1	1>2	0	0	Serine incorporator 3
4597	LOCUS_027087-RA	Mba04_g21780.1	32	4	36	33	5	6.6	2.72247	0.9982	1>2	6.87515e-05	0.369382	E3 ubiquitin-protein ligase ATL4
8050	LOCUS_016678-RA	Mba06_g28710.1	32	4	36	33	5	6.6	2.72247	0.9982	1>2	6.90097e-05	0.370517	Uncharacterized protein At5g48480
8580	LOCUS_005009-RA	Mba07_g02500.1	32	4	36	33	5	6.6	2.72247	0.9982	1>2	6.92679e-05	0.37165	Protein MIZU-KUSSEI 1
8628	LOCUS_004645-RA	Mba07_g03480.1	968	146	1114	969	147	6.59184	2.72068	1	1>2	0	0	putative protein S-acyltransferase 19
14518	LOCUS_019493-RA	Mba11_g17120.1	1554	235	1789	1555	236	6.58898	2.72006	1	1>2	0	0	Leucine--tRNA ligase, cytoplasmic
10103	LOCUS_013029-RA	Mba08_g08800.1	45	6	51	46	7	6.57143	2.71621	0.999879	1>2	4.36013e-06	0.0259286	Auxin efflux carrier component 1a
773	LOCUS_002271-RA	Mba01_g14870.1	117	17	134	118	18	6.55556	2.71272	1	1>2	7.36456e-14	2.72415e-10	Hexokinase-3
420	LOCUS_005098-RA	Mba01_g07250.1	359	54	413	360	55	6.54545	2.71049	1	1>2	0	0	Intermediate cleaving peptidase 55, mitochondrial
324	LOCUS_000218-RA	Mba01_g05700.1	287	43	330	288	44	6.54545	2.71049	1	1>2	0	0	Sucrose transport protein SUT2
3414	LOCUS_008668-RA	Mba03_g16840.1	71	10	81	72	11	6.54545	2.71049	1	1>2	7.61858e-09	3.74599e-05	Scopoletin glucosyltransferase
4618	LOCUS_005885-RA	Mba04_g22270.1	705	107	812	706	108	6.53704	2.70864	1	1>2	0	0	WD repeat-containing protein 44
7665	LOCUS_004652-RA	Mba06_g19750.1	338	51	389	339	52	6.51923	2.7047	1	1>2	0	0	Ribonucleoside-diphosphate reductase large subunit
12667	LOCUS_016844-RA	Mba10_g05330.1	90	13	103	91	14	6.5	2.70044	1	1>2	7.89561e-11	3.45196e-07	hypothetical protein
6115	LOCUS_027251-RA	Mba05_g15280.1	64	9	73	65	10	6.5	2.70044	0.999998	1>2	4.63956e-08	0.000240625	Probably inactive receptor-like protein kinase At2g46850
2502	LOCUS_018489-RA	Mba02_g20120.1	25	3	28	26	4	6.5	2.70044	0.993203	1>2	0.000324988	0.903958	hypothetical protein
288	LOCUS_026895-RA	Mba01_g05070.1	303	46	349	304	47	6.46809	2.69334	1	1>2	0	0	IST1-like protein
2256	LOCUS_014173-RA	Mba02_g14750.1	83	12	95	84	13	6.46154	2.69188	1	1>2	4.21493e-10	1.92538e-06	Ankyrin repeat domain-containing protein 13C
3162	LOCUS_017932-RA	Mba03_g11020.1	70	10	80	71	11	6.45455	2.69032	1	1>2	1.18063e-08	5.87816e-05	Mitotic spindle checkpoint protein BUBR1
12739	LOCUS_011078-RA	Mba10_g06730.1	1657	256	1913	1658	257	6.45136	2.6896	1	1>2	0	0	Eyes absent
10682	LOCUS_024627-RA	Mba08_g21880.1	824	127	951	825	128	6.44531	2.68825	1	1>2	0	0	Kinesin-like protein KIN-14T
5927	LOCUS_000165-RA	Mba05_g11040.1	1056	163	1219	1057	164	6.44512	2.68821	1	1>2	0	0	Putative E3 ubiquitin-protein ligase UBR7
11466	LOCUS_018586-RA	Mba09_g04160.1	405	62	467	406	63	6.44444	2.68806	1	1>2	0	0	LIMR family protein At5g01460
10901	LOCUS_004663-RA	Mba08_g26840.1	160	24	184	161	25	6.44	2.68706	1	1>2	0	0	Growth-regulating factor 6
9144	LOCUS_023334-RA	Mba07_g14940.1	9670	1501	11171	9671	1502	6.43875	2.68678	1	1>2	0	0	Protein CELLULOSE SYNTHASE INTERACTIVE 1
12963	LOCUS_019164-RA	Mba10_g11000.1	411	63	474	412	64	6.4375	2.6865	1	1>2	0	0	Tyrosyl-DNA phosphodiesterase 1
5719	LOCUS_003811-RA	Mba05_g06890.1	147	22	169	148	23	6.43478	2.68589	1	1>2	1.01414e-16	3.33955e-13	hypothetical protein
7525	LOCUS_027510-RA	Mba06_g16580.1	89	13	102	90	14	6.42857	2.6845	1	1>2	1.15539e-10	5.10338e-07	Tubulin beta chain
1443	LOCUS_006397-RA	Mba01_g29000.1	44	6	50	45	7	6.42857	2.6845	0.999813	1>2	6.37656e-06	0.0382011	Transcription factor bHLH93
1659	LOCUS_020034-RA	Mba02_g01970.1	44	6	50	45	7	6.42857	2.6845	0.999813	1>2	6.40605e-06	0.0383805	Pentatricopeptide repeat-containing protein At4g21065
2301	LOCUS_000237-RA	Mba02_g15770.1	44	6	50	45	7	6.42857	2.6845	0.999813	1>2	6.43554e-06	0.0385599	Serine/threonine-protein kinase BRI1-like 2
7113	LOCUS_017586-RA	Mba06_g07660.1	44	6	50	45	7	6.42857	2.6845	0.999813	1>2	6.46502e-06	0.0387393	Phosphatidylinositol/phosphatidylcholine transfer protein SFH9
6186	LOCUS_005868-RA	Mba05_g17110.1	403	62	465	404	63	6.4127	2.68093	1	1>2	0	0	LRR receptor kinase BAK1
10151	LOCUS_014069-RA	Mba08_g09820.1	838	130	968	839	131	6.40458	2.6791	1	1>2	0	0	Kinesin-like protein KIN-14F
10133	LOCUS_015752-RA	Mba08_g09410.1	127	19	146	128	20	6.4	2.67807	1	1>2	1.26978e-14	4.54072e-11	Polyneuridine-aldehyde esterase
6379	LOCUS_004097-RA	Mba05_g22090.1	31	4	35	32	5	6.4	2.67807	0.997274	1>2	0.000116762	0.551172	Growth-regulating factor 10
7162	LOCUS_001500-RA	Mba06_g08870.1	31	4	35	32	5	6.4	2.67807	0.997274	1>2	0.000117142	0.552396	Cyclic nucleotide-gated ion channel 2
7320	LOCUS_012871-RA	Mba06_g12220.1	31	4	35	32	5	6.4	2.67807	0.997274	1>2	0.000117523	0.553616	Cation/calcium exchanger 4
7415	LOCUS_010359-RA	Mba06_g14230.1	31	4	35	32	5	6.4	2.67807	0.997274	1>2	0.000117903	0.554833	Transcription factor bHLH144
1891	LOCUS_012298-RA	Mba02_g07130.1	82	12	94	83	13	6.38462	2.6746	1	1>2	6.68294e-10	3.08885e-06	Cyclin-D3-2
3387	LOCUS_023780-RA	Mba03_g16160.1	350	54	404	351	55	6.38182	2.67397	1	1>2	0	0	Transcription factor bHLH25
10502	LOCUS_003836-RA	Mba08_g18320.1	88	13	101	89	14	6.35714	2.66838	1	1>2	1.80854e-10	8.08238e-07	Ras-related protein Rab11D
10131	LOCUS_015750-RA	Mba08_g09370.1	94	14	108	95	15	6.33333	2.66297	1	1>2	4.73682e-11	2.04204e-07	Nuclear transcription factor Y subunit B-5
1010	LOCUS_014879-RA	Mba01_g19590.1	18	2	20	19	3	6.33333	2.66297	0.97203	1>2	0.00145536	0.999989	hypothetical protein
1526	LOCUS_026517-RA	Mba01_g31370.1	18	2	20	19	3	6.33333	2.66297	0.97203	1>2	0.00145877	0.999989	Protein SHORT-ROOT 1
3652	LOCUS_011236-RA	Mba03_g21970.1	18	2	20	19	3	6.33333	2.66297	0.97203	1>2	0.00146218	0.99999	WRKY transcription factor WRKY71
4858	LOCUS_025448-RA	Mba04_g27260.1	18	2	20	19	3	6.33333	2.66297	0.97203	1>2	0.00146558	0.99999	Pyruvate dehydrogenase E1 component subunit alpha-1, mitochondrial
4859	LOCUS_012729-RA	Mba04_g27300.1	18	2	20	19	3	6.33333	2.66297	0.97203	1>2	0.00146899	0.99999	hypothetical protein
4904	LOCUS_017318-RA	Mba04_g28390.1	18	2	20	19	3	6.33333	2.66297	0.97203	1>2	0.00147239	0.99999	hypothetical protein
4964	LOCUS_014984-RA	Mba04_g29830.1	18	2	20	19	3	6.33333	2.66297	0.97203	1>2	0.00147579	0.999991	Protein PNS1
8722	LOCUS_022465-RA	Mba07_g05540.1	18	2	20	19	3	6.33333	2.66297	0.97203	1>2	0.00147919	0.999991	Protein SHI RELATED SEQUENCE 1
9487	LOCUS_016940-RA	Mba07_g22200.1	18	2	20	19	3	6.33333	2.66297	0.97203	1>2	0.0014826	0.999991	PRA1 family protein B4
11175	LOCUS_014565-RA	Mba08_g32190.1	18	2	20	19	3	6.33333	2.66297	0.97203	1>2	0.001486	0.999991	F-box protein At5g39450
11640	LOCUS_010422-RA	Mba09_g08180.1	18	2	20	19	3	6.33333	2.66297	0.97203	1>2	0.00148939	0.999992	Poly [ADP-ribose] polymerase 3
12372	LOCUS_002235-RA	Mba09_g25280.1	18	2	20	19	3	6.33333	2.66297	0.97203	1>2	0.00149279	0.999992	hypothetical protein
13900	LOCUS_019101-RA	Mba11_g03260.1	18	2	20	19	3	6.33333	2.66297	0.97203	1>2	0.00149619	0.999992	Cytochrome P450 89A2
8812	LOCUS_004389-RA	Mba07_g07410.1	100	15	115	101	16	6.3125	2.65821	1	1>2	1.08374e-11	4.49643e-08	hypothetical protein
5237	LOCUS_011898-RA	Mba04_g36160.1	163	25	188	164	26	6.30769	2.65711	1	1>2	0	0	GDSL esterase/lipase LTL1
9687	LOCUS_006441-RA	Mba07_g26250.1	408	64	472	409	65	6.29231	2.65359	1	1>2	0	0	DNA annealing helicase and endonuclease ZRANB3
7471	LOCUS_002026-RA	Mba06_g15440.1	288	45	333	289	46	6.28261	2.65136	1	1>2	0	0	Nuclear poly(A) polymerase 4
11300	LOCUS_013893-RA	Mba09_g01050.1	68	10	78	69	11	6.27273	2.64909	0.999999	1>2	2.97161e-08	0.000152076	GEM-like protein 5
2796	LOCUS_000676-RA	Mba03_g03280.1	24	3	27	25	4	6.25	2.64386	0.989483	1>2	0.000487276	0.972302	GDSL esterase/lipase At5g45920
8033	LOCUS_028079-RA	Mba06_g28160.1	24	3	27	25	4	6.25	2.64386	0.989483	1>2	0.000488642	0.972594	Scopoletin glucosyltransferase
2359	LOCUS_019788-RA	Mba02_g16740.1	554	88	642	555	89	6.23596	2.64061	1	1>2	0	0	Calcium-transporting ATPase 1, endoplasmic reticulum-type
10114	LOCUS_014228-RA	Mba08_g08970.1	1836	294	2130	1837	295	6.22712	2.63856	1	1>2	0	0	Aspartyl protease AED3
2601	LOCUS_018244-RA	Mba02_g22530.1	465	74	539	466	75	6.21333	2.63537	1	1>2	0	0	Beta-galactosidase 15
4227	LOCUS_018935-RA	Mba04_g12620.1	117	18	135	118	19	6.21053	2.63472	1	1>2	2.62966e-13	9.97955e-10	putative LRR receptor-like serine/threonine-protein kinase At4g37250
8452	LOCUS_008061-RA	Mba06_g37060.1	1345	216	1561	1346	217	6.20276	2.63291	1	1>2	0	0	Pyrophosphate-energized vacuolar membrane proton pump
5047	LOCUS_019187-RA	Mba04_g31880.1	30	4	34	31	5	6.2	2.63227	0.995886	1>2	0.000194178	0.744545	Metalloendoproteinase 1-MMP
14334	LOCUS_017816-RA	Mba11_g12980.1	73	11	84	74	12	6.16667	2.62449	1	1>2	1.11042e-08	5.51865e-05	3-phosphoinositide-dependent protein kinase 1
8969	LOCUS_010867-RA	Mba07_g11250.1	42	6	48	43	7	6.14286	2.61891	0.999565	1>2	1.66634e-05	0.100327	Cysteine-rich repeat secretory protein 60
3636	LOCUS_021232-RA	Mba03_g21610.1	91	14	105	92	15	6.13333	2.61667	1	1>2	1.59187e-10	7.09017e-07	LRR receptor-like serine/threonine-protein kinase
14171	LOCUS_003571-RA	Mba11_g09030.1	195	31	226	196	32	6.125	2.61471	1	1>2	0	0	putative catabolite repression protein creC
248	LOCUS_000738-RA	Mba01_g04110.1	807	131	938	808	132	6.12121	2.61382	1	1>2	0	0	putative membrane protein At1g16860
13511	LOCUS_012995-RA	Mba10_g22320.1	103	16	119	104	17	6.11765	2.61298	1	1>2	1.02224e-11	4.23512e-08	Mitogen-activated protein kinase kinase kinase 1
13053	LOCUS_009806-RA	Mba10_g12810.1	54	8	62	55	9	6.11111	2.61143	0.999968	1>2	1.08851e-06	0.0062297	Extra-large guanine nucleotide-binding protein 1
12594	LOCUS_012869-RA	Mba10_g03760.1	115	18	133	116	19	6.10526	2.61005	1	1>2	6.84983e-13	2.65705e-09	Protein GPR107
12415	LOCUS_028963-RA	Mba09_g26240.1	66	10	76	67	11	6.09091	2.60666	0.999998	1>2	6.82334e-08	0.000358093	Uncharacterized protein At4g04980
5640	LOCUS_005022-RA	Mba05_g05110.1	72	11	83	73	12	6.08333	2.60486	0.999999	1>2	1.63672e-08	8.22743e-05	Scarecrow-like protein 8
241	LOCUS_009157-RA	Mba01_g03930.1	78	12	90	79	13	6.07692	2.60334	1	1>2	3.42348e-09	1.64805e-05	Eukaryotic translation initiation factor isoform 4G-1
10475	LOCUS_003197-RA	Mba08_g17770.1	78	12	90	79	13	6.07692	2.60334	1	1>2	3.45253e-09	1.66238e-05	Piriformospora indica-insensitive protein 2
231	LOCUS_012438-RA	Mba01_g03680.1	102	16	118	103	17	6.05882	2.59904	1	1>2	1.57072e-11	6.57659e-08	Floral homeotic protein APETALA 2
5548	LOCUS_001231-RA	Mba05_g02980.1	1274	210	1484	1275	211	6.04265	2.59518	1	1>2	0	0	AUGMIN subunit 3
14239	LOCUS_027293-RA	Mba11_g10470.1	144	23	167	145	24	6.04167	2.59495	1	1>2	1.09003e-15	3.7268e-12	Putative MO25-like protein At5g47540
10556	LOCUS_020841-RA	Mba08_g19280.1	162	26	188	163	27	6.03704	2.59384	1	1>2	1.65705e-17	5.32907e-14	Protein RICE SALT SENSITIVE 3
10352	LOCUS_016362-RA	Mba08_g14420.1	343	56	399	344	57	6.03509	2.59337	1	1>2	0	0	hypothetical protein
9726	LOCUS_021231-RA	Mba07_g27000.1	389	64	453	390	65	6	2.58496	1	1>2	0	0	Zinc finger CCCH domain-containing protein 24
557	LOCUS_017690-RA	Mba01_g09820.1	197	32	229	198	33	6	2.58496	1	1>2	0	0	PHD finger protein At1g33420
3311	LOCUS_013569-RA	Mba03_g14350.1	89	14	103	90	15	6	2.58496	1	1>2	3.50798e-10	1.59508e-06	ADP-ribosylation factor
5666	LOCUS_022533-RA	Mba05_g05740.1	53	8	61	54	9	6	2.58496	0.999952	1>2	1.62736e-06	0.00943146	putative galacturonosyltransferase-like 3
8838	LOCUS_000779-RA	Mba07_g08020.1	41	6	47	42	7	6	2.58496	0.999341	1>2	2.32146e-05	0.138584	Beta-galactosidase
12398	LOCUS_015071-RA	Mba09_g25770.1	41	6	47	42	7	6	2.58496	0.999341	1>2	2.33135e-05	0.139152	Protein ELF4-LIKE 3
7414	LOCUS_010356-RA	Mba06_g14200.1	29	4	33	30	5	6	2.58496	0.993811	1>2	0.000273525	0.858469	hypothetical protein
3856	LOCUS_008629-RA	Mba04_g03700.1	23	3	26	24	4	6	2.58496	0.983762	1>2	0.000818335	0.997967	putative ribose-5-phosphate isomerase 2
12552	LOCUS_019032-RA	Mba10_g02640.1	23	3	26	24	4	6	2.58496	0.983762	1>2	0.000820379	0.998	Protein RICE SALT SENSITIVE 3
12748	LOCUS_020714-RA	Mba10_g06870.1	23	3	26	24	4	6	2.58496	0.983762	1>2	0.000822423	0.998032	BEL1-like homeodomain protein 6
1207	LOCUS_024237-RA	Mba01_g24050.1	1662	277	1939	1663	278	5.98201	2.58063	1	1>2	0	0	Chromatin modification-related protein EAF1 A
10583	LOCUS_007817-RA	Mba08_g19810.1	268	44	312	269	45	5.97778	2.57961	1	1>2	0	0	Gamma-glutamyl peptidase 5
2424	LOCUS_012702-RA	Mba02_g18240.1	1391	233	1624	1392	234	5.94872	2.57258	1	1>2	0	0	Histone H2B.6
8543	LOCUS_001780-RA	Mba07_g01810.1	76	12	88	77	13	5.92308	2.56635	1	1>2	9.1209e-09	4.50745e-05	COMPASS-like H3K4 histone methylase component WDR5B
6294	LOCUS_013838-RA	Mba05_g20020.1	265	44	309	266	45	5.91111	2.56343	1	1>2	0	0	Uncharacterized protein At1g28695
12124	LOCUS_015463-RA	Mba09_g18670.1	365	61	426	366	62	5.90323	2.5615	1	1>2	0	0	Diacylglycerol kinase 5
6425	LOCUS_002171-RA	Mba05_g23210.1	1262	213	1475	1263	214	5.90187	2.56117	1	1>2	0	0	Calmodulin-binding transcription activator CBT
3246	LOCUS_016008-RA	Mba03_g12960.1	382	64	446	383	65	5.89231	2.55883	1	1>2	0	0	Protein ECERIFERUM 3
7668	LOCUS_010554-RA	Mba06_g19770.1	576	97	673	577	98	5.88776	2.55772	1	1>2	0	0	putative receptor-like protein kinase At1g49730
13852	LOCUS_006608-RA	Mba11_g02060.1	93	15	108	94	16	5.875	2.55459	1	1>2	2.19114e-10	9.84259e-07	LRR receptor-like serine/threonine-protein kinase RCH1
4739	LOCUS_000712-RA	Mba04_g24650.1	134	22	156	135	23	5.86957	2.55325	1	1>2	2.59384e-14	9.40528e-11	Mediator of RNA polymerase II transcription subunit 19a
8456	LOCUS_020463-RA	Mba06_g37060.1	1271	216	1487	1272	217	5.86175	2.55133	1	1>2	0	0	Pyrophosphate-energized vacuolar membrane proton pump
6460	LOCUS_012956-RA	Mba05_g23930.1	145	24	169	146	25	5.84	2.54597	1	1>2	2.73057e-15	9.47509e-12	Protein ENHANCED DISEASE RESISTANCE 2
13633	LOCUS_011354-RA	Mba10_g24690.1	69	11	80	70	12	5.83333	2.54432	0.999998	1>2	6.01178e-08	0.000314247	hypothetical protein
3708	LOCUS_013619-RA	Mba04_g00410.1	34	5	39	35	6	5.83333	2.54432	0.996761	1>2	0.000139775	0.619766	Beta-1,3-galactosyltransferase GALT1
12936	LOCUS_013066-RA	Mba10_g10330.1	34	5	39	35	6	5.83333	2.54432	0.996761	1>2	0.000140223	0.620997	putative LRR receptor-like serine/threonine-protein kinase At1g74360
3290	LOCUS_020599-RA	Mba03_g13900.1	308	52	360	309	53	5.83019	2.54354	1	1>2	0	0	hypothetical protein
1209	LOCUS_024030-RA	Mba01_g24070.1	582	99	681	583	100	5.83	2.5435	1	1>2	0	0	Zinc finger protein BRUTUS
13917	LOCUS_011748-RA	Mba11_g03610.1	1310	224	1534	1311	225	5.82667	2.54267	1	1>2	0	0	Transcription factor GLABRA 3
12831	LOCUS_014034-RA	Mba10_g08390.1	63	10	73	64	11	5.81818	2.54057	0.999992	1>2	2.43936e-07	0.00133247	Protein QUIRKY
7318	LOCUS_004361-RA	Mba06_g12180.1	342	58	400	343	59	5.81356	2.53942	1	1>2	0	0	hypothetical protein
9200	LOCUS_017569-RA	Mba07_g16410.1	92	15	107	93	16	5.8125	2.53916	1	1>2	3.10954e-10	1.40955e-06	Condensin complex subunit 2
8437	LOCUS_025430-RA	Mba06_g36690.1	214	36	250	215	37	5.81081	2.53874	1	1>2	0	0	Protein FAR1-RELATED SEQUENCE 5
306	LOCUS_003911-RA	Mba01_g05310.1	28	4	32	29	5	5.8	2.53605	0.990722	1>2	0.000429203	0.956657	Protein MIZU-KUSSEI 1
3335	LOCUS_021659-RA	Mba03_g14870.1	28	4	32	29	5	5.8	2.53605	0.990722	1>2	0.000430415	0.957059	putative serine/threonine-protein kinase PBL19
6663	LOCUS_019513-RA	Mba05_g28560.1	28	4	32	29	5	5.8	2.53605	0.990722	1>2	0.000431628	0.957457	Squamosa promoter-binding-like protein 9
12742	LOCUS_006133-RA	Mba10_g06780.1	1803	311	2114	1804	312	5.78205	2.53158	1	1>2	0	0	Protein LHY
9667	LOCUS_012278-RA	Mba07_g25790.1	51	8	59	52	9	5.77778	2.53051	0.999892	1>2	3.55247e-06	0.0210272	Nucleobase-ascorbate transporter LPE1
6696	LOCUS_001457-RA	Mba05_g29360.1	68	11	79	69	12	5.75	2.52356	0.999997	1>2	9.44762e-08	0.000501071	hypothetical protein
2045	LOCUS_005915-RA	Mba02_g10220.1	22	3	25	23	4	5.75	2.52356	0.975027	1>2	0.00130238	0.999961	Pathogenesis-related protein 5
10674	LOCUS_007619-RA	Mba08_g21790.1	763	132	895	764	133	5.74436	2.52215	1	1>2	0	0	Receptor-like protein kinase FERONIA
3961	LOCUS_006590-RA	Mba04_g05860.1	1928	335	2263	1929	336	5.74107	2.52132	1	1>2	0	0	putative sucrose-phosphate synthase 1
10460	LOCUS_008056-RA	Mba08_g17430.1	464	80	544	465	81	5.74074	2.52124	1	1>2	0	0	BRCA1-associated protein
4334	LOCUS_010191-RA	Mba04_g14920.1	108	18	126	109	19	5.73684	2.52026	1	1>2	1.12875e-11	4.68772e-08	Zinc finger CCCH domain-containing protein 49
2165	LOCUS_002750-RA	Mba02_g12910.1	148	25	173	149	26	5.73077	2.51873	1	1>2	2.35838e-15	8.16236e-12	Kinesin-like protein KIN-7F
9064	LOCUS_010236-RA	Mba07_g13270.1	950	165	1115	951	166	5.72892	2.51826	1	1>2	0	0	Transcription factor bHLH13
10957	LOCUS_016895-RA	Mba08_g27880.1	188	32	220	189	33	5.72727	2.51785	1	1>2	0	0	hypothetical protein
5382	LOCUS_011871-RA	Mba04_g39600.1	62	10	72	63	11	5.72727	2.51785	0.999989	1>2	3.35535e-07	0.00185078	hypothetical protein
5731	LOCUS_007533-RA	Mba05_g07270.1	62	10	72	63	11	5.72727	2.51785	0.999989	1>2	3.37552e-07	0.00186223	Calmodulin-binding receptor-like cytoplasmic kinase 2
11014	LOCUS_027979-RA	Mba08_g29150.1	102	17	119	103	18	5.72222	2.51658	1	1>2	4.90367e-11	2.11593e-07	Cinnamoyl-CoA reductase 1
2943	LOCUS_018748-RA	Mba03_g06600.1	39	6	45	40	7	5.71429	2.51457	0.998511	1>2	5.86395e-05	0.323413	Transcription factor bHLH96
10567	LOCUS_000176-RA	Mba08_g19500.1	39	6	45	40	7	5.71429	2.51457	0.998511	1>2	5.88543e-05	0.324421	F-box protein At1g47056
11989	LOCUS_006801-RA	Mba09_g15660.1	39	6	45	40	7	5.71429	2.51457	0.998511	1>2	5.9069e-05	0.325427	Cullin-1
14325	LOCUS_004083-RA	Mba11_g12730.1	39	6	45	40	7	5.71429	2.51457	0.998511	1>2	5.92837e-05	0.326432	Pentatricopeptide repeat-containing protein At4g20090
933	LOCUS_005295-RA	Mba01_g17750.1	393	68	461	394	69	5.71014	2.51353	1	1>2	0	0	Phospholipase D alpha 1
10723	LOCUS_009539-RA	Mba08_g22880.1	541	94	635	542	95	5.70526	2.51229	1	1>2	0	0	Glucan endo-1,3-beta-glucosidase 3
11185	LOCUS_016569-RA	Mba08_g32320.1	170	29	199	171	30	5.7	2.51096	1	1>2	2.52823e-17	8.17124e-14	TLC domain-containing protein 2
1838	LOCUS_010588-RA	Mba02_g05770.1	73	12	85	74	13	5.69231	2.50901	0.999999	1>2	3.33337e-08	0.000171187	hypothetical protein
12	LOCUS_006135-RA	Mba00_g02260.1	2187	384	2571	2188	385	5.68312	2.50668	1	1>2	0	0	60S ribosomal protein L2, mitochondrial
2919	LOCUS_012626-RA	Mba03_g06200.1	186	32	218	187	33	5.66667	2.5025	1	1>2	0	0	Protein NSP-INTERACTING KINASE 1
11409	LOCUS_019427-RA	Mba09_g03230.1	118	20	138	119	21	5.66667	2.5025	1	1>2	1.9569e-12	7.78847e-09	L-type lectin-domain containing receptor kinase S.4
10733	LOCUS_006527-RA	Mba08_g23100.1	67	11	78	68	12	5.66667	2.5025	0.999996	1>2	1.34076e-07	0.000718927	Gamma-tubulin complex component 3
2200	LOCUS_000859-RA	Mba02_g13780.1	367	64	431	368	65	5.66154	2.50119	1	1>2	0	0	3-oxo-5-alpha-steroid 4-dehydrogenase 1
7528	LOCUS_015979-RA	Mba06_g16650.1	333	58	391	334	59	5.66102	2.50106	1	1>2	0	0	Autophagy-related protein 18g
7784	LOCUS_010820-RA	Mba06_g22390.1	1431	252	1683	1432	253	5.66008	2.50082	1	1>2	0	0	Cyclic nucleotide-gated ion channel 1
5254	LOCUS_028790-RA	Mba04_g36370.1	446	78	524	447	79	5.65823	2.50035	1	1>2	0	0	24-methylenesterol C-methyltransferase 2
5271	LOCUS_011817-RA	Mba04_g36760.1	174	30	204	175	31	5.64516	2.49701	1	1>2	1.10918e-17	3.55271e-14	Microtubule-associated protein RP/EB family member 1C
2474	LOCUS_001395-RA	Mba02_g19430.1	89	15	104	90	16	5.625	2.49185	1	1>2	1.06465e-09	4.98255e-06	Clathrin coat assembly protein AP180
1845	LOCUS_028582-RA	Mba02_g05940.1	72	12	84	73	13	5.61538	2.48938	0.999998	1>2	4.94949e-08	0.000257192	O-glucosyltransferase rumi
5708	LOCUS_006573-RA	Mba05_g06650.1	128	22	150	129	23	5.6087	2.48767	1	1>2	2.80067e-13	1.06426e-09	3-ketoacyl-CoA synthase 1
4863	LOCUS_025976-RA	Mba04_g27400.1	27	4	31	28	5	5.6	2.48543	0.986139	1>2	0.000691124	0.994399	Cyclin-D3-2
8236	LOCUS_017137-RA	Mba06_g32840.1	27	4	31	28	5	5.6	2.48543	0.986139	1>2	0.000692886	0.994477	putative vacuolar amino acid transporter YPQ3
10351	LOCUS_016363-RA	Mba08_g14410.1	27	4	31	28	5	5.6	2.48543	0.986139	1>2	0.000694648	0.994553	NAC domain-containing protein 21/22
10822	LOCUS_008091-RA	Mba08_g25120.1	27	4	31	28	5	5.6	2.48543	0.986139	1>2	0.000696408	0.994629	Transcription factor MYB36
4695	LOCUS_021004-RA	Mba04_g23870.1	94	16	110	95	17	5.58824	2.48239	1	1>2	4.03214e-10	1.83986e-06	Bifunctional riboflavin kinase/FMN phosphatase
14199	LOCUS_014064-RA	Mba11_g09560.1	362	64	426	363	65	5.58462	2.48146	1	1>2	0	0	Helicase and polymerase-containing protein TEBICHI
5360	LOCUS_015243-RA	Mba04_g39070.1	66	11	77	67	12	5.58333	2.48113	0.999993	1>2	2.06748e-07	0.00112346	Transcription factor HHO5
6777	LOCUS_012255-RA	Mba05_g31270.1	105	18	123	106	19	5.57895	2.47999	1	1>2	4.2743e-11	1.83752e-07	putative serine/threonine-protein kinase PBL15
13214	LOCUS_011616-RA	Mba10_g16150.1	116	20	136	117	21	5.57143	2.47805	1	1>2	4.26663e-12	1.73012e-08	U-box domain-containing protein 10
517	LOCUS_013190-RA	Mba01_g09070.1	38	6	44	39	7	5.57143	2.47805	0.997781	1>2	9.56635e-05	0.478234	Apoptosis-inducing factor A
2410	LOCUS_010545-RA	Mba02_g17950.1	38	6	44	39	7	5.57143	2.47805	0.997781	1>2	9.5976e-05	0.479392	Peroxisomal membrane protein 13
2854	LOCUS_024450-RA	Mba03_g04640.1	38	6	44	39	7	5.57143	2.47805	0.997781	1>2	9.62883e-05	0.480548	UDP-glucuronate 4-epimerase 1
6121	LOCUS_018516-RA	Mba05_g15360.1	49	8	57	50	9	5.55556	2.47393	0.999758	1>2	9.62723e-06	0.0580006	E3 ubiquitin-protein ligase ATL42
14348	LOCUS_021666-RA	Mba11_g13240.1	460	82	542	461	83	5.55422	2.47358	1	1>2	0	0	Molybdopterin biosynthesis protein CNX1
14772	LOCUS_018770-RA	Mba11_g22370.1	764	137	901	765	138	5.54348	2.47079	1	1>2	0	0	Ycf54-like protein
9482	LOCUS_010693-RA	Mba07_g22150.1	204	36	240	205	37	5.54054	2.47003	1	1>2	0	0	Amino acid transporter AVT6C
3489	LOCUS_010768-RA	Mba03_g18600.1	82	14	96	83	15	5.53333	2.46815	1	1>2	6.27826e-09	3.07065e-05	Cytochrome P450 77A3
12906	LOCUS_009769-RA	Mba10_g09830.1	104	18	122	105	19	5.52632	2.46632	1	1>2	6.80154e-11	2.96139e-07	CAAX prenyl protease 2
11858	LOCUS_009704-RA	Mba09_g12870.1	335	60	395	336	61	5.5082	2.46158	1	1>2	0	0	putative pectinesterase/pectinesterase inhibitor 12
6904	LOCUS_009891-RA	Mba06_g02950.1	120	21	141	121	22	5.5	2.45943	1	1>2	2.55125e-12	1.02178e-08	DNA topoisomerase 3-alpha
4764	LOCUS_026534-RA	Mba04_g25150.1	21	3	24	22	4	5.5	2.45943	0.961841	1>2	0.00215684	1	Calmodulin-like protein 8
5723	LOCUS_008241-RA	Mba05_g07050.1	460	83	543	461	84	5.4881	2.45631	1	1>2	0	0	ABC transporter G family member 11
7037	LOCUS_005029-RA	Mba06_g06120.1	224	40	264	225	41	5.4878	2.45623	1	1>2	0	0	Protein IQ-DOMAIN 1
10372	LOCUS_010752-RA	Mba08_g14850.1	169	30	199	170	31	5.48387	2.45519	1	1>2	1.56422e-16	5.18696e-13	Protein MARD1
10575	LOCUS_012265-RA	Mba08_g19690.1	147	26	173	148	27	5.48148	2.45457	1	1>2	1.12516e-14	4.01457e-11	Glucan endo-1,3-beta-glucosidase 4
5598	LOCUS_008997-RA	Mba05_g04230.1	262	47	309	263	48	5.47917	2.45396	1	1>2	0	0	DNA-directed primase/polymerase protein
9794	LOCUS_013784-RA	Mba08_g01460.1	114	20	134	115	21	5.47619	2.45317	1	1>2	8.50979e-12	3.51029e-08	Uncharacterized protein At5g41620
10747	LOCUS_002491-RA	Mba08_g23350.1	305	55	360	306	56	5.46429	2.45003	1	1>2	0	0	DNA repair protein RAD4
13645	LOCUS_016378-RA	Mba10_g24920.1	310	56	366	311	57	5.45614	2.44788	1	1>2	0	0	Putative hydrolase C777.06c
11523	LOCUS_004927-RA	Mba09_g05660.1	119	21	140	120	22	5.45455	2.44746	1	1>2	3.94163e-12	1.59518e-08	Protein tesmin/TSO1-like CXC 5
10042	LOCUS_008677-RA	Mba08_g07360.1	277	50	327	278	51	5.45098	2.44652	1	1>2	0	0	Protein S-acyltransferase 8
11740	LOCUS_018218-RA	Mba09_g10370.1	108	19	127	109	20	5.45	2.44626	1	1>2	3.65053e-11	1.56279e-07	Transcription factor SPATULA
2360	LOCUS_025803-RA	Mba02_g16740.1	483	88	571	484	89	5.4382	2.44313	1	1>2	0	0	Calcium-transporting ATPase 4, endoplasmic reticulum-type
8676	LOCUS_013568-RA	Mba07_g04580.1	879	161	1040	880	162	5.4321	2.44151	1	1>2	0	0	Protection of telomeres protein 1a
9549	LOCUS_004518-RA	Mba07_g23390.1	390	71	461	391	72	5.43056	2.4411	1	1>2	0	0	MLO-like protein 1
1715	LOCUS_019944-RA	Mba02_g03040.1	37	6	43	38	7	5.42857	2.44057	0.996713	1>2	0.000143381	0.629567	hypothetical protein
2541	LOCUS_023032-RA	Mba02_g21140.1	37	6	43	38	7	5.42857	2.44057	0.996713	1>2	0.000143835	0.630785	Uncharacterized protein At5g39865
3477	LOCUS_020800-RA	Mba03_g18350.1	37	6	43	38	7	5.42857	2.44057	0.996713	1>2	0.00014429	0.631998	Leucine-rich repeat receptor-like serine/threonine-protein kinase BAM3
14085	LOCUS_006497-RA	Mba11_g07000.1	37	6	43	38	7	5.42857	2.44057	0.996713	1>2	0.000144743	0.633208	LysM domain receptor-like kinase 3
14553	LOCUS_027693-RA	Mba11_g17840.1	37	6	43	38	7	5.42857	2.44057	0.996713	1>2	0.000145197	0.634413	Phosphatidylinositol 4-phosphate 5-kinase 6
14781	LOCUS_013867-RA	Mba11_g22560.1	37	6	43	38	7	5.42857	2.44057	0.996713	1>2	0.000145651	0.635615	hypothetical protein
2976	LOCUS_003476-RA	Mba03_g07170.1	368	67	435	369	68	5.42647	2.44001	1	1>2	0	0	Thaumatin-like protein
2287	LOCUS_012527-RA	Mba02_g15520.1	205	37	242	206	38	5.42105	2.43857	1	1>2	0	0	O-fucosyltransferase 7
5570	LOCUS_003937-RA	Mba05_g03500.1	91	16	107	92	17	5.41176	2.4361	1	1>2	1.28694e-09	6.05116e-06	Protein FAR1-RELATED SEQUENCE 3
14309	LOCUS_014346-RA	Mba11_g11920.1	26	4	30	27	5	5.4	2.43296	0.979375	1>2	0.0010302	0.999632	Stachyose synthase
4350	LOCUS_020258-RA	Mba04_g15360.1	375	69	444	376	70	5.37143	2.42531	1	1>2	0	0	Splicing factor SF3a60
9439	LOCUS_018210-RA	Mba07_g21470.1	187	34	221	188	35	5.37143	2.42531	1	1>2	0	0	Protein ZINC INDUCED FACILITATOR-LIKE 1
583	LOCUS_014359-RA	Mba01_g10350.1	101	18	119	102	19	5.36842	2.4245	1	1>2	2.06676e-10	9.26943e-07	UBP1-associated protein 2A
9166	LOCUS_018763-RA	Mba07_g15500.1	74	13	87	75	14	5.35714	2.42146	0.999998	1>2	6.62074e-08	0.000347132	E3 ubiquitin protein ligase DRIP2
11955	LOCUS_001959-RA	Mba09_g15030.1	700	130	830	701	131	5.35115	2.41985	1	1>2	0	0	Dual specificity protein phosphatase PHS1
974	LOCUS_004718-RA	Mba01_g18500.1	138	25	163	139	26	5.34615	2.4185	1	1>2	1.2432e-13	4.64583e-10	Gluconokinase
3981	LOCUS_007696-RA	Mba04_g06240.1	592	110	702	593	111	5.34234	2.41747	1	1>2	0	0	DnaJ subfamily B member 6
2170	LOCUS_017354-RA	Mba02_g13080.1	367	68	435	368	69	5.33333	2.41504	1	1>2	0	0	hypothetical protein
10671	LOCUS_004232-RA	Mba08_g21740.1	175	32	207	176	33	5.33333	2.41504	1	1>2	1.22619e-16	4.05009e-13	hypothetical protein
595	LOCUS_015597-RA	Mba01_g10690.1	79	14	93	80	15	5.33333	2.41504	0.999999	1>2	2.21349e-08	0.00011224	Transcription factor HHO3
7613	LOCUS_012426-RA	Mba06_g18760.1	79	14	93	80	15	5.33333	2.41504	0.999999	1>2	2.22851e-08	0.000113024	Non-lysosomal glucosylceramidase
5710	LOCUS_006570-RA	Mba05_g06690.1	31	5	36	32	6	5.33333	2.41504	0.989582	1>2	0.000479126	0.9705	F-box protein At4g35930
6757	LOCUS_027019-RA	Mba05_g30700.1	31	5	36	32	6	5.33333	2.41504	0.989582	1>2	0.000480481	0.970808	Protein phosphatase 2C 3
12944	LOCUS_013176-RA	Mba10_g10520.1	31	5	36	32	6	5.33333	2.41504	0.989582	1>2	0.000481835	0.971112	hypothetical protein
2248	LOCUS_010540-RA	Mba02_g14610.1	244	45	289	245	46	5.32609	2.41308	1	1>2	0	0	Protein C2-DOMAIN ABA-RELATED 3
2867	LOCUS_012743-RA	Mba03_g05080.1	164	30	194	165	31	5.32258	2.41213	1	1>2	9.91721e-16	3.38574e-12	Protein SMAX1-LIKE 5
3848	LOCUS_023178-RA	Mba04_g03500.1	153	28	181	154	29	5.31034	2.40881	1	1>2	9.63687e-15	3.42784e-11	E3 ubiquitin ligase BIG BROTHER
1452	LOCUS_020388-RA	Mba01_g29200.1	222	41	263	223	42	5.30952	2.40858	1	1>2	0	0	Histone H3.2
10191	LOCUS_004553-RA	Mba08_g10740.1	237	44	281	238	45	5.28889	2.40296	1	1>2	0	0	Transcription factor GLABRA 3
8542	LOCUS_001781-RA	Mba07_g01800.1	147	27	174	148	28	5.28571	2.4021	1	1>2	3.11573e-14	1.13381e-10	hypothetical protein
5094	LOCUS_015649-RA	Mba04_g32950.1	189	35	224	190	36	5.27778	2.39993	1	1>2	0	0	Glucan endo-1,3-beta-glucosidase 11
1306	LOCUS_027370-RA	Mba01_g26250.1	57	10	67	58	11	5.27273	2.39855	0.999917	1>2	2.75639e-06	0.0162129	BEL1-like homeodomain protein 7
9427	LOCUS_012233-RA	Mba07_g21330.1	199	37	236	200	38	5.26316	2.39593	1	1>2	0	0	Zinc finger protein 830
4755	LOCUS_007878-RA	Mba04_g25020.1	99	18	117	100	19	5.26316	2.39593	1	1>2	4.25265e-10	1.94304e-06	Serine carboxypeptidase-like 9
14651	LOCUS_004912-RA	Mba11_g19600.1	620	117	737	621	118	5.26271	2.39581	1	1>2	0	0	hypothetical protein
6576	LOCUS_000291-RA	Mba05_g26550.1	120	22	142	121	23	5.26087	2.3953	1	1>2	7.53603e-12	3.09957e-08	hypothetical protein
12307	LOCUS_007948-RA	Mba09_g23670.1	104	19	123	105	20	5.25	2.39232	1	1>2	1.7638e-10	7.87714e-07	Replication protein A DNA-binding subunit A
12419	LOCUS_023829-RA	Mba09_g26370.1	41	7	48	42	8	5.25	2.39232	0.99796	1>2	8.09538e-05	0.421023	U-box domain-containing protein 8
2212	LOCUS_000157-RA	Mba02_g13950.1	387	73	460	388	74	5.24324	2.39046	1	1>2	0	0	Homeobox-leucine zipper protein ATHB-15
3452	LOCUS_025343-RA	Mba03_g17850.1	166	31	197	167	32	5.21875	2.3837	1	1>2	1.18268e-15	4.04832e-12	Pachytene checkpoint protein 2
11161	LOCUS_006843-RA	Mba08_g31950.1	651	124	775	652	125	5.216	2.38294	1	1>2	0	0	Late embryogenesis abundant protein Lea14-A
12224	LOCUS_001595-RA	Mba09_g21680.1	77	14	91	78	15	5.2	2.37851	0.999998	1>2	5.10968e-08	0.00026577	hypothetical protein
660	LOCUS_012708-RA	Mba01_g12610.1	25	4	29	26	5	5.2	2.37851	0.969455	1>2	0.00162067	0.999997	Glycosyltransferase family 92 protein At1g27200
2588	LOCUS_015166-RA	Mba02_g22340.1	25	4	29	26	5	5.2	2.37851	0.969455	1>2	0.00162437	0.999997	Glucan endo-1,3-beta-glucosidase 3
2999	LOCUS_007501-RA	Mba03_g07600.1	25	4	29	26	5	5.2	2.37851	0.969455	1>2	0.00162806	0.999997	Zinc finger protein 8
7657	LOCUS_016837-RA	Mba06_g19500.1	25	4	29	26	5	5.2	2.37851	0.969455	1>2	0.00163175	0.999997	putative CCR4-associated factor 1 11
3925	LOCUS_007097-RA	Mba04_g05170.1	435	83	518	436	84	5.19048	2.37587	1	1>2	0	0	Transcription factor ILR3
12493	LOCUS_013671-RA	Mba10_g00990.1	440	84	524	441	85	5.18824	2.37524	1	1>2	0	0	U2 small nuclear ribonucleoprotein B''
11139	LOCUS_012948-RA	Mba08_g31400.1	82	15	97	83	16	5.1875	2.37504	0.999999	1>2	1.83708e-08	9.26579e-05	hypothetical protein
12095	LOCUS_024375-RA	Mba09_g17980.1	9743	1881	11624	9744	1882	5.17747	2.37225	1	1>2	0	0	putative cellulose synthase A catalytic subunit 8 [UDP-forming]
174	LOCUS_020489-RA	Mba01_g02480.1	361	69	430	362	70	5.17143	2.37056	1	1>2	0	0	WRKY transcription factor SUSIBA2
12009	LOCUS_023899-RA	Mba09_g16210.1	92	17	109	93	18	5.16667	2.36923	1	1>2	2.49557e-09	1.19163e-05	Putative disease resistance protein RGA3
8151	LOCUS_019809-RA	Mba06_g30970.1	30	5	35	31	6	5.16667	2.36923	0.984786	1>2	0.000772499	0.997067	putative galacturonosyltransferase-like 2
8312	LOCUS_010985-RA	Mba06_g34220.1	391	75	466	392	76	5.15789	2.36678	1	1>2	0	0	Ethylene receptor 2
4983	LOCUS_027712-RA	Mba04_g30250.1	66	12	78	67	13	5.15385	2.36565	0.999982	1>2	5.68633e-07	0.00318723	putative BOI-related E3 ubiquitin-protein ligase 3
7898	LOCUS_008770-RA	Mba06_g25070.1	66	12	78	67	13	5.15385	2.36565	0.999982	1>2	5.71792e-07	0.00320548	Serine/threonine-protein kinase STY13
11998	LOCUS_006290-RA	Mba09_g15860.1	66	12	78	67	13	5.15385	2.36565	0.999982	1>2	5.7495e-07	0.00322373	Lipase
11524	LOCUS_004926-RA	Mba09_g05670.1	241	46	287	242	47	5.14894	2.36427	1	1>2	0	0	putative protein ABIL5
14069	LOCUS_006936-RA	Mba11_g06720.1	76	14	90	77	15	5.13333	2.3599	0.999997	1>2	8.18392e-08	0.000432018	Protein ELC-like
12829	LOCUS_014036-RA	Mba10_g08370.1	609	118	727	610	119	5.12605	2.35785	1	1>2	0	0	Gamma-tubulin complex component 6
7888	LOCUS_026999-RA	Mba06_g24750.1	81	15	96	82	16	5.125	2.35755	0.999999	1>2	2.89787e-08	0.000148186	Zinc finger protein VAR3, chloroplastic
12160	LOCUS_026716-RA	Mba09_g19610.1	81	15	96	82	16	5.125	2.35755	0.999999	1>2	2.91615e-08	0.00014915	Brassinosteroid LRR receptor kinase BRL1
2432	LOCUS_021972-RA	Mba02_g18390.1	209	40	249	210	41	5.12195	2.35669	1	1>2	0	0	UDP-N-acetylmuramate--L-alanine ligase
8769	LOCUS_020009-RA	Mba07_g06570.1	2028	397	2425	2029	398	5.09799	2.34993	1	1>2	0	0	Coatomer subunit alpha-3
10150	LOCUS_010208-RA	Mba08_g09740.1	274	53	327	275	54	5.09259	2.3484	1	1>2	0	0	GDSL esterase/lipase At1g28570
3278	LOCUS_013107-RA	Mba03_g13680.1	111	21	132	112	22	5.09091	2.34792	1	1>2	8.9755e-11	3.93755e-07	Protein indeterminate-domain 4, chloroplastic
13352	LOCUS_015771-RA	Mba10_g18990.1	111	21	132	112	22	5.09091	2.34792	1	1>2	9.05082e-11	3.9715e-07	putative beta-1,3-galactosyltransferase 13
11664	LOCUS_008793-RA	Mba09_g08690.1	172	33	205	173	34	5.08824	2.34717	1	1>2	1.01016e-15	3.44968e-12	Condensin-2 complex subunit G2
13078	LOCUS_000379-RA	Mba10_g13200.1	238	46	284	239	47	5.08511	2.34628	1	1>2	0	0	TOM1-like protein 9
8353	LOCUS_021128-RA	Mba06_g35140.1	60	11	71	61	12	5.08333	2.34577	0.99993	1>2	2.4288e-06	0.0142376	Floral homeotic protein APETALA 2
10054	LOCUS_022630-RA	Mba08_g07600.1	136	26	162	137	27	5.07407	2.34314	1	1>2	8.77775e-13	3.42508e-09	Tol-Pal system protein TolB
8449	LOCUS_009065-RA	Mba06_g37010.1	141	27	168	142	28	5.07143	2.34239	1	1>2	3.68866e-13	1.41017e-09	Uncharacterized protein At1g76660
9648	LOCUS_012649-RA	Mba07_g25370.1	85	16	101	86	17	5.05882	2.3388	0.999999	1>2	1.58208e-08	7.94488e-05	Protein LIFEGUARD 4
7593	LOCUS_010437-RA	Mba06_g18320.1	90	17	107	91	18	5.05556	2.33787	1	1>2	5.64857e-09	2.75477e-05	Protein SET DOMAIN GROUP 41
11378	LOCUS_011900-RA	Mba09_g02730.1	1118	221	1339	1119	222	5.04054	2.33358	1	1>2	0	0	Receptor-like protein kinase THESEUS 1
5800	LOCUS_019486-RA	Mba05_g08550.1	266	52	318	267	53	5.03774	2.33278	1	1>2	0	0	Mannan endo-1,4-beta-mannosidase 2
11526	LOCUS_011458-RA	Mba09_g05720.1	814	161	975	815	162	5.03086	2.33081	1	1>2	0	0	Phosphoenolpyruvate carboxylase, housekeeping isozyme
2482	LOCUS_021481-RA	Mba02_g19570.1	829	164	993	830	165	5.0303	2.33065	1	1>2	0	0	Patellin-6
8426	LOCUS_020796-RA	Mba06_g36430.1	3463	691	4154	3464	692	5.00578	2.32359	1	1>2	0	0	Beta-galactosidase 5
8808	LOCUS_006661-RA	Mba07_g07360.1	614	122	736	615	123	5	2.32193	1	1>2	0	0	DNA-directed RNA polymerase I subunit 1
11535	LOCUS_019877-RA	Mba09_g05800.1	359	71	430	360	72	5	2.32193	1	1>2	0	0	Putative methyltransferase NSUN6
11004	LOCUS_012518-RA	Mba08_g28990.1	314	62	376	315	63	5	2.32193	1	1>2	0	0	Serine/threonine-protein kinase-like protein CR4
7460	LOCUS_021452-RA	Mba06_g15200.1	299	59	358	300	60	5	2.32193	1	1>2	0	0	hypothetical protein
4138	LOCUS_007406-RA	Mba04_g10150.1	174	34	208	175	35	5	2.32193	1	1>2	1.15915e-15	3.9666e-12	Tubby-like F-box protein 9
9025	LOCUS_012601-RA	Mba07_g12360.1	104	20	124	105	21	5	2.32193	1	1>2	4.52244e-10	2.06947e-06	SH3 domain-containing protein PJ696.02
6886	LOCUS_005672-RA	Mba06_g02570.1	74	14	88	75	15	5	2.32193	0.999994	1>2	1.69701e-07	0.000916475	Zinc finger CCCH domain-containing protein 35
5826	LOCUS_015961-RA	Mba05_g09070.1	54	10	64	55	11	5	2.32193	0.999734	1>2	1.04872e-05	0.0632317	Myosin-binding protein 7
12992	LOCUS_012145-RA	Mba10_g11610.1	54	10	64	55	11	5	2.32193	0.999734	1>2	1.05282e-05	0.0634806	Gibberellin 2-beta-dioxygenase 8
13017	LOCUS_028564-RA	Mba10_g12170.1	49	9	58	50	10	5	2.32193	0.999322	1>2	2.59179e-05	0.154013	hypothetical protein
7279	LOCUS_024074-RA	Mba06_g11450.1	34	6	40	35	7	5	2.32193	0.989729	1>2	0.000468339	0.967938	putative protein lysine methyltransferase SET5
12598	LOCUS_014413-RA	Mba10_g03840.1	34	6	40	35	7	5	2.32193	0.989729	1>2	0.000469677	0.968267	Protein ALP1-like
1473	LOCUS_013653-RA	Mba01_g29710.1	24	4	28	25	5	5	2.32193	0.955035	1>2	0.00255009	1	DNA-3-methyladenine glycosylase 1
10977	LOCUS_028409-RA	Mba08_g28450.1	24	4	28	25	5	5	2.32193	0.955035	1>2	0.00255537	1	Cytochrome P450 94B1
12557	LOCUS_021534-RA	Mba10_g02760.1	19	3	22	20	4	5	2.32193	0.913985	1>2	0.00523014	1	Ethylene-responsive transcription factor ERF017
9132	LOCUS_020468-RA	Mba07_g14720.1	742	148	890	743	149	4.98658	2.31805	1	1>2	0	0	QWRF motif-containing protein 2
7582	LOCUS_023864-RA	Mba06_g18000.1	303	60	363	304	61	4.98361	2.31719	1	1>2	0	0	Ultraviolet-B receptor UVR8
1259	LOCUS_006108-RA	Mba01_g25230.1	263	52	315	264	53	4.98113	2.31647	1	1>2	0	0	Condensin-2 complex subunit H2
9897	LOCUS_005198-RA	Mba08_g03990.1	173	34	207	174	35	4.97143	2.31366	1	1>2	1.9874e-15	6.85851e-12	Protein LONGIFOLIA 2
9595	LOCUS_010744-RA	Mba07_g24300.1	302	60	362	303	61	4.96721	2.31244	1	1>2	0	0	Beclin-1-like protein
5117	LOCUS_022378-RA	Mba04_g33480.1	123	24	147	124	25	4.96	2.31034	1	1>2	1.9013e-11	8.00066e-08	Cytochrome P450 86A2
7474	LOCUS_002029-RA	Mba06_g15500.1	385	77	462	386	78	4.94872	2.30705	1	1>2	0	0	Endoribonuclease YBEY, chloroplastic
11622	LOCUS_011107-RA	Mba09_g07750.1	93	18	111	94	19	4.94737	2.30666	1	1>2	4.66053e-09	2.26127e-05	ABC transporter G family member 25
7159	LOCUS_001503-RA	Mba06_g08830.1	1274	257	1531	1275	258	4.94186	2.30505	1	1>2	0	0	putative protein S-acyltransferase 22
10799	LOCUS_022474-RA	Mba08_g24460.1	83	16	99	84	17	4.94118	2.30485	0.999999	1>2	3.44293e-08	0.000176985	Granule-bound starch synthase 2, chloroplastic/amyloplastic
8770	LOCUS_017742-RA	Mba07_g06600.1	157	31	188	158	32	4.9375	2.30378	1	1>2	4.07192e-14	1.4891e-10	O-fucosyltransferase 29
10093	LOCUS_001370-RA	Mba08_g08580.1	1410	285	1695	1411	286	4.93357	2.30263	1	1>2	0	0	Calmodulin-binding transcription activator 4
11653	LOCUS_001028-RA	Mba09_g08490.1	1010	204	1214	1011	205	4.93171	2.30209	1	1>2	0	0	Cyclic nucleotide-gated ion channel 2
3250	LOCUS_001384-RA	Mba03_g13020.1	309	62	371	310	63	4.92063	2.29884	1	1>2	0	0	Zinc finger protein CONSTANS-LIKE 5
12427	LOCUS_013048-RA	Mba09_g26550.1	333	67	400	334	68	4.91176	2.29624	1	1>2	0	0	Glutamate receptor 3.4
669	LOCUS_002800-RA	Mba01_g12870.1	539	109	648	540	110	4.90909	2.29546	1	1>2	0	0	hypothetical protein
12581	LOCUS_004177-RA	Mba10_g03560.1	303	61	364	304	62	4.90323	2.29373	1	1>2	0	0	Unknown protein 1
9235	LOCUS_015006-RA	Mba07_g17080.1	298	60	358	299	61	4.90164	2.29326	1	1>2	0	0	Protein HESO1
13439	LOCUS_025962-RA	Mba10_g20810.1	288	58	346	289	59	4.89831	2.29228	1	1>2	0	0	DNA-dependent metalloprotease WSS1
14829	LOCUS_017010-RA	Mba11_g23550.1	185	37	222	186	38	4.89474	2.29123	1	1>2	3.71968e-16	1.25056e-12	hypothetical protein
10710	LOCUS_026031-RA	Mba08_g22510.1	679	138	817	680	139	4.89209	2.29045	1	1>2	0	0	Polygalacturonase At1g48100
11969	LOCUS_022186-RA	Mba09_g15340.1	581	118	699	582	119	4.89076	2.29006	1	1>2	0	0	AP2-like ethylene-responsive transcription factor At2g41710
5197	LOCUS_012398-RA	Mba04_g35250.1	43	8	51	44	9	4.88889	2.28951	0.997426	1>2	0.00010827	0.523041	putative polyamine transporter At1g31830
11477	LOCUS_011411-RA	Mba09_g04420.1	43	8	51	44	9	4.88889	2.28951	0.997426	1>2	0.000108631	0.524268	putative calcium-binding protein CML27
12284	LOCUS_016784-RA	Mba09_g23160.1	43	8	51	44	9	4.88889	2.28951	0.997426	1>2	0.000108991	0.525493	DNA replication licensing factor MCM2
12896	LOCUS_006204-RA	Mba10_g09690.1	214	43	257	215	44	4.88636	2.28876	1	1>2	0	0	PHD finger protein At1g33420
11121	LOCUS_019392-RA	Mba08_g31130.1	1126	230	1356	1127	231	4.87879	2.28652	1	1>2	0	0	COP9 signalosome complex subunit 4
11164	LOCUS_006846-RA	Mba08_g32000.1	77	15	92	78	16	4.875	2.2854	0.999996	1>2	1.34886e-07	0.000723404	hypothetical protein
1929	LOCUS_012684-RA	Mba02_g07810.1	988	202	1190	989	203	4.87192	2.28449	1	1>2	0	0	Protein STICHEL-like 2
1033	LOCUS_007434-RA	Mba01_g20190.1	471	96	567	472	97	4.86598	2.28273	1	1>2	0	0	Serine/arginine-rich SC35-like splicing factor SCL30
9169	LOCUS_013506-RA	Mba07_g15550.1	2234	459	2693	2235	460	4.8587	2.28057	1	1>2	0	0	Histone-lysine N-methyltransferase ATX2
11223	LOCUS_023203-RA	Mba08_g33220.1	373	76	449	374	77	4.85714	2.28011	1	1>2	0	0	Lipase
6392	LOCUS_018594-RA	Mba05_g22400.1	33	6	39	34	7	4.85714	2.28011	0.985185	1>2	0.000742169	0.996265	Cyclin-dependent kinase inhibitor 3
6843	LOCUS_015196-RA	Mba06_g01750.1	33	6	39	34	7	4.85714	2.28011	0.985185	1>2	0.000744045	0.99632	Protein C2-DOMAIN ABA-RELATED 7
9126	LOCUS_021261-RA	Mba07_g14530.1	33	6	39	34	7	4.85714	2.28011	0.985185	1>2	0.00074592	0.996375	putative xyloglucan endotransglucosylase/hydrolase protein 23
9496	LOCUS_014171-RA	Mba07_g22390.1	193	39	232	194	40	4.85	2.27798	1	1>2	1.40069e-16	4.63629e-13	E3 ubiquitin-protein ligase ORTHRUS 2
12085	LOCUS_001166-RA	Mba09_g17980.1	9123	1881	11004	9124	1882	4.84803	2.2774	1	1>2	0	0	putative cellulose synthase A catalytic subunit 3 [UDP-forming]
1666	LOCUS_019815-RA	Mba02_g02100.1	251	51	302	252	52	4.84615	2.27684	1	1>2	0	0	Telomerase reverse transcriptase
11529	LOCUS_023890-RA	Mba09_g05720.1	783	161	944	784	162	4.83951	2.27486	1	1>2	0	0	Phosphoenolpyruvate carboxylase 2
11569	LOCUS_016329-RA	Mba09_g06600.1	328	67	395	329	68	4.83824	2.27448	1	1>2	0	0	Importin beta-like SAD2
3147	LOCUS_009783-RA	Mba03_g10480.1	115	23	138	116	24	4.83333	2.27302	1	1>2	1.39729e-10	6.20255e-07	Receptor protein kinase-like protein ZAR1
10138	LOCUS_004366-RA	Mba08_g09510.1	115	23	138	116	24	4.83333	2.27302	1	1>2	1.40904e-10	6.25613e-07	TOG array regulator of axonemal microtubules protein 1
91	LOCUS_017123-RA	Mba01_g00740.1	28	5	33	29	6	4.83333	2.27302	0.968156	1>2	0.00169905	0.999999	GATA transcription factor 9
3617	LOCUS_017227-RA	Mba03_g21360.1	28	5	33	29	6	4.83333	2.27302	0.968156	1>2	0.00170289	0.999999	Ras-related protein Rab7
9681	LOCUS_006577-RA	Mba07_g26090.1	28	5	33	29	6	4.83333	2.27302	0.968156	1>2	0.00170673	0.999999	hypothetical protein
13005	LOCUS_014553-RA	Mba10_g11930.1	28	5	33	29	6	4.83333	2.27302	0.968156	1>2	0.00171057	0.999999	ACT domain-containing protein ACR9
7757	LOCUS_015068-RA	Mba06_g21750.1	163	33	196	164	34	4.82353	2.27009	1	1>2	3.07029e-14	1.11697e-10	U-box domain-containing protein 45
9809	LOCUS_005477-RA	Mba08_g01780.1	81	16	97	82	17	4.82353	2.27009	0.999997	1>2	8.04464e-08	0.000424426	putative RNA-binding protein ARP1
8019	LOCUS_005176-RA	Mba06_g27940.1	351	72	423	352	73	4.82192	2.26961	1	1>2	0	0	Tobamovirus multiplication protein 1
5346	LOCUS_019751-RA	Mba04_g38620.1	187	38	225	188	39	4.82051	2.26919	1	1>2	4.60283e-16	1.55254e-12	BTB/POZ domain and ankyrin repeat-containing protein NPR2
216	LOCUS_006692-RA	Mba01_g03300.1	105	21	126	106	22	4.81818	2.26849	1	1>2	8.94742e-10	4.1677e-06	Two-pore potassium channel 3
3029	LOCUS_013459-RA	Mba03_g08110.1	52	10	62	53	11	4.81818	2.26849	0.999434	1>2	2.09896e-05	0.125737	E3 ubiquitin-protein ligase MARCH4
14695	LOCUS_007342-RA	Mba11_g20500.1	383	79	462	384	80	4.8	2.26303	1	1>2	0	0	putative beta-1,4-xylosyltransferase IRX9H
5565	LOCUS_014805-RA	Mba05_g03390.1	95	19	114	96	20	4.8	2.26303	1	1>2	5.82259e-09	2.84197e-05	hypothetical protein
1160	LOCUS_006789-RA	Mba01_g22890.1	71	14	85	72	15	4.8	2.26303	0.999982	1>2	5.46989e-07	0.00306228	Auxin response factor 11
1018	LOCUS_000688-RA	Mba01_g19850.1	23	4	27	24	5	4.8	2.26303	0.934353	1>2	0.00348201	1	Secoisolariciresinol dehydrogenase
3765	LOCUS_008426-RA	Mba04_g01670.1	23	4	27	24	5	4.8	2.26303	0.934353	1>2	0.00348961	1	UPF0481 protein At3g47200
5799	LOCUS_022432-RA	Mba05_g08510.1	23	4	27	24	5	4.8	2.26303	0.934353	1>2	0.0034972	1	Transcription repressor OFP7
5911	LOCUS_000627-RA	Mba05_g10740.1	23	4	27	24	5	4.8	2.26303	0.934353	1>2	0.00350479	1	BEL1-like homeodomain protein 9
12324	LOCUS_004854-RA	Mba09_g24030.1	23	4	27	24	5	4.8	2.26303	0.934353	1>2	0.00351238	1	hypothetical protein
4250	LOCUS_016904-RA	Mba04_g13070.1	234	48	282	235	49	4.79592	2.26181	1	1>2	0	0	Protein kinase and PP2C-like domain-containing protein
8879	LOCUS_018625-RA	Mba07_g08980.1	66	13	79	67	14	4.78571	2.25873	0.999953	1>2	1.58032e-06	0.00915073	Protein kinase PINOID 2
6916	LOCUS_014415-RA	Mba06_g03160.1	109	22	131	110	23	4.78261	2.2578	1	1>2	4.72079e-10	2.16259e-06	Auxin response factor 5
7434	LOCUS_015324-RA	Mba06_g14640.1	152	31	183	153	32	4.78125	2.25739	1	1>2	2.72967e-13	1.03673e-09	Splicing factor ESS-2
3396	LOCUS_020745-RA	Mba03_g16430.1	42	8	50	43	9	4.77778	2.25634	0.996234	1>2	0.000175403	0.706681	Type IV inositol polyphosphate 5-phosphatase 7
7954	LOCUS_013086-RA	Mba06_g26340.1	42	8	50	43	9	4.77778	2.25634	0.996234	1>2	0.000175917	0.707786	Transcription repressor OFP4
10857	LOCUS_002483-RA	Mba08_g25860.1	376	78	454	377	79	4.77215	2.25464	1	1>2	0	0	Lysine-specific demethylase JMJ30
11845	LOCUS_024331-RA	Mba09_g12570.1	61	12	73	62	13	4.76923	2.25376	0.999877	1>2	4.39941e-06	0.0261677	Protein SMAX1-LIKE 4
12911	LOCUS_016883-RA	Mba10_g09990.1	1439	301	1740	1440	302	4.76821	2.25345	1	1>2	0	0	UDP-D-apiose/UDP-D-xylose synthase 2
2860	LOCUS_011451-RA	Mba03_g04770.1	142	29	171	143	30	4.76667	2.25298	1	1>2	1.78474e-12	7.08719e-09	Glutamate receptor 2.2
587	LOCUS_019049-RA	Mba01_g10510.1	80	16	96	81	17	4.76471	2.25239	0.999996	1>2	1.141e-07	0.000608765	Cyclin-D3-1
4834	LOCUS_023010-RA	Mba04_g26730.1	299	62	361	300	63	4.7619	2.25154	1	1>2	0	0	Nudix hydrolase 2
12384	LOCUS_009006-RA	Mba09_g25500.1	56	11	67	57	12	4.75	2.24793	0.99968	1>2	1.19409e-05	0.0720411	Uncharacterized protein At2g33490
8200	LOCUS_021222-RA	Mba06_g32110.1	37	7	44	38	8	4.75	2.24793	0.990673	1>2	0.000436495	0.95902	hypothetical protein
8473	LOCUS_020146-RA	Mba06_g37380.1	18	3	21	19	4	4.75	2.24793	0.874421	1>2	0.00788845	1	Protein NRT1/ PTR FAMILY 6.3
10924	LOCUS_020106-RA	Mba08_g27270.1	18	3	21	19	4	4.75	2.24793	0.874421	1>2	0.0079021	1	Transcription initiation factor TFIID subunit 15
14345	LOCUS_005938-RA	Mba11_g13170.1	18	3	21	19	4	4.75	2.24793	0.874421	1>2	0.00791575	1	NDR1/HIN1-like protein 13
10958	LOCUS_016896-RA	Mba08_g27900.1	393	82	475	394	83	4.74699	2.24701	1	1>2	0	0	putative galacturonosyltransferase 15
7026	LOCUS_000297-RA	Mba06_g05810.1	260	54	314	261	55	4.74545	2.24655	1	1>2	0	0	Reticulon-like protein B8
13192	LOCUS_004359-RA	Mba10_g15440.1	383	80	463	384	81	4.74074	2.24511	1	1>2	0	0	Exportin-T
6781	LOCUS_024414-RA	Mba06_g00010.1	1008	212	1220	1009	213	4.73709	2.244	1	1>2	0	0	hypothetical protein
5193	LOCUS_009398-RA	Mba04_g35150.1	160	33	193	161	34	4.73529	2.24345	1	1>2	9.60914e-14	3.57268e-10	BTB/POZ domain-containing protein At3g50780
1231	LOCUS_014611-RA	Mba01_g24530.1	141	29	170	142	30	4.73333	2.24286	1	1>2	2.4464e-12	9.78804e-09	hypothetical protein
9701	LOCUS_000478-RA	Mba07_g26570.1	188	39	227	189	40	4.725	2.24031	1	1>2	8.37835e-16	2.85283e-12	Leucine-rich repeat receptor-like serine/threonine-protein kinase BAM1
11871	LOCUS_006417-RA	Mba09_g13250.1	1760	372	2132	1761	373	4.72118	2.23915	1	1>2	0	0	Nuclear-pore anchor
5351	LOCUS_002770-RA	Mba04_g38740.1	202	42	244	203	43	4.72093	2.23907	1	1>2	7.31569e-17	2.39808e-13	Amino acid permease 6
12244	LOCUS_005664-RA	Mba09_g22020.1	2701	572	3273	2702	573	4.71553	2.23742	1	1>2	0	0	CRC domain-containing protein TSO1
2257	LOCUS_014174-RA	Mba02_g14770.1	32	6	38	33	7	4.71429	2.23704	0.978786	1>2	0.00115685	0.999869	hypothetical protein
7745	LOCUS_015566-RA	Mba06_g21510.1	32	6	38	33	7	4.71429	2.23704	0.978786	1>2	0.00115946	0.999872	hypothetical protein
11665	LOCUS_008794-RA	Mba09_g08700.1	32	6	38	33	7	4.71429	2.23704	0.978786	1>2	0.00116207	0.999875	Myb family transcription factor EFM
5680	LOCUS_017972-RA	Mba05_g06110.1	225	47	272	226	48	4.70833	2.23522	1	1>2	0	0	Remorin 4.1
7050	LOCUS_009350-RA	Mba06_g06430.1	305	64	369	306	65	4.70769	2.23502	1	1>2	0	0	Protein argonaute PNH1
10673	LOCUS_004053-RA	Mba08_g21790.1	625	132	757	626	133	4.70677	2.23474	1	1>2	0	0	Receptor-like protein kinase FERONIA
5841	LOCUS_029064-RA	Mba05_g09400.1	126	26	152	127	27	4.7037	2.2338	1	1>2	4.16477e-11	1.78918e-07	Phosphoinositide phospholipase C 6
11296	LOCUS_010116-RA	Mba09_g01000.1	854	181	1035	855	182	4.6978	2.23199	1	1>2	0	0	Serine carboxypeptidase-like 45
5552	LOCUS_012395-RA	Mba05_g03090.1	341	72	413	342	73	4.68493	2.22803	1	1>2	0	0	Threonine dehydratase biosynthetic, chloroplastic
2803	LOCUS_000667-RA	Mba03_g03430.1	102	21	123	103	22	4.68182	2.22707	1	1>2	2.43425e-09	1.16162e-05	Protein PIN-LIKES 1
3994	LOCUS_013476-RA	Mba04_g06810.1	219	46	265	220	47	4.68085	2.22677	1	1>2	0	0	Myosin-11
1400	LOCUS_002558-RA	Mba01_g28210.1	970	207	1177	971	208	4.66827	2.22289	1	1>2	0	0	Pumilio 5
9210	LOCUS_018633-RA	Mba07_g16660.1	237	50	287	238	51	4.66667	2.22239	1	1>2	0	0	hypothetical protein
2409	LOCUS_021648-RA	Mba02_g17940.1	153	32	185	154	33	4.66667	2.22239	1	1>2	5.16176e-13	1.98883e-09	F-box protein At5g46170
11218	LOCUS_024460-RA	Mba08_g33110.1	125	26	151	126	27	4.66667	2.22239	1	1>2	6.16522e-11	2.67694e-07	Haloacid dehalogenase-like hydrolase domain-containing protein 3
9852	LOCUS_020323-RA	Mba08_g02830.1	204	43	247	205	44	4.65909	2.22005	1	1>2	9.71572e-17	3.19744e-13	Renalase
12540	LOCUS_020551-RA	Mba10_g02310.1	2912	625	3537	2913	626	4.65335	2.21827	1	1>2	0	0	Villin-2
9535	LOCUS_007587-RA	Mba07_g23070.1	78	16	94	79	17	4.64706	2.21632	0.999992	1>2	2.45294e-07	0.00134013	F-box protein At5g39450
7857	LOCUS_002855-RB	Mba06_g24000.1	50	10	60	51	11	4.63636	2.21299	0.99881	1>2	4.51361e-05	0.257391	Chromosome transmission fidelity protein 18
5200	LOCUS_002335-RA	Mba04_g35310.1	314	67	381	315	68	4.63235	2.21175	1	1>2	0	0	Septin and tuftelin-interacting protein 1 1
12525	LOCUS_007224-RA	Mba10_g01780.1	87	18	105	88	19	4.63158	2.2115	0.999998	1>2	5.01335e-08	0.00026061	Ubiquitin-conjugating enzyme E2 10
6494	LOCUS_009732-RA	Mba05_g24480.1	96	20	116	97	21	4.61905	2.2076	1	1>2	1.0733e-08	5.3288e-05	Zinc finger protein CONSTANS-LIKE 9
1499	LOCUS_011518-RA	Mba01_g30470.1	2017	437	2454	2018	438	4.60731	2.20392	1	1>2	0	0	Histidine kinase 3
6433	LOCUS_028122-RA	Mba05_g23410.1	1289	279	1568	1290	280	4.60714	2.20387	1	1>2	0	0	putative methyltransferase PMT8
8115	LOCUS_012541-RA	Mba06_g30330.1	151	32	183	152	33	4.60606	2.20353	1	1>2	1.13478e-12	4.45516e-09	hypothetical protein
5745	LOCUS_030013-RA	Mba05_g07560.1	22	4	26	23	5	4.6	2.20163	0.905263	1>2	0.00559383	1	Glutathione S-transferase U18
9029	LOCUS_001830-RA	Mba07_g12500.1	22	4	26	23	5	4.6	2.20163	0.905263	1>2	0.0056044	1	Protein IQ-DOMAIN 31
13553	LOCUS_005211-RA	Mba10_g23040.1	22	4	26	23	5	4.6	2.20163	0.905263	1>2	0.00561497	1	Ethylene-responsive transcription factor CRF1
239	LOCUS_009159-RA	Mba01_g03890.1	582	126	708	583	127	4.59055	2.19867	1	1>2	0	0	Phosphatidylinositol/phosphatidylcholine transfer protein SFH11
5605	LOCUS_010920-RA	Mba05_g04330.1	545	118	663	546	119	4.58824	2.19794	1	1>2	0	0	Shaggy-related protein kinase theta
4640	LOCUS_010779-RA	Mba04_g22780.1	77	16	93	78	17	4.58824	2.19794	0.999989	1>2	3.25519e-07	0.00179396	hypothetical protein
418	LOCUS_013196-RA	Mba01_g07230.1	967	210	1177	968	211	4.58768	2.19776	1	1>2	0	0	Serine carboxypeptidase-like 26
2571	LOCUS_021290-RA	Mba02_g21800.1	164	35	199	165	36	4.58333	2.1964	1	1>2	1.39041e-13	5.20709e-10	Surfeit locus protein 2
7197	LOCUS_008218-RA	Mba06_g09700.1	86	18	104	87	19	4.57895	2.19502	0.999998	1>2	7.95324e-08	0.000419446	Galactinol--sucrose galactosyltransferase
1113	LOCUS_024836-RA	Mba01_g21790.1	127	27	154	128	28	4.57143	2.19265	1	1>2	7.44449e-11	3.24952e-07	Flap endonuclease 1-A
7803	LOCUS_026900-RA	Mba06_g22830.1	95	20	115	96	21	4.57143	2.19265	0.999999	1>2	1.53954e-08	7.72513e-05	putative NADH kinase
9731	LOCUS_022137-RA	Mba07_g27070.1	63	13	76	64	14	4.57143	2.19265	0.999857	1>2	5.00545e-06	0.0298544	F-box protein At1g55000
11687	LOCUS_021221-RA	Mba09_g09260.1	31	6	37	32	7	4.57143	2.19265	0.969862	1>2	0.00159491	0.999997	NAC domain-containing protein 21/22
2210	LOCUS_018797-RA	Mba02_g13920.1	72	15	87	73	16	4.5625	2.18982	0.999971	1>2	1.00161e-06	0.00571683	Protein kinase PINOID
5765	LOCUS_007064-RA	Mba05_g07940.1	186	40	226	187	41	4.56098	2.18934	1	1>2	5.17586e-15	1.81828e-11	AP2/ERF and B3 domain-containing transcription repressor RAV2
8346	LOCUS_002633-RA	Mba06_g35000.1	2845	623	3468	2846	624	4.5609	2.18932	1	1>2	0	0	Heat shock cognate protein
14604	LOCUS_001892-RA	Mba11_g18720.1	336	73	409	337	74	4.55405	2.18715	1	1>2	0	0	Oxysterol-binding protein-related protein 2A
760	LOCUS_003259-RA	Mba01_g14640.1	2315	508	2823	2316	509	4.5501	2.1859	1	1>2	0	0	GDSL esterase/lipase At5g33370
11120	LOCUS_014256-RA	Mba08_g31120.1	322	70	392	323	71	4.5493	2.18564	1	1>2	0	0	hypothetical protein
8630	LOCUS_009627-RA	Mba07_g03530.1	49	10	59	50	11	4.54545	2.18442	0.998284	1>2	6.5721e-05	0.355921	hypothetical protein
4089	LOCUS_000819-RA	Mba04_g09130.1	267	58	325	268	59	4.54237	2.18345	1	1>2	0	0	Nucleobase-ascorbate transporter 1
2366	LOCUS_005923-RA	Mba02_g16870.1	612	134	746	613	135	4.54074	2.18293	1	1>2	0	0	Zinc finger protein GIS2
7830	LOCUS_010318-RA	Mba06_g23320.1	4529	997	5526	4530	998	4.53908	2.1824	1	1>2	0	0	Polygalacturonase At1g48100
8127	LOCUS_007815-RA	Mba06_g30570.1	67	14	81	68	15	4.53333	2.18057	0.999922	1>2	2.61061e-06	0.0153337	Serine/threonine protein phosphatase 2A regulatory subunit B' beta isoform
11742	LOCUS_000171-RA	Mba09_g10400.1	2835	626	3461	2836	627	4.52313	2.17732	1	1>2	0	0	Filament-like plant protein 7
1809	LOCUS_011686-RA	Mba02_g05100.1	587	129	716	588	130	4.52308	2.1773	1	1>2	0	0	Protein NSP-INTERACTING KINASE 2
10978	LOCUS_015425-RA	Mba08_g28480.1	184	40	224	185	41	4.5122	2.17383	1	1>2	1.03415e-14	3.68363e-11	hypothetical protein
13663	LOCUS_003047-RA	Mba10_g25280.1	229	50	279	230	51	4.5098	2.17306	1	1>2	0	0	NADH dehydrogenase [ubiquinone] 1 alpha subcomplex subunit 1
9896	LOCUS_005203-RA	Mba08_g03940.1	418	92	510	419	93	4.50538	2.17165	1	1>2	0	0	U-box domain-containing protein 43
7615	LOCUS_008690-RA	Mba06_g18770.1	1052	233	1285	1053	234	4.5	2.16993	1	1>2	0	0	TVP38/TMEM64 family membrane protein slr0305
2798	LOCUS_000673-RA	Mba03_g03310.1	260	57	317	261	58	4.5	2.16993	1	1>2	0	0	Ubiquitin carboxyl-terminal hydrolase 15
9556	LOCUS_004529-RA	Mba07_g23520.1	116	25	141	117	26	4.5	2.16993	1	1>2	5.90477e-10	2.72033e-06	hypothetical protein
3053	LOCUS_016196-RA	Mba03_g08580.1	98	21	119	99	22	4.5	2.16993	1	1>2	1.22263e-08	6.09342e-05	putative indole-3-pyruvate monooxygenase YUCCA11
4907	LOCUS_000864-RA	Mba04_g28530.1	53	11	64	54	12	4.5	2.16993	0.999037	1>2	3.59449e-05	0.209396	GATA transcription factor 4
488	LOCUS_001976-RA	Mba01_g08550.1	44	9	53	45	10	4.5	2.16993	0.995558	1>2	0.000213461	0.77852	Calcium/calmodulin-regulated receptor-like kinase 1
4584	LOCUS_003239-RA	Mba04_g21510.1	26	5	31	27	6	4.5	2.16993	0.935371	1>2	0.00340661	1	hypothetical protein
7621	LOCUS_002576-RA	Mba06_g18870.1	26	5	31	27	6	4.5	2.16993	0.935371	1>2	0.0034141	1	Serine/threonine-protein kinase CDG1
11330	LOCUS_023775-RA	Mba09_g01750.1	26	5	31	27	6	4.5	2.16993	0.935371	1>2	0.00342159	1	putative protein phosphatase 2C 33
7656	LOCUS_011244-RA	Mba06_g19470.1	17	3	20	18	4	4.5	2.16993	0.821491	1>2	0.0114065	1	Transcription factor DIVARICATA
1256	LOCUS_018221-RA	Mba01_g25100.1	1123	250	1373	1124	251	4.47809	2.16288	1	1>2	0	0	Extra-large guanine nucleotide-binding protein 3
5367	LOCUS_010411-RA	Mba04_g39240.1	290	64	354	291	65	4.47692	2.16251	1	1>2	0	0	putative receptor-like protein kinase At5g61350
5450	LOCUS_026462-RA	Mba05_g01050.1	93	20	113	94	21	4.47619	2.16227	0.999999	1>2	3.35483e-08	0.000172323	FT-interacting protein 1
8262	LOCUS_011082-RA	Mba06_g33170.1	357	79	436	358	80	4.475	2.16189	1	1>2	0	0	putative U3 small nucleolar RNA-associated protein 11
11032	LOCUS_014126-RA	Mba08_g29490.1	446	99	545	447	100	4.47	2.16027	1	1>2	0	0	hypothetical protein
674	LOCUS_014771-RA	Mba01_g12950.1	249	55	304	250	56	4.46429	2.15843	1	1>2	0	0	ER lumen protein-retaining receptor
6742	LOCUS_012796-RA	Mba05_g30460.1	57	12	69	58	13	4.46154	2.15754	0.999465	1>2	1.96584e-05	0.117976	Mannose-specific lectin 2
9539	LOCUS_007581-RA	Mba07_g23120.1	57	12	69	58	13	4.46154	2.15754	0.999465	1>2	1.97391e-05	0.118448	Pentatricopeptide repeat-containing protein At3g29230
14401	LOCUS_002428-RA	Mba11_g14450.1	543	121	664	544	122	4.45902	2.15673	1	1>2	0	0	Protein NSP-INTERACTING KINASE 2
5417	LOCUS_025893-RA	Mba05_g00250.1	155	34	189	156	35	4.45714	2.15612	1	1>2	1.60856e-12	6.37151e-09	hypothetical protein
6583	LOCUS_029479-RA	Mba05_g26640.1	48	10	58	49	11	4.45455	2.15528	0.997532	1>2	0.000102268	0.502182	F-box/kelch-repeat protein At1g80440
7100	LOCUS_009034-RA	Mba06_g07430.1	48	10	58	49	11	4.45455	2.15528	0.997532	1>2	0.000102615	0.50341	hypothetical protein
1510	LOCUS_011066-RA	Mba01_g30890.1	128	28	156	129	29	4.44828	2.15325	1	1>2	1.17565e-10	5.19521e-07	hypothetical protein
1747	LOCUS_021525-RA	Mba02_g03910.1	128	28	156	129	29	4.44828	2.15325	1	1>2	1.1858e-10	5.24122e-07	TVP38/TMEM64 family membrane protein slr0305
9281	LOCUS_025563-RA	Mba07_g17990.1	589	132	721	590	133	4.43609	2.14929	1	1>2	0	0	HVA22-like protein a
502	LOCUS_021910-RA	Mba01_g08850.1	163	36	199	164	37	4.43243	2.1481	1	1>2	5.40539e-13	2.08486e-09	Growth-regulating factor 4
4746	LOCUS_000703-RA	Mba04_g24770.1	163	36	199	164	37	4.43243	2.1481	1	1>2	5.46721e-13	2.10925e-09	O-fucosyltransferase 29
3135	LOCUS_020710-RA	Mba03_g10210.1	92	20	112	93	21	4.42857	2.14684	0.999998	1>2	4.73084e-08	0.0002455	LRR receptor-like serine/threonine-protein kinase
9447	LOCUS_020969-RA	Mba07_g21570.1	92	20	112	93	21	4.42857	2.14684	0.999998	1>2	4.76141e-08	0.000247135	Non-structural maintenance of chromosomes element 1
6557	LOCUS_010379-RA	Mba05_g26150.1	61	13	74	62	14	4.42857	2.14684	0.999705	1>2	1.16043e-05	0.0700078	hypothetical protein
4185	LOCUS_003993-RA	Mba04_g11460.1	30	6	36	31	7	4.42857	2.14684	0.957558	1>2	0.00237555	1	Serine/threonine-protein kinase SRPK
4225	LOCUS_022926-RA	Mba04_g12600.1	30	6	36	31	7	4.42857	2.14684	0.957558	1>2	0.00238055	1	Uncharacterized protein At4g06744
3325	LOCUS_020755-RA	Mba03_g14580.1	548	123	671	549	124	4.42742	2.14647	1	1>2	0	0	O-fucosyltransferase 16
13236	LOCUS_025743-RA	Mba10_g16750.1	707	159	866	708	160	4.425	2.14568	1	1>2	0	0	putative WD repeat-containing protein C2A9.03
4797	LOCUS_000599-RA	Mba04_g26080.1	83	18	101	84	19	4.42105	2.14439	0.999993	1>2	2.32002e-07	0.00126524	hypothetical protein
10013	LOCUS_010896-RA	Mba08_g06730.1	105	23	128	106	24	4.41667	2.14296	1	1>2	5.14885e-09	2.50488e-05	Formin-like protein 11
6361	LOCUS_008240-RA	Mba05_g21690.1	1327	300	1627	1328	301	4.41196	2.14142	1	1>2	0	0	WD repeat-containing protein 44
12389	LOCUS_025669-RA	Mba09_g25630.1	365	82	447	366	83	4.40964	2.14066	1	1>2	0	0	Squamosa promoter-binding-like protein 16
8677	LOCUS_011982-RA	Mba07_g04590.1	290	65	355	291	66	4.40909	2.14048	1	1>2	0	0	hypothetical protein
12991	LOCUS_012142-RA	Mba10_g11580.1	96	21	117	97	22	4.40909	2.14048	0.999999	1>2	2.79158e-08	0.000142584	Glucan endo-1,3-beta-glucosidase 9
7698	LOCUS_016147-RA	Mba06_g20420.1	184	41	225	185	42	4.40476	2.13906	1	1>2	2.31953e-14	8.39204e-11	Splicing factor 3A subunit 2
3212	LOCUS_020429-RA	Mba03_g12090.1	774	175	949	775	176	4.40341	2.13862	1	1>2	0	0	putative boron transporter 2
8327	LOCUS_007854-RA	Mba06_g34540.1	131	29	160	132	30	4.4	2.1375	1	1>2	1.00017e-10	4.40074e-07	Arginyl-tRNA--protein transferase 1
7005	LOCUS_025937-RA	Mba06_g05470.1	65	14	79	66	15	4.4	2.1375	0.999838	1>2	5.73426e-06	0.0342927	hypothetical protein
11749	LOCUS_015584-RA	Mba09_g10510.1	21	4	25	22	5	4.4	2.1375	0.865469	1>2	0.00838328	1	Metacaspase-5
9555	LOCUS_004528-RA	Mba07_g23510.1	214	48	262	215	49	4.38776	2.13348	1	1>2	2.3628e-16	7.88702e-13	Ribonuclease 2
667	LOCUS_002798-RA	Mba01_g12850.1	490	111	601	491	112	4.38393	2.13222	1	1>2	0	0	Heparan-alpha-glucosaminide N-acetyltransferase
2017	LOCUS_005335-RA	Mba02_g09700.1	91	20	111	92	21	4.38095	2.13124	0.999998	1>2	7.07861e-08	0.000371912	Protein WHAT'S THIS FACTOR 1
14488	LOCUS_012284-RA	Mba11_g16380.1	231	52	283	232	53	4.37736	2.13006	1	1>2	0	0	Putative disease resistance RPP13-like protein 1
183	LOCUS_003115-RA	Mba01_g02630.1	34	7	41	35	8	4.375	2.12928	0.973064	1>2	0.00138801	0.999981	hypothetical protein
6844	LOCUS_015195-RA	Mba06_g01760.1	34	7	41	35	8	4.375	2.12928	0.973064	1>2	0.0013913	0.999981	Ethylene-responsive transcription factor 11
1709	LOCUS_016176-RA	Mba02_g02930.1	117	26	143	118	27	4.37037	2.12776	1	1>2	1.03016e-09	4.81702e-06	F-box protein SKP2A
801	LOCUS_010814-RA	Mba01_g15370.1	200	45	245	201	46	4.36957	2.12749	1	1>2	2.64558e-15	9.17488e-12	Glutamine--tRNA ligase
6766	LOCUS_018938-RA	Mba05_g30980.1	165	37	202	166	38	4.36842	2.12711	1	1>2	6.99425e-13	2.71447e-09	Calcium-dependent protein kinase 16
9024	LOCUS_012600-RA	Mba07_g12350.1	261	59	320	262	60	4.36667	2.12653	1	1>2	0	0	Protein GRAVITROPIC IN THE LIGHT 1
5476	LOCUS_002758-RA	Mba05_g01680.1	509	116	625	510	117	4.35897	2.12399	1	1>2	0	0	Extra-large guanine nucleotide-binding protein 1
10187	LOCUS_025380-RA	Mba08_g10590.1	60	13	73	61	14	4.35714	2.12338	0.999577	1>2	1.64018e-05	0.0987739	Putative ribosomal-protein-alanine acetyltransferase
11220	LOCUS_027594-RA	Mba08_g33170.1	73	16	89	74	17	4.35294	2.12199	0.999952	1>2	1.64327e-06	0.00952652	putative indole-3-acetic acid-amido synthetase GH3.6
8883	LOCUS_005290-RA	Mba07_g09070.1	3294	756	4050	3295	757	4.35271	2.12191	1	1>2	0	0	Nuclear pore complex protein NUP205
983	LOCUS_006860-RA	Mba01_g18750.1	347	79	426	348	80	4.35	2.12102	1	1>2	0	0	Aberrant root formation protein 4
7385	LOCUS_013911-RA	Mba06_g13650.1	567	130	697	568	131	4.33588	2.11632	1	1>2	0	0	PH, RCC1 and FYVE domains-containing protein 1
12277	LOCUS_004628-RA	Mba09_g23050.1	363	83	446	364	84	4.33333	2.11548	1	1>2	0	0	Transcription initiation factor TFIID subunit 8
1706	LOCUS_004565-RA	Mba02_g02880.1	259	59	318	260	60	4.33333	2.11548	1	1>2	0	0	Pentatricopeptide repeat-containing protein At1g10270
6848	LOCUS_003286-RA	Mba06_g01830.1	90	20	110	91	21	4.33333	2.11548	0.999997	1>2	1.0387e-07	0.000552542	Protein DETOXIFICATION 40
8303	LOCUS_012700-RA	Mba06_g34020.1	64	14	78	65	15	4.33333	2.11548	0.999768	1>2	9.18398e-06	0.0553014	hypothetical protein
1858	LOCUS_025264-RA	Mba02_g06200.1	51	11	62	52	12	4.33333	2.11548	0.998027	1>2	7.63593e-05	0.402044	Auxin-responsive protein IAA10
8795	LOCUS_008316-RA	Mba07_g07090.1	38	8	46	39	9	4.33333	2.11548	0.983804	1>2	0.000812207	0.997864	GDP-mannose 3,5-epimerase 1
12107	LOCUS_022829-RA	Mba09_g18220.1	38	8	46	39	9	4.33333	2.11548	0.983804	1>2	0.000814247	0.997899	MDIS1-interacting receptor like kinase 2
2260	LOCUS_005580-RA	Mba02_g14960.1	25	5	30	26	6	4.33333	2.11548	0.909327	1>2	0.00543817	1	Dynein light chain LC6, flagellar outer arm
11618	LOCUS_007872-RA	Mba09_g07700.1	601	138	739	602	139	4.33094	2.11468	1	1>2	0	0	Patellin-3
14455	LOCUS_021284-RA	Mba11_g15620.1	94	21	115	95	22	4.31818	2.11042	0.999998	1>2	5.51251e-08	0.000287381	putative serine/threonine-protein kinase PBL19
13677	LOCUS_001416-RA	Mba10_g25520.1	232	53	285	233	54	4.31481	2.1093	1	1>2	1.43924e-17	4.61853e-14	Protein DWARF 53-LIKE
2013	LOCUS_005331-RA	Mba02_g09650.1	2316	536	2852	2317	537	4.31471	2.10926	1	1>2	0	0	Alcohol dehydrogenase 1
7702	LOCUS_005800-RA	Mba06_g20460.1	452	104	556	453	105	4.31429	2.10912	1	1>2	0	0	DNA mismatch repair protein PMS1
11090	LOCUS_004866-RA	Mba08_g30390.1	150	34	184	151	35	4.31429	2.10912	1	1>2	8.331e-12	3.43487e-08	PI-PLC X domain-containing protein At5g67130
9845	LOCUS_008123-RA	Mba08_g02730.1	1871	433	2304	1872	434	4.31336	2.10881	1	1>2	0	0	Inhibitor of Bruton tyrosine kinase
3380	LOCUS_005976-RA	Mba03_g16050.1	357	82	439	358	83	4.31325	2.10878	1	1>2	0	0	BTB/POZ domain and ankyrin repeat-containing protein NPR1
13057	LOCUS_009802-RA	Mba10_g12860.1	55	12	67	56	13	4.30769	2.10692	0.998903	1>2	3.94607e-05	0.228064	Arabinogalactan protein 16
10632	LOCUS_026439-RA	Mba08_g20920.1	98	22	120	99	23	4.30435	2.10579	0.999999	1>2	3.0862e-08	0.000158125	Protein ABIL3
11467	LOCUS_017338-RA	Mba09_g04170.1	115	26	141	116	27	4.2963	2.10309	1	1>2	1.73265e-09	8.20235e-06	Serine/threonine-protein kinase STY8
11921	LOCUS_024449-RA	Mba09_g14450.1	132	30	162	133	31	4.29032	2.10109	1	1>2	1.51058e-10	6.71906e-07	N-alpha-acetyltransferase 40
10115	LOCUS_014227-RA	Mba08_g08980.1	59	13	72	60	14	4.28571	2.09954	0.999396	1>2	2.15196e-05	0.128811	AT-hook motif nuclear-localized protein 17
3281	LOCUS_026078-RA	Mba03_g13720.1	29	6	35	30	7	4.28571	2.09954	0.940818	1>2	0.0031844	1	TIMELESS-interacting protein
14505	LOCUS_011325-RA	Mba11_g16830.1	196	45	241	197	46	4.28261	2.09849	1	1>2	1.10864e-14	3.95453e-11	Alpha-soluble NSF attachment protein
1401	LOCUS_002556-RA	Mba01_g28220.1	1231	287	1518	1232	288	4.27778	2.09686	1	1>2	0	0	DNA ligase 4
9339	LOCUS_014856-RA	Mba07_g19050.1	832	194	1026	833	195	4.27179	2.09484	1	1>2	0	0	GPI ethanolamine phosphate transferase 2
5015	LOCUS_017381-RA	Mba04_g31190.1	417	97	514	418	98	4.26531	2.09265	1	1>2	0	0	hypothetical protein
13612	LOCUS_005552-RA	Mba10_g24260.1	745	174	919	746	175	4.26286	2.09182	1	1>2	0	0	Zinc finger CCCH domain-containing protein 2
8801	LOCUS_001735-RA	Mba07_g07270.1	165	38	203	166	39	4.25641	2.08964	1	1>2	1.57569e-12	6.23816e-09	Putative hydrolase C777.06c
11453	LOCUS_001115-RA	Mba09_g03910.1	1364	320	1684	1365	321	4.25234	2.08826	1	1>2	0	0	Two-component response regulator-like PRR73
6665	LOCUS_017760-RA	Mba05_g28630.1	1479	348	1827	1480	349	4.24069	2.0843	1	1>2	0	0	Anaphase-promoting complex subunit 7
8546	LOCUS_001775-RA	Mba07_g01850.1	105	24	129	106	25	4.24	2.08406	1	1>2	1.36324e-08	6.81599e-05	E3 ubiquitin-protein ligase WAV3
401	LOCUS_023941-RA	Mba01_g06960.1	92	21	113	93	22	4.22727	2.07973	0.999996	1>2	1.16145e-07	0.00062002	DUF21 domain-containing protein At4g14240
5724	LOCUS_013393-RA	Mba05_g07050.1	354	83	437	355	84	4.22619	2.07936	1	1>2	0	0	ABC transporter G family member 11
12655	LOCUS_026281-RA	Mba10_g05080.1	261	61	322	262	62	4.22581	2.07923	1	1>2	0	0	putative galacturonosyltransferase 7
6896	LOCUS_024217-RA	Mba06_g02800.1	37	8	45	38	9	4.22222	2.078	0.977132	1>2	0.00121054	0.999916	Growth-regulating factor 3
151	LOCUS_014638-RA	Mba01_g02120.1	1050	248	1298	1051	249	4.22088	2.07755	1	1>2	0	0	Formin-like protein 12
10524	LOCUS_004673-RA	Mba08_g18750.1	134	31	165	135	32	4.21875	2.07682	1	1>2	1.85425e-10	8.29222e-07	putative protein S-acyltransferase 7
2636	LOCUS_028886-RA	Mba02_g23240.1	96	22	118	97	23	4.21739	2.07635	0.999998	1>2	6.5818e-08	0.000345025	hypothetical protein
14026	LOCUS_021446-RA	Mba11_g05810.1	488	115	603	489	116	4.21552	2.07571	1	1>2	0	0	Alpha-glucosidase 2
12984	LOCUS_005633-RA	Mba10_g11480.1	568	134	702	569	135	4.21481	2.07547	1	1>2	0	0	Transcription factor bHLH61
5639	LOCUS_005024-RA	Mba05_g05100.1	117	27	144	118	28	4.21429	2.07529	1	1>2	2.22023e-09	1.05705e-05	putative DNA-directed RNA polymerase I subunit RPA43
1235	LOCUS_024234-RA	Mba01_g24620.1	256	60	316	257	61	4.21311	2.07489	1	1>2	0	0	Homeobox-leucine zipper protein HOX21
12311	LOCUS_023623-RA	Mba09_g23760.1	159	37	196	160	38	4.21053	2.074	1	1>2	5.34382e-12	2.17921e-08	F-box protein At-B
1461	LOCUS_002181-RA	Mba01_g29320.1	483	114	597	484	115	4.2087	2.07337	1	1>2	0	0	hypothetical protein
1154	LOCUS_016303-RA	Mba01_g22730.1	100	23	123	101	24	4.20833	2.07325	0.999999	1>2	3.39854e-08	0.000174636	Auxin-responsive protein SAUR50
11691	LOCUS_005152-RA	Mba09_g09410.1	121	28	149	122	29	4.2069	2.07276	1	1>2	1.25354e-09	5.89036e-06	Hydroxyproline O-galactosyltransferase GALT2
6921	LOCUS_005688-RA	Mba06_g03300.1	163	38	201	164	39	4.20513	2.07215	1	1>2	2.90213e-12	1.16579e-08	Putative RING-H2 finger protein ATL49
1143	LOCUS_018665-RA	Mba01_g22540.1	1739	413	2152	1740	414	4.2029	2.07138	1	1>2	0	0	RNA polymerase I-specific transcription initiation factor RRN3
2717	LOCUS_003314-RA	Mba03_g01420.1	20	4	24	21	5	4.2	2.07039	0.813063	1>2	0.0120259	1	Protein UPSTREAM OF FLC
3918	LOCUS_002601-RA	Mba04_g04970.1	20	4	24	21	5	4.2	2.07039	0.813063	1>2	0.0120456	1	Aspartyl protease family protein 1
6138	LOCUS_002816-RA	Mba05_g15900.1	20	4	24	21	5	4.2	2.07039	0.813063	1>2	0.0120653	1	Putative Myb family transcription factor At1g14600
6658	LOCUS_004618-RA	Mba05_g28440.1	20	4	24	21	5	4.2	2.07039	0.813063	1>2	0.012085	1	hypothetical protein
11110	LOCUS_003073-RA	Mba08_g30860.1	20	4	24	21	5	4.2	2.07039	0.813063	1>2	0.0121047	1	Pentatricopeptide repeat-containing protein At4g01570
14636	LOCUS_011641-RA	Mba11_g19250.1	20	4	24	21	5	4.2	2.07039	0.813063	1>2	0.0121245	1	Dehydration-responsive element-binding protein 1E
1751	LOCUS_012189-RA	Mba02_g03980.1	66	15	81	67	16	4.1875	2.06609	0.999741	1>2	1.02042e-05	0.0615115	Transcription factor MYBC1
10220	LOCUS_011850-RA	Mba08_g11650.1	66	15	81	67	16	4.1875	2.06609	0.999741	1>2	1.02441e-05	0.0617541	RING-H2 finger protein ATL1
13819	LOCUS_000766-RA	Mba11_g01510.1	158	37	195	159	38	4.18421	2.06496	1	1>2	7.31813e-12	3.00775e-08	LysM and putative peptidoglycan-binding domain-containing protein 2
14214	LOCUS_014898-RA	Mba11_g09980.1	45	10	55	46	11	4.18182	2.06413	0.992816	1>2	0.000337969	0.912966	hypothetical protein
3838	LOCUS_024907-RA	Mba04_g03320.1	70	16	86	71	17	4.17647	2.06228	0.999859	1>2	4.89225e-06	0.0291654	Protein IMPAIRED IN BABA-INDUCED STERILITY 1
13588	LOCUS_014502-RA	Mba10_g23710.1	120	28	148	121	29	4.17241	2.06088	1	1>2	1.68479e-09	7.97069e-06	putative serine incorporator
9266	LOCUS_012823-RA	Mba07_g17650.1	49	11	60	50	12	4.16667	2.05889	0.996023	1>2	0.000187028	0.730712	UTP:RNA uridylyltransferase 1
5055	LOCUS_023332-RA	Mba04_g32010.1	24	5	29	25	6	4.16667	2.05889	0.874484	1>2	0.00786114	1	Auxin-responsive protein SAUR32
7465	LOCUS_023620-RA	Mba06_g15310.1	24	5	29	25	6	4.16667	2.05889	0.874484	1>2	0.00787479	1	Dehydration-responsive element-binding protein 3
649	LOCUS_003428-RA	Mba01_g12310.1	178	42	220	179	43	4.16279	2.05755	1	1>2	4.77353e-13	1.8359e-09	MLO-like protein 11
11809	LOCUS_002097-RA	Mba09_g11650.1	215	51	266	216	52	4.15385	2.05445	1	1>2	1.82378e-15	6.28475e-12	Ubiquitin-conjugating enzyme E2
8348	LOCUS_008925-RA	Mba06_g35040.1	389	93	482	390	94	4.14894	2.05274	1	1>2	0	0	Syntaxin-52
7955	LOCUS_013085-RA	Mba06_g26350.1	198	47	245	199	48	4.14583	2.05166	1	1>2	2.81591e-14	1.02274e-10	putative Histone-lysine N-methyltransferase ATXR5
9170	LOCUS_010216-RA	Mba07_g15570.1	57	13	70	58	14	4.14286	2.05063	0.998781	1>2	4.68863e-05	0.266257	Ubiquitin carboxyl-terminal hydrolase 22
5973	LOCUS_006196-RA	Mba05_g12240.1	28	6	34	29	7	4.14286	2.05063	0.918405	1>2	0.00492043	1	Putative clathrin assembly protein At4g40080
7563	LOCUS_026418-RA	Mba06_g17430.1	28	6	34	29	7	4.14286	2.05063	0.918405	1>2	0.0049296	1	putative carboxylesterase 17
8487	LOCUS_011380-RA	Mba07_g00170.1	28	6	34	29	7	4.14286	2.05063	0.918405	1>2	0.00493876	1	hypothetical protein
14406	LOCUS_002421-RA	Mba11_g14530.1	28	6	34	29	7	4.14286	2.05063	0.918405	1>2	0.00494793	1	F-box protein At4g35930
12002	LOCUS_010580-RA	Mba09_g16010.1	90	21	111	91	22	4.13636	2.04836	0.999992	1>2	2.46662e-07	0.00134784	Putative SWI/SNF-related matrix-associated actin-dependent regulator of chromatin subfamily A member 3-like 1
12067	LOCUS_000273-RA	Mba09_g17590.1	226	54	280	227	55	4.12727	2.04519	1	1>2	4.34865e-16	1.46549e-12	Lysine-specific demethylase JMJ30
13592	LOCUS_011012-RA	Mba10_g23780.1	362	87	449	363	88	4.125	2.04439	1	1>2	0	0	Sterol 3-beta-glucosyltransferase UGT80B1
13033	LOCUS_025943-RA	Mba10_g12410.1	164	39	203	165	40	4.125	2.04439	1	1>2	4.94357e-12	2.01203e-08	Protein phosphatase 1 regulatory inhibitor subunit PPP1R7
9534	LOCUS_007588-RA	Mba07_g23060.1	337	81	418	338	82	4.12195	2.04333	1	1>2	0	0	Protein CHROMATIN REMODELING 24
10610	LOCUS_015757-RA	Mba08_g20400.1	168	40	208	169	41	4.12195	2.04333	1	1>2	2.74891e-12	1.10286e-08	Protein IQ-DOMAIN 31
7060	LOCUS_015130-RA	Mba06_g06690.1	102	24	126	103	25	4.12	2.04264	0.999999	1>2	3.67822e-08	0.000189447	EP1-like glycoprotein 4
11474	LOCUS_028148-RA	Mba09_g04350.1	102	24	126	103	25	4.12	2.04264	0.999999	1>2	3.70279e-08	0.00019075	putative LRR receptor-like serine/threonine-protein kinase IRK
90	LOCUS_017124-RA	Mba01_g00730.1	588	142	730	589	143	4.11888	2.04225	1	1>2	0	0	Ultraviolet-B receptor UVR8
6417	LOCUS_024508-RA	Mba05_g23050.1	69	16	85	70	17	4.11765	2.04182	0.9998	1>2	7.17528e-06	0.0430609	Ethylene-responsive transcription factor 1
12355	LOCUS_020823-RA	Mba09_g24760.1	1266	307	1573	1267	308	4.11364	2.04041	1	1>2	0	0	hypothetical protein
5607	LOCUS_010917-RA	Mba05_g04350.1	73	17	90	74	18	4.11111	2.03953	0.999891	1>2	3.58762e-06	0.0212401	Bifunctional UDP-glucose 4-epimerase and UDP-xylose 4-epimerase 1
10643	LOCUS_018465-RA	Mba08_g21170.1	36	8	44	37	9	4.11111	2.03953	0.968019	1>2	0.00171826	0.999999	E3 ubiquitin-protein ligase RDUF1
13830	LOCUS_001918-RA	Mba11_g01700.1	36	8	44	37	9	4.11111	2.03953	0.968019	1>2	0.00172212	0.999999	putative xyloglucan endotransglucosylase/hydrolase protein 32
3461	LOCUS_002193-RA	Mba03_g17980.1	799	194	993	800	195	4.10256	2.03653	1	1>2	0	0	hypothetical protein
5998	LOCUS_008948-RA	Mba05_g12810.1	40	9	49	41	10	4.1	2.03562	0.981563	1>2	0.000938132	0.999224	Pentatricopeptide repeat-containing protein At2g34400
10840	LOCUS_002159-RA	Mba08_g25480.1	880	214	1094	881	215	4.09767	2.03481	1	1>2	0	0	putative LRR receptor-like serine/threonine-protein kinase At4g37250
4910	LOCUS_006711-RA	Mba04_g28580.1	1666	406	2072	1667	407	4.09582	2.03415	1	1>2	0	0	CCR4-NOT transcription complex subunit 3
10622	LOCUS_002914-RA	Mba08_g20690.1	1047	255	1302	1048	256	4.09375	2.03342	1	1>2	0	0	putative polygalacturonase
991	LOCUS_015803-RA	Mba01_g19180.1	89	21	110	90	22	4.09091	2.03242	0.999989	1>2	3.15804e-07	0.00173889	Homeobox-leucine zipper protein HOX6
3924	LOCUS_007099-RA	Mba04_g05140.1	44	10	54	45	11	4.09091	2.03242	0.989827	1>2	0.000461673	0.966247	Lignin-forming anionic peroxidase
11148	LOCUS_005470-RA	Mba08_g31600.1	755	184	939	756	185	4.08649	2.03086	1	1>2	0	0	Phospholipid-transporting ATPase 3
7453	LOCUS_011457-RA	Mba06_g14990.1	493	120	613	494	121	4.08264	2.0295	1	1>2	0	0	Dol-P-Man:Man(6)GlcNAc(2)-PP-Dol alpha-1,2-mannosyltransferase
11829	LOCUS_001602-RA	Mba09_g12230.1	154	37	191	155	38	4.07895	2.0282	1	1>2	2.85893e-11	1.2159e-07	Autophagy-related protein 18b
2849	LOCUS_011253-RA	Mba03_g04430.1	52	12	64	53	13	4.07692	2.02748	0.996879	1>2	0.000132734	0.599922	putative CCR4-associated factor 1 7
9245	LOCUS_009369-RA	Mba07_g17270.1	52	12	64	53	13	4.07692	2.02748	0.996879	1>2	0.000133167	0.60117	Transmembrane protein 53
14815	LOCUS_018722-RA	Mba11_g23290.1	52	12	64	53	13	4.07692	2.02748	0.996879	1>2	0.0001336	0.602415	Pentatricopeptide repeat-containing protein At3g20730
9672	LOCUS_026302-RA	Mba07_g25890.1	162	39	201	163	40	4.075	2.0268	1	1>2	8.69606e-12	3.58887e-08	U-box domain-containing protein 4
10349	LOCUS_014907-RA	Mba08_g14320.1	369	90	459	370	91	4.06593	2.02359	1	1>2	0	0	Beta-glucosidase 18
4015	LOCUS_011422-RA	Mba04_g07430.1	129	31	160	130	32	4.0625	2.02237	1	1>2	9.97565e-10	4.66061e-06	hypothetical protein
7782	LOCUS_004215-RA	Mba06_g22330.1	295	72	367	296	73	4.05479	2.01963	1	1>2	0	0	NAC domain-containing protein 17
8284	LOCUS_005248-RA	Mba06_g33650.1	149	36	185	150	37	4.05405	2.01937	1	1>2	6.91477e-11	3.01207e-07	L-type lectin-domain containing receptor kinase VIII.1
7386	LOCUS_017969-RA	Mba06_g13650.1	530	130	660	531	131	4.05344	2.01915	1	1>2	0	0	PH, RCC1 and FYVE domains-containing protein 1
659	LOCUS_012705-RA	Mba01_g12570.1	161	39	200	162	40	4.05	2.01792	1	1>2	1.30921e-11	5.45679e-08	hypothetical protein
6465	LOCUS_013780-RA	Mba05_g24010.1	359	88	447	360	89	4.04494	2.01612	1	1>2	0	0	18S rRNA (guanine-N(7))-methyltransferase RID2
14338	LOCUS_003752-RA	Mba11_g13080.1	96	23	119	97	24	4.04167	2.01495	0.999995	1>2	1.40681e-07	0.000755453	hypothetical protein
9434	LOCUS_019075-RA	Mba07_g21410.1	100	24	124	101	25	4.04	2.01436	0.999997	1>2	8.27875e-08	0.000437189	Dual specificity protein phosphatase 12
7255	LOCUS_004150-RA	Mba06_g11030.1	342	84	426	343	85	4.03529	2.01267	1	1>2	0	0	putative protein phosphatase 2C 10
10104	LOCUS_013031-RA	Mba08_g08830.1	120	29	149	121	30	4.03333	2.01197	1	1>2	4.2738e-09	2.06892e-05	Serine/threonine-protein phosphatase 7 long form
6558	LOCUS_010378-RA	Mba05_g26170.1	1082	269	1351	1083	270	4.01111	2.004	1	1>2	0	0	Putative cyclic nucleotide-gated ion channel 9
13233	LOCUS_014139-RA	Mba10_g16640.1	785	195	980	786	196	4.0102	2.00368	1	1>2	0	0	putative inactive receptor kinase At5g10020
9154	LOCUS_006623-RA	Mba07_g15110.1	291	72	363	292	73	4	2	1	1>2	0	0	SNARE-interacting protein KEULE
3439	LOCUS_022081-RA	Mba03_g17430.1	75	18	93	76	19	4	2	0.99988	1>2	4.03062e-06	0.0239258	Transcription factor TCP5
6702	LOCUS_024482-RA	Mba05_g29600.1	75	18	93	76	19	4	2	0.99988	1>2	4.04992e-06	0.024043	Pathogenesis-related genes transcriptional activator PTI6
283	LOCUS_009475-RA	Mba01_g04970.1	67	16	83	68	17	4	2	0.999599	1>2	1.59636e-05	0.096165	putative serine/threonine-protein kinase PIX13
8411	LOCUS_014151-RA	Mba06_g36160.1	51	12	63	52	13	4	2	0.995616	1>2	0.000209297	0.77157	Protein SMAX1-LIKE 3
14512	LOCUS_010092-RA	Mba11_g17060.1	43	10	53	44	11	4	2	0.985667	1>2	0.000712598	0.995276	Formin-like protein 1
5128	LOCUS_011780-RA	Mba04_g33700.1	35	8	43	36	9	4	2	0.955745	1>2	0.00250292	1	Cyclin-dependent kinase inhibitor 3
5751	LOCUS_025372-RA	Mba05_g07690.1	27	6	33	28	7	4	2	0.888967	1>2	0.00655137	1	B3 domain-containing protein Os02g0683500
6807	LOCUS_023573-RA	Mba06_g00600.1	27	6	33	28	7	4	2	0.888967	1>2	0.00656364	1	hypothetical protein
12459	LOCUS_022702-RA	Mba10_g00060.1	27	6	33	28	7	4	2	0.888967	1>2	0.0065759	1	Pentatricopeptide repeat-containing protein At1g31430
3337	LOCUS_006927-RA	Mba03_g14890.1	23	5	28	24	6	4	2	0.829147	1>2	0.0108673	1	Pentatricopeptide repeat-containing protein At1g02060, chloroplastic
11334	LOCUS_006377-RA	Mba09_g01860.1	23	5	28	24	6	4	2	0.829147	1>2	0.0108855	1	SUPPRESSOR OF GAMMA RESPONSE 1
3819	LOCUS_018999-RA	Mba04_g02710.1	19	4	23	20	5	4	2	0.747365	1>2	0.0189094	1	Cytochrome P450 CYP72A219
5437	LOCUS_012320-RA	Mba05_g00680.1	19	4	23	20	5	4	2	0.747365	1>2	0.0189349	1	Dihydroflavonol 4-reductase
5989	LOCUS_033216-RA	Mba05_g12650.1	19	4	23	20	5	4	2	0.747365	1>2	0.0189603	1	Auxin-responsive protein SAUR76
9224	LOCUS_015376-RA	Mba07_g16970.1	19	4	23	20	5	4	2	0.747365	1>2	0.0189858	1	LysM domain receptor-like kinase 3
10525	LOCUS_004674-RA	Mba08_g18760.1	19	4	23	20	5	4	2	0.747365	1>2	0.0190112	1	hypothetical protein
414	LOCUS_013203-RA	Mba01_g07170.1	862	215	1077	863	216	3.99537	1.99833	1	1>2	0	0	Importin beta-like SAD2
13831	LOCUS_022790-RA	Mba11_g01710.1	386	96	482	387	97	3.98969	1.99628	1	1>2	0	0	hypothetical protein
2909	LOCUS_015371-RA	Mba03_g06000.1	2024	507	2531	2025	508	3.98622	1.99502	1	1>2	0	0	hypothetical protein
5462	LOCUS_005760-RA	Mba05_g01350.1	305	76	381	306	77	3.97403	1.9906	1	1>2	0	0	MLO-like protein 1
4484	LOCUS_011552-RA	Mba04_g19090.1	257	64	321	258	65	3.96923	1.98886	1	1>2	1.93022e-17	6.21725e-14	ATP-dependent DNA helicase 2 subunit KU70
7567	LOCUS_004935-RA	Mba06_g17550.1	118	29	147	119	30	3.96667	1.98793	1	1>2	8.80067e-09	4.3448e-05	F-box protein PP2-A15
4372	LOCUS_015001-RA	Mba04_g16040.1	209	52	261	210	53	3.96226	1.98633	1	1>2	3.21076e-14	1.16904e-10	Trihelix transcription factor GT-2
14165	LOCUS_008401-RA	Mba11_g08880.1	98	24	122	99	25	3.96	1.9855	0.999995	1>2	1.52341e-07	0.000820023	dCTP pyrophosphatase 1
9991	LOCUS_007131-RA	Mba08_g06140.1	434	109	543	435	110	3.95455	1.98351	1	1>2	0	0	putative ATP-dependent DNA helicase CHR12
1814	LOCUS_015415-RA	Mba02_g05160.1	5720	1447	7167	5721	1448	3.95097	1.98221	1	1>2	0	0	Histone H3.3
11347	LOCUS_001575-RA	Mba09_g02160.1	141	35	176	142	36	3.94444	1.97982	1	1>2	3.85973e-10	1.75926e-06	Zinc finger AN1 domain-containing stress-associated protein 15
14362	LOCUS_017230-RA	Mba11_g13560.1	66	16	82	67	17	3.94118	1.97863	0.999435	1>2	2.09045e-05	0.125242	hypothetical protein
1052	LOCUS_011702-RA	Mba01_g20530.1	452	114	566	453	115	3.93913	1.97788	1	1>2	0	0	WD repeat-containing protein 44
6145	LOCUS_024768-RA	Mba05_g15960.1	983	249	1232	984	250	3.936	1.97673	1	1>2	0	0	Monosaccharide-sensing protein 2
8966	LOCUS_021611-RA	Mba07_g11200.1	121	30	151	122	31	3.93548	1.97654	1	1>2	6.66291e-09	3.26411e-05	NF-X1-type zinc finger protein NFXL1
4563	LOCUS_005458-RA	Mba04_g20950.1	361	91	452	362	92	3.93478	1.97628	1	1>2	0	0	GATA transcription factor 9
9023	LOCUS_012599-RA	Mba07_g12340.1	471	119	590	472	120	3.93333	1.97575	1	1>2	0	0	hypothetical protein
7893	LOCUS_001425-RA	Mba06_g24890.1	463	117	580	464	118	3.9322	1.97534	1	1>2	0	0	DNA topoisomerase 2-binding protein 1-A
10176	LOCUS_005740-RA	Mba08_g10330.1	109	27	136	110	28	3.92857	1.974	0.999999	1>2	3.77694e-08	0.000194683	1-aminocyclopropane-1-carboxylate oxidase
699	LOCUS_024123-RA	Mba01_g13550.1	105	26	131	106	27	3.92593	1.97303	0.999998	1>2	6.86529e-08	0.000360363	ACT domain-containing protein ACR8
11532	LOCUS_008461-RA	Mba09_g05770.1	105	26	131	106	27	3.92593	1.97303	0.999998	1>2	6.90721e-08	0.000362632	Potassium channel KAT1
7401	LOCUS_002888-RA	Mba06_g13860.1	560	142	702	561	143	3.92308	1.97199	1	1>2	0	0	IQ domain-containing protein IQM3
1449	LOCUS_021958-RA	Mba01_g29180.1	885	225	1110	886	226	3.92035	1.97098	1	1>2	0	0	Floral homeotic protein APETALA 2
10586	LOCUS_008284-RA	Mba08_g19870.1	140	35	175	141	36	3.91667	1.96963	1	1>2	5.28378e-10	2.42736e-06	Protein NUCLEAR FUSION DEFECTIVE 4
7660	LOCUS_019356-RA	Mba06_g19560.1	480	122	602	481	123	3.91057	1.96738	1	1>2	0	0	Serine/threonine-protein kinase Nek4
5065	LOCUS_014883-RA	Mba04_g32270.1	343	87	430	344	88	3.90909	1.96683	1	1>2	0	0	Barley B recombinant-like protein D
8797	LOCUS_030399-RA	Mba07_g07180.1	85	21	106	86	22	3.90909	1.96683	0.999957	1>2	1.49925e-06	0.00866699	NADPH-dependent aldehyde reductase-like protein, chloroplastic
6388	LOCUS_011367-RA	Mba05_g22320.1	42	10	52	43	11	3.90909	1.96683	0.97993	1>2	0.00100996	0.999566	Transcription repressor OFP4
13521	LOCUS_016975-RA	Mba10_g22460.1	42	10	52	43	11	3.90909	1.96683	0.97993	1>2	0.00101246	0.999575	Uncharacterized protein At3g61260
5432	LOCUS_015668-RA	Mba05_g00640.1	507	129	636	508	130	3.90769	1.96632	1	1>2	0	0	Glutamate receptor 3.4
10342	LOCUS_015882-RA	Mba08_g14210.1	163	41	204	164	42	3.90476	1.96523	1	1>2	3.46508e-11	1.48132e-07	UPF0565 protein C2orf69
4799	LOCUS_000601-RA	Mba04_g26150.1	1881	481	2362	1882	482	3.90456	1.96516	1	1>2	0	0	FACT complex subunit SPT16
6224	LOCUS_004326-RA	Mba05_g18280.1	73	18	91	74	19	3.89474	1.96153	0.999763	1>2	9.3299e-06	0.0561901	Putative DEAD-box ATP-dependent RNA helicase 33
8614	LOCUS_002544-RA	Mba07_g03180.1	108	27	135	109	28	3.89286	1.96083	0.999998	1>2	5.37523e-08	0.00028001	Serine/threonine-protein kinase STY17
5238	LOCUS_011899-RA	Mba04_g36170.1	34	8	42	35	9	3.88889	1.95936	0.939468	1>2	0.00326098	1	MDIS1-interacting receptor like kinase 2
6269	LOCUS_006880-RA	Mba05_g19600.1	34	8	42	35	9	3.88889	1.95936	0.939468	1>2	0.00326801	1	Transcription factor bHLH96
4972	LOCUS_018433-RA	Mba04_g29890.1	2219	570	2789	2220	571	3.88792	1.959	1	1>2	0	0	Ubiquitin carboxyl-terminal hydrolase 13
1271	LOCUS_023019-RA	Mba01_g25500.1	170	43	213	171	44	3.88636	1.95842	1	1>2	1.52736e-11	6.39046e-08	hypothetical protein
1710	LOCUS_003759-RA	Mba02_g02980.1	100	25	125	101	26	3.88462	1.95777	0.999994	1>2	1.70702e-07	0.00092205	G-type lectin S-receptor-like serine/threonine-protein kinase At1g34300
7683	LOCUS_020871-RA	Mba06_g20010.1	96	24	120	97	25	3.88	1.95606	0.99999	1>2	3.0467e-07	0.0016758	LRR receptor-like serine/threonine-protein kinase FLS2
14490	LOCUS_016131-RA	Mba11_g16410.1	771	198	969	772	199	3.8794	1.95583	1	1>2	0	0	Protein HEAT-STRESS-ASSOCIATED 32
13119	LOCUS_026650-RA	Mba10_g13920.1	127	32	159	128	33	3.87879	1.95561	1	1>2	4.01111e-09	1.93855e-05	Transcription factor E2FB
865	LOCUS_011529-RA	Mba01_g16650.1	146	37	183	147	38	3.86842	1.95174	1	1>2	3.5387e-10	1.6094e-06	4-coumarate--CoA ligase-like 7
10276	LOCUS_001932-RA	Mba08_g13010.1	645	166	811	646	167	3.86826	1.95169	1	1>2	0	0	Bifunctional nitrilase/nitrile hydratase NIT4A
5734	LOCUS_007529-RA	Mba05_g07340.1	111	28	139	112	29	3.86207	1.94937	0.999999	1>2	4.29416e-08	0.000222198	GTPase-activating protein gyp7
2292	LOCUS_019131-RA	Mba02_g15630.1	273	70	343	274	71	3.85915	1.94828	1	1>2	0	0	tRNA pseudouridine(38/39) synthase
10153	LOCUS_014071-RA	Mba08_g09860.1	134	34	168	135	35	3.85714	1.94753	1	1>2	1.63929e-09	7.75053e-06	hypothetical protein
10638	LOCUS_016846-RA	Mba08_g20990.1	80	20	100	81	21	3.85714	1.94753	0.999895	1>2	3.50114e-06	0.0207163	putative folate-biopterin transporter 4
7809	LOCUS_004598-RA	Mba06_g22970.1	53	13	66	54	14	3.85714	1.94753	0.995252	1>2	0.000223383	0.794261	hypothetical protein
6902	LOCUS_021121-RA	Mba06_g02920.1	26	6	32	27	7	3.85714	1.94753	0.851192	1>2	0.00910295	1	putative galacturonosyltransferase 6
10573	LOCUS_012263-RA	Mba08_g19660.1	26	6	32	27	7	3.85714	1.94753	0.851192	1>2	0.00911901	1	Pentatricopeptide repeat-containing protein At4g02750
11578	LOCUS_028256-RA	Mba09_g06870.1	311	80	391	312	81	3.85185	1.94555	1	1>2	0	0	Ankyrin repeat-containing protein BDA1
11923	LOCUS_008073-RA	Mba09_g14480.1	180	46	226	181	47	3.85106	1.94526	1	1>2	5.50537e-12	2.24674e-08	putative xyloglucan endotransglucosylase/hydrolase protein 28
13604	LOCUS_016494-RB	Mba10_g24110.1	349	90	439	350	91	3.84615	1.94342	1	1>2	0	0	Protein BZR1 3
14421	LOCUS_026952-RA	Mba11_g14940.1	614	159	773	615	160	3.84375	1.94251	1	1>2	0	0	ABC transporter G family member 3
14108	LOCUS_026046-RA	Mba11_g07540.1	122	31	153	123	32	3.84375	1.94251	1	1>2	1.14839e-08	5.71307e-05	Two-component response regulator ORR22
9163	LOCUS_026475-RA	Mba07_g15410.1	95	24	119	96	25	3.84	1.94111	0.999986	1>2	4.39674e-07	0.00244512	Beta-glucuronosyltransferase GlcAT14B
9131	LOCUS_007610-RA	Mba07_g14680.1	164	42	206	165	43	3.83721	1.94006	1	1>2	5.20882e-11	2.25125e-07	UDP-glucuronate 4-epimerase 1
9053	LOCUS_014696-RA	Mba07_g13040.1	68	17	85	69	18	3.83333	1.9386	0.999393	1>2	2.17022e-05	0.129868	S-type anion channel SLAH3
7952	LOCUS_013169-RA	Mba06_g26300.1	22	5	27	23	6	3.83333	1.9386	0.772241	1>2	0.0170079	1	Phosphatidylinositol/phosphatidylcholine transfer protein SFH6
10096	LOCUS_001366-RA	Mba08_g08660.1	22	5	27	23	6	3.83333	1.9386	0.772241	1>2	0.017031	1	Mini zinc finger protein 2
14204	LOCUS_009437-RA	Mba11_g09680.1	22	5	27	23	6	3.83333	1.9386	0.772241	1>2	0.0170542	1	Exocyst complex component EXO70A1
4734	LOCUS_021246-RA	Mba04_g24560.1	179	46	225	180	47	3.82979	1.93726	1	1>2	7.68443e-12	3.16214e-08	Kinesin-like protein KIN-14E
1613	LOCUS_024188-RA	Mba02_g00510.1	133	34	167	134	35	3.82857	1.93681	1	1>2	2.45466e-09	1.1716e-05	Protein JASON
8689	LOCUS_000506-RA	Mba07_g04850.1	305	79	384	306	80	3.825	1.93546	1	1>2	0	0	Afadin- and alpha-actinin-binding protein
10854	LOCUS_026428-RA	Mba08_g25760.1	64	16	80	65	17	3.82353	1.9349	0.998891	1>2	3.96237e-05	0.22892	Galactan beta-1,4-galactosyltransferase GALS1
14388	LOCUS_001100-RA	Mba11_g14150.1	171	44	215	172	45	3.82222	1.93441	1	1>2	2.36788e-11	1.00209e-07	hypothetical protein
10320	LOCUS_007912-RA	Mba08_g13720.1	148	38	186	149	39	3.82051	1.93377	1	1>2	3.9279e-10	1.79112e-06	putative protein phosphatase 2C 60
1967	LOCUS_008557-RA	Mba02_g08660.1	335	87	422	336	88	3.81818	1.93289	1	1>2	0	0	Haloacid dehalogenase-like hydrolase domain-containing protein 3
4587	LOCUS_016934-RA	Mba04_g21550.1	102	26	128	103	27	3.81481	1.93161	0.999994	1>2	1.86222e-07	0.00100863	hypothetical protein
1870	LOCUS_004533-RA	Mba02_g06610.1	422	110	532	423	111	3.81081	1.9301	1	1>2	0	0	Two-component response regulator-like PRR1
9916	LOCUS_020528-RA	Mba08_g04380.1	422	110	532	423	111	3.81081	1.9301	1	1>2	0	0	Peptidyl-prolyl cis-trans isomerase FKBP65
14107	LOCUS_025487-RA	Mba11_g07510.1	239	62	301	240	63	3.80952	1.92961	1	1>2	2.7738e-15	9.62785e-12	Cytochrome b561, DM13 and DOMON domain-containing protein At5g54830
8124	LOCUS_005064-RA	Mba06_g30490.1	357	93	450	358	94	3.80851	1.92923	1	1>2	0	0	DEAD-box ATP-dependent RNA helicase 37
4817	LOCUS_000975-RA	Mba04_g26420.1	555	145	700	556	146	3.80822	1.92912	1	1>2	0	0	Kinesin-like protein KIN-14I
10698	LOCUS_009088-RA	Mba08_g22210.1	174	45	219	175	46	3.80435	1.92765	1	1>2	1.93533e-11	8.14774e-08	Protein EFFECTOR OF TRANSCRIPTION 2
14663	LOCUS_001926-RA	Mba11_g19840.1	231	60	291	232	61	3.80328	1.92724	1	1>2	8.9748e-15	3.18785e-11	putative metal-nicotianamine transporter YSL12
5810	LOCUS_011170-RA	Mba05_g08790.1	56	14	70	57	15	3.8	1.926	0.996349	1>2	0.000157117	0.664746	3-ketoacyl-CoA synthase 4
2042	LOCUS_005910-RA	Mba02_g10170.1	18	4	22	19	5	3.8	1.926	0.669799	1>2	0.0253825	1	hypothetical protein
2159	LOCUS_020270-RA	Mba02_g12770.1	18	4	22	19	5	3.8	1.926	0.669799	1>2	0.0254149	1	Protein NTM1-like 9
5929	LOCUS_000162-RA	Mba05_g11090.1	18	4	22	19	5	3.8	1.926	0.669799	1>2	0.0254474	1	putative acetyltransferase At3g50280
6570	LOCUS_029367-RA	Mba05_g26420.1	18	4	22	19	5	3.8	1.926	0.669799	1>2	0.0254798	1	hypothetical protein
8978	LOCUS_027321-RA	Mba07_g11390.1	18	4	22	19	5	3.8	1.926	0.669799	1>2	0.0255122	1	Aspartic proteinase nepenthesin-1
11844	LOCUS_012422-RA	Mba09_g12530.1	18	4	22	19	5	3.8	1.926	0.669799	1>2	0.0255446	1	putative xyloglucan endotransglucosylase/hydrolase protein 23
12188	LOCUS_004070-RA	Mba09_g20530.1	18	4	22	19	5	3.8	1.926	0.669799	1>2	0.025577	1	hypothetical protein
13932	LOCUS_016450-RA	Mba11_g03940.1	18	4	22	19	5	3.8	1.926	0.669799	1>2	0.0256094	1	Oxysterol-binding protein-related protein 2A
5599	LOCUS_008996-RA	Mba05_g04240.1	299	78	377	300	79	3.79747	1.92504	1	1>2	0	0	C-terminal binding protein AN
3602	LOCUS_010288-RA	Mba03_g20980.1	109	28	137	110	29	3.7931	1.92338	0.999997	1>2	8.86813e-08	0.000469369	UDP-D-xylose:L-fucose alpha-1,3-D-xylosyltransferase MGP4
6610	LOCUS_008900-RA	Mba05_g27240.1	71	18	89	72	19	3.78947	1.922	0.999535	1>2	1.75558e-05	0.105612	hypothetical protein
5106	LOCUS_002920-RA	Mba04_g33190.1	1589	419	2008	1590	420	3.78571	1.92057	1	1>2	0	0	Auxin response factor 12
11394	LOCUS_008922-RA	Mba09_g03000.1	782	206	988	783	207	3.78261	1.91938	1	1>2	0	0	Serine/threonine-protein kinase AFC1
2812	LOCUS_010848-RA	Mba03_g03580.1	67	17	84	68	18	3.77778	1.91754	0.999151	1>2	3.16285e-05	0.185943	Glucosamine 6-phosphate N-acetyltransferase 1
6794	LOCUS_001267-RA	Mba06_g00370.1	350	92	442	351	93	3.77419	1.91617	1	1>2	0	0	PHD finger protein At3g20280
5832	LOCUS_020863-RA	Mba05_g09230.1	116	30	146	117	31	3.77419	1.91617	0.999999	1>2	3.72743e-08	0.000192056	Plant-specific TFIIB-related protein 1
13228	LOCUS_005246-RA	Mba10_g16530.1	199	52	251	200	53	3.77358	1.91594	1	1>2	1.03481e-12	4.05334e-09	Transcription factor MYB124
8658	LOCUS_025405-RA	Mba07_g04130.1	911	241	1152	912	242	3.7686	1.91403	1	1>2	0	0	Testis-expressed protein 2
2451	LOCUS_002078-RA	Mba02_g18660.1	161	42	203	162	43	3.76744	1.91359	1	1>2	1.28237e-10	5.67961e-07	putative ADP-ribosylation factor GTPase-activating protein AGD8
4464	LOCUS_009924-RA	Mba04_g18650.1	161	42	203	162	43	3.76744	1.91359	1	1>2	1.29348e-10	5.73011e-07	Hydroxyproline O-galactosyltransferase GALT6
13949	LOCUS_016531-RA	Mba11_g04360.1	176	46	222	177	47	3.76596	1.91302	1	1>2	2.02529e-11	8.53659e-08	Anaphase-promoting complex subunit 8
10929	LOCUS_020192-RA	Mba08_g27330.1	1042	276	1318	1043	277	3.76534	1.91278	1	1>2	0	0	CTD small phosphatase-like protein 2
7610	LOCUS_029030-RA	Mba06_g18690.1	63	16	79	64	17	3.76471	1.91254	0.998455	1>2	6.14799e-05	0.336632	Peroxidase 47
3755	LOCUS_015837-RA	Mba04_g01440.1	232	61	293	233	62	3.75806	1.90999	1	1>2	1.23217e-14	4.40377e-11	O-fucosyltransferase 20
3465	LOCUS_002197-RA	Mba03_g18040.1	799	212	1011	800	213	3.75587	1.90915	1	1>2	0	0	Ankyrin repeat and death domain-containing protein 1A
205	LOCUS_020945-RA	Mba01_g03040.1	213	56	269	214	57	3.75439	1.90858	1	1>2	1.79538e-13	6.75781e-10	AUGMIN subunit 2
13635	LOCUS_011356-RA	Mba10_g24720.1	288	76	364	289	77	3.75325	1.90814	1	1>2	0	0	hypothetical protein
14773	LOCUS_006244-RA	Mba11_g22380.1	468	124	592	469	125	3.752	1.90766	1	1>2	0	0	Mediator of RNA polymerase II transcription subunit 33A
3188	LOCUS_001060-RA	Mba03_g11600.1	134	35	169	135	36	3.75	1.90689	1	1>2	3.57132e-09	1.721e-05	Protein GPR107
4410	LOCUS_021814-RA	Mba04_g17200.1	580	154	734	581	155	3.74839	1.90627	1	1>2	0	0	Nuclear pore complex protein GP210
10143	LOCUS_004374-RA	Mba08_g09560.1	265	70	335	266	71	3.74648	1.90554	1	1>2	1.99567e-16	6.64357e-13	Protein pleiotropic regulatory locus 1
13433	LOCUS_026742-RA	Mba10_g20730.1	250	66	316	251	67	3.74627	1.90545	1	1>2	1.23074e-15	4.21529e-12	putative receptor-like serine/threonine-protein kinase At5g57670
14595	LOCUS_017349-RA	Mba11_g18510.1	190	50	240	191	51	3.7451	1.905	1	1>2	4.30917e-12	1.7478e-08	Glycerol-3-phosphate acyltransferase 9
13706	LOCUS_014517-RA	Mba10_g26180.1	231	61	292	232	62	3.74194	1.90378	1	1>2	1.84703e-14	6.65299e-11	Snakin-1
8331	LOCUS_023026-RA	Mba06_g34660.1	3525	943	4468	3526	944	3.73517	1.90117	1	1>2	0	0	Alpha-glucan phosphorylase, H isozyme
2908	LOCUS_007909-RA	Mba03_g06000.1	1896	507	2403	1897	508	3.73425	1.90082	1	1>2	0	0	hypothetical protein
7769	LOCUS_028728-RA	Mba06_g21920.1	55	14	69	56	15	3.73333	1.90046	0.994934	1>2	0.000231383	0.806142	Glyceraldehyde-3-phosphate dehydrogenase 2, cytosolic
12609	LOCUS_011741-RA	Mba10_g04030.1	342	91	433	343	92	3.72826	1.8985	1	1>2	0	0	Pumilio 2
9066	LOCUS_011150-RA	Mba07_g13310.1	327	87	414	328	88	3.72727	1.89812	1	1>2	0	0	Bidirectional sugar transporter SWEET4
7574	LOCUS_019377-RA	Mba06_g17740.1	40	10	50	41	11	3.72727	1.89812	0.961537	1>2	0.00217048	1	putative purple acid phosphatase 20
11973	LOCUS_007994-RA	Mba09_g15380.1	2619	702	3321	2620	703	3.72688	1.89797	1	1>2	0	0	Rho GTPase-activating protein 7
6573	LOCUS_023749-RA	Mba05_g26460.1	845	226	1071	846	227	3.72687	1.89797	1	1>2	0	0	Telomere repeat-binding protein 6
4672	LOCUS_008548-RA	Mba04_g23340.1	461	123	584	462	124	3.72581	1.89755	1	1>2	0	0	DNA ligase 1
6994	LOCUS_000130-RA	Mba06_g05230.1	446	119	565	447	120	3.725	1.89724	1	1>2	0	0	putative protein phosphatase 2C 11
9472	LOCUS_025369-RA	Mba07_g21940.1	2289	614	2903	2290	615	3.72358	1.89669	1	1>2	0	0	Vacuolar-sorting receptor 1
1116	LOCUS_011206-RA	Mba01_g21860.1	509	136	645	510	137	3.72263	1.89632	1	1>2	0	0	Protein FLX-like 2
4388	LOCUS_020250-RA	Mba04_g16580.1	1368	367	1735	1369	368	3.72011	1.89534	1	1>2	0	0	Piezo-type mechanosensitive ion channel
4232	LOCUS_023569-RA	Mba04_g12780.1	118	31	149	119	32	3.71875	1.89482	0.999999	1>2	4.23968e-08	0.000219295	Cellulose synthase-like protein E6
13372	LOCUS_024942-RA	Mba10_g19270.1	248	66	314	249	67	3.71642	1.89391	1	1>2	2.81802e-15	9.78417e-12	GTPase Der
2249	LOCUS_010538-RA	Mba02_g14640.1	1853	498	2351	1854	499	3.71543	1.89353	1	1>2	0	0	Receptor-like protein 4
4553	LOCUS_011998-RA	Mba04_g20730.1	77	20	97	78	21	3.71429	1.89308	0.999721	1>2	1.10306e-05	0.0665309	hypothetical protein
1289	LOCUS_024374-RA	Mba01_g25850.1	25	6	31	26	7	3.71429	1.89308	0.804058	1>2	0.0128505	1	Cyclin-dependent protein kinase inhibitor SMR13
6818	LOCUS_008494-RA	Mba06_g01030.1	25	6	31	26	7	3.71429	1.89308	0.804058	1>2	0.0128711	1	hypothetical protein
9581	LOCUS_009303-RA	Mba07_g24010.1	25	6	31	26	7	3.71429	1.89308	0.804058	1>2	0.0128916	1	Vacuolar-processing enzyme
7204	LOCUS_008374-RA	Mba06_g09910.1	348	93	441	349	94	3.71277	1.89249	1	1>2	0	0	Pantothenate kinase 2
6401	LOCUS_009167-RA	Mba05_g22600.1	62	16	78	63	17	3.70588	1.88982	0.997854	1>2	9.16531e-05	0.463162	Rop guanine nucleotide exchange factor 3
2932	LOCUS_008325-RA	Mba03_g06390.1	136	36	172	137	37	3.7027	1.88858	1	1>2	4.10872e-09	1.98696e-05	Tobamovirus multiplication protein 1
12506	LOCUS_019161-RA	Mba10_g01270.1	554	149	703	555	150	3.7	1.88753	1	1>2	0	0	putative histone H2A.1
2749	LOCUS_003596-RA	Mba03_g02140.1	221	59	280	222	60	3.7	1.88753	1	1>2	1.06685e-13	3.9751e-10	Integrator complex subunit 7
8610	LOCUS_006829-RA	Mba07_g03070.1	746	201	947	747	202	3.69802	1.88675	1	1>2	0	0	BTB/POZ domain-containing protein At2g13690
5151	LOCUS_000718-RA	Mba04_g34260.1	1089	294	1383	1090	295	3.69492	1.88554	1	1>2	0	0	Sphingoid long-chain bases kinase 1
412	LOCUS_009858-RA	Mba01_g07160.1	2306	624	2930	2307	625	3.6912	1.88409	1	1>2	0	0	Squamosa promoter-binding-like protein 6
9925	LOCUS_021202-RA	Mba08_g04680.1	106	28	134	107	29	3.68966	1.88349	0.999993	1>2	2.29424e-07	0.00125073	putative LRR receptor-like serine/threonine-protein kinase At2g16250
5496	LOCUS_008255-RA	Mba05_g02010.1	537	145	682	538	146	3.68493	1.88164	1	1>2	0	0	rRNA-processing protein fcf2
11056	LOCUS_014421-RA	Mba08_g29840.1	69	18	87	70	19	3.68421	1.88136	0.999099	1>2	3.33309e-05	0.195258	ABC transporter B family member 11
1060	LOCUS_025468-RA	Mba01_g20640.1	80	21	101	81	22	3.68182	1.88042	0.99978	1>2	8.93663e-06	0.0537935	Sacsin
10294	LOCUS_000059-RA	Mba08_g13380.1	5604	1522	7126	5605	1523	3.68024	1.8798	1	1>2	0	0	Callose synthase 3
3898	LOCUS_016809-RA	Mba04_g04670.1	194	52	246	195	53	3.67925	1.87941	1	1>2	5.19098e-12	2.11532e-08	Hydroxymethylglutaryl-CoA synthase
13193	LOCUS_012870-RA	Mba10_g15440.1	297	80	377	298	81	3.67901	1.87932	1	1>2	0	0	Exportin-T
14763	LOCUS_012144-RA	Mba11_g22190.1	444	120	564	445	121	3.67769	1.8788	1	1>2	0	0	AMP deaminase
12979	LOCUS_020310-RA	Mba10_g11380.1	8702	2366	11068	8703	2367	3.67681	1.87845	1	1>2	0	0	Guanine nucleotide exchange factor SPIKE 1
5908	LOCUS_000634-RA	Mba05_g10690.1	201	54	255	202	55	3.67273	1.87685	1	1>2	2.14983e-12	8.57566e-09	Transcription initiation factor IIA subunit 1
1087	LOCUS_015645-RA	Mba01_g21240.1	568	154	722	569	155	3.67097	1.87616	1	1>2	0	0	Histone-lysine N-methyltransferase TRX1
2883	LOCUS_004316-RA	Mba03_g05370.1	2128	579	2707	2129	580	3.67069	1.87605	1	1>2	0	0	hypothetical protein
778	LOCUS_002266-RA	Mba01_g14970.1	32	8	40	33	9	3.66667	1.87447	0.891201	1>2	0.00645415	1	Beta-fructofuranosidase 1
9500	LOCUS_014168-RA	Mba07_g22460.1	32	8	40	33	9	3.66667	1.87447	0.891201	1>2	0.00646618	1	Dof zinc finger protein DOF5.3
11597	LOCUS_021565-RA	Mba09_g07240.1	32	8	40	33	9	3.66667	1.87447	0.891201	1>2	0.0064782	1	Putative pentatricopeptide repeat-containing protein At2g01510
14760	LOCUS_007688-RA	Mba11_g22110.1	32	8	40	33	9	3.66667	1.87447	0.891201	1>2	0.00649023	1	hypothetical protein
12261	LOCUS_024565-RA	Mba09_g22570.1	723	197	920	724	198	3.65657	1.87049	1	1>2	0	0	Uncharacterized protein At4g15545
9915	LOCUS_026921-RA	Mba08_g04370.1	200	54	254	201	55	3.65455	1.86969	1	1>2	2.93351e-12	1.17868e-08	Putative pentatricopeptide repeat-containing protein At1g19290
7121	LOCUS_016405-RA	Mba06_g07830.1	83	22	105	84	23	3.65217	1.86876	0.999827	1>2	6.00273e-06	0.035927	BAG family molecular chaperone regulator 2
6804	LOCUS_005704-RA	Mba06_g00530.1	188	51	239	189	52	3.63462	1.8618	1	1>2	1.6603e-11	6.96164e-08	F-box/LRR-repeat MAX2 A
3033	LOCUS_014328-RA	Mba03_g08170.1	68	18	86	69	19	3.63158	1.8606	0.998752	1>2	4.76081e-05	0.269886	Pentatricopeptide repeat-containing protein At1g08070, chloroplastic
11528	LOCUS_017234-RA	Mba09_g05720.1	587	161	748	588	162	3.62963	1.85982	1	1>2	0	0	Phosphoenolpyruvate carboxylase, housekeeping isozyme
14762	LOCUS_002053-RA	Mba11_g22190.1	438	120	558	439	121	3.6281	1.85921	1	1>2	0	0	AMP deaminase
7261	LOCUS_004144-RA	Mba06_g11100.1	28	7	35	29	8	3.625	1.85798	0.832144	1>2	0.0106326	1	Ethylene-responsive transcription factor RAP2-4
8209	LOCUS_011295-RA	Mba06_g32390.1	28	7	35	29	8	3.625	1.85798	0.832144	1>2	0.0106504	1	Receptor protein-tyrosine kinase CEPR1
12631	LOCUS_011765-RA	Mba10_g04590.1	1436	396	1832	1437	397	3.61965	1.85585	1	1>2	0	0	Interactor of constitutive active ROPs 2, chloroplastic
10794	LOCUS_005498-RA	Mba08_g24370.1	82	22	104	83	23	3.6087	1.85148	0.999762	1>2	9.36675e-06	0.0564145	Transcription factor bHLH106
7674	LOCUS_014000-RA	Mba06_g19920.1	1142	316	1458	1143	317	3.60568	1.85027	1	1>2	0	0	Auxin response factor 6
9647	LOCUS_020377-RA	Mba07_g25340.1	190	52	242	191	53	3.60377	1.84951	1	1>2	1.88438e-11	7.92758e-08	1,2-dihydroxy-3-keto-5-methylthiopentene dioxygenase 2
13686	LOCUS_008905-RA	Mba10_g25710.1	35	9	44	36	10	3.6	1.848	0.91044	1>2	0.00537778	1	hypothetical protein
1601	LOCUS_009212-RA	Mba02_g00200.1	17	4	21	18	5	3.6	1.848	0.584223	1>2	0.0352573	1	Exocyst complex component EXO70A1
2890	LOCUS_023772-RA	Mba03_g05650.1	17	4	21	18	5	3.6	1.848	0.584223	1>2	0.0352967	1	putative pectinesterase/pectinesterase inhibitor 25
6868	LOCUS_020423-RA	Mba06_g02220.1	17	4	21	18	5	3.6	1.848	0.584223	1>2	0.035336	1	Ras-related protein RABA5a
7517	LOCUS_002073-RA	Mba06_g16430.1	17	4	21	18	5	3.6	1.848	0.584223	1>2	0.0353753	1	Protein LURP-one-related 8
9031	LOCUS_001828-RA	Mba07_g12520.1	17	4	21	18	5	3.6	1.848	0.584223	1>2	0.0354146	1	Leucine-rich repeat extensin-like protein 4
9697	LOCUS_028440-RA	Mba07_g26490.1	17	4	21	18	5	3.6	1.848	0.584223	1>2	0.0354539	1	Scarecrow-like protein 4
10801	LOCUS_020791-RA	Mba08_g24490.1	17	4	21	18	5	3.6	1.848	0.584223	1>2	0.0354932	1	Pentatricopeptide repeat-containing protein At1g74630
12622	LOCUS_022695-RA	Mba10_g04410.1	17	4	21	18	5	3.6	1.848	0.584223	1>2	0.0355324	1	Cysteine-rich repeat secretory protein 55
[truncated: 11,874 more rows]
