# Supplementary material for: RNA-Seq Reveals Differentially Expressed Genes Associated with High Fiber Quality in Abaca (Musa textilis Nee)
Source: Genes (Basel). 2022 Mar 15;13(3):519. doi: 10.3390/genes13030519 (PMC8953247; doi:10.3390/genes13030519)
Supplement: Supplementary file 1 [file genes-13-00519-s001.zip › genes-1568159-supplementary/Supplementary Materials Final/Table S3. Bandala vs Pacol PDE.xlsx]

## Sheet: Bandala_vs_Pacol_DE_output
Table S3. Bandala vs Pacol PDE
	Transcript orthologs/Geneid		Bandala	Pacol	Ba+Pac	Ban+1	Pacol+1	ExpRatio	LogFC	likes	DE	FDR.DE	FWER.DE	Description
73	LOCUS_025531-RA	Mba00_g18830.1	46977	0	46977	46978	1	46978	15.5197	1	1>2	0	0	NAD(P)H-quinone oxidoreductase chain 4, chloroplastic
57	LOCUS_023583-RA	Mba00_g11170.1	45723	0	45723	45724	1	45724	15.4807	1	1>2	0	0	Photosystem I assembly protein Ycf3
9	LOCUS_028890-RA	Mba00_g01990.1	23408	0	23408	23409	1	23409	14.5148	1	1>2	0	0	DNA-directed RNA polymerase subunit alpha
61	LOCUS_025532-RA	Mba00_g12600.1	19982	0	19982	19983	1	19983	14.2865	1	1>2	0	0	NAD(P)H-quinone oxidoreductase subunit 5, chloroplastic
54	LOCUS_028889-RA	Mba00_g10770.1	12590	0	12590	12591	1	12591	13.6201	1	1>2	0	0	Cytochrome b6
18	LOCUS_011033-RA	Mba00_g03530.1	11438	0	11438	11439	1	11439	13.4817	1	1>2	0	0	DNA-directed RNA polymerase subunit beta'
20	LOCUS_028891-RA	Mba00_g04160.1	26744	3	26747	26745	4	6686.25	12.707	1	1>2	0	0	Translation initiation factor IF-1, chloroplastic
51	LOCUS_030169-RA	Mba00_g09300.1	5943	0	5943	5944	1	5944	12.5372	1	1>2	0	0	Photosystem II CP47 reaction center protein
7825	LOCUS_015865-RA	Mba06_g23210.1	5330	0	5330	5331	1	5331	12.3802	1	1>2	0	0	Serine carboxypeptidase-like 50
17	LOCUS_025945-RA	Mba00_g03000.1	5220	0	5220	5221	1	5221	12.3501	1	1>2	0	0	DNA-directed RNA polymerase subunit beta
9177	LOCUS_012301-RA	Mba07_g15700.1	4337	0	4337	4338	1	4338	12.0828	1	1>2	0	0	Pre-mRNA-processing-splicing factor 8A
70	LOCUS_028222-RA	Mba00_g17760.1	37076	9	37085	37077	10	3707.7	11.8563	1	1>2	0	0	Uncharacterized protein ycf68
63	LOCUS_032280-RA	Mba00_g12840.1	2087	0	2087	2088	1	2088	11.0279	1	1>2	0	0	ATP synthase subunit beta, chloroplastic
8	LOCUS_025944-RB	Mba00_g01530.1	1669	0	1669	1670	1	1670	10.7056	1	1>2	0	0	DNA-directed RNA polymerase subunit beta'
14249	LOCUS_006277-RA	Mba11_g10640.1	7109	4	7113	7110	5	1422	10.4737	1	1>2	0	0	ATP synthase protein MI25
52	LOCUS_025398-RA	Mba00_g10140.1	1270	0	1270	1271	1	1271	10.3117	1	1>2	0	0	Protein Ycf2
10259	LOCUS_027986-RA	Mba08_g12620.1	1182	0	1182	1183	1	1183	10.2082	1	1>2	0	0	Bifunctional monodehydroascorbate reductase and carbonic anhydrase nectarin-3
64	LOCUS_032380-RA	Mba00_g13220.1	1078	0	1078	1079	1	1079	10.0755	1	1>2	0	0	NAD(P)H-quinone oxidoreductase subunit 1, chloroplastic
65	LOCUS_014239-RB	Mba00_g13800.1	1790	1	1791	1791	2	895.5	9.80655	1	1>2	0	0	50S ribosomal protein L23, chloroplastic
55	LOCUS_026372-RA	Mba00_g10960.1	5675	6	5681	5676	7	810.857	9.6633	1	1>2	0	0	NAD(P)H-quinone oxidoreductase subunit K, chloroplastic
10588	LOCUS_008286-RA	Mba08_g19970.1	764	0	764	765	1	765	9.57932	1	1>2	0	0	Horcolin
19	LOCUS_026375-RA	Mba00_g03580.1	1278	1	1279	1279	2	639.5	9.3208	1	1>2	0	0	ATP synthase subunit beta, chloroplastic
1811	LOCUS_022835-RA	Mba02_g05120.1	555	0	555	556	1	556	9.11894	1	1>2	0	0	3-phosphoshikimate 1-carboxyvinyltransferase, chloroplastic
53	LOCUS_025944-RA	Mba00_g10700.1	549	0	549	550	1	550	9.10329	1	1>2	0	0	DNA-directed RNA polymerase subunit beta
4253	LOCUS_026349-RA	Mba04_g13140.1	524	0	524	525	1	525	9.03617	1	1>2	0	0	Calcium permeable stress-gated cation channel 1
12454	LOCUS_021332-RA	Mba09_g27180.1	500	0	500	501	1	501	8.96867	1	1>2	0	0	Peroxidase 39
66	LOCUS_025535-RA	Mba00_g14160.1	4373	8	4381	4374	9	486	8.92481	1	1>2	0	0	NAD(P)H-quinone oxidoreductase subunit H, chloroplastic
8344	LOCUS_002637-RA	Mba06_g34960.1	51575	108	51683	51576	109	473.174	8.88623	1	1>2	0	0	Protein ESMERALDA 1
10225	LOCUS_011855-RA	Mba08_g11710.1	427	0	427	428	1	428	8.74147	1	1>2	0	0	Peroxidase 5
307	LOCUS_005171-RA	Mba01_g05320.1	418	0	418	419	1	419	8.71081	1	1>2	0	0	putative serine/threonine-protein kinase PIX7
11332	LOCUS_006380-RA	Mba09_g01800.1	411	0	411	412	1	412	8.6865	1	1>2	0	0	Protein NBR1
67	LOCUS_015602-RA	Mba00_g14990.1	1215	2	1217	1216	3	405.333	8.66297	1	1>2	0	0	ATP synthase epsilon chain, chloroplastic
21	LOCUS_031502-RA	Mba00_g04380.1	1974	4	1978	1975	5	395	8.62571	1	1>2	0	0	ATP synthase subunit alpha, chloroplastic
8400	LOCUS_025449-RA	Mba06_g35940.1	393	0	393	394	1	394	8.62205	1	1>2	0	0	Beta-xylosidase/alpha-L-arabinofuranosidase 2
10769	LOCUS_015397-RA	Mba08_g23930.1	346	0	346	347	1	347	8.43879	1	1>2	0	0	hypothetical protein
8840	LOCUS_019365-RA	Mba07_g08020.1	2398	6	2404	2399	7	342.714	8.42086	1	1>2	0	0	Beta-galactosidase
5319	LOCUS_005120-RA	Mba04_g37930.1	312	0	312	313	1	313	8.29002	1	1>2	0	0	60S ribosomal protein L37
71	LOCUS_031358-RA	Mba00_g17840.1	306	0	306	307	1	307	8.26209	1	1>2	0	0	Protein Ycf2
58	LOCUS_031358-RB	Mba00_g11740.1	302	0	302	303	1	303	8.24317	1	1>2	0	0	Protein Ycf2
7419	LOCUS_008580-RA	Mba06_g14290.1	286	0	286	287	1	287	8.16491	1	1>2	0	0	Fasciclin-like arabinogalactan protein 6
69	LOCUS_014239-RA	Mba00_g17290.1	525	1	526	526	2	263	8.03892	1	1>2	0	0	50S ribosomal protein L2, chloroplastic
4370	LOCUS_026464-RA	Mba04_g15970.1	240	0	240	241	1	241	7.91289	1	1>2	0	0	Mediator of RNA polymerase II transcription subunit 36a
12272	LOCUS_024944-RA	Mba09_g22800.1	233	0	233	234	1	234	7.87036	1	1>2	0	0	Cold-regulated 413 plasma membrane protein 2
5686	LOCUS_001077-RA	Mba05_g06310.1	224	0	224	225	1	225	7.81378	1	1>2	0	0	HMG1/2-like protein
7508	LOCUS_002062-RA	Mba06_g16310.1	213	0	213	214	1	214	7.74147	1	1>2	0	0	Wound-induced protein 1
10145	LOCUS_016639-RA	Mba08_g09610.1	213	0	213	214	1	214	7.74147	1	1>2	0	0	Bidirectional sugar transporter SWEET17
22	LOCUS_014237-RA	Mba00_g04400.1	18187	85	18272	18188	86	211.488	7.72443	1	1>2	0	0	30S ribosomal protein S3, chloroplastic
13408	LOCUS_010337-RA	Mba10_g20060.1	208	0	208	209	1	209	7.70736	1	1>2	0	0	NAD-specific glutamate dehydrogenase
14571	LOCUS_015511-RA	Mba11_g18090.1	193	0	193	194	1	194	7.59991	1	1>2	0	0	Potassium transporter 7
7	LOCUS_023588-RA	Mba00_g01410.1	1612	8	1620	1613	9	179.222	7.48561	1	1>2	0	0	Photosystem II CP43 reaction center protein
8839	LOCUS_009522-RA	Mba07_g08020.1	1202	6	1208	1203	7	171.857	7.42507	1	1>2	0	0	Beta-galactosidase
5961	LOCUS_012562-RA	Mba05_g11870.1	148	0	148	149	1	149	7.21917	1	1>2	0	0	3-ketoacyl-CoA synthase 6
9635	LOCUS_011933-RA	Mba07_g24980.1	148	0	148	149	1	149	7.21917	1	1>2	0	0	Basic leucine zipper 34
337	LOCUS_000229-RA	Mba01_g05840.1	143	0	143	144	1	144	7.16993	1	1>2	0	0	B2 protein
7872	LOCUS_004202-RA	Mba06_g24300.1	952	6	958	953	7	136.143	7.08898	1	1>2	0	0	MKI67 FHA domain-interacting nucleolar phosphoprotein
2322	LOCUS_001743-RA	Mba02_g16160.1	135	0	135	136	1	136	7.08746	1	1>2	0	0	Peroxidase P7
3762	LOCUS_022908-RA	Mba04_g01620.1	135	0	135	136	1	136	7.08746	1	1>2	0	0	putative galacturonosyltransferase 4
10939	LOCUS_001866-RA	Mba08_g27530.1	396	2	398	397	3	132.333	7.04803	1	1>2	0	0	CBL-interacting protein kinase 5
14572	LOCUS_016344-RA	Mba11_g18090.1	130	0	130	131	1	131	7.03342	1	1>2	0	0	Potassium transporter 7
1483	LOCUS_018023-RA	Mba01_g30100.1	128	0	128	129	1	129	7.01123	1	1>2	0	0	ABC transporter G family member 22
14056	LOCUS_007771-RA	Mba11_g06430.1	126	0	126	127	1	127	6.98868	1	1>2	0	0	Protein EXORDIUM-like 7
7715	LOCUS_016650-RA	Mba06_g20700.1	122	0	122	123	1	123	6.94251	1	1>2	0	0	NAC domain-containing protein 83
9938	LOCUS_004263-RA	Mba08_g04940.1	122	0	122	123	1	123	6.94251	1	1>2	0	0	Zinc finger CCCH domain-containing protein 59
59	LOCUS_033217-RA	Mba00_g11820.1	236	1	237	237	2	118.5	6.88874	1	1>2	0	0	Protein TIC 214
1813	LOCUS_025043-RA	Mba02_g05150.1	117	0	117	118	1	118	6.88264	1	1>2	0	0	Arginine decarboxylase
13719	LOCUS_030572-RA	Mba10_g26800.1	115	0	115	116	1	116	6.85798	1	1>2	0	0	(S)-beta-bisabolene synthase
9104	LOCUS_023810-RA	Mba07_g14150.1	568	4	572	569	5	113.8	6.83036	1	1>2	0	0	Importin-11
7052	LOCUS_024796-RA	Mba06_g06460.1	337	2	339	338	3	112.667	6.81592	1	1>2	0	0	Subtilisin-like protease SBT1.2
12716	LOCUS_001418-RA	Mba10_g06280.1	111	0	111	112	1	112	6.80735	1	1>2	0	0	Ran-binding protein 1 c
13395	LOCUS_005650-RA	Mba10_g19760.1	107	0	107	108	1	108	6.75489	1	1>2	0	0	hypothetical protein
14373	LOCUS_004889-RA	Mba11_g13930.1	99	0	99	100	1	100	6.64386	1	1>2	0	0	putative cytochrome c oxidase subunit 5C-3
2596	LOCUS_013847-RA	Mba02_g22450.1	91	0	91	92	1	92	6.52356	1	1>2	0	0	DNA (cytosine-5)-methyltransferase 1
6762	LOCUS_003293-RA	Mba05_g30890.1	450	4	454	451	5	90.2	6.49506	1	1>2	0	0	Putative respiratory burst oxidase H
646	LOCUS_004456-RA	Mba01_g12240.1	89	0	89	90	1	90	6.49185	1	1>2	0	0	FT-interacting protein 1
6279	LOCUS_001535-RA	Mba05_g19820.1	87	0	87	88	1	88	6.45943	1	1>2	0	0	Transcription factor MYC2
5114	LOCUS_027750-RA	Mba04_g33420.1	261	2	263	262	3	87.3333	6.44846	1	1>2	0	0	Receptor-like protein EIX2
60	LOCUS_023556-RA	Mba00_g12450.1	85	0	85	86	1	86	6.42626	1	1>2	0	0	Protein TIC 214
7135	LOCUS_015518-RA	Mba06_g08280.1	170	1	171	171	2	85.5	6.41785	1	1>2	0	0	Exocyst complex component EXO70B1
6398	LOCUS_007480-RA	Mba05_g22570.1	83	0	83	84	1	84	6.39232	1	1>2	0	0	Xyloglucan galactosyltransferase MUR3
12319	LOCUS_000278-RA	Mba09_g23950.1	83	0	83	84	1	84	6.39232	1	1>2	0	0	hypothetical protein
600	LOCUS_017431-RA	Mba01_g10800.1	407	4	411	408	5	81.6	6.3505	1	1>2	0	0	Actin-interacting protein 1-2
11765	LOCUS_014274-RA	Mba09_g10760.1	325	3	328	326	4	81.5	6.34873	1	1>2	0	0	Phospholipase A I
6378	LOCUS_013795-RA	Mba05_g22060.1	234	2	236	235	3	78.3333	6.29155	1	1>2	0	0	Phospholipase D beta 1
4820	LOCUS_017931-RA	Mba04_g26440.1	379	4	383	380	5	76	6.24793	1	1>2	0	0	Pyrophosphate--fructose 6-phosphate 1-phosphotransferase subunit alpha
8828	LOCUS_009274-RA	Mba07_g07870.1	300	3	303	301	4	75.25	6.23362	1	1>2	0	0	F-box protein SKIP23
3176	LOCUS_003226-RA	Mba03_g11310.1	1084	14	1098	1085	15	72.3333	6.17659	1	1>2	0	0	Fructose-bisphosphate aldolase 1, cytoplasmic
14570	LOCUS_003873-RA	Mba11_g18090.1	68	0	68	69	1	69	6.10852	1	1>2	0	0	Potassium transporter 7
164	LOCUS_015241-RA	Mba01_g02290.1	1167	16	1183	1168	17	68.7059	6.10236	1	1>2	0	0	Calcium-transporting ATPase 10, plasma membrane-type
3880	LOCUS_025672-RA	Mba04_g04370.1	611	8	619	612	9	68	6.08746	1	1>2	0	0	ABC transporter B family member 1
7980	LOCUS_026552-RA	Mba06_g27010.1	66	0	66	67	1	67	6.06609	1	1>2	0	0	Subtilisin-like protease SBT5.6
5059	LOCUS_026892-RA	Mba04_g32060.1	64	0	64	65	1	65	6.02237	1	1>2	0	0	GATA transcription factor 12
12102	LOCUS_021858-RA	Mba09_g18020.1	63	0	63	64	1	64	6	1	1>2	0	0	Heat shock protein 8
5880	LOCUS_004919-RA	Mba05_g10160.1	62	0	62	63	1	63	5.97728	1	1>2	0	0	Late embryogenesis abundant protein At1g64065
3341	LOCUS_017147-RA	Mba03_g15020.1	185	2	187	186	3	62	5.9542	1	1>2	0	0	SPX domain-containing membrane protein Os02g45520
4941	LOCUS_006520-RA	Mba04_g29270.1	61	0	61	62	1	62	5.9542	1	1>2	0	0	putative galactinol--sucrose galactosyltransferase 2
9002	LOCUS_010043-RA	Mba07_g11890.1	60	0	60	61	1	61	5.93074	1	1>2	0	0	hypothetical protein
494	LOCUS_001968-RA	Mba01_g08670.1	58	0	58	59	1	59	5.88264	1	1>2	0	0	putative histidine kinase 2
3619	LOCUS_006414-RA	Mba03_g21380.1	54	0	54	55	1	55	5.78136	1	1>2	0	0	ABC transporter A family member 7
5004	LOCUS_015557-RA	Mba04_g30860.1	217	3	220	218	4	54.5	5.76818	1	1>2	0	0	SPX and EXS domain-containing protein 1
9458	LOCUS_022558-RA	Mba07_g21730.1	53	0	53	54	1	54	5.75489	1	1>2	0	0	NAC domain-containing protein 68
11782	LOCUS_010497-RA	Mba09_g11150.1	53	0	53	54	1	54	5.75489	1	1>2	0	0	Receptor-like serine/threonine-protein kinase SD1-8
1880	LOCUS_017206-RA	Mba02_g06840.1	51	0	51	52	1	52	5.70044	1	1>2	0	0	PTI1-like tyrosine-protein kinase At3g15890
2617	LOCUS_011728-RA	Mba02_g22720.1	51	0	51	52	1	52	5.70044	1	1>2	0	0	Cyclic dof factor 3
3668	LOCUS_016110-RA	Mba03_g22280.1	50	0	50	51	1	51	5.67243	1	1>2	0	0	Transcription factor MYB73
3851	LOCUS_007252-RA	Mba04_g03620.1	49	0	49	50	1	50	5.64386	1	1>2	0	0	Protein YLS3
10008	LOCUS_026258-RA	Mba08_g06650.1	49	0	49	50	1	50	5.64386	1	1>2	0	0	Cytochrome P450 77A3
11708	LOCUS_007317-RA	Mba09_g09750.1	49	0	49	50	1	50	5.64386	1	1>2	0	0	hypothetical protein
3007	LOCUS_006036-RA	Mba03_g07720.1	48	0	48	49	1	49	5.61471	1	1>2	0	0	Photosystem II reaction center X protein
6295	LOCUS_008006-RA	Mba05_g20090.1	47	0	47	48	1	48	5.58496	1	1>2	0	0	PRA1 family protein D
5793	LOCUS_011340-RA	Mba05_g08420.1	46	0	46	47	1	47	5.55459	1	1>2	0	0	putative xyloglucan galactosyltransferase GT17
6577	LOCUS_014433-RA	Mba05_g26570.1	46	0	46	47	1	47	5.55459	1	1>2	0	0	Metallothiol transferase FosB
8057	LOCUS_017748-RA	Mba06_g28910.1	46	0	46	47	1	47	5.55459	1	1>2	0	0	Receptor like protein kinase S.2
62	LOCUS_032279-RA	Mba00_g12830.1	45	0	45	46	1	46	5.52356	1	1>2	0	0	ATP synthase epsilon chain, chloroplastic
14480	LOCUS_018288-RA	Mba11_g16150.1	44	0	44	45	1	45	5.49185	1	1>2	0	0	Protein SRC2
9338	LOCUS_014516-RA	Mba07_g19030.1	132	2	134	133	3	44.3333	5.47032	1	1>2	0	0	Zinc finger protein ZOP1
13086	LOCUS_000387-RA	Mba10_g13310.1	130	2	132	131	3	43.6667	5.44846	1	1>2	0	0	hypothetical protein
11913	LOCUS_001215-RA	Mba09_g14290.1	42	0	42	43	1	43	5.42626	1	1>2	0	0	Transcription factor MYB20
12245	LOCUS_021363-RA	Mba09_g22060.1	42	0	42	43	1	43	5.42626	1	1>2	0	0	Non-specific lipid transfer protein GPI-anchored 2
5653	LOCUS_019955-RA	Mba05_g05320.1	41	0	41	42	1	42	5.39232	1	1>2	0	0	Protein ECERIFERUM 26-like
5743	LOCUS_000876-RA	Mba05_g07500.1	41	0	41	42	1	42	5.39232	1	1>2	0	0	Ataxin-10
13937	LOCUS_015653-RA	Mba11_g04060.1	41	0	41	42	1	42	5.39232	1	1>2	0	0	putative aspartyl protease At4g16563
2373	LOCUS_000071-RA	Mba02_g17110.1	122	2	124	123	3	41	5.35755	1	1>2	0	0	Putative leucine-rich repeat receptor-like protein kinase At2g19210
11273	LOCUS_008508-RA	Mba09_g00400.1	40	0	40	41	1	41	5.35755	1	1>2	0	0	Gibberellin-regulated protein 3
12254	LOCUS_012196-RA	Mba09_g22260.1	40	0	40	41	1	41	5.35755	1	1>2	0	0	hypothetical protein
12183	LOCUS_027262-RA	Mba09_g20340.1	2484	60	2544	2485	61	40.7377	5.34829	1	1>2	0	0	ABC transporter F family member 1
7404	LOCUS_002900-RA	Mba06_g14020.1	121	2	123	122	3	40.6667	5.34577	1	1>2	0	0	DNA mismatch repair protein MSH2
5048	LOCUS_010155-RA	Mba04_g31890.1	39	0	39	40	1	40	5.32193	1	1>2	2.68154e-17	7.28306e-14	hypothetical protein
12115	LOCUS_006046-RA	Mba09_g18450.1	39	0	39	40	1	40	5.32193	1	1>2	2.74593e-17	7.4607e-14	Kinesin-like protein KIN-7A
1719	LOCUS_015928-RA	Mba02_g03140.1	117	2	119	118	3	39.3333	5.29768	1	1>2	0	0	ABC transporter G family member 45
9196	LOCUS_018709-RA	Mba07_g16350.1	116	2	118	117	3	39	5.2854	1	1>2	0	0	Paired amphipathic helix protein Sin3-like 4
7565	LOCUS_014681-RA	Mba06_g17460.1	38	0	38	39	1	39	5.2854	1	1>2	8.9618e-17	2.4869e-13	Chemocyanin
8118	LOCUS_005071-RA	Mba06_g30410.1	38	0	38	39	1	39	5.2854	1	1>2	9.15054e-17	2.54019e-13	Protein IRX15-LIKE
10148	LOCUS_003927-RA	Mba08_g09680.1	38	0	38	39	1	39	5.2854	1	1>2	9.33915e-17	2.59348e-13	RING-H2 finger protein ATL60
4937	LOCUS_006512-RA	Mba04_g29160.1	266	6	272	267	7	38.1429	5.25334	1	1>2	0	0	60S ribosomal protein L23A
1088	LOCUS_015644-RA	Mba01_g21250.1	37	0	37	38	1	38	5.24793	1	1>2	2.63859e-16	7.49623e-13	putative alpha,alpha-trehalose-phosphate synthase [UDP-forming] 9
49	LOCUS_029161-RA	Mba00_g07660.1	36	0	36	37	1	37	5.20945	1	1>2	7.38979e-16	2.15117e-12	Premnaspirodiene oxygenase
2117	LOCUS_003483-RA	Mba02_g11830.1	107	2	109	108	3	36	5.16993	1	1>2	0	0	DUF724 domain-containing protein 10
330	LOCUS_000224-RA	Mba01_g05770.1	35	0	35	36	1	36	5.16993	1	1>2	1.71351e-15	5.08571e-12	ATP-dependent DNA helicase DDM1
550	LOCUS_022628-RA	Mba01_g09700.1	35	0	35	36	1	36	5.16993	1	1>2	1.73986e-15	5.16565e-12	Auxin efflux carrier component 6
4284	LOCUS_006980-RA	Mba04_g13950.1	35	0	35	36	1	36	5.16993	1	1>2	1.76619e-15	5.24558e-12	hypothetical protein
12200	LOCUS_012011-RA	Mba09_g20990.1	35	0	35	36	1	36	5.16993	1	1>2	1.7925e-15	5.32552e-12	CDPK-related kinase 3
7614	LOCUS_013809-RA	Mba06_g18760.1	528	14	542	529	15	35.2667	5.14023	1	1>2	0	0	Non-lysosomal glucosylceramidase
10718	LOCUS_013917-RA	Mba08_g22720.1	34	0	34	35	1	35	5.12928	1	1>2	3.97666e-15	1.20135e-11	Xyloglucan 6-xylosyltransferase 2
11714	LOCUS_023876-RA	Mba09_g09930.1	34	0	34	35	1	35	5.12928	1	1>2	4.04295e-15	1.22178e-11	Horcolin
12116	LOCUS_025716-RA	Mba09_g18450.1	34	0	34	35	1	35	5.12928	1	1>2	4.10918e-15	1.24221e-11	Kinesin-like protein KIN-7A
3024	LOCUS_001961-RA	Mba03_g07980.1	33	0	33	34	1	34	5.08746	1	1>2	9.91515e-15	3.05089e-11	Ethylene-responsive transcription factor ERF071
5811	LOCUS_011173-RA	Mba05_g08810.1	33	0	33	34	1	34	5.08746	1	1>2	1.00804e-14	3.10276e-11	Cinnamoyl-CoA reductase-like SNL6
7254	LOCUS_004151-RA	Mba06_g11020.1	33	0	33	34	1	34	5.08746	1	1>2	1.02456e-14	3.15463e-11	Dynein assembly factor 1, axonemal
8997	LOCUS_022429-RA	Mba07_g11810.1	33	0	33	34	1	34	5.08746	1	1>2	1.04107e-14	3.2065e-11	Protein WEAK CHLOROPLAST MOVEMENT UNDER BLUE LIGHT 1
12213	LOCUS_004044-RA	Mba09_g21450.1	33	0	33	34	1	34	5.08746	1	1>2	1.05757e-14	3.25837e-11	hypothetical protein
2203	LOCUS_000854-RA	Mba02_g13820.1	438	12	450	439	13	33.7692	5.07764	1	1>2	0	0	Methyl-CpG-binding domain-containing protein 11
5089	LOCUS_007170-RA	Mba04_g32850.1	366	10	376	367	11	33.3636	5.0602	1	1>2	0	0	GDSL esterase/lipase EXL3
13076	LOCUS_002845-RA	Mba10_g13180.1	232	6	238	233	7	33.2857	5.05683	1	1>2	0	0	Transcription factor MYB3R-1
3781	LOCUS_021352-RA	Mba04_g02010.1	165	4	169	166	5	33.2	5.05311	1	1>2	0	0	LRR receptor-like serine/threonine-protein kinase FEI 1
7960	LOCUS_009615-RA	Mba06_g26510.1	32	0	32	33	1	33	5.04439	1	1>2	2.5584e-14	8.02824e-11	Increased DNA methylation 1
12021	LOCUS_016803-RA	Mba09_g16460.1	32	0	32	33	1	33	5.04439	1	1>2	2.59974e-14	8.16058e-11	Eukaryotic translation initiation factor 2 subunit beta
2955	LOCUS_007359-RA	Mba03_g06760.1	31	0	31	32	1	32	5	1	1>2	7.55989e-14	2.42748e-10	Serine carboxypeptidase-like 40
5982	LOCUS_007155-RA	Mba05_g12500.1	31	0	31	32	1	32	5	1	1>2	7.66267e-14	2.46125e-10	hypothetical protein
8336	LOCUS_018688-RA	Mba06_g34770.1	31	0	31	32	1	32	5	1	1>2	7.76538e-14	2.49502e-10	hypothetical protein
6284	LOCUS_010910-RA	Mba05_g19910.1	503	15	518	504	16	31.5	4.97728	1	1>2	0	0	ABC transporter C family member 5
10956	LOCUS_016894-RA	Mba08_g27860.1	156	4	160	157	5	31.4	4.97269	1	1>2	0	0	Protodermal factor 1
2113	LOCUS_007165-RA	Mba02_g11760.1	30	0	30	31	1	31	4.9542	1	1>2	1.9756e-13	6.48393e-10	NDR1/HIN1-like protein 26
2282	LOCUS_026132-RA	Mba02_g15430.1	30	0	30	31	1	31	4.9542	1	1>2	2.00129e-13	6.57023e-10	UDP-glycosyltransferase 87A2
3897	LOCUS_016808-RA	Mba04_g04660.1	30	0	30	31	1	31	4.9542	1	1>2	2.02696e-13	6.65652e-10	Glutelin type-B 2
5093	LOCUS_025033-RA	Mba04_g32900.1	30	0	30	31	1	31	4.9542	1	1>2	2.05261e-13	6.74282e-10	PR5-like receptor kinase
6707	LOCUS_029153-RA	Mba05_g29670.1	30	0	30	31	1	31	4.9542	1	1>2	2.07825e-13	6.82912e-10	Protein DETOXIFICATION 53
7231	LOCUS_019826-RA	Mba06_g10550.1	30	0	30	31	1	31	4.9542	1	1>2	2.10387e-13	6.91541e-10	Delta(7)-sterol-C5(6)-desaturase
10606	LOCUS_025778-RA	Mba08_g20300.1	30	0	30	31	1	31	4.9542	1	1>2	2.12947e-13	7.00171e-10	Ankyrin repeat domain-containing protein 50
13916	LOCUS_022856-RA	Mba11_g03590.1	30	0	30	31	1	31	4.9542	1	1>2	2.15506e-13	7.088e-10	Subtilisin-like protease SBT1.2
8092	LOCUS_017541-RA	Mba06_g29800.1	29	0	29	30	1	30	4.90689	1	1>2	4.92429e-13	1.65308e-09	putative carboxylesterase 18
12786	LOCUS_007476-RA	Mba10_g07510.1	29	0	29	30	1	30	4.90689	1	1>2	4.98858e-13	1.67516e-09	Cytochrome P450 78A6
12853	LOCUS_009146-RA	Mba10_g08860.1	29	0	29	30	1	30	4.90689	1	1>2	5.05283e-13	1.69725e-09	Ethylene-responsive transcription factor 9
6263	LOCUS_024533-RA	Mba05_g19460.1	28	0	28	29	1	29	4.85798	1	1>2	1.32848e-12	4.5673e-09	Transcription factor MYB93
7334	LOCUS_020923-RA	Mba06_g12580.1	28	0	28	29	1	29	4.85798	1	1>2	1.34454e-12	4.62387e-09	Class V chitinase
8393	LOCUS_004402-RA	Mba06_g35810.1	28	0	28	29	1	29	4.85798	1	1>2	1.36059e-12	4.68043e-09	Arogenate dehydrogenase 1, chloroplastic
7428	LOCUS_016439-RA	Mba06_g14480.1	85	2	87	86	3	28.6667	4.8413	1	1>2	0	0	DNA replication licensing factor MCM6
639	LOCUS_016022-RA	Mba01_g11980.1	27	0	27	28	1	28	4.80735	1	1>2	3.3297e-12	1.17072e-08	hypothetical protein
10605	LOCUS_025832-RA	Mba08_g20290.1	27	0	27	28	1	28	4.80735	1	1>2	3.36997e-12	1.18522e-08	Histone-lysine N-methyltransferase SUVR3
1886	LOCUS_001285-RA	Mba02_g07020.1	26	0	26	27	1	27	4.75489	1	1>2	9.43396e-12	3.40377e-08	Zinc finger protein 1
2900	LOCUS_007245-RA	Mba03_g05910.1	26	0	26	27	1	27	4.75489	1	1>2	9.53427e-12	3.44092e-08	U-box domain-containing protein 41
3667	LOCUS_016109-RA	Mba03_g22260.1	26	0	26	27	1	27	4.75489	1	1>2	9.63453e-12	3.47806e-08	Pentatricopeptide repeat-containing protein At1g79540
5441	LOCUS_026725-RA	Mba05_g00780.1	26	0	26	27	1	27	4.75489	1	1>2	9.73473e-12	3.51521e-08	Protein kinase PVPK-1
6996	LOCUS_000774-RA	Mba06_g05250.1	26	0	26	27	1	27	4.75489	1	1>2	9.83487e-12	3.55236e-08	Extracellular ribonuclease LE
9863	LOCUS_008863-RA	Mba08_g03120.1	26	0	26	27	1	27	4.75489	1	1>2	9.93497e-12	3.5895e-08	Myb-related protein Hv33
10316	LOCUS_007918-RA	Mba08_g13650.1	26	0	26	27	1	27	4.75489	1	1>2	1.0035e-11	3.62665e-08	hypothetical protein
10644	LOCUS_024045-RA	Mba08_g21180.1	26	0	26	27	1	27	4.75489	1	1>2	1.0135e-11	3.6638e-08	hypothetical protein
10926	LOCUS_025974-RA	Mba08_g27290.1	26	0	26	27	1	27	4.75489	1	1>2	1.02349e-11	3.70094e-08	Glycerol-3-phosphate acyltransferase 1
12169	LOCUS_009585-RA	Mba09_g19770.1	26	0	26	27	1	27	4.75489	1	1>2	1.03348e-11	3.73809e-08	Cytochrome c oxidase assembly protein COX11, mitochondrial
1230	LOCUS_014610-RA	Mba01_g24520.1	25	0	25	26	1	26	4.70044	1	1>2	2.36514e-11	8.7463e-08	Tubulin-folding cofactor C
3740	LOCUS_007964-RA	Mba04_g01030.1	25	0	25	26	1	26	4.70044	1	1>2	2.39023e-11	8.84144e-08	Serine acetyltransferase 5
5124	LOCUS_012553-RA	Mba04_g33600.1	25	0	25	26	1	26	4.70044	1	1>2	2.41529e-11	8.93658e-08	Scarecrow-like protein 8
8651	LOCUS_003347-RA	Mba07_g03990.1	25	0	25	26	1	26	4.70044	1	1>2	2.44035e-11	9.03172e-08	WUSCHEL-related homeobox 8
12618	LOCUS_007641-RA	Mba10_g04320.1	25	0	25	26	1	26	4.70044	1	1>2	2.46539e-11	9.12687e-08	putative WRKY transcription factor 49
13446	LOCUS_022735-RA	Mba10_g20920.1	25	0	25	26	1	26	4.70044	1	1>2	2.49042e-11	9.22201e-08	F-box/kelch-repeat protein At1g15670
13927	LOCUS_010830-RA	Mba11_g03810.1	25	0	25	26	1	26	4.70044	1	1>2	2.51543e-11	9.31715e-08	CBS domain-containing protein CBSX5
3797	LOCUS_010596-RA	Mba04_g02350.1	75	2	77	76	3	25.3333	4.66297	1	1>2	0	0	NAC domain-containing protein 68
1377	LOCUS_002198-RA	Mba01_g27820.1	24	0	24	25	1	25	4.64386	1	1>2	6.33502e-11	2.40414e-07	Reticuline oxidase
1397	LOCUS_015350-RA	Mba01_g28170.1	24	0	24	25	1	25	4.64386	1	1>2	6.3975e-11	2.42849e-07	Auxin-responsive protein SAUR71
1824	LOCUS_017350-RA	Mba02_g05410.1	24	0	24	25	1	25	4.64386	1	1>2	6.45995e-11	2.45284e-07	1-Cys peroxiredoxin
7726	LOCUS_021634-RA	Mba06_g20960.1	24	0	24	25	1	25	4.64386	1	1>2	6.52237e-11	2.47719e-07	hypothetical protein
11517	LOCUS_000096-RA	Mba09_g05500.1	24	0	24	25	1	25	4.64386	1	1>2	6.58475e-11	2.50155e-07	Aspartic proteinase NANA, chloroplast
921	LOCUS_002982-RA	Mba01_g17680.1	6076	243	6319	6077	244	24.9057	4.63841	1	1>2	0	0	ABC transporter G family member 31
9009	LOCUS_009867-RA	Mba07_g12040.1	73	2	75	74	3	24.6667	4.62449	1	1>2	0	0	DNA mismatch repair protein MSH7
1990	LOCUS_022316-RA	Mba02_g09030.1	23	0	23	24	1	24	4.58496	1	1>2	1.55869e-10	6.05706e-07	Protein BOBBER 2
10739	LOCUS_013504-RA	Mba08_g23230.1	23	0	23	24	1	24	4.58496	1	1>2	1.57431e-10	6.11935e-07	Putative clathrin assembly protein At1g25240
14851	LOCUS_031180-RA	Mba11_g24000.1	23	0	23	24	1	24	4.58496	1	1>2	1.58993e-10	6.18164e-07	Premnaspirodiene oxygenase
14854	LOCUS_030345-RA	Mba11_g24130.1	23	0	23	24	1	24	4.58496	1	1>2	1.60554e-10	6.24393e-07	hypothetical protein
6917	LOCUS_014739-RA	Mba06_g03160.1	549	22	571	550	23	23.913	4.57973	1	1>2	0	0	Auxin response factor 5
8736	LOCUS_011955-RA	Mba07_g05840.1	207	8	215	208	9	23.1111	4.53051	1	1>2	0	0	DNA-directed RNA polymerases I and III subunit rpac1
4927	LOCUS_018051-RA	Mba04_g28910.1	22	0	22	23	1	23	4.52356	1	1>2	3.70314e-10	1.47274e-06	Abscisic acid 8'-hydroxylase 1
6159	LOCUS_007442-RA	Mba05_g16240.1	22	0	22	23	1	23	4.52356	1	1>2	3.74225e-10	1.48867e-06	PR5-like receptor kinase
7597	LOCUS_024688-RA	Mba06_g18450.1	22	0	22	23	1	23	4.52356	1	1>2	3.78135e-10	1.5046e-06	Protein MKS1
8981	LOCUS_013590-RA	Mba07_g11470.1	22	0	22	23	1	23	4.52356	1	1>2	3.82042e-10	1.52053e-06	Protein EXORDIUM
14761	LOCUS_001994-RA	Mba11_g22160.1	22	0	22	23	1	23	4.52356	1	1>2	3.85947e-10	1.53645e-06	Zinc finger CCCH domain-containing protein 33
4818	LOCUS_017933-RA	Mba04_g26420.1	3244	145	3389	3245	146	22.226	4.47418	1	1>2	0	0	Kinesin-like protein KIN-14I
1192	LOCUS_018122-RA	Mba01_g23710.1	21	0	21	22	1	22	4.45943	1	1>2	9.52461e-10	3.87841e-06	putative GPI-anchored protein At4g28100
2691	LOCUS_013116-RA	Mba03_g00840.1	21	0	21	22	1	22	4.45943	1	1>2	9.62233e-10	3.91917e-06	Protein ECERIFERUM 3
4564	LOCUS_021538-RA	Mba04_g20970.1	21	0	21	22	1	22	4.45943	1	1>2	9.71999e-10	3.95992e-06	F-box protein At5g07670
9035	LOCUS_001820-RA	Mba07_g12600.1	21	0	21	22	1	22	4.45943	1	1>2	9.81761e-10	4.00067e-06	F-box/LRR-repeat protein At4g29420
3608	LOCUS_002440-RA	Mba03_g21160.1	84	3	87	85	4	21.25	4.40939	1	1>2	0	0	hypothetical protein
802	LOCUS_022393-RA	Mba01_g15370.1	971	45	1016	972	46	21.1304	4.40125	1	1>2	0	0	Glutamine--tRNA ligase
5787	LOCUS_023887-RA	Mba05_g08300.1	903	42	945	904	43	21.0233	4.39391	1	1>2	0	0	Bowman-Birk type proteinase inhibitor PVI-3(2)
1766	LOCUS_010756-RA	Mba02_g04190.1	20	0	20	21	1	21	4.39232	1	1>2	2.70552e-09	1.1309e-05	Subtilisin-like protease SBT1.5
1817	LOCUS_020448-RA	Mba02_g05250.1	20	0	20	21	1	21	4.39232	1	1>2	2.72984e-09	1.14134e-05	Cytochrome P450 78A6
2171	LOCUS_017355-RA	Mba02_g13090.1	20	0	20	21	1	21	4.39232	1	1>2	2.75414e-09	1.15178e-05	Ribose-phosphate pyrophosphokinase 1
2327	LOCUS_001751-RA	Mba02_g16240.1	20	0	20	21	1	21	4.39232	1	1>2	2.77843e-09	1.16221e-05	Transcription elongation factor 1
2879	LOCUS_004322-RA	Mba03_g05320.1	20	0	20	21	1	21	4.39232	1	1>2	2.80272e-09	1.17265e-05	Preprotein translocase subunit SECE1
7266	LOCUS_004135-RA	Mba06_g11190.1	20	0	20	21	1	21	4.39232	1	1>2	2.82698e-09	1.18309e-05	40S ribosomal protein S16
7319	LOCUS_018864-RA	Mba06_g12200.1	20	0	20	21	1	21	4.39232	1	1>2	2.85124e-09	1.19352e-05	hypothetical protein
7920	LOCUS_009411-RA	Mba06_g25560.1	20	0	20	21	1	21	4.39232	1	1>2	2.87549e-09	1.20396e-05	Protein DETOXIFICATION 48
8550	LOCUS_027256-RA	Mba07_g01930.1	20	0	20	21	1	21	4.39232	1	1>2	2.89972e-09	1.2144e-05	Receptor-like serine/threonine-protein kinase SD1-8
8701	LOCUS_000523-RA	Mba07_g05070.1	20	0	20	21	1	21	4.39232	1	1>2	2.92394e-09	1.22483e-05	Early nodulin-like protein 1
8822	LOCUS_002988-RA	Mba07_g07760.1	20	0	20	21	1	21	4.39232	1	1>2	2.94815e-09	1.23527e-05	hypothetical protein
9708	LOCUS_000469-RA	Mba07_g26670.1	20	0	20	21	1	21	4.39232	1	1>2	2.97235e-09	1.24571e-05	Kinesin-like protein KIN-7L
10041	LOCUS_008678-RA	Mba08_g07330.1	20	0	20	21	1	21	4.39232	1	1>2	2.99654e-09	1.25614e-05	Ethylene-responsive transcription factor ERF114
10539	LOCUS_017714-RA	Mba08_g19030.1	20	0	20	21	1	21	4.39232	1	1>2	3.02072e-09	1.26658e-05	Ethylene-responsive transcription factor ERF021
11375	LOCUS_027478-RA	Mba09_g02660.1	20	0	20	21	1	21	4.39232	1	1>2	3.04488e-09	1.27702e-05	hypothetical protein
11602	LOCUS_013813-RA	Mba09_g07360.1	20	0	20	21	1	21	4.39232	1	1>2	3.06904e-09	1.28745e-05	putative carboxylesterase 18
12395	LOCUS_022237-RA	Mba09_g25700.1	20	0	20	21	1	21	4.39232	1	1>2	3.09318e-09	1.29789e-05	hypothetical protein
12619	LOCUS_007640-RA	Mba10_g04330.1	20	0	20	21	1	21	4.39232	1	1>2	3.11731e-09	1.30833e-05	hypothetical protein
14140	LOCUS_015250-RA	Mba11_g08170.1	20	0	20	21	1	21	4.39232	1	1>2	3.14143e-09	1.31876e-05	Receptor-like kinase TMK3
1474	LOCUS_013654-RA	Mba01_g29720.1	161	7	168	162	8	20.25	4.33985	1	1>2	0	0	Polygalacturonase At1g48100
3995	LOCUS_015703-RA	Mba04_g06810.1	905	46	951	906	47	19.2766	4.26878	1	1>2	0	0	Myosin-17
11659	LOCUS_001035-RA	Mba09_g08550.1	285	14	299	286	15	19.0667	4.25298	1	1>2	0	0	Origin of replication complex subunit 5
3662	LOCUS_006594-RA	Mba03_g22210.1	2171	114	2285	2172	115	18.887	4.23932	1	1>2	0	0	Kinesin-like protein KIN-4A
5278	LOCUS_011782-RA	Mba04_g36970.1	489	25	514	490	26	18.8462	4.2362	1	1>2	0	0	Non-lysosomal glucosylceramidase
1134	LOCUS_025571-RA	Mba01_g22190.1	93	4	97	94	5	18.8	4.23266	1	1>2	0	0	C2 and GRAM domain-containing protein At1g03370
10487	LOCUS_024309-RA	Mba08_g17990.1	261	13	274	262	14	18.7143	4.22607	1	1>2	0	0	AMSH-like ubiquitin thioesterase 1
4077	LOCUS_008570-RA	Mba04_g08880.1	129	6	135	130	7	18.5714	4.21501	1	1>2	0	0	Serine carboxypeptidase II-2
2328	LOCUS_001753-RA	Mba02_g16250.1	36	1	37	37	2	18.5	4.20945	1	1>2	1.30687e-14	4.04476e-11	E3 ubiquitin-protein ligase CCNB1IP1
7080	LOCUS_014677-RA	Mba06_g07080.1	54	2	56	55	3	18.3333	4.1964	1	1>2	0	0	65-kDa microtubule-associated protein 7
1415	LOCUS_027733-RA	Mba01_g28440.1	35	1	36	36	2	18	4.16993	1	1>2	3.05072e-14	9.60672e-11	hypothetical protein
11834	LOCUS_027987-RA	Mba09_g12310.1	441	24	465	442	25	17.68	4.14405	1	1>2	0	0	Eukaryotic translation initiation factor 3 subunit C
8648	LOCUS_003354-RA	Mba07_g03940.1	575	32	607	576	33	17.4545	4.12553	1	1>2	0	0	Auxin-responsive protein SAUR36
6205	LOCUS_007349-RA	Mba05_g17770.1	51	2	53	52	3	17.3333	4.11548	1	1>2	0	0	hypothetical protein
8759	LOCUS_025999-RA	Mba07_g06440.1	85	4	89	86	5	17.2	4.10434	1	1>2	0	0	SNF2 domain-containing protein CLASSY 3
6915	LOCUS_009383-RA	Mba06_g03160.1	377	22	399	378	23	16.4348	4.03868	1	1>2	0	0	Auxin response factor 5
7293	LOCUS_006428-RA	Mba06_g11660.1	78	4	82	79	5	15.8	3.98185	1	1>2	0	0	U-box domain-containing protein 11
12053	LOCUS_014343-RA	Mba09_g17290.1	30	1	31	31	2	15.5	3.9542	1	1>2	3.16993e-12	1.11328e-08	Protein FAM32A-like
1348	LOCUS_014191-RA	Mba01_g27060.1	74	4	78	75	5	15	3.90689	1	1>2	0	0	DNA primase small subunit
165	LOCUS_019905-RA	Mba01_g02290.1	248	16	264	249	17	14.6471	3.87254	1	1>2	0	0	Calcium-transporting ATPase 10, plasma membrane-type
2275	LOCUS_024184-RA	Mba02_g15240.1	160	10	170	161	11	14.6364	3.87149	1	1>2	0	0	Serine/threonine-protein kinase ATM
3539	LOCUS_015174-RA	Mba03_g19780.1	28	1	29	29	2	14.5	3.85798	1	1>2	2.12512e-11	7.83745e-08	U-box domain-containing protein 4
8295	LOCUS_025764-RA	Mba06_g33890.1	42	2	44	43	3	14.3333	3.8413	1	1>2	1.14298e-15	3.36264e-12	hypothetical protein
12283	LOCUS_016783-RA	Mba09_g23160.1	127	8	135	128	9	14.2222	3.83007	1	1>2	0	0	DNA replication licensing factor MCM2
5064	LOCUS_024120-RA	Mba04_g32250.1	68	4	72	69	5	13.8	3.7866	1	1>2	0	0	Phospholipase D beta 1
11057	LOCUS_022626-RA	Mba08_g29840.1	261	18	279	262	19	13.7895	3.7855	1	1>2	0	0	ABC transporter B family member 4
5223	LOCUS_018673-RA	Mba04_g35850.1	40	2	42	41	3	13.6667	3.77259	1	1>2	6.54842e-15	1.99858e-11	Cell cycle serine/threonine-protein kinase hsk1
3412	LOCUS_023932-RA	Mba03_g16820.1	26	1	27	27	2	13.5	3.75489	1	1>2	1.31472e-10	5.08664e-07	Pathogenesis-related genes transcriptional activator PTI5
7327	LOCUS_007803-RA	Mba06_g12450.1	66	4	70	67	5	13.4	3.74416	1	1>2	0	0	hypothetical protein
2357	LOCUS_005839-RA	Mba02_g16740.1	1185	88	1273	1186	89	13.3258	3.73615	1	1>2	0	0	Calcium-transporting ATPase, endoplasmic reticulum-type
12266	LOCUS_024270-RA	Mba09_g22690.1	145	10	155	146	11	13.2727	3.73039	1	1>2	0	0	hypothetical protein
1752	LOCUS_010142-RA	Mba02_g03990.1	180	13	193	181	14	12.9286	3.69249	1	1>2	0	0	Gamma carbonic anhydrase 1, mitochondrial
7584	LOCUS_009773-RA	Mba06_g18100.1	335	25	360	336	26	12.9231	3.69188	1	1>2	0	0	ATP-dependent DNA helicase Q-like 4A
1161	LOCUS_024401-RA	Mba01_g22890.1	192	14	206	193	15	12.8667	3.68557	1	1>2	0	0	Auxin response factor 11
6712	LOCUS_005482-RA	Mba05_g29820.1	140	10	150	141	11	12.8182	3.68012	1	1>2	0	0	Importin subunit beta-1
10227	LOCUS_011365-RA	Mba08_g11780.1	37	2	39	38	3	12.6667	3.66297	1	1>2	1.05794e-13	3.42455e-10	hypothetical protein
13751	LOCUS_017457-RA	Mba10_g27370.1	24	1	25	25	2	12.5	3.64386	1	1>2	7.70119e-10	3.11975e-06	Alpha/beta hydrolase domain-containing protein 17B
8638	LOCUS_016096-RA	Mba07_g03630.1	7166	583	7749	7167	584	12.2723	3.61733	1	1>2	0	0	Superoxide dismutase [Cu-Zn]
7708	LOCUS_012910-RA	Mba06_g20570.1	35	2	37	36	3	12	3.58496	1	1>2	6.09953e-13	2.05798e-09	hypothetical protein
3708	LOCUS_013619-RA	Mba04_g00410.1	70	5	75	71	6	11.8333	3.56478	1	1>2	0	0	Beta-1,3-galactosyltransferase GALT1
9050	LOCUS_016271-RA	Mba07_g12940.1	247	20	267	248	21	11.8095	3.56188	1	1>2	0	0	CMP-sialic acid transporter 1
13778	LOCUS_021960-RA	Mba11_g00470.1	176	14	190	177	15	11.8	3.56071	1	1>2	0	0	Hydrophobic protein LTI6B
1619	LOCUS_004352-RA	Mba02_g00730.1	34	2	36	35	3	11.6667	3.54432	1	1>2	1.49544e-12	5.15626e-09	Kinesin-like protein KIN-14K
8047	LOCUS_014199-RA	Mba06_g28600.1	908	78	986	909	79	11.5063	3.52436	1	1>2	0	0	hypothetical protein
11577	LOCUS_016406-RA	Mba09_g06800.1	549	47	596	550	48	11.4583	3.51833	1	1>2	0	0	T-complex protein 1 subunit epsilon
526	LOCUS_001340-RA	Mba01_g09230.1	102	8	110	103	9	11.4444	3.51658	1	1>2	0	0	DNA polymerase alpha catalytic subunit
14449	LOCUS_009258-RA	Mba11_g15470.1	79	6	85	80	7	11.4286	3.51457	1	1>2	0	0	Peroxisome biogenesis protein 19-1
6855	LOCUS_003279-RA	Mba06_g01910.1	170	14	184	171	15	11.4	3.51096	1	1>2	0	0	putative LRR receptor-like serine/threonine-protein kinase At5g45780
23	LOCUS_004636-RA	Mba00_g05090.1	33	2	35	34	3	11.3333	3.5025	1	1>2	3.45158e-12	1.21461e-08	Cytochrome c1-1, heme protein, mitochondrial
287	LOCUS_023908-RA	Mba01_g05050.1	33	2	35	34	3	11.3333	3.5025	1	1>2	3.49293e-12	1.22951e-08	Endochitinase CH25
3109	LOCUS_016589-RA	Mba03_g09750.1	33	2	35	34	3	11.3333	3.5025	1	1>2	3.53425e-12	1.24441e-08	Auxin response factor 16
3620	LOCUS_006413-RA	Mba03_g21400.1	33	2	35	34	3	11.3333	3.5025	1	1>2	3.57554e-12	1.25931e-08	ABC transporter A family member 2
6255	LOCUS_000499-RA	Mba05_g19230.1	33	2	35	34	3	11.3333	3.5025	1	1>2	3.61682e-12	1.2742e-08	Callose synthase 5
7850	LOCUS_012584-RA	Mba06_g23810.1	33	2	35	34	3	11.3333	3.5025	1	1>2	3.65807e-12	1.2891e-08	B-box zinc finger protein 22
10931	LOCUS_020302-RA	Mba08_g27390.1	33	2	35	34	3	11.3333	3.5025	1	1>2	3.69929e-12	1.304e-08	Ras-related protein RABA1f
163	LOCUS_004249-RA	Mba01_g02290.1	186	16	202	187	17	11	3.45943	1	1>2	0	0	putative calcium-transporting ATPase 9, plasma membrane-type
12058	LOCUS_009731-RA	Mba09_g17400.1	54	4	58	55	5	11	3.45943	1	1>2	0	0	ATP-dependent 6-phosphofructokinase 2
168	LOCUS_023834-RA	Mba01_g02330.1	32	2	34	33	3	11	3.45943	1	1>2	8.6453e-12	3.11231e-08	putative glycosyltransferase 7
5900	LOCUS_005353-RA	Mba05_g10520.1	32	2	34	33	3	11	3.45943	1	1>2	8.74219e-12	3.14806e-08	hypothetical protein
9018	LOCUS_027644-RA	Mba07_g12220.1	32	2	34	33	3	11	3.45943	1	1>2	8.83902e-12	3.18382e-08	Cationic amino acid transporter 5
3405	LOCUS_003540-RA	Mba03_g16670.1	21	1	22	22	2	11	3.45943	1	1>2	1.46941e-08	6.48134e-05	Rho guanine nucleotide exchange factor 8
12839	LOCUS_001593-RA	Mba10_g08640.1	668	60	728	669	61	10.9672	3.45513	1	1>2	0	0	Phosphatidate cytidylyltransferase 1
1317	LOCUS_017170-RA	Mba01_g26430.1	119	10	129	120	11	10.9091	3.44746	1	1>2	0	0	DNA replication licensing factor MCM4
14597	LOCUS_022988-RA	Mba11_g18540.1	544	49	593	545	50	10.9	3.44626	1	1>2	0	0	CBL-interacting protein kinase 1
11718	LOCUS_000915-RA	Mba09_g10000.1	64	5	69	65	6	10.8333	3.43741	1	1>2	0	0	hypothetical protein
8640	LOCUS_000654-RA	Mba07_g03760.1	118	10	128	119	11	10.8182	3.43539	1	1>2	0	0	Rac-like GTP-binding protein 7
3632	LOCUS_017812-RA	Mba03_g21570.1	138	12	150	139	13	10.6923	3.4185	1	1>2	0	0	Potassium channel AKT1
12402	LOCUS_017017-RA	Mba09_g25850.1	31	2	33	32	3	10.6667	3.41504	1	1>2	2.10239e-11	7.75149e-08	Peroxidase 12
14207	LOCUS_009430-RA	Mba11_g09740.1	20	1	21	21	2	10.5	3.39232	0.999999	1>2	3.46444e-08	0.000157031	hypothetical protein
9319	LOCUS_012917-RA	Mba07_g18700.1	1080	102	1182	1081	103	10.4951	3.39165	1	1>2	0	0	RNA-dependent RNA polymerase 1
1785	LOCUS_016034-RA	Mba02_g04570.1	396	37	433	397	38	10.4474	3.38507	1	1>2	0	0	Putative potassium transporter 12
6507	LOCUS_031843-RA	Mba05_g24880.1	30	2	32	31	3	10.3333	3.36923	1	1>2	5.24093e-11	1.97897e-07	E3 ubiquitin-protein ligase ATL6
11950	LOCUS_003730-RA	Mba09_g14900.1	30	2	32	31	3	10.3333	3.36923	1	1>2	5.29386e-11	1.99949e-07	Fanconi anemia group I protein
12273	LOCUS_024943-RA	Mba09_g22830.1	30	2	32	31	3	10.3333	3.36923	1	1>2	5.34677e-11	2.02001e-07	BTB/POZ domain-containing protein At5g66560
11054	LOCUS_002285-RA	Mba08_g29840.1	193	18	211	194	19	10.2105	3.35199	1	1>2	0	0	ABC transporter B family member 11
10096	LOCUS_001366-RA	Mba08_g08660.1	60	5	65	61	6	10.1667	3.34577	1	1>2	0	0	Mini zinc finger protein 2
4692	LOCUS_024427-RA	Mba04_g23810.1	69	6	75	70	7	10	3.32193	1	1>2	0	0	hypothetical protein
74	LOCUS_015780-RA	Mba00_g19320.1	29	2	31	30	3	10	3.32193	1	1>2	1.26359e-10	4.88378e-07	ATP-dependent DNA helicase Q-like 1
13529	LOCUS_000582-RA	Mba10_g22660.1	263	26	289	264	27	9.77778	3.28951	1	1>2	0	0	putative histidine kinase 4
11525	LOCUS_004924-RA	Mba09_g05700.1	76	7	83	77	8	9.625	3.26679	1	1>2	0	0	CBL-interacting serine/threonine-protein kinase 12
13087	LOCUS_001672-RA	Mba10_g13360.1	295	30	325	296	31	9.54839	3.25526	1	1>2	0	0	Auxin response factor 9
12104	LOCUS_011333-RA	Mba09_g18050.1	123	12	135	124	13	9.53846	3.25376	1	1>2	0	0	Amino-acid permease BAT1
7704	LOCUS_012887-RA	Mba06_g20490.1	94	9	103	95	10	9.5	3.24793	1	1>2	0	0	Poly [ADP-ribose] polymerase 2-A
13722	LOCUS_010321-RA	Mba10_g26840.1	160	16	176	161	17	9.47059	3.24345	1	1>2	0	0	DNA replication licensing factor MCM5
10589	LOCUS_013352-RA	Mba08_g19980.1	141	14	155	142	15	9.46667	3.24286	1	1>2	0	0	GRF1-interacting factor 1
3328	LOCUS_018832-RA	Mba03_g14700.1	46	4	50	47	5	9.4	3.23266	1	1>2	5.2285e-15	1.58842e-11	50S ribosomal protein L20
4443	LOCUS_024092-RA	Mba04_g17990.1	27	2	29	28	3	9.33333	3.22239	1	1>2	7.04582e-10	2.84792e-06	Protein ESKIMO 1
12932	LOCUS_013075-RA	Mba10_g10280.1	157	16	173	158	17	9.29412	3.21632	1	1>2	0	0	hypothetical protein
7613	LOCUS_012426-RA	Mba06_g18760.1	138	14	152	139	15	9.26667	3.21205	1	1>2	0	0	Non-lysosomal glucosylceramidase
5142	LOCUS_009470-RA	Mba04_g34010.1	45	4	49	46	5	9.2	3.20163	1	1>2	1.34664e-14	4.17053e-11	putative pectinesterase 68
3842	LOCUS_010609-RA	Mba04_g03360.1	63	6	69	64	7	9.14286	3.19265	1	1>2	0	0	Mitotic checkpoint protein BUB3.2
2155	LOCUS_011882-RA	Mba02_g12630.1	72	7	79	73	8	9.125	3.18982	1	1>2	0	0	Transmembrane protein 208
13462	LOCUS_007260-RA	Mba10_g21430.1	637	69	706	638	70	9.11429	3.18813	1	1>2	0	0	Protein SODIUM POTASSIUM ROOT DEFECTIVE 1
13430	LOCUS_014738-RA	Mba10_g20490.1	327	35	362	328	36	9.11111	3.18763	1	1>2	0	0	L-arabinokinase
8266	LOCUS_028675-RA	Mba06_g33220.1	108	11	119	109	12	9.08333	3.18322	1	1>2	0	0	Mini-chromosome maintenance complex-binding protein
14653	LOCUS_004908-RA	Mba11_g19660.1	35	3	38	36	4	9	3.16993	1	1>2	7.78967e-12	2.79727e-08	DNA repair protein RAD5B
4506	LOCUS_004170-RA	Mba04_g19710.1	26	2	28	27	3	9	3.16993	1	1>2	1.58108e-09	6.52033e-06	ATP sulfurylase 2
5677	LOCUS_023496-RA	Mba05_g06000.1	26	2	28	27	3	9	3.16993	1	1>2	1.59675e-09	6.58658e-06	Beta-galactosidase 1
6287	LOCUS_016857-RA	Mba05_g19910.1	142	15	157	143	16	8.9375	3.15987	1	1>2	0	0	ABC transporter C family member 5
1424	LOCUS_025605-RA	Mba01_g28580.1	133	14	147	134	15	8.93333	3.1592	1	1>2	0	0	PAX-interacting protein 1
463	LOCUS_024135-RA	Mba01_g07950.1	43	4	47	44	5	8.8	3.1375	1	1>2	7.97532e-14	2.56406e-10	Zinc transporter 3
13230	LOCUS_014440-RA	Mba10_g16590.1	201	22	223	202	23	8.78261	3.13465	1	1>2	0	0	ABC transporter F family member 5
12166	LOCUS_011486-RA	Mba09_g19690.1	34	3	37	35	4	8.75	3.12928	1	1>2	1.94778e-11	7.16784e-08	F-box protein At1g47056
1711	LOCUS_019774-RA	Mba02_g02990.1	435	49	484	436	50	8.72	3.12433	1	1>2	0	0	26S proteasome non-ATPase regulatory subunit 11
10920	LOCUS_006537-RA	Mba08_g27190.1	400	45	445	401	46	8.71739	3.1239	1	1>2	0	0	Pentatricopeptide repeat-containing protein At3g23020
6377	LOCUS_004096-RA	Mba05_g22060.1	25	2	27	26	3	8.66667	3.11548	1	1>2	4.62566e-09	1.96542e-05	Phospholipase D beta 1
8302	LOCUS_022834-RA	Mba06_g34000.1	25	2	27	26	3	8.66667	3.11548	1	1>2	4.6615e-09	1.98112e-05	Cation/H(+) antiporter 20
10715	LOCUS_019280-RA	Mba08_g22630.1	25	2	27	26	3	8.66667	3.11548	1	1>2	4.69732e-09	1.99681e-05	hypothetical protein
12484	LOCUS_023423-RA	Mba10_g00650.1	25	2	27	26	3	8.66667	3.11548	1	1>2	4.73313e-09	2.01251e-05	Sugar transporter ERD6-like 7
14328	LOCUS_001342-RA	Mba11_g12830.1	180	20	200	181	21	8.61905	3.10753	1	1>2	0	0	40S ribosomal protein S10-2
10693	LOCUS_019208-RA	Mba08_g22110.1	42	4	46	43	5	8.6	3.10434	1	1>2	1.79931e-13	5.89274e-10	Histone H2AX
12503	LOCUS_012706-RA	Mba10_g01220.1	187	21	208	188	22	8.54545	3.09516	1	1>2	0	0	Histone H4
4135	LOCUS_014801-RA	Mba04_g10060.1	331	38	369	332	39	8.51282	3.08964	1	1>2	0	0	Protein SAWADEE HOMEODOMAIN HOMOLOG 2
3003	LOCUS_008716-RA	Mba03_g07650.1	254	29	283	255	30	8.5	3.08746	1	1>2	0	0	Phospholipid:diacylglycerol acyltransferase 1
7656	LOCUS_011244-RA	Mba06_g19470.1	33	3	36	34	4	8.5	3.08746	1	1>2	4.7436e-11	1.78644e-07	Transcription factor DIVARICATA
8837	LOCUS_022540-RA	Mba07_g08010.1	92	10	102	93	11	8.45455	3.07973	1	1>2	0	0	GDSL esterase/lipase APG
6285	LOCUS_013025-RA	Mba05_g19910.1	133	15	148	134	16	8.375	3.06609	1	1>2	0	0	ABC transporter C family member 9
6456	LOCUS_006910-RA	Mba05_g23800.1	24	2	26	25	3	8.33333	3.05889	1	1>2	1.21267e-08	5.315e-05	Transcription factor RAX3
9103	LOCUS_005707-RA	Mba07_g14140.1	24	2	26	25	3	8.33333	3.05889	1	1>2	1.22085e-08	5.35207e-05	Mitogen-activated protein kinase kinase kinase 18
10388	LOCUS_017312-RA	Mba08_g15390.1	24	2	26	25	3	8.33333	3.05889	1	1>2	1.22903e-08	5.38913e-05	hypothetical protein
10773	LOCUS_010727-RA	Mba08_g23980.1	24	2	26	25	3	8.33333	3.05889	1	1>2	1.2372e-08	5.4262e-05	putative polygalacturonase
14133	LOCUS_012676-RA	Mba11_g08000.1	24	2	26	25	3	8.33333	3.05889	1	1>2	1.24536e-08	5.46326e-05	Fructokinase-1
3777	LOCUS_014669-RA	Mba04_g01930.1	32	3	35	33	4	8.25	3.04439	1	1>2	1.08817e-10	4.18944e-07	Hydroxycinnamoyltransferase 1
5950	LOCUS_001146-RA	Mba05_g11610.1	32	3	35	33	4	8.25	3.04439	1	1>2	1.09902e-10	4.23233e-07	hypothetical protein
9056	LOCUS_018948-RA	Mba07_g13110.1	32	3	35	33	4	8.25	3.04439	1	1>2	1.10987e-10	4.27522e-07	Proline-rich receptor-like protein kinase PERK1
932	LOCUS_000961-RA	Mba01_g17750.1	564	68	632	565	69	8.18841	3.03358	1	1>2	0	0	Phospholipase D alpha 1
2214	LOCUS_007429-RA	Mba02_g13950.1	600	73	673	601	74	8.12162	3.02177	1	1>2	0	0	Homeobox-leucine zipper protein HOX9
56	LOCUS_030578-RA	Mba00_g11160.1	4547	563	5110	4548	564	8.06383	3.01147	1	1>2	0	0	Photosystem I P700 chlorophyll a apoprotein A1
7899	LOCUS_007888-RA	Mba06_g25080.1	1885	233	2118	1886	234	8.05983	3.01075	1	1>2	0	0	Protein NETWORKED 1A
7036	LOCUS_005030-RA	Mba06_g06110.1	23	2	25	24	3	8	3	0.999999	1>2	2.69977e-08	0.000121428	IQ domain-containing protein IQM5
11568	LOCUS_002369-RA	Mba09_g06600.1	539	67	606	540	68	7.94118	2.98935	1	1>2	0	0	Importin beta-like SAD2
1050	LOCUS_011704-RA	Mba01_g20490.1	62	7	69	63	8	7.875	2.97728	1	1>2	0	0	Clathrin light chain 2
4774	LOCUS_014248-RA	Mba04_g25340.1	1014	130	1144	1015	131	7.74809	2.95384	1	1>2	0	0	Inactive protein kinase SELMODRAFT_444075
3066	LOCUS_006292-RA	Mba03_g08860.1	1708	220	1928	1709	221	7.73303	2.95103	1	1>2	0	0	Squamosa promoter-binding-like protein 9
1759	LOCUS_021927-RA	Mba02_g04100.1	84	10	94	85	11	7.72727	2.94996	1	1>2	0	0	Huntingtin-interacting protein K
2460	LOCUS_027755-RA	Mba02_g19010.1	53	6	59	54	7	7.71429	2.94753	1	1>2	9.36713e-16	2.74269e-12	Putative L-cysteine desulfhydrase 1
3547	LOCUS_008713-RA	Mba03_g19990.1	22	2	24	23	3	7.66667	2.9386	0.999998	1>2	6.94015e-08	0.000321971	hypothetical protein
4258	LOCUS_021573-RA	Mba04_g13280.1	22	2	24	23	3	7.66667	2.9386	0.999998	1>2	6.98275e-08	0.000324017	putative E3 ubiquitin ligase SUD1
4766	LOCUS_015699-RA	Mba04_g25180.1	22	2	24	23	3	7.66667	2.9386	0.999998	1>2	7.02533e-08	0.000326063	putative histone H2A variant 3
5439	LOCUS_012318-RA	Mba05_g00720.1	22	2	24	23	3	7.66667	2.9386	0.999998	1>2	7.06789e-08	0.000328109	putative galacturonosyltransferase 10
6567	LOCUS_028250-RA	Mba05_g26370.1	22	2	24	23	3	7.66667	2.9386	0.999998	1>2	7.11043e-08	0.000330154	Protein WEAK CHLOROPLAST MOVEMENT UNDER BLUE LIGHT-like 1
8276	LOCUS_018587-RA	Mba06_g33480.1	22	2	24	23	3	7.66667	2.9386	0.999998	1>2	7.15296e-08	0.0003322	Uncharacterized protein At5g39865
4361	LOCUS_021208-RA	Mba04_g15630.1	37	4	41	38	5	7.6	2.926	1	1>2	1.45113e-11	5.29806e-08	putative polyamine oxidase 5
12980	LOCUS_005625-RA	Mba10_g11390.1	67	8	75	68	9	7.55556	2.91754	1	1>2	0	0	ATP-dependent DNA helicase RecQ
261	LOCUS_005035-RA	Mba01_g04540.1	354	46	400	355	47	7.55319	2.91709	1	1>2	0	0	UMP-CMP kinase 4
5129	LOCUS_011777-RA	Mba04_g33740.1	82	10	92	83	11	7.54545	2.91561	1	1>2	0	0	putative inositol transporter 2
4732	LOCUS_011500-RA	Mba04_g24530.1	255	33	288	256	34	7.52941	2.91254	1	1>2	0	0	Molybdate-anion transporter
8622	LOCUS_019277-RA	Mba07_g03360.1	59	7	66	60	8	7.5	2.90689	1	1>2	1.58015e-17	4.26326e-14	Protein translation factor SUI1
1950	LOCUS_015857-RA	Mba02_g08260.1	51	6	57	52	7	7.42857	2.89308	1	1>2	3.84514e-15	1.16085e-11	bZIP transcription factor 44
5032	LOCUS_000356-RA	Mba04_g31630.1	88	11	99	89	12	7.41667	2.89077	1	1>2	0	0	EGF domain-specific O-linked N-acetylglucosamine transferase
8580	LOCUS_005009-RA	Mba07_g02500.1	36	4	40	37	5	7.4	2.88753	1	1>2	3.19741e-11	1.19167e-07	Protein MIZU-KUSSEI 1
2157	LOCUS_020275-RA	Mba02_g12690.1	483	65	548	484	66	7.33333	2.87447	1	1>2	0	0	Cyclin-dependent kinases regulatory subunit 1
7969	LOCUS_009780-RA	Mba06_g26720.1	21	2	23	22	3	7.33333	2.87447	0.999995	1>2	1.82634e-07	0.000876989	Ethylene-responsive transcription factor ERF114
12696	LOCUS_015614-RA	Mba10_g05880.1	21	2	23	22	3	7.33333	2.87447	0.999995	1>2	1.83591e-07	0.000881768	BTB/POZ and TAZ domain-containing protein 1
13883	LOCUS_007423-RA	Mba11_g02750.1	21	2	23	22	3	7.33333	2.87447	0.999995	1>2	1.84548e-07	0.000886547	putative inactive leucine-rich repeat receptor kinase XIAO
13685	LOCUS_018561-RA	Mba10_g25680.1	50	6	56	51	7	7.28571	2.86507	1	1>2	8.67399e-15	2.66205e-11	E2F transcription factor-like E2FE
13426	LOCUS_019725-RA	Mba10_g20450.1	151	20	171	152	21	7.2381	2.85561	1	1>2	0	0	Protein PHOSPHATE STARVATION RESPONSE 3
5113	LOCUS_019092-RA	Mba04_g33410.1	35	4	39	36	5	7.2	2.848	1	1>2	7.83298e-11	2.98985e-07	Receptor-like protein EIX2
10822	LOCUS_008091-RA	Mba08_g25120.1	35	4	39	36	5	7.2	2.848	1	1>2	7.90801e-11	3.01928e-07	Transcription factor MYB36
379	LOCUS_009995-RA	Mba01_g06570.1	49	6	55	50	7	7.14286	2.8365	1	1>2	2.00797e-14	6.27089e-11	Olee1-like protein
10440	LOCUS_026376-RA	Mba08_g16970.1	61520	8686	70206	61521	8687	7.08196	2.82415	1	1>2	0	0	Cytochrome f
3032	LOCUS_021368-RA	Mba03_g08160.1	3235	456	3691	3236	457	7.08096	2.82395	1	1>2	0	0	Phytochrome C
4735	LOCUS_006679-RA	Mba04_g24590.1	309	43	352	310	44	7.04545	2.81669	1	1>2	0	0	Cytochrome b5 isoform E
9834	LOCUS_018942-RA	Mba08_g02420.1	846	120	966	847	121	7	2.80735	1	1>2	0	0	Serine/threonine-protein kinase ATM
9517	LOCUS_003051-RA	Mba07_g22730.1	34	4	38	35	5	7	2.80735	1	1>2	1.84792e-10	7.21427e-07	hypothetical protein
1653	LOCUS_006536-RA	Mba02_g01790.1	20	2	22	21	3	7	2.80735	0.999989	1>2	3.69584e-07	0.00181966	putative auxin efflux carrier component 1c
4962	LOCUS_024286-RA	Mba04_g29760.1	20	2	22	21	3	7	2.80735	0.999989	1>2	3.7177e-07	0.00183078	Guanylate-binding protein 5
5910	LOCUS_000628-RA	Mba05_g10730.1	20	2	22	21	3	7	2.80735	0.999989	1>2	3.73955e-07	0.0018419	Protein DA1-related 2
11957	LOCUS_013460-RA	Mba09_g15080.1	827	118	945	828	119	6.95798	2.79867	1	1>2	0	0	Protein FAM91A1
1477	LOCUS_011588-RA	Mba01_g29920.1	439	63	502	440	64	6.875	2.78136	1	1>2	0	0	Sulfate transporter 3.1
603	LOCUS_011262-RA	Mba01_g10930.1	47	6	53	48	7	6.85714	2.77761	1	1>2	1.16218e-13	3.77012e-10	CDP-diacylglycerol--serine O-phosphatidyltransferase 1
4755	LOCUS_007878-RA	Mba04_g25020.1	128	18	146	129	19	6.78947	2.7633	1	1>2	0	0	Serine carboxypeptidase-like 9
8934	LOCUS_022861-RA	Mba07_g10530.1	107	15	122	108	16	6.75	2.75489	1	1>2	0	0	Alcohol dehydrogenase-like 7
1008	LOCUS_014876-RA	Mba01_g19570.1	80	11	91	81	12	6.75	2.75489	1	1>2	0	0	ATP-dependent DNA helicase 2 subunit KU80
13569	LOCUS_014775-RA	Mba10_g23420.1	8608	1277	9885	8609	1278	6.73631	2.75196	1	1>2	0	0	Endoplasmin
1497	LOCUS_015043-RA	Mba01_g30420.1	19	2	21	20	3	6.66667	2.73697	0.999974	1>2	9.30511e-07	0.00473625	UPF0301 protein Plut_0637
2329	LOCUS_008340-RA	Mba02_g16270.1	19	2	21	20	3	6.66667	2.73697	0.999974	1>2	9.35401e-07	0.00476201	Serine/threonine-protein kinase HT1
8859	LOCUS_014376-RA	Mba07_g08490.1	19	2	21	20	3	6.66667	2.73697	0.999974	1>2	9.40288e-07	0.00478776	Protodermal factor 1
7285	LOCUS_026494-RA	Mba06_g11540.1	630	95	725	631	96	6.57292	2.71653	1	1>2	0	0	1-phosphatidylinositol-3-phosphate 5-kinase FAB1B
1165	LOCUS_006796-RA	Mba01_g23070.1	58	8	66	59	9	6.55556	2.71272	1	1>2	4.26622e-16	1.22569e-12	Monocopper oxidase-like protein SKU5
8374	LOCUS_004312-RA	Mba06_g35510.1	58	8	66	59	9	6.55556	2.71272	1	1>2	4.32655e-16	1.24345e-12	LYR motif-containing protein 4
1195	LOCUS_011593-RA	Mba01_g23800.1	641	97	738	642	98	6.55102	2.71172	1	1>2	0	0	EGF domain-specific O-linked N-acetylglucosamine transferase
13007	LOCUS_011975-RA	Mba10_g11960.1	926	141	1067	927	142	6.52817	2.70668	1	1>2	0	0	60S ribosomal protein L36-2
3473	LOCUS_004734-RA	Mba03_g18270.1	103	15	118	104	16	6.5	2.70044	1	1>2	0	0	Zinc finger BED domain-containing protein RICESLEEPER 2
11552	LOCUS_005061-RA	Mba09_g06270.1	103	15	118	104	16	6.5	2.70044	1	1>2	0	0	Cinnamoyl-CoA reductase-like SNL6
11989	LOCUS_006801-RA	Mba09_g15660.1	44	6	50	45	7	6.42857	2.6845	1	1>2	1.51302e-12	5.21839e-09	Cullin-1
6618	LOCUS_005595-RA	Mba05_g27460.1	363	56	419	364	57	6.38596	2.6749	1	1>2	0	0	Zinc finger CCCH domain-containing protein 19
1010	LOCUS_014879-RA	Mba01_g19590.1	18	2	20	19	3	6.33333	2.66297	0.99994	1>2	2.28224e-06	0.0119961	hypothetical protein
1111	LOCUS_023723-RA	Mba01_g21740.1	18	2	20	19	3	6.33333	2.66297	0.99994	1>2	2.29314e-06	0.0120553	Cell cycle checkpoint protein RAD1
2166	LOCUS_002747-RA	Mba02_g12950.1	18	2	20	19	3	6.33333	2.66297	0.99994	1>2	2.30403e-06	0.0121145	Squamosa promoter-binding-like protein 8
3649	LOCUS_011238-RA	Mba03_g21910.1	18	2	20	19	3	6.33333	2.66297	0.99994	1>2	2.31492e-06	0.0121737	Putative receptor-like protein kinase At1g80870
7725	LOCUS_010344-RA	Mba06_g20950.1	18	2	20	19	3	6.33333	2.66297	0.99994	1>2	2.32581e-06	0.0122329	Ribonucleoside-diphosphate reductase small chain
10945	LOCUS_001875-RA	Mba08_g27650.1	18	2	20	19	3	6.33333	2.66297	0.99994	1>2	2.33669e-06	0.0122921	putative purine permease 4
12381	LOCUS_010473-RA	Mba09_g25430.1	18	2	20	19	3	6.33333	2.66297	0.99994	1>2	2.34757e-06	0.0123513	G-type lectin S-receptor-like serine/threonine-protein kinase At5g35370
4291	LOCUS_003560-RA	Mba04_g14040.1	24	3	27	25	4	6.25	2.64386	0.999997	1>2	1.16046e-07	0.000548284	Replication protein A DNA-binding subunit B
3879	LOCUS_015829-RA	Mba04_g04370.1	55	8	63	56	9	6.22222	2.63743	1	1>2	4.24505e-15	1.28413e-11	ABC transporter B family member 19
138	LOCUS_015360-RA	Mba01_g01860.1	86	13	99	87	14	6.21429	2.63559	1	1>2	0	0	SCARECROW-LIKE protein 7
14239	LOCUS_027293-RA	Mba11_g10470.1	148	23	171	149	24	6.20833	2.63421	1	1>2	0	0	Putative MO25-like protein At5g47540
12413	LOCUS_026312-RA	Mba09_g26180.1	601	96	697	602	97	6.20619	2.63371	1	1>2	0	0	Ferredoxin-3, chloroplastic
11298	LOCUS_013898-RA	Mba09_g01020.1	30	4	34	31	5	6.2	2.63227	1	1>2	5.37712e-09	2.29547e-05	E3 ubiquitin-protein ligase ORTHRUS 2
12505	LOCUS_010817-RA	Mba10_g01260.1	30	4	34	31	5	6.2	2.63227	1	1>2	5.41757e-09	2.31328e-05	Exocyst complex component EXO70H1
13474	LOCUS_022175-RA	Mba10_g21580.1	30	4	34	31	5	6.2	2.63227	1	1>2	5.45801e-09	2.33109e-05	Protein EXORDIUM-like 2
13932	LOCUS_016450-RA	Mba11_g03940.1	30	4	34	31	5	6.2	2.63227	1	1>2	5.49842e-09	2.3489e-05	Oxysterol-binding protein-related protein 2A
3820	LOCUS_026829-RA	Mba04_g02760.1	67	10	77	68	11	6.18182	2.62803	1	1>2	0	0	Cytochrome P450 72A15
8573	LOCUS_007576-RA	Mba07_g02370.1	36	5	41	37	6	6.16667	2.62449	1	1>2	2.10204e-10	8.23577e-07	putative E3 ubiquitin-protein ligase RHC1A
5938	LOCUS_010291-RA	Mba05_g11360.1	324	52	376	325	53	6.13208	2.61638	1	1>2	0	0	hypothetical protein
2986	LOCUS_001393-RA	Mba03_g07330.1	48	7	55	49	8	6.125	2.61471	1	1>2	3.03651e-13	1.00751e-09	Cysteine-rich repeat secretory protein 12
1194	LOCUS_009817-RA	Mba01_g23800.1	592	97	689	593	98	6.05102	2.59718	1	1>2	0	0	Protein O-linked-mannose beta-1,4-N-acetylglucosaminyltransferase 2
2355	LOCUS_002729-RA	Mba02_g16740.1	534	88	622	535	89	6.01124	2.58766	1	1>2	0	0	Calcium-transporting ATPase 4, endoplasmic reticulum-type
2809	LOCUS_010853-RA	Mba03_g03550.1	161	26	187	162	27	6	2.58496	1	1>2	0	0	Ribose-phosphate pyrophosphokinase 1
13352	LOCUS_015771-RA	Mba10_g18990.1	131	21	152	132	22	6	2.58496	1	1>2	0	0	putative beta-1,3-galactosyltransferase 13
3617	LOCUS_017227-RA	Mba03_g21360.1	35	5	40	36	6	6	2.58496	1	1>2	4.35944e-10	1.74072e-06	Ras-related protein Rab7
12239	LOCUS_013347-RA	Mba09_g21920.1	506	84	590	507	85	5.96471	2.57645	1	1>2	0	0	Auxin-responsive protein IAA30
11417	LOCUS_012169-RA	Mba09_g03330.1	1261	211	1472	1262	212	5.95283	2.57358	1	1>2	0	0	18. class I heat shock protein
8115	LOCUS_012541-RA	Mba06_g30330.1	194	32	226	195	33	5.90909	2.56294	1	1>2	0	0	hypothetical protein
1246	LOCUS_007499-RA	Mba01_g24850.1	518	87	605	519	88	5.89773	2.56016	1	1>2	0	0	hypothetical protein
10856	LOCUS_002484-RA	Mba08_g25840.1	52	8	60	53	9	5.88889	2.558	1	1>2	4.64e-14	1.47413e-10	ETHYLENE INSENSITIVE 3-like 3 protein
11978	LOCUS_014486-RA	Mba09_g15440.1	52	8	60	53	9	5.88889	2.558	1	1>2	4.71053e-14	1.49701e-10	Condensin complex subunit 1
11446	LOCUS_022061-RA	Mba09_g03770.1	3363	571	3934	3364	572	5.88112	2.55609	1	1>2	0	0	Kinesin-like protein KIN-5A
1187	LOCUS_009145-RA	Mba01_g23580.1	93	15	108	94	16	5.875	2.55459	1	1>2	0	0	hypothetical protein
166	LOCUS_025085-RA	Mba01_g02290.1	98	16	114	99	17	5.82353	2.54189	1	1>2	0	0	putative calcium-transporting ATPase 9, plasma membrane-type
13424	LOCUS_015271-RA	Mba10_g20400.1	28	4	32	29	5	5.8	2.53605	0.999999	1>2	2.77611e-08	0.000124973	hypothetical protein
10655	LOCUS_023264-RA	Mba08_g21430.1	68	11	79	69	12	5.75	2.52356	1	1>2	0	0	DNA repair protein RAD51 2
10401	LOCUS_013380-RA	Mba08_g15820.1	4177	727	4904	4178	728	5.73901	2.5208	1	1>2	0	0	Clathrin heavy chain 1
4605	LOCUS_017282-RA	Mba04_g22010.1	90	15	105	91	16	5.6875	2.50779	1	1>2	0	0	Pentatricopeptide repeat-containing protein At2g26790, mitochondrial
10380	LOCUS_015553-RA	Mba08_g15030.1	50	8	58	51	9	5.66667	2.5025	1	1>2	2.76486e-13	9.15168e-10	Oligopeptide transporter 4
13215	LOCUS_024531-RA	Mba10_g16170.1	50	8	58	51	9	5.66667	2.5025	1	1>2	2.79757e-13	9.26274e-10	Kinesin-like protein KIN-12C
740	LOCUS_000596-RA	Mba01_g14380.1	1046	185	1231	1047	186	5.62903	2.49289	1	1>2	0	0	Lysine-specific demethylase JMJ703
4759	LOCUS_007882-RA	Mba04_g25070.1	44	7	51	45	8	5.625	2.49185	1	1>2	7.1226e-12	2.55203e-08	Subtilisin-like protease SBT3.18
931	LOCUS_007054-RA	Mba01_g17740.1	561	99	660	562	100	5.62	2.49057	1	1>2	0	0	GTP-binding nuclear protein Ran-3
12671	LOCUS_005004-RA	Mba10_g05410.1	72	12	84	73	13	5.61538	2.48938	1	1>2	0	0	Auxin response factor 10
12191	LOCUS_019923-RA	Mba09_g20650.1	261	46	307	262	47	5.57447	2.47883	1	1>2	0	0	putative polyamine oxidase 4
4261	LOCUS_020797-RA	Mba04_g13320.1	38	6	44	39	7	5.57143	2.47805	1	1>2	2.08235e-10	8.15655e-07	IQ domain-containing protein IQM6
7593	LOCUS_010437-RA	Mba06_g18320.1	99	17	116	100	18	5.55556	2.47393	1	1>2	0	0	Protein SET DOMAIN GROUP 41
11201	LOCUS_017665-RA	Mba08_g32660.1	236	42	278	237	43	5.51163	2.46248	1	1>2	0	0	Ubiquitin carboxyl-terminal hydrolase 14
12001	LOCUS_010578-RA	Mba09_g15970.1	70	12	82	71	13	5.46154	2.44931	1	1>2	0	0	65-kDa microtubule-associated protein 5
2216	LOCUS_018909-RA	Mba02_g13950.1	403	73	476	404	74	5.45946	2.44876	1	1>2	0	0	Homeobox-leucine zipper protein HOX32
1320	LOCUS_015856-RA	Mba01_g26490.1	135	24	159	136	25	5.44	2.44361	1	1>2	0	0	Phosphatidylinositol/phosphatidylcholine transfer protein SFH6
517	LOCUS_013190-RA	Mba01_g09070.1	37	6	43	38	7	5.42857	2.44057	1	1>2	4.02121e-10	1.60245e-06	Apoptosis-inducing factor A
8716	LOCUS_019306-RA	Mba07_g05400.1	37	6	43	38	7	5.42857	2.44057	1	1>2	4.06301e-10	1.61951e-06	Ubiquitin-conjugating enzyme E2 32
7144	LOCUS_010218-RA	Mba06_g08470.1	198	36	234	199	37	5.37838	2.42717	1	1>2	0	0	Chloride channel protein CLC-c
3776	LOCUS_014668-RA	Mba04_g01910.1	327	60	387	328	61	5.37705	2.42681	1	1>2	0	0	Kinesin-like protein KIN-7I
4041	LOCUS_007329-RA	Mba04_g07960.1	42	7	49	43	8	5.375	2.42626	1	1>2	3.5545e-11	1.32832e-07	CASP-like protein 3A1
1468	LOCUS_007355-RA	Mba01_g29460.1	47	8	55	48	9	5.33333	2.41504	1	1>2	2.6934e-12	9.4242e-09	Putative beta-glucosidase 41
11253	LOCUS_021080-RA	Mba08_g34020.1	524	98	622	525	99	5.30303	2.40682	1	1>2	0	0	GDP-mannose transporter GONST1
9205	LOCUS_022984-RA	Mba07_g16560.1	20	3	23	21	4	5.25	2.39232	0.999914	1>2	3.42687e-06	0.0182513	54S ribosomal protein L12, mitochondrial
11543	LOCUS_020099-RA	Mba09_g06080.1	644	122	766	645	123	5.2439	2.39064	1	1>2	0	0	Pre-mRNA-processing factor 39
10460	LOCUS_008056-RA	Mba08_g17430.1	421	80	501	422	81	5.20988	2.38125	1	1>2	0	0	BRCA1-associated protein
8683	LOCUS_016950-RA	Mba07_g04720.1	87	16	103	88	17	5.17647	2.37197	1	1>2	0	0	Protein STRUBBELIG-RECEPTOR FAMILY 5
14204	LOCUS_009437-RA	Mba11_g09680.1	30	5	35	31	6	5.16667	2.36923	0.999999	1>2	2.85541e-08	0.000128657	Exocyst complex component EXO70A1
13411	LOCUS_008039-RA	Mba10_g20180.1	133	25	158	134	26	5.15385	2.36565	1	1>2	0	0	Uncharacterized protein YKR070W
13888	LOCUS_018166-RA	Mba11_g02840.1	66	12	78	67	13	5.15385	2.36565	1	1>2	2.19691e-16	6.21725e-13	Fasciclin-like arabinogalactan protein 8
14781	LOCUS_013867-RA	Mba11_g22560.1	35	6	41	36	7	5.14286	2.36257	1	1>2	2.01812e-09	8.37314e-06	hypothetical protein
6288	LOCUS_017728-RA	Mba05_g19910.1	81	15	96	82	16	5.125	2.35755	1	1>2	0	0	ABC transporter C family member 9
11884	LOCUS_002050-RA	Mba09_g13530.1	45	8	53	46	9	5.11111	2.35364	1	1>2	1.43627e-11	5.24238e-08	Synaptonemal complex protein ZEP1
10363	LOCUS_011985-RA	Mba08_g14660.1	377	73	450	378	74	5.10811	2.35279	1	1>2	0	0	Charged multivesicular body protein 7
11992	LOCUS_006797-RA	Mba09_g15720.1	55	10	65	56	11	5.09091	2.34792	1	1>2	8.6367e-14	2.78188e-10	putative isomerase BH0283
14551	LOCUS_010878-RA	Mba11_g17810.1	55	10	65	56	11	5.09091	2.34792	1	1>2	8.74941e-14	2.81906e-10	Kinesin-like protein KIN-14J
420	LOCUS_005098-RA	Mba01_g07250.1	278	54	332	279	55	5.07273	2.34276	1	1>2	0	0	Intermediate cleaving peptidase 55, mitochondrial
7284	LOCUS_009700-RA	Mba06_g11540.1	485	95	580	486	96	5.0625	2.33985	1	1>2	0	0	1-phosphatidylinositol-3-phosphate 5-kinase FAB1B
12124	LOCUS_015463-RA	Mba09_g18670.1	309	61	370	310	62	5	2.32193	1	1>2	0	0	Diacylglycerol kinase 5
1760	LOCUS_014246-RA	Mba02_g04120.1	24	4	28	25	5	5	2.32193	0.999979	1>2	7.66938e-07	0.00387626	DNA replication licensing factor MCM7
7162	LOCUS_001500-RA	Mba06_g08870.1	24	4	28	25	5	5	2.32193	0.999979	1>2	7.7098e-07	0.00389742	Cyclic nucleotide-gated ion channel 2
10525	LOCUS_004674-RA	Mba08_g18760.1	24	4	28	25	5	5	2.32193	0.999979	1>2	7.75019e-07	0.00391857	hypothetical protein
11970	LOCUS_007992-RA	Mba09_g15350.1	24	4	28	25	5	5	2.32193	0.999979	1>2	7.79058e-07	0.00393973	Kinesin-like protein KIN-14A
14089	LOCUS_010400-RA	Mba11_g07140.1	24	4	28	25	5	5	2.32193	0.999979	1>2	7.83094e-07	0.00396088	Reticuline oxidase
14363	LOCUS_006207-RA	Mba11_g13570.1	24	4	28	25	5	5	2.32193	0.999979	1>2	7.87129e-07	0.00398203	Auxin-responsive protein SAUR71
14114	LOCUS_015079-RA	Mba11_g07640.1	19	3	22	20	4	5	2.32193	0.999809	1>2	7.02163e-06	0.0381141	putative DNA helicase MCM8
1362	LOCUS_020365-RA	Mba01_g27410.1	478	96	574	479	97	4.93814	2.30397	1	1>2	0	0	Signal peptide peptidase 1
1529	LOCUS_012094-RA	Mba01_g31500.1	73	14	87	74	15	4.93333	2.30256	1	1>2	0	0	BTB/POZ domain-containing protein At3g08570
4959	LOCUS_014686-RA	Mba04_g29710.1	92	18	110	93	19	4.89474	2.29123	1	1>2	0	0	DNA (cytosine-5)-methyltransferase 1A
8094	LOCUS_017540-RA	Mba06_g29850.1	214	43	257	215	44	4.88636	2.28876	1	1>2	0	0	Auxin response factor 7
14366	LOCUS_000684-RA	Mba11_g13820.1	33	6	39	34	7	4.85714	2.28011	1	1>2	1.27924e-08	5.61699e-05	putative pectinesterase/pectinesterase inhibitor 40
2642	LOCUS_016279-RA	Mba02_g23450.1	57	11	68	58	12	4.83333	2.27302	1	1>2	6.39694e-14	2.04638e-10	Fruit protein pKIWI502
10742	LOCUS_002500-RA	Mba08_g23300.1	52	10	62	53	11	4.81818	2.26849	1	1>2	8.9532e-13	3.04946e-09	Potassium channel KOR1
2805	LOCUS_000664-RA	Mba03_g03460.1	71	14	85	72	15	4.8	2.26303	1	1>2	4.98286e-17	1.36779e-13	AT-hook motif nuclear-localized protein 10
6115	LOCUS_027251-RA	Mba05_g15280.1	47	9	56	48	10	4.8	2.26303	1	1>2	1.24351e-11	4.5214e-08	Probably inactive receptor-like protein kinase At2g46850
3799	LOCUS_010599-RA	Mba04_g02380.1	23	4	27	24	5	4.8	2.26303	0.999954	1>2	1.79785e-06	0.00937302	Cyclin-dependent kinase B1-1
4597	LOCUS_027087-RA	Mba04_g21780.1	23	4	27	24	5	4.8	2.26303	0.999954	1>2	1.80633e-06	0.00941883	E3 ubiquitin-protein ligase ATL4
6658	LOCUS_004618-RA	Mba05_g28440.1	23	4	27	24	5	4.8	2.26303	0.999954	1>2	1.81481e-06	0.00946463	hypothetical protein
9231	LOCUS_008279-RA	Mba07_g17040.1	23	4	27	24	5	4.8	2.26303	0.999954	1>2	1.82328e-06	0.00951043	4-coumarate--CoA ligase-like 5
14672	LOCUS_015033-RA	Mba11_g19960.1	23	4	27	24	5	4.8	2.26303	0.999954	1>2	1.83176e-06	0.00955623	DNA polymerase delta small subunit
10043	LOCUS_013596-RA	Mba08_g07380.1	234	48	282	235	49	4.79592	2.26181	1	1>2	0	0	DNA mismatch repair protein MSH4
3112	LOCUS_007903-RA	Mba03_g09820.1	18	3	21	19	4	4.75	2.24793	0.999578	1>2	1.50258e-05	0.0821451	Zinc finger AN1 domain-containing stress-associated protein 12
7271	LOCUS_014436-RA	Mba06_g11310.1	79	16	95	80	17	4.70588	2.23447	1	1>2	0	0	Transcription factor MYB88
13836	LOCUS_022165-RA	Mba11_g01760.1	60	12	72	61	13	4.69231	2.2303	1	1>2	2.07541e-14	6.48566e-11	ABC transporter G family member 28
14790	LOCUS_015456-RA	Mba11_g22690.1	1237	264	1501	1238	265	4.6717	2.22395	1	1>2	0	0	ATP-citrate synthase alpha chain protein 2
9354	LOCUS_017568-RA	Mba07_g19520.1	55	11	66	56	12	4.66667	2.22239	1	1>2	3.26851e-13	1.08645e-09	QWRF motif-containing protein 4
11663	LOCUS_008792-RA	Mba09_g08660.1	41	8	49	42	9	4.66667	2.22239	1	1>2	3.12223e-10	1.2364e-06	QWRF motif-containing protein 2
2149	LOCUS_005879-RA	Mba02_g12530.1	217	46	263	218	47	4.6383	2.2136	1	1>2	0	0	hypothetical protein
1998	LOCUS_014864-RA	Mba02_g09280.1	567	122	689	568	123	4.61789	2.20723	1	1>2	0	0	CDPK-related kinase 5
3712	LOCUS_011130-RA	Mba04_g00490.1	298	64	362	299	65	4.6	2.20163	1	1>2	0	0	PH, RCC1 and FYVE domains-containing protein 1
7442	LOCUS_002912-RA	Mba06_g14770.1	68	14	82	69	15	4.6	2.20163	1	1>2	6.58409e-16	1.91136e-12	High mobility group B protein 13
5047	LOCUS_019187-RA	Mba04_g31880.1	22	4	26	23	5	4.6	2.20163	0.9999	1>2	4.05611e-06	0.021717	Metalloendoproteinase 1-MMP
7320	LOCUS_012871-RA	Mba06_g12220.1	22	4	26	23	5	4.6	2.20163	0.9999	1>2	4.07385e-06	0.0218149	Cation/calcium exchanger 4
8762	LOCUS_005608-RA	Mba07_g06530.1	31	6	37	32	7	4.57143	2.19265	0.999998	1>2	6.2609e-08	0.0002894	Probably inactive leucine-rich repeat receptor-like protein kinase IMK2
3684	LOCUS_018146-RA	Mba03_g22620.1	304	66	370	305	67	4.55224	2.18658	1	1>2	0	0	RNA-binding protein Musashi 1
101	LOCUS_022486-RA	Mba01_g01020.1	49	10	59	50	11	4.54545	2.18442	1	1>2	8.54836e-12	3.07655e-08	Basic leucine zipper 34
5707	LOCUS_027214-RA	Mba05_g06620.1	58	12	70	59	13	4.53846	2.1822	1	1>2	1.11516e-13	3.61425e-10	65-kDa microtubule-associated protein 3
3311	LOCUS_013569-RA	Mba03_g14350.1	67	14	81	68	15	4.53333	2.18057	1	1>2	1.29403e-15	3.81739e-12	ADP-ribosylation factor
6696	LOCUS_001457-RA	Mba05_g29360.1	53	11	64	54	12	4.5	2.16993	1	1>2	1.46043e-12	5.03264e-09	hypothetical protein
2796	LOCUS_000676-RA	Mba03_g03280.1	17	3	20	18	4	4.5	2.16993	0.999075	1>2	3.73212e-05	0.19813	GDSL esterase/lipase At5g45920
12117	LOCUS_031413-RA	Mba09_g18480.1	17	3	20	18	4	4.5	2.16993	0.999075	1>2	3.74712e-05	0.198871	Non-specific lipid-transfer protein 2
14757	LOCUS_001120-RA	Mba11_g22070.1	277	61	338	278	62	4.48387	2.16474	1	1>2	0	0	Serine/threonine-protein kinase ATM
10780	LOCUS_012933-RA	Mba08_g24080.1	169	37	206	170	38	4.47368	2.16146	1	1>2	0	0	Ethylene-responsive transcription factor 1
3087	LOCUS_004054-RA	Mba03_g09350.1	280	62	342	281	63	4.46032	2.15715	1	1>2	0	0	Eukaryotic translation initiation factor 2 subunit beta
7420	LOCUS_008583-RA	Mba06_g14310.1	39	8	47	40	9	4.44444	2.152	1	1>2	1.34676e-09	5.53247e-06	hypothetical protein
12532	LOCUS_005802-RA	Mba10_g01910.1	871	197	1068	872	198	4.40404	2.13883	1	1>2	0	0	Putative callose synthase 8
13031	LOCUS_024949-RA	Mba10_g12390.1	21	4	25	22	5	4.4	2.1375	0.999785	1>2	8.6937e-06	0.0473639	Transcription factor MYBS3
4877	LOCUS_003857-RA	Mba04_g27690.1	522	118	640	523	119	4.39496	2.13585	1	1>2	0	0	Calmodulin-binding protein 60 B
13895	LOCUS_007538-RA	Mba11_g03110.1	69	15	84	70	16	4.375	2.12928	1	1>2	1.07803e-15	3.16724e-12	Transcription factor LHW
14789	LOCUS_015454-RA	Mba11_g22660.1	34	7	41	35	8	4.375	2.12928	0.999999	1>2	1.97983e-08	8.81581e-05	hypothetical protein
12415	LOCUS_028963-RA	Mba09_g26240.1	47	10	57	48	11	4.36364	2.12553	1	1>2	4.30396e-11	1.61657e-07	Uncharacterized protein At4g04980
12371	LOCUS_002234-RA	Mba09_g25270.1	25	5	30	26	6	4.33333	2.11548	0.999956	1>2	1.73168e-06	0.00901592	Transcription factor GHD7
4739	LOCUS_000712-RA	Mba04_g24650.1	98	22	120	99	23	4.30435	2.10579	1	1>2	0	0	Mediator of RNA polymerase II transcription subunit 19a
9427	LOCUS_012233-RA	Mba07_g21330.1	162	37	199	163	38	4.28947	2.1008	1	1>2	0	0	Zinc finger protein 830
1659	LOCUS_020034-RA	Mba02_g01970.1	29	6	35	30	7	4.28571	2.09954	0.999992	1>2	2.7391e-07	0.0013347	Pentatricopeptide repeat-containing protein At4g21065
2803	LOCUS_000667-RA	Mba03_g03430.1	93	21	114	94	22	4.27273	2.09516	1	1>2	0	0	Protein PIN-LIKES 1
6067	LOCUS_015861-RA	Mba05_g14130.1	97	22	119	98	23	4.26087	2.09115	1	1>2	0	0	DNA topoisomerase 2
14697	LOCUS_019940-RA	Mba11_g20580.1	37	8	45	38	9	4.22222	2.078	1	1>2	7.45402e-09	3.21561e-05	Flavanone 3-dioxygenase 3
1171	LOCUS_015537-RA	Mba01_g23300.1	1141	270	1411	1142	271	4.21402	2.0752	1	1>2	0	0	Protein ECERIFERUM 1
13680	LOCUS_002945-RA	Mba10_g25580.1	222	52	274	223	53	4.20755	2.07298	1	1>2	0	0	Universal stress protein A-like protein
3497	LOCUS_004119-RA	Mba03_g18780.1	62	14	76	63	15	4.2	2.07039	1	1>2	5.61535e-14	1.7913e-10	Universal stress protein PHOS32
5989	LOCUS_033216-RA	Mba05_g12650.1	20	4	24	21	5	4.2	2.07039	0.99954	1>2	1.62106e-05	0.0885651	Auxin-responsive protein SAUR76
13022	LOCUS_007511-RA	Mba10_g12260.1	20	4	24	21	5	4.2	2.07039	0.99954	1>2	1.62882e-05	0.088984	Proliferating cell nuclear antigen
14264	LOCUS_005047-RA	Mba11_g11060.1	20	4	24	21	5	4.2	2.07039	0.99954	1>2	1.63657e-05	0.0894028	Origin of replication complex subunit 6
2188	LOCUS_010784-RA	Mba02_g13480.1	45	10	55	46	11	4.18182	2.06413	1	1>2	1.91611e-10	7.48814e-07	Exonuclease 1
6576	LOCUS_000291-RA	Mba05_g26550.1	95	22	117	96	23	4.17391	2.0614	1	1>2	0	0	hypothetical protein
12328	LOCUS_004850-RA	Mba09_g24080.1	24	5	29	25	6	4.16667	2.05889	0.999907	1>2	3.6987e-06	0.0197463	PRELI domain containing protein 3B
12936	LOCUS_013066-RA	Mba10_g10330.1	24	5	29	25	6	4.16667	2.05889	0.999907	1>2	3.71517e-06	0.019837	putative LRR receptor-like serine/threonine-protein kinase At1g74360
12307	LOCUS_007948-RA	Mba09_g23670.1	82	19	101	83	20	4.15	2.05311	1	1>2	0	0	Replication protein A DNA-binding subunit A
353	LOCUS_003698-RA	Mba01_g06110.1	86	20	106	87	21	4.14286	2.05063	1	1>2	0	0	Serine carboxypeptidase-like 18
13075	LOCUS_000377-RA	Mba10_g13180.1	28	6	34	29	7	4.14286	2.05063	0.999983	1>2	6.27853e-07	0.00315063	Transcription factor MYB3R-4
6289	LOCUS_025881-RA	Mba05_g19910.1	65	15	80	66	16	4.125	2.04439	1	1>2	1.8531e-14	5.77796e-11	ABC transporter C family member 3
183	LOCUS_003115-RA	Mba01_g02630.1	32	7	39	33	8	4.125	2.04439	0.999997	1>2	1.06242e-07	0.000500382	hypothetical protein
7528	LOCUS_015979-RA	Mba06_g16650.1	242	58	300	243	59	4.11864	2.04217	1	1>2	0	0	Autophagy-related protein 18g
2170	LOCUS_017354-RA	Mba02_g13080.1	283	68	351	284	69	4.11594	2.04122	1	1>2	0	0	hypothetical protein
9144	LOCUS_023334-RA	Mba07_g14940.1	6122	1501	7623	6123	1502	4.07656	2.02735	1	1>2	0	0	Protein CELLULOSE SYNTHASE INTERACTIVE 1
2860	LOCUS_011451-RA	Mba03_g04770.1	121	29	150	122	30	4.06667	2.02385	1	1>2	0	0	Glutamate receptor 2.2
14362	LOCUS_017230-RA	Mba11_g13560.1	68	16	84	69	17	4.05882	2.02106	1	1>2	6.44926e-15	1.96767e-11	hypothetical protein
6860	LOCUS_010445-RA	Mba06_g02070.1	153	37	190	154	38	4.05263	2.01886	1	1>2	0	0	Protein FAR1-RELATED SEQUENCE 5
11527	LOCUS_016519-RA	Mba09_g05720.1	651	161	812	652	162	4.02469	2.00888	1	1>2	0	0	Phosphoenolpyruvate carboxylase 2
1209	LOCUS_024030-RA	Mba01_g24070.1	399	99	498	400	100	4	2	1	1>2	0	0	Zinc finger protein BRUTUS
3699	LOCUS_030607-RA	Mba04_g00200.1	35	8	43	36	9	4	2	0.999999	1>2	3.133e-08	0.00014157	Putative RING-H2 finger protein ATL69
14760	LOCUS_007688-RA	Mba11_g22110.1	35	8	43	36	9	4	2	0.999999	1>2	3.15596e-08	0.000142639	hypothetical protein
10286	LOCUS_006770-RA	Mba08_g13190.1	31	7	38	32	8	4	2	0.999994	1>2	2.24106e-07	0.00108431	Glutaredoxin-2
12112	LOCUS_017902-RA	Mba09_g18360.1	31	7	38	32	8	4	2	0.999994	1>2	2.25366e-07	0.00109063	Homeobox-leucine zipper protein ROC5
13851	LOCUS_006607-RA	Mba11_g02050.1	31	7	38	32	8	4	2	0.999994	1>2	2.26625e-07	0.00109695	Protein UPSTREAM OF FLC
6807	LOCUS_023573-RA	Mba06_g00600.1	27	6	33	28	7	4	2	0.999964	1>2	1.42087e-06	0.00734444	hypothetical protein
12640	LOCUS_009314-RA	Mba10_g04820.1	23	5	28	24	6	4	2	0.999806	1>2	7.18932e-06	0.039041	Calcium-dependent protein kinase 2
981	LOCUS_017528-RA	Mba01_g18670.1	19	4	23	20	5	4	2	0.999025	1>2	3.99455e-05	0.211023	Subtilisin-like protease SBT1.7
12533	LOCUS_025967-RA	Mba10_g01920.1	19	4	23	20	5	4	2	0.999025	1>2	4.01031e-05	0.211792	Cytochrome P450 710A11
13553	LOCUS_005211-RA	Mba10_g23040.1	19	4	23	20	5	4	2	0.999025	1>2	4.02606e-05	0.212561	Ethylene-responsive transcription factor CRF1
9290	LOCUS_006472-RA	Mba07_g18180.1	70	17	87	71	18	3.94444	1.97982	1	1>2	4.38426e-15	1.32712e-11	Kinesin-like protein KIN-5B
9687	LOCUS_006441-RA	Mba07_g26250.1	254	64	318	255	65	3.92308	1.97199	1	1>2	0	0	DNA annealing helicase and endonuclease ZRANB3
14595	LOCUS_017349-RA	Mba11_g18510.1	199	50	249	200	51	3.92157	1.97143	1	1>2	0	0	Glycerol-3-phosphate acyltransferase 9
6718	LOCUS_014536-RA	Mba05_g29920.1	89	22	111	90	23	3.91304	1.96829	1	1>2	0	0	Asparagine synthetase [glutamine-hydrolyzing]
8880	LOCUS_018627-RA	Mba07_g09000.1	257	65	322	258	66	3.90909	1.96683	1	1>2	0	0	Uncharacterized protein At2g34160
12817	LOCUS_020496-RA	Mba10_g08180.1	467	119	586	468	120	3.9	1.96347	1	1>2	0	0	Kinesin-like protein KIN-12F
5927	LOCUS_000165-RA	Mba05_g11040.1	636	163	799	637	164	3.88415	1.9576	1	1>2	0	0	Putative E3 ubiquitin-protein ligase UBR7
8691	LOCUS_016262-RA	Mba07_g04870.1	628	161	789	629	162	3.88272	1.95707	1	1>2	0	0	NADPH--cytochrome P450 reductase
9371	LOCUS_012206-RA	Mba07_g19960.1	107	27	134	108	28	3.85714	1.94753	1	1>2	0	0	VCP-like ATPase
9447	LOCUS_020969-RA	Mba07_g21570.1	80	20	100	81	21	3.85714	1.94753	1	1>2	8.64797e-17	2.39808e-13	Non-structural maintenance of chromosomes element 1
5815	LOCUS_017944-RA	Mba05_g08880.1	26	6	32	27	7	3.85714	1.94753	0.999925	1>2	2.80835e-06	0.0148629	Calmodulin
1361	LOCUS_015190-RA	Mba01_g27390.1	103	26	129	104	27	3.85185	1.94555	1	1>2	0	0	Protein UXT
12493	LOCUS_013671-RA	Mba10_g00990.1	326	84	410	327	85	3.84706	1.94376	1	1>2	0	0	U2 small nuclear ribonucleoprotein B''
11330	LOCUS_023775-RA	Mba09_g01750.1	22	5	27	23	6	3.83333	1.9386	0.999596	1>2	1.44696e-05	0.0791211	putative protein phosphatase 2C 33
2065	LOCUS_006654-RA	Mba02_g10730.1	94	24	118	95	25	3.8	1.926	1	1>2	0	0	UPF0678 fatty acid-binding protein-like protein At1g79260
7908	LOCUS_016297-RA	Mba06_g25280.1	56	14	70	57	15	3.8	1.926	1	1>2	5.16092e-12	1.83471e-08	Kinesin-like protein KIN-12G
4039	LOCUS_020589-RA	Mba04_g07930.1	18	4	22	19	5	3.8	1.926	0.997948	1>2	9.27615e-05	0.435503	hypothetical protein
4132	LOCUS_024371-RA	Mba04_g10000.1	18	4	22	19	5	3.8	1.926	0.997948	1>2	9.30794e-05	0.436661	UDP-glycosyltransferase 88B1
5615	LOCUS_008481-RA	Mba05_g04550.1	18	4	22	19	5	3.8	1.926	0.997948	1>2	9.33972e-05	0.437817	Squamosa promoter-binding-like protein 7
8715	LOCUS_019307-RA	Mba07_g05390.1	18	4	22	19	5	3.8	1.926	0.997948	1>2	9.37148e-05	0.43897	Transcription factor UPBEAT1
8978	LOCUS_027321-RA	Mba07_g11390.1	18	4	22	19	5	3.8	1.926	0.997948	1>2	9.40324e-05	0.440121	Aspartic proteinase nepenthesin-1
11907	LOCUS_018684-RA	Mba09_g14170.1	18	4	22	19	5	3.8	1.926	0.997948	1>2	9.43499e-05	0.44127	LysM domain-containing GPI-anchored protein 1
6923	LOCUS_005690-RA	Mba06_g03340.1	260	68	328	261	69	3.78261	1.91938	1	1>2	0	0	Ubiquitin carboxyl-terminal hydrolase 23
1499	LOCUS_011518-RA	Mba01_g30470.1	1651	437	2088	1652	438	3.77169	1.91521	1	1>2	0	0	Histidine kinase 3
12739	LOCUS_011078-RA	Mba10_g06730.1	967	256	1223	968	257	3.76654	1.91324	1	1>2	0	0	Eyes absent
7803	LOCUS_026900-RA	Mba06_g22830.1	78	20	98	79	21	3.7619	1.91146	1	1>2	4.71845e-16	1.35891e-12	putative NADH kinase
10093	LOCUS_001370-RA	Mba08_g08580.1	1074	285	1359	1075	286	3.75874	1.91025	1	1>2	0	0	Calmodulin-binding transcription activator 4
10220	LOCUS_011850-RA	Mba08_g11650.1	59	15	74	60	16	3.75	1.90689	1	1>2	1.79537e-12	6.21917e-09	RING-H2 finger protein ATL1
8987	LOCUS_015503-RA	Mba07_g11650.1	44	11	55	45	12	3.75	1.90689	1	1>2	1.09278e-09	4.46509e-06	Cyclin-D4-1
2820	LOCUS_011542-RA	Mba03_g03780.1	29	7	36	30	8	3.75	1.90689	0.999973	1>2	1.01604e-06	0.00518764	Aspartyl protease family protein At5g10770
11466	LOCUS_018586-RA	Mba09_g04160.1	235	62	297	236	63	3.74603	1.90536	1	1>2	0	0	LIMR family protein At5g01460
9268	LOCUS_020968-RA	Mba07_g17670.1	85	22	107	86	23	3.73913	1.9027	1	1>2	9.91271e-18	2.66454e-14	Lysophospholipid acyltransferase LPEAT2
6479	LOCUS_021888-RA	Mba05_g24210.1	260	69	329	261	70	3.72857	1.89862	1	1>2	0	0	Metal tolerance protein 12
773	LOCUS_002271-RA	Mba01_g14870.1	66	17	83	67	18	3.72222	1.89616	1	1>2	9.68895e-14	3.12953e-10	Hexokinase-3
7381	LOCUS_026059-RA	Mba06_g13560.1	25	6	31	26	7	3.71429	1.89308	0.999847	1>2	5.88721e-06	0.0318394	Serine/threonine-protein kinase SAPK7
1666	LOCUS_019815-RA	Mba02_g02100.1	192	51	243	193	52	3.71154	1.89202	1	1>2	0	0	Telomerase reverse transcriptase
6998	LOCUS_000139-RA	Mba06_g05330.1	195	52	247	196	53	3.69811	1.88679	1	1>2	0	0	F-box/kelch-repeat protein At1g22040
8390	LOCUS_028136-RA	Mba06_g35760.1	368	99	467	369	100	3.69	1.88362	1	1>2	0	0	Vesicle-associated membrane protein 711
7632	LOCUS_007203-RA	Mba06_g19010.1	1457	395	1852	1458	396	3.68182	1.88042	1	1>2	0	0	Erythroid differentiation-related factor 1
4045	LOCUS_013700-RA	Mba04_g07970.1	917	249	1166	918	250	3.672	1.87657	1	1>2	0	0	Protein unc-13
11379	LOCUS_014206-RA	Mba09_g02730.1	811	221	1032	812	222	3.65766	1.87092	1	1>2	0	0	Receptor-like protein kinase THESEUS 1
2006	LOCUS_010084-RA	Mba02_g09470.1	50	13	63	51	14	3.64286	1.86507	1	1>2	1.32802e-10	5.13944e-07	B3 domain-containing protein Os11g0197600
8182	LOCUS_013778-RA	Mba06_g31690.1	50	13	63	51	14	3.64286	1.86507	1	1>2	1.34132e-10	5.19223e-07	Structural maintenance of chromosomes protein 4
9395	LOCUS_004818-RA	Mba07_g20440.1	315	86	401	316	87	3.63218	1.86084	1	1>2	0	0	Vacuolar protein sorting-associated protein 27
4958	LOCUS_006157-RA	Mba04_g29710.1	68	18	86	69	19	3.63158	1.8606	1	1>2	5.86704e-14	1.87335e-10	DNA (cytosine-5)-methyltransferase 1B
8694	LOCUS_000511-RA	Mba07_g04910.1	46	12	58	47	13	3.61538	1.85415	1	1>2	7.54949e-10	3.05678e-06	Ubiquitin carboxyl-terminal hydrolase 19
9169	LOCUS_013506-RA	Mba07_g15550.1	1659	459	2118	1660	460	3.6087	1.85148	1	1>2	0	0	Histone-lysine N-methyltransferase ATX2
2215	LOCUS_014081-RA	Mba02_g13950.1	266	73	339	267	74	3.60811	1.85124	1	1>2	0	0	Homeobox-leucine zipper protein HOX32
9377	LOCUS_009673-RA	Mba07_g20100.1	226	62	288	227	63	3.60317	1.84927	1	1>2	0	0	RING-H2 finger protein ATL48
11185	LOCUS_016569-RA	Mba08_g32320.1	107	29	136	108	30	3.6	1.848	1	1>2	0	0	TLC domain-containing protein 2
1473	LOCUS_013653-RA	Mba01_g29710.1	17	4	21	18	5	3.6	1.848	0.995723	1>2	0.000205973	0.732586	DNA-3-methyladenine glycosylase 1
6510	LOCUS_022138-RA	Mba05_g24950.1	17	4	21	18	5	3.6	1.848	0.995723	1>2	0.000206609	0.733729	putative membrane protein At3g27390
13102	LOCUS_003252-RA	Mba10_g13590.1	17	4	21	18	5	3.6	1.848	0.995723	1>2	0.000207246	0.734868	Zinc finger protein CONSTANS-LIKE 12
8455	LOCUS_017519-RA	Mba06_g37060.1	773	216	989	774	217	3.56682	1.83464	1	1>2	0	0	Pyrophosphate-energized vacuolar membrane proton pump
13525	LOCUS_012450-RA	Mba10_g22590.1	56	15	71	57	16	3.5625	1.83289	1	1>2	1.59062e-11	5.82168e-08	F-box/LRR-repeat protein 20
3428	LOCUS_017063-RA	Mba03_g17110.1	380	106	486	381	107	3.56075	1.83218	1	1>2	0	0	Chaperone protein ClpB1
10857	LOCUS_002483-RA	Mba08_g25860.1	280	78	358	281	79	3.55696	1.83065	1	1>2	0	0	Lysine-specific demethylase JMJ30
12668	LOCUS_015251-RA	Mba10_g05360.1	38	10	48	39	11	3.54545	1.82597	0.999999	1>2	3.22566e-08	0.000145886	Putative pentatricopeptide repeat-containing protein At3g15130
7898	LOCUS_008770-RA	Mba06_g25070.1	45	12	57	46	13	3.53846	1.82312	1	1>2	1.45904e-09	6.00541e-06	Serine/threonine-protein kinase STY13
14105	LOCUS_025485-RA	Mba11_g07500.1	126	35	161	127	36	3.52778	1.81876	1	1>2	0	0	Transcription factor IBH1-like 1
9707	LOCUS_000470-RA	Mba07_g26660.1	66	18	84	67	19	3.52632	1.81816	1	1>2	2.89732e-13	9.60172e-10	Growth-regulating factor 6
9025	LOCUS_012601-RA	Mba07_g12360.1	73	20	93	74	21	3.52381	1.81714	1	1>2	1.42853e-14	4.42988e-11	SH3 domain-containing protein PJ696.02
12434	LOCUS_020869-RA	Mba09_g26800.1	372	105	477	373	106	3.51887	1.81511	1	1>2	0	0	Putative lysine-specific demethylase JMJ16
5550	LOCUS_001227-RA	Mba05_g03020.1	122	34	156	123	35	3.51429	1.81323	1	1>2	0	0	hypothetical protein
11878	LOCUS_002040-RA	Mba09_g13390.1	90	25	115	91	26	3.5	1.80735	1	1>2	1.32812e-18	3.55271e-15	Protein NSP-INTERACTING KINASE 1
13663	LOCUS_003047-RA	Mba10_g25280.1	177	50	227	178	51	3.4902	1.80331	1	1>2	0	0	NADH dehydrogenase [ubiquinone] 1 alpha subcomplex subunit 1
2724	LOCUS_025894-RA	Mba03_g01570.1	156	44	200	157	45	3.48889	1.80277	1	1>2	0	0	hypothetical protein
7763	LOCUS_025432-RA	Mba06_g21840.1	169	48	217	170	49	3.46939	1.79468	1	1>2	0	0	U3 small nucleolar RNA-associated protein 18
12031	LOCUS_009348-RA	Mba09_g16670.1	44	12	56	45	13	3.46154	1.79141	1	1>2	3.9071e-09	1.65152e-05	DNA polymerase epsilon catalytic subunit A
7026	LOCUS_000297-RA	Mba06_g05810.1	189	54	243	190	55	3.45455	1.7885	1	1>2	0	0	Reticulon-like protein B8
10630	LOCUS_022395-RA	Mba08_g20890.1	30	8	38	31	9	3.44444	1.78427	0.999961	1>2	1.5535e-06	0.00805654	Phosphatidylinositol 4-kinase gamma 4
11385	LOCUS_012504-RA	Mba09_g02830.1	23	6	29	24	7	3.42857	1.77761	0.999367	1>2	2.54471e-05	0.137701	Auxin-responsive protein IAA1
11686	LOCUS_026658-RA	Mba09_g09240.1	187	54	241	188	55	3.41818	1.77323	1	1>2	0	0	Zinc transport protein ZntB
11871	LOCUS_006417-RA	Mba09_g13250.1	1271	372	1643	1272	373	3.41019	1.76985	1	1>2	0	0	Nuclear-pore anchor
1450	LOCUS_011969-RA	Mba01_g29200.1	142	41	183	143	42	3.40476	1.76755	1	1>2	0	0	Histone H3.2
504	LOCUS_029907-RA	Mba01_g08880.1	16	4	20	17	5	3.4	1.76553	0.991184	1>2	0.000431341	0.943276	Cytochrome P450 94C1
3701	LOCUS_020905-RA	Mba04_g00260.1	16	4	20	17	5	3.4	1.76553	0.991184	1>2	0.000432604	0.943776	putative auxin efflux carrier component 9
8841	LOCUS_016790-RA	Mba07_g08060.1	16	4	20	17	5	3.4	1.76553	0.991184	1>2	0.000433867	0.944272	Cytokinin dehydrogenase 6
11591	LOCUS_012514-RA	Mba09_g07160.1	16	4	20	17	5	3.4	1.76553	0.991184	1>2	0.00043513	0.944763	putative serine/threonine-protein kinase At1g09600
13514	LOCUS_012998-RA	Mba10_g22360.1	16	4	20	17	5	3.4	1.76553	0.991184	1>2	0.000436392	0.94525	Transcription factor HEC2
14413	LOCUS_006231-RA	Mba11_g14710.1	16	4	20	17	5	3.4	1.76553	0.991184	1>2	0.000437653	0.945733	NAC domain-containing protein 45
1646	LOCUS_014908-RA	Mba02_g01590.1	311	91	402	312	92	3.3913	1.76184	1	1>2	0	0	Protein GRAVITROPIC IN THE LIGHT 1
2432	LOCUS_021972-RA	Mba02_g18390.1	138	40	178	139	41	3.39024	1.76139	1	1>2	0	0	UDP-N-acetylmuramate--L-alanine ligase
8812	LOCUS_004389-RA	Mba07_g07410.1	53	15	68	54	16	3.375	1.75489	1	1>2	1.2761e-10	4.93341e-07	hypothetical protein
8454	LOCUS_010640-RA	Mba06_g37060.1	731	216	947	732	217	3.37327	1.75415	1	1>2	0	0	Pyrophosphate-energized vacuolar membrane proton pump
11320	LOCUS_010274-RA	Mba09_g01600.1	63	18	81	64	19	3.36842	1.75207	1	1>2	2.26026e-12	7.87475e-09	Kinesin-like protein KIN-12A
11321	LOCUS_014102-RA	Mba09_g01600.1	63	18	81	64	19	3.36842	1.75207	1	1>2	2.28634e-12	7.96788e-09	Kinesin-like protein KIN-12B
867	LOCUS_007788-RA	Mba01_g16680.1	103	30	133	104	31	3.35484	1.74624	1	1>2	0	0	Plant intracellular Ras-group-related LRR protein 1
6890	LOCUS_015863-RA	Mba06_g02650.1	163	48	211	164	49	3.34694	1.74284	1	1>2	0	0	putative GTP diphosphokinase RSH3, chloroplastic
8948	LOCUS_011118-RA	Mba07_g10940.1	173	51	224	174	52	3.34615	1.7425	1	1>2	0	0	Mechanosensitive ion channel protein 10
5630	LOCUS_012984-RA	Mba05_g04950.1	193	57	250	194	58	3.34483	1.74193	1	1>2	0	0	60S ribosomal protein L21-1
9439	LOCUS_018210-RA	Mba07_g21470.1	116	34	150	117	35	3.34286	1.74108	1	1>2	0	0	Protein ZINC INDUCED FACILITATOR-LIKE 1
3396	LOCUS_020745-RA	Mba03_g16430.1	29	8	37	30	9	3.33333	1.73697	0.999921	1>2	2.99018e-06	0.0158558	Type IV inositol polyphosphate 5-phosphatase 7
91	LOCUS_017123-RA	Mba01_g00740.1	19	5	24	20	6	3.33333	1.73697	0.996525	1>2	0.000152193	0.617157	GATA transcription factor 9
10121	LOCUS_014338-RA	Mba08_g09120.1	92	27	119	93	28	3.32143	1.7318	1	1>2	3.45113e-17	9.41469e-14	Hexokinase-3
150	LOCUS_010674-RA	Mba01_g02120.1	823	248	1071	824	249	3.30924	1.7265	1	1>2	0	0	Formin-like protein 5
10867	LOCUS_001254-RA	Mba08_g26110.1	42	12	54	43	13	3.30769	1.72583	1	1>2	1.56621e-08	6.92243e-05	DNA replication licensing factor MCM3 1
6270	LOCUS_023227-RA	Mba05_g19620.1	230	69	299	231	70	3.3	1.72247	1	1>2	0	0	Cyclin-D4-1
1207	LOCUS_024237-RA	Mba01_g24050.1	915	277	1192	916	278	3.29496	1.72026	1	1>2	0	0	Chromatin modification-related protein EAF1 A
2367	LOCUS_005924-RA	Mba02_g16880.1	111	33	144	112	34	3.29412	1.71989	1	1>2	0	0	Osmotin-like protein
6543	LOCUS_015257-RA	Mba05_g25800.1	111	33	144	112	34	3.29412	1.71989	1	1>2	0	0	Kinesin-like protein KIN-4C
933	LOCUS_005295-RA	Mba01_g17750.1	226	68	294	227	69	3.28986	1.71802	1	1>2	0	0	Phospholipase D alpha 1
11829	LOCUS_001602-RA	Mba09_g12230.1	124	37	161	125	38	3.28947	1.71786	1	1>2	0	0	Autophagy-related protein 18b
5918	LOCUS_000614-RA	Mba05_g10840.1	45	13	58	46	14	3.28571	1.71621	1	1>2	5.17885e-09	2.20824e-05	hypothetical protein
1698	LOCUS_001989-RA	Mba02_g02720.1	22	6	28	23	7	3.28571	1.71621	0.998731	1>2	5.18745e-05	0.267505	putative transcription factor PosF21
12598	LOCUS_014413-RA	Mba10_g03840.1	22	6	28	23	7	3.28571	1.71621	0.998731	1>2	5.20774e-05	0.268434	Protein ALP1-like
14518	LOCUS_019493-RA	Mba11_g17120.1	773	235	1008	774	236	3.27966	1.71355	1	1>2	0	0	Leucine--tRNA ligase, cytoplasmic
4410	LOCUS_021814-RA	Mba04_g17200.1	507	154	661	508	155	3.27742	1.71256	1	1>2	0	0	Nuclear pore complex protein GP210
8279	LOCUS_021921-RA	Mba06_g33540.1	71	21	92	72	22	3.27273	1.71049	1	1>2	1.52186e-13	4.96582e-10	Zinc finger CCCH domain-containing protein 33
9296	LOCUS_005542-RA	Mba07_g18320.1	35	10	45	36	11	3.27273	1.71049	0.999991	1>2	3.04054e-07	0.00148694	Peptide-N4-(N-acetyl-beta- glucosaminyl)asparagine amidase A
5800	LOCUS_019486-RA	Mba05_g08550.1	172	52	224	173	53	3.26415	1.70671	1	1>2	0	0	Mannan endo-1,4-beta-mannosidase 2
4282	LOCUS_006982-RA	Mba04_g13920.1	61	18	79	62	19	3.26316	1.70627	1	1>2	1.04346e-11	3.77524e-08	Transcription initiation factor TFIID subunit 4b
7471	LOCUS_002026-RA	Mba06_g15440.1	148	45	193	149	46	3.23913	1.69561	1	1>2	0	0	Nuclear poly(A) polymerase 4
4098	LOCUS_004105-RA	Mba04_g09310.1	763	235	998	764	236	3.23729	1.69479	1	1>2	0	0	Embryogenesis-associated protein EMB8
7668	LOCUS_010554-RA	Mba06_g19770.1	315	97	412	316	98	3.22449	1.68907	1	1>2	0	0	putative receptor-like protein kinase At1g49730
13192	LOCUS_004359-RA	Mba10_g15440.1	260	80	340	261	81	3.22222	1.68806	1	1>2	0	0	Exportin-T
9932	LOCUS_010237-RA	Mba08_g04830.1	28	8	36	29	9	3.22222	1.68806	0.999842	1>2	6.05121e-06	0.0327469	RNA polymerase II transcriptional coactivator KELP
10279	LOCUS_001936-RA	Mba08_g13080.1	28	8	36	29	9	3.22222	1.68806	0.999842	1>2	6.07883e-06	0.0328998	hypothetical protein
2126	LOCUS_016167-RA	Mba02_g12000.1	1362	423	1785	1363	424	3.21462	1.68465	1	1>2	0	0	UPF0301 protein Clim_0777
14604	LOCUS_001892-RA	Mba11_g18720.1	236	73	309	237	74	3.2027	1.67929	1	1>2	0	0	Oxysterol-binding protein-related protein 2A
6425	LOCUS_002171-RA	Mba05_g23210.1	684	213	897	685	214	3.20093	1.67849	1	1>2	0	0	Calmodulin-binding transcription activator CBT
974	LOCUS_004718-RA	Mba01_g18500.1	82	25	107	83	26	3.19231	1.6746	1	1>2	4.52915e-15	1.37188e-11	Gluconokinase
1095	LOCUS_008412-RA	Mba01_g21370.1	206	64	270	207	65	3.18462	1.67112	1	1>2	0	0	Bifunctional protein FolD 2
8677	LOCUS_011982-RA	Mba07_g04590.1	209	65	274	210	66	3.18182	1.66985	1	1>2	0	0	hypothetical protein
11121	LOCUS_019392-RA	Mba08_g31130.1	733	230	963	734	231	3.17749	1.66789	1	1>2	0	0	COP9 signalosome complex subunit 4
2248	LOCUS_010540-RA	Mba02_g14610.1	145	45	190	146	46	3.17391	1.66626	1	1>2	0	0	Protein C2-DOMAIN ABA-RELATED 3
6841	LOCUS_015198-RA	Mba06_g01710.1	18	5	23	19	6	3.16667	1.66297	0.993021	1>2	0.0003332	0.887727	hypothetical protein
14171	LOCUS_003571-RA	Mba11_g09030.1	100	31	131	101	32	3.15625	1.65821	1	1>2	0	0	putative catabolite repression protein creC
8465	LOCUS_026401-RA	Mba06_g37190.1	40	12	52	41	13	3.15385	1.65711	0.999998	1>2	6.73353e-08	0.000312051	KIN14B-interacting protein At4g14310
5450	LOCUS_026462-RA	Mba05_g01050.1	65	20	85	66	21	3.14286	1.65208	1	1>2	4.13123e-12	1.46039e-08	FT-interacting protein 1
1289	LOCUS_024374-RA	Mba01_g25850.1	21	6	27	22	7	3.14286	1.65208	0.997478	1>2	0.000112934	0.50475	Cyclin-dependent protein kinase inhibitor SMR13
237	LOCUS_009161-RA	Mba01_g03870.1	68	21	89	69	22	3.13636	1.64909	1	1>2	1.29656e-12	4.45497e-09	Alpha/beta hydrolase domain-containing protein 17C
6465	LOCUS_013780-RA	Mba05_g24010.1	278	88	366	279	89	3.13483	1.64839	1	1>2	0	0	18S rRNA (guanine-N(7))-methyltransferase RID2
7769	LOCUS_028728-RA	Mba06_g21920.1	46	14	60	47	15	3.13333	1.6477	1	1>2	7.02838e-09	3.02638e-05	Glyceraldehyde-3-phosphate dehydrogenase 2, cytosolic
3481	LOCUS_014121-RA	Mba03_g18400.1	289	92	381	290	93	3.11828	1.64075	1	1>2	0	0	UDP-glucuronate:xylan alpha-glucuronosyltransferase 1
5238	LOCUS_011899-RA	Mba04_g36170.1	27	8	35	28	9	3.11111	1.63743	0.999688	1>2	1.2102e-05	0.0661751	MDIS1-interacting receptor like kinase 2
11120	LOCUS_014256-RA	Mba08_g31120.1	219	70	289	220	71	3.09859	1.63161	1	1>2	0	0	hypothetical protein
13133	LOCUS_029511-RA	Mba10_g14220.1	33	10	43	34	11	3.09091	1.62803	0.999965	1>2	1.3815e-06	0.00713345	Dirigent protein 1
5473	LOCUS_015246-RA	Mba05_g01660.1	178	57	235	179	58	3.08621	1.62583	1	1>2	0	0	Molybdenum cofactor sulfurase
498	LOCUS_012362-RA	Mba01_g08770.1	227	73	300	228	74	3.08108	1.62344	1	1>2	0	0	Transcriptional activator DEMETER
14620	LOCUS_013519-RA	Mba11_g18960.1	2431	789	3220	2432	790	3.07848	1.62222	1	1>2	0	0	CLIP-associated protein
11998	LOCUS_006290-RA	Mba09_g15860.1	39	12	51	40	13	3.07692	1.62149	0.999996	1>2	1.30729e-07	0.000620247	Lipase
13033	LOCUS_025943-RA	Mba10_g12410.1	122	39	161	123	40	3.075	1.62059	1	1>2	0	0	Protein phosphatase 1 regulatory inhibitor subunit PPP1R7
13374	LOCUS_009714-RA	Mba10_g19320.1	82	26	108	83	27	3.07407	1.62015	1	1>2	1.24983e-14	3.86446e-11	hypothetical protein
8062	LOCUS_021291-RA	Mba06_g29010.1	136	44	180	137	45	3.04444	1.60618	1	1>2	0	0	Isocitrate dehydrogenase [NAD] regulatory subunit 2, mitochondrial
11921	LOCUS_024449-RA	Mba09_g14450.1	93	30	123	94	31	3.03226	1.60039	1	1>2	4.65222e-16	1.33937e-12	N-alpha-acetyltransferase 40
13204	LOCUS_019478-RA	Mba10_g15720.1	186	61	247	187	62	3.01613	1.5927	1	1>2	0	0	Receptor protein kinase TMK1
12742	LOCUS_006133-RA	Mba10_g06780.1	937	311	1248	938	312	3.00641	1.58804	1	1>2	0	0	Protein LHY
7672	LOCUS_020175-RA	Mba06_g19890.1	221	73	294	222	74	3	1.58496	1	1>2	0	0	Peroxisomal (S)-2-hydroxy-acid oxidase
13202	LOCUS_006614-RA	Mba10_g15720.1	185	61	246	186	62	3	1.58496	1	1>2	0	0	Receptor protein kinase TMK1
7649	LOCUS_006647-RA	Mba06_g19350.1	128	42	170	129	43	3	1.58496	1	1>2	0	0	hypothetical protein
4628	LOCUS_007484-RA	Mba04_g22460.1	104	34	138	105	35	3	1.58496	1	1>2	0	0	hypothetical protein
3848	LOCUS_023178-RA	Mba04_g03500.1	86	28	114	87	29	3	1.58496	1	1>2	5.49263e-15	1.67031e-11	E3 ubiquitin ligase BIG BROTHER
4441	LOCUS_026934-RA	Mba04_g17870.1	62	20	82	63	21	3	1.58496	1	1>2	3.03435e-11	1.12939e-07	Non-specific lipid-transfer protein
10551	LOCUS_025418-RA	Mba08_g19210.1	62	20	82	63	21	3	1.58496	1	1>2	3.0665e-11	1.14166e-07	Protein TPX2
13511	LOCUS_012995-RA	Mba10_g22320.1	50	16	66	51	17	3	1.58496	1	1>2	2.35062e-09	9.79028e-06	Mitogen-activated protein kinase kinase kinase 1
1606	LOCUS_022008-RA	Mba02_g00350.1	26	8	34	27	9	3	1.58496	0.999391	1>2	2.44224e-05	0.132328	Fasciclin-like arabinogalactan protein 2
5197	LOCUS_012398-RA	Mba04_g35250.1	26	8	34	27	9	3	1.58496	0.999391	1>2	2.4523e-05	0.132857	putative polyamine transporter At1g31830
9055	LOCUS_026975-RA	Mba07_g13100.1	23	7	30	24	8	3	1.58496	0.998257	1>2	7.9663e-05	0.385861	Kinesin-like protein KIN-13B
1715	LOCUS_019944-RA	Mba02_g03040.1	20	6	26	21	7	3	1.58496	0.99504	1>2	0.000234322	0.779213	hypothetical protein
3477	LOCUS_020800-RA	Mba03_g18350.1	20	6	26	21	7	3	1.58496	0.99504	1>2	0.000235056	0.780308	Leucine-rich repeat receptor-like serine/threonine-protein kinase BAM3
7914	LOCUS_023312-RA	Mba06_g25460.1	20	6	26	21	7	3	1.58496	0.99504	1>2	0.00023579	0.781397	bZIP transcription factor 53
12802	LOCUS_010504-RA	Mba10_g07880.1	20	6	26	21	7	3	1.58496	0.99504	1>2	0.000236523	0.782482	hypothetical protein
2528	LOCUS_013511-RA	Mba02_g20790.1	651	217	868	652	218	2.99083	1.58054	1	1>2	0	0	Ubiquitin carboxyl-terminal hydrolase 15
12963	LOCUS_019164-RA	Mba10_g11000.1	190	63	253	191	64	2.98438	1.57743	1	1>2	0	0	Tyrosyl-DNA phosphodiesterase 1
4220	LOCUS_001900-RA	Mba04_g12460.1	160	53	213	161	54	2.98148	1.57603	1	1>2	0	0	Enhancer of rudimentary
10222	LOCUS_011852-RA	Mba08_g11670.1	82	27	109	83	28	2.96429	1.56768	1	1>2	2.95625e-14	9.30331e-11	Transcription factor bHLH70
6186	LOCUS_005868-RA	Mba05_g17110.1	185	62	247	186	63	2.95238	1.56188	1	1>2	0	0	LRR receptor kinase BAK1
8388	LOCUS_016552-RA	Mba06_g35740.1	61	20	81	62	21	2.95238	1.56188	1	1>2	6.14808e-11	2.33135e-07	Calmodulin-like protein 7
13193	LOCUS_012870-RA	Mba10_g15440.1	238	80	318	239	81	2.95062	1.56102	1	1>2	0	0	Exportin-T
2401	LOCUS_018782-RA	Mba02_g17670.1	55	18	73	56	19	2.94737	1.55943	1	1>2	5.11577e-10	2.05091e-06	Protein tesmin/TSO1-like CXC 2
9152	LOCUS_013148-RA	Mba07_g15080.1	52	17	69	53	18	2.94444	1.558	1	1>2	1.48906e-09	6.13194e-06	Glyoxylate/hydroxypyruvate reductase HPR3
11570	LOCUS_016328-RA	Mba09_g06610.1	46	15	61	47	16	2.9375	1.55459	0.999999	1>2	1.71593e-08	7.60644e-05	Protein ANTAGONIST OF LIKE HETEROCHROMATIN PROTEIN 1
9871	LOCUS_022020-RA	Mba08_g03400.1	72	24	96	73	25	2.92	1.54597	1	1>2	1.54875e-12	5.34473e-09	Myosin-2
3339	LOCUS_023839-RA	Mba03_g15000.1	34	11	45	35	12	2.91667	1.54432	0.999956	1>2	1.69152e-06	0.00879936	Protein LITTLE ZIPPER 2
6013	LOCUS_018461-RA	Mba05_g13180.1	34	11	45	35	12	2.91667	1.54432	0.999956	1>2	1.69955e-06	0.00884263	Putative leucine-rich repeat receptor-like serine/threonine-protein kinase At2g24130
9787	LOCUS_002135-RA	Mba08_g01300.1	34	11	45	35	12	2.91667	1.54432	0.999956	1>2	1.70758e-06	0.00888591	Transcription factor bHLH128
10958	LOCUS_016896-RA	Mba08_g27900.1	241	82	323	242	83	2.91566	1.54382	1	1>2	0	0	putative galacturonosyltransferase 15
13575	LOCUS_027432-RA	Mba10_g23520.1	28	9	37	29	10	2.9	1.53605	0.999597	1>2	1.44012e-05	0.0787488	Beta-glucuronosyltransferase GlcAT14B
9389	LOCUS_026160-RA	Mba07_g20350.1	25	8	33	26	9	2.88889	1.53051	0.998824	1>2	4.9314e-05	0.255682	Disease resistance RPP8-like protein 3
7665	LOCUS_004652-RA	Mba06_g19750.1	149	51	200	150	52	2.88462	1.52838	1	1>2	0	0	Ribonucleoside-diphosphate reductase large subunit
4695	LOCUS_021004-RA	Mba04_g23870.1	48	16	64	49	17	2.88235	1.52725	1	1>2	1.17219e-08	5.13171e-05	Bifunctional riboflavin kinase/FMN phosphatase
2941	LOCUS_020958-RA	Mba03_g06570.1	71	24	95	72	25	2.88	1.52607	1	1>2	2.75973e-12	9.66181e-09	Blue copper protein
4817	LOCUS_000975-RA	Mba04_g26420.1	419	145	564	420	146	2.87671	1.52442	1	1>2	0	0	Kinesin-like protein KIN-14I
10904	LOCUS_017554-RA	Mba08_g26910.1	22	7	29	23	8	2.875	1.52356	0.996631	1>2	0.000145942	0.601046	putative membrane protein At3g27390
2542	LOCUS_024835-RA	Mba02_g21160.1	42	14	56	43	15	2.86667	1.51937	0.999997	1>2	1.08142e-07	0.000509651	Protein FANTASTIC FOUR 1
14062	LOCUS_027063-RA	Mba11_g06600.1	148	51	199	149	52	2.86538	1.51873	1	1>2	0	0	DNA-(apurinic or apyrimidinic site) lyase 2
12627	LOCUS_013015-RA	Mba10_g04520.1	19	6	25	20	7	2.85714	1.51457	0.990361	1>2	0.000478713	0.959349	hypothetical protein
14631	LOCUS_024749-RA	Mba11_g19180.1	19	6	25	20	7	2.85714	1.51457	0.990361	1>2	0.000480086	0.959741	putative inactive leucine-rich repeat receptor kinase XIAO
33	LOCUS_026482-RA	Mba00_g07140.1	473	165	638	474	166	2.85542	1.5137	1	1>2	0	0	General transcription and DNA repair factor IIH subunit TFB1-1
8772	LOCUS_021507-RA	Mba07_g06630.1	595	208	803	596	209	2.85167	1.51181	1	1>2	0	0	E3 ubiquitin protein ligase RIN2
3408	LOCUS_003538-RA	Mba03_g16760.1	56	19	75	57	20	2.85	1.51096	1	1>2	6.78138e-10	2.73832e-06	DnaJ subfamily B member 4
11955	LOCUS_001959-RA	Mba09_g15030.1	372	130	502	373	131	2.84733	1.50961	1	1>2	0	0	Dual specificity protein phosphatase PHS1
12354	LOCUS_020821-RA	Mba09_g24730.1	36	12	48	37	13	2.84615	1.50901	0.999972	1>2	1.04187e-06	0.00532437	BTB/POZ domain-containing protein At5g60050
9634	LOCUS_011934-RA	Mba07_g24950.1	860	302	1162	861	303	2.84158	1.5067	1	1>2	0	0	Katanin p60 ATPase-containing subunit A-like 2
4526	LOCUS_007418-RA	Mba04_g20190.1	70	24	94	71	25	2.84	1.50589	1	1>2	5.34631e-12	1.90222e-08	Homeobox-leucine zipper protein ROC3
11014	LOCUS_027979-RA	Mba08_g29150.1	50	17	67	51	18	2.83333	1.5025	1	1>2	7.18271e-09	3.09498e-05	Cinnamoyl-CoA reductase 1
11840	LOCUS_024343-RA	Mba09_g12420.1	16	5	21	17	6	2.83333	1.5025	0.973083	1>2	0.00142356	0.999962	DNA repair protein XRCC3
13644	LOCUS_016376-RA	Mba10_g24910.1	16	5	21	17	6	2.83333	1.5025	0.973083	1>2	0.00142715	0.999963	Tyrosine/DOPA decarboxylase 2
6066	LOCUS_015706-RA	Mba05_g14130.1	64	22	86	65	23	2.82609	1.49881	1	1>2	5.08544e-11	1.91874e-07	DNA topoisomerase 2
8434	LOCUS_008698-RA	Mba06_g36620.1	1504	532	2036	1505	533	2.82364	1.49756	1	1>2	0	0	Squamosa promoter-binding-like protein 12
1921	LOCUS_016732-RA	Mba02_g07650.1	569	201	770	570	202	2.82178	1.49661	1	1>2	0	0	Glutamine-dependent NAD(+) synthetase
8610	LOCUS_006829-RA	Mba07_g03070.1	569	201	770	570	202	2.82178	1.49661	1	1>2	0	0	BTB/POZ domain-containing protein At2g13690
12085	LOCUS_001166-RA	Mba09_g17980.1	5285	1881	7166	5286	1882	2.80871	1.48991	1	1>2	0	0	putative cellulose synthase A catalytic subunit 3 [UDP-forming]
14210	LOCUS_009556-RA	Mba11_g09820.1	55	19	74	56	20	2.8	1.48543	1	1>2	1.27035e-09	5.21097e-06	Aldehyde dehydrogenase family 3 member H1
246	LOCUS_010028-RA	Mba01_g04090.1	27	9	36	28	10	2.8	1.48543	0.999226	1>2	3.13137e-05	0.167991	WRKY transcription factor WRKY51
3267	LOCUS_009096-RA	Mba03_g13400.1	27	9	36	28	10	2.8	1.48543	0.999226	1>2	3.14403e-05	0.168636	Growth-regulating factor 5
12844	LOCUS_025445-RA	Mba10_g08710.1	108	38	146	109	39	2.79487	1.48278	1	1>2	2.29503e-17	6.21725e-14	DNA repair protein REV1
11742	LOCUS_000171-RA	Mba09_g10400.1	1748	626	2374	1749	627	2.78947	1.47999	1	1>2	0	0	Filament-like plant protein 7
157	LOCUS_020215-RA	Mba01_g02220.1	24	8	32	25	9	2.77778	1.47393	0.997755	1>2	0.000101373	0.466114	hypothetical protein
11657	LOCUS_001032-RA	Mba09_g08530.1	24	8	32	25	9	2.77778	1.47393	0.997755	1>2	0.00010172	0.467313	Mitotic checkpoint protein BUB3.3
1997	LOCUS_009688-RA	Mba02_g09260.1	96	34	130	97	35	2.77143	1.47063	1	1>2	2.1758e-15	6.49258e-12	Metacaspase-1
3671	LOCUS_016114-RA	Mba03_g22350.1	35	12	47	36	13	2.76923	1.46949	0.999947	1>2	2.0116e-06	0.0105294	putative carboxylesterase Os04g0669500
7610	LOCUS_029030-RA	Mba06_g18690.1	46	16	62	47	17	2.76471	1.46713	0.999999	1>2	4.14188e-08	0.00018881	Peroxidase 47
9033	LOCUS_001824-RA	Mba07_g12560.1	46	16	62	47	17	2.76471	1.46713	0.999999	1>2	4.16957e-08	0.000190114	Serine/threonine-protein kinase Aurora-1
2359	LOCUS_019788-RA	Mba02_g16740.1	245	88	333	246	89	2.76404	1.46678	1	1>2	0	0	Calcium-transporting ATPase 1, endoplasmic reticulum-type
8348	LOCUS_008925-RA	Mba06_g35040.1	258	93	351	259	94	2.75532	1.46222	1	1>2	0	0	Syntaxin-52
7702	LOCUS_005800-RA	Mba06_g20460.1	288	104	392	289	105	2.75238	1.46068	1	1>2	0	0	DNA mismatch repair protein PMS1
1539	LOCUS_009374-RA	Mba01_g31790.1	21	7	28	22	8	2.75	1.45943	0.993562	1>2	0.000302455	0.861283	Protein IQ-DOMAIN 1
14174	LOCUS_003564-RA	Mba11_g09120.1	981	358	1339	982	359	2.73538	1.45174	1	1>2	0	0	E3 ubiquitin-protein ligase CHIP
1898	LOCUS_002388-RA	Mba02_g07250.1	338	123	461	339	124	2.73387	1.45095	1	1>2	0	0	Spermidine synthase 1
1423	LOCUS_006334-RA	Mba01_g28580.1	40	14	54	41	15	2.73333	1.45066	0.999989	1>2	3.78327e-07	0.00186418	PAX-interacting protein 1
8303	LOCUS_012700-RA	Mba06_g34020.1	40	14	54	41	15	2.73333	1.45066	0.999989	1>2	3.80515e-07	0.00187533	hypothetical protein
10131	LOCUS_015750-RA	Mba08_g09370.1	40	14	54	41	15	2.73333	1.45066	0.999989	1>2	3.82702e-07	0.00188647	Nuclear transcription factor Y subunit B-5
10929	LOCUS_020192-RA	Mba08_g27330.1	755	276	1031	756	277	2.72924	1.4485	1	1>2	0	0	CTD small phosphatase-like protein 2
344	LOCUS_026295-RA	Mba01_g05920.1	29	10	39	30	11	2.72727	1.44746	0.999505	1>2	1.75065e-05	0.0955511	IQ domain-containing protein IQM1
661	LOCUS_008983-RA	Mba01_g12660.1	277	101	378	278	102	2.72549	1.44652	1	1>2	0	0	hypothetical protein
14695	LOCUS_007342-RA	Mba11_g20500.1	217	79	296	218	80	2.725	1.44626	1	1>2	0	0	putative beta-1,4-xylosyltransferase IRX9H
13677	LOCUS_001416-RA	Mba10_g25520.1	146	53	199	147	54	2.72222	1.44478	1	1>2	0	0	Protein DWARF 53-LIKE
10135	LOCUS_016002-RA	Mba08_g09440.1	48	17	65	49	18	2.72222	1.44478	0.999999	1>2	2.62617e-08	0.000118013	Autophagy-related protein 18a
11148	LOCUS_005470-RA	Mba08_g31600.1	502	184	686	503	185	2.71892	1.44303	1	1>2	0	0	Phospholipid-transporting ATPase 3
3961	LOCUS_006590-RA	Mba04_g05860.1	911	335	1246	912	336	2.71429	1.44057	1	1>2	0	0	putative sucrose-phosphate synthase 1
3589	LOCUS_010268-RA	Mba03_g20730.1	132	48	180	133	49	2.71429	1.44057	1	1>2	0	0	Synaptotagmin-5
5177	LOCUS_003633-RA	Mba04_g34780.1	18	6	24	19	7	2.71429	1.44057	0.981544	1>2	0.000966288	0.998822	ABC transporter G family member 19
7984	LOCUS_013698-RA	Mba06_g27090.1	18	6	24	19	7	2.71429	1.44057	0.981544	1>2	0.000968805	0.998844	Dehydration-responsive element-binding protein 3
12154	LOCUS_010194-RA	Mba09_g19480.1	18	6	24	19	7	2.71429	1.44057	0.981544	1>2	0.000971322	0.998865	Mitogen-activated protein kinase kinase kinase NPK1
11373	LOCUS_011907-RA	Mba09_g02620.1	26	9	35	27	10	2.7	1.43296	0.99853	1>2	6.79922e-05	0.338308	hypothetical protein
2571	LOCUS_021290-RA	Mba02_g21800.1	96	35	131	97	36	2.69444	1.42999	1	1>2	4.82715e-15	1.46407e-11	Surfeit locus protein 2
9555	LOCUS_004528-RA	Mba07_g23510.1	131	48	179	132	49	2.69388	1.42968	1	1>2	0	0	Ribonuclease 2
4832	LOCUS_026094-RA	Mba04_g26620.1	481	178	659	482	179	2.69274	1.42907	1	1>2	0	0	Transcription initiation factor TFIID subunit 6
3360	LOCUS_016207-RA	Mba03_g15490.1	69	25	94	70	26	2.69231	1.42884	1	1>2	2.62139e-11	9.7201e-08	hypothetical protein
12340	LOCUS_021589-RA	Mba09_g24510.1	34	12	46	35	13	2.69231	1.42884	0.999899	1>2	4.12723e-06	0.0221097	Kinesin-like protein KIN-4C
12531	LOCUS_005801-RA	Mba10_g01910.1	532	197	729	533	198	2.69192	1.42864	1	1>2	0	0	Putative callose synthase 8
691	LOCUS_016495-RA	Mba01_g13360.1	112	41	153	113	42	2.69048	1.42786	1	1>2	1.84078e-17	4.9738e-14	Transcription factor RF2a
11704	LOCUS_002536-RA	Mba09_g09700.1	93	34	127	94	35	2.68571	1.42531	1	1>2	1.40762e-14	4.36362e-11	CRC domain-containing protein TSO1
11705	LOCUS_002537-RA	Mba09_g09710.1	87	32	119	88	33	2.66667	1.41504	1	1>2	1.1004e-13	3.56531e-10	Serine/threonine-protein kinase Nek2
3489	LOCUS_010768-RA	Mba03_g18600.1	39	14	53	40	15	2.66667	1.41504	0.999979	1>2	7.54875e-07	0.00381315	Cytochrome P450 77A3
11756	LOCUS_015114-RA	Mba09_g10630.1	39	14	53	40	15	2.66667	1.41504	0.999979	1>2	7.58876e-07	0.00383408	DNA repair protein RAD16
2260	LOCUS_005580-RA	Mba02_g14960.1	15	5	20	16	6	2.66667	1.41504	0.9489	1>2	0.00298292	1	Dynein light chain LC6, flagellar outer arm
10496	LOCUS_004074-RA	Mba08_g18170.1	15	5	20	16	6	2.66667	1.41504	0.9489	1>2	0.00298939	1	Cell division cycle-associated 7-like protein
10499	LOCUS_003840-RA	Mba08_g18240.1	15	5	20	16	6	2.66667	1.41504	0.9489	1>2	0.00299587	1	hypothetical protein
11223	LOCUS_023203-RA	Mba08_g33220.1	203	76	279	204	77	2.64935	1.40564	1	1>2	0	0	Lipase
7140	LOCUS_005857-RA	Mba06_g08390.1	28	10	38	29	11	2.63636	1.39855	0.999061	1>2	3.80773e-05	0.201862	Autophagy-related protein 2
4350	LOCUS_020258-RA	Mba04_g15360.1	183	69	252	184	70	2.62857	1.39428	1	1>2	0	0	Splicing factor SF3a60
2218	LOCUS_004408-RA	Mba02_g14000.1	196	74	270	197	75	2.62667	1.39323	1	1>2	0	0	Methyltransferase-like protein 25
983	LOCUS_006860-RA	Mba01_g18750.1	209	79	288	210	80	2.625	1.39232	1	1>2	0	0	Aberrant root formation protein 4
5527	LOCUS_018526-RA	Mba05_g02490.1	83	31	114	84	32	2.625	1.39232	1	1>2	5.87771e-13	1.98138e-09	hypothetical protein
3219	LOCUS_017216-RA	Mba03_g12320.1	41	15	56	42	16	2.625	1.39232	0.999987	1>2	4.89954e-07	0.002437	Chromoplast-specific carotenoid-associated protein C1, chromoplastic
8200	LOCUS_021222-RA	Mba06_g32110.1	20	7	27	21	8	2.625	1.39232	0.987854	1>2	0.000687343	0.990903	hypothetical protein
12308	LOCUS_007949-RA	Mba09_g23690.1	33	12	45	34	13	2.61538	1.38702	0.999809	1>2	6.98834e-06	0.0379302	hypothetical protein
3071	LOCUS_013804-RA	Mba03_g09030.1	853	326	1179	854	327	2.61162	1.38495	1	1>2	0	0	CBL-interacting protein kinase 32
4110	LOCUS_022312-RA	Mba04_g09570.1	1103	422	1525	1104	423	2.60993	1.38401	1	1>2	0	0	Exocyst complex component SEC6
13017	LOCUS_028564-RA	Mba10_g12170.1	25	9	34	26	10	2.6	1.37851	0.997245	1>2	0.000119835	0.526546	hypothetical protein
2360	LOCUS_025803-RA	Mba02_g16740.1	230	88	318	231	89	2.59551	1.37602	1	1>2	0	0	Calcium-transporting ATPase 4, endoplasmic reticulum-type
9823	LOCUS_003434-RA	Mba08_g02090.1	217	83	300	218	84	2.59524	1.37587	1	1>2	0	0	Nuclear pore complex protein NUP62
5526	LOCUS_007932-RA	Mba05_g02490.1	82	31	113	83	32	2.59375	1.37504	1	1>2	1.02524e-12	3.50325e-09	hypothetical protein
722	LOCUS_003118-RA	Mba01_g14070.1	69	26	95	70	27	2.59259	1.3744	1	1>2	5.96459e-11	2.25998e-07	Protein ULTRAPETALA 1
7615	LOCUS_008690-RA	Mba06_g18770.1	603	233	836	604	234	2.5812	1.36804	1	1>2	0	0	TVP38/TMEM64 family membrane protein slr0305
12311	LOCUS_023623-RA	Mba09_g23760.1	97	37	134	98	38	2.57895	1.36678	1	1>2	1.44949e-14	4.49631e-11	F-box protein At-B
13953	LOCUS_006444-RA	Mba11_g04450.1	89	34	123	90	35	2.57143	1.36257	1	1>2	1.56553e-13	5.11145e-10	Meiosis regulator and mRNA stability factor 1
561	LOCUS_005592-RA	Mba01_g09960.1	17	6	23	18	7	2.57143	1.36257	0.965347	1>2	0.00199505	1	Fructokinase-2
8954	LOCUS_015401-RA	Mba07_g11030.1	17	6	23	18	7	2.57143	1.36257	0.965347	1>2	0.00199955	1	hypothetical protein
12901	LOCUS_020574-RA	Mba10_g09760.1	17	6	23	18	7	2.57143	1.36257	0.965347	1>2	0.00200406	1	Ras-related protein RABA2a
3791	LOCUS_018229-RA	Mba04_g02220.1	659	256	915	660	257	2.56809	1.3607	1	1>2	0	0	Prefoldin subunit 1
1231	LOCUS_014611-RA	Mba01_g24530.1	76	29	105	77	30	2.56667	1.3599	1	1>2	8.35493e-12	3.00527e-08	hypothetical protein
14828	LOCUS_017011-RA	Mba11_g23540.1	135	52	187	136	53	2.56604	1.35954	1	1>2	0	0	Putative uncharacterized protein DDB_G0277003
1865	LOCUS_004538-RA	Mba02_g06540.1	22	8	30	23	9	2.55556	1.35364	0.992109	1>2	0.000375082	0.915997	Growth-regulating factor 5
6018	LOCUS_012375-RA	Mba05_g13410.1	22	8	30	23	9	2.55556	1.35364	0.992109	1>2	0.000376222	0.91666	Homeobox protein knotted-1-like 13
4017	LOCUS_011425-RA	Mba04_g07450.1	27	10	37	28	11	2.54545	1.34792	0.998243	1>2	8.04835e-05	0.389086	Stem-specific protein TSJT1
11100	LOCUS_002831-RA	Mba08_g30590.1	27	10	37	28	11	2.54545	1.34792	0.998243	1>2	8.07573e-05	0.390159	von Willebrand factor A domain-containing protein 5B1
5548	LOCUS_001231-RA	Mba05_g02980.1	535	210	745	536	211	2.54028	1.34499	1	1>2	0	0	AUGMIN subunit 3
5077	LOCUS_009980-RA	Mba04_g32420.1	1487	585	2072	1488	586	2.53925	1.3444	1	1>2	0	0	Protein CHROMATIN REMODELING 20
10320	LOCUS_007912-RA	Mba08_g13720.1	98	38	136	99	39	2.53846	1.34395	1	1>2	1.66353e-14	5.17524e-11	putative protein phosphatase 2C 60
2292	LOCUS_019131-RA	Mba02_g15630.1	179	70	249	180	71	2.53521	1.34211	1	1>2	0	0	tRNA pseudouridine(38/39) synthase
1716	LOCUS_019943-RA	Mba02_g03050.1	75	29	104	76	30	2.53333	1.34104	1	1>2	1.79251e-11	6.58209e-08	Kinesin-like protein KIN-5C
7983	LOCUS_027062-RA	Mba06_g27050.1	37	14	51	38	15	2.53333	1.34104	0.999927	1>2	2.72843e-06	0.0144268	Periodic tryptophan protein 2
12192	LOCUS_025194-RA	Mba09_g20730.1	979	386	1365	980	387	2.5323	1.34045	1	1>2	0	0	BTB/POZ domain-containing protein At2g30600
12515	LOCUS_008731-RA	Mba10_g01470.1	80	31	111	81	32	2.53125	1.33985	1	1>2	3.86783e-12	1.36496e-08	Eukaryotic translation initiation factor 3 subunit G
3898	LOCUS_016809-RA	Mba04_g04670.1	133	52	185	134	53	2.5283	1.33817	1	1>2	0	0	Hydroxymethylglutaryl-CoA synthase
9915	LOCUS_026921-RA	Mba08_g04370.1	138	54	192	139	55	2.52727	1.33758	1	1>2	0	0	Putative pentatricopeptide repeat-containing protein At1g19290
5644	LOCUS_017210-RA	Mba05_g05220.1	479	189	668	480	190	2.52632	1.33703	1	1>2	0	0	hypothetical protein
3483	LOCUS_009583-RA	Mba03_g18490.1	572	226	798	573	227	2.52423	1.33584	1	1>2	0	0	Carboxyvinyl-carboxyphosphonate phosphorylmutase, chloroplastic
10927	LOCUS_022030-RA	Mba08_g27300.1	1102	436	1538	1103	437	2.52403	1.33573	1	1>2	0	0	hypothetical protein
10274	LOCUS_001930-RA	Mba08_g12990.1	575	228	803	576	229	2.51528	1.33072	1	1>2	0	0	Thioredoxin-like protein YLS8
5417	LOCUS_025893-RA	Mba05_g00250.1	87	34	121	88	35	2.51429	1.33015	1	1>2	5.59607e-13	1.8842e-09	hypothetical protein
6243	LOCUS_016487-RA	Mba05_g18880.1	102	40	142	103	41	2.5122	1.32895	1	1>2	6.96244e-15	2.12772e-11	Obtusifoliol 14-alpha demethylase
12	LOCUS_006135-RA	Mba00_g02260.1	966	384	1350	967	385	2.51169	1.32866	1	1>2	0	0	60S ribosomal protein L2, mitochondrial
4051	LOCUS_016827-RA	Mba04_g08080.1	1061	422	1483	1062	423	2.51064	1.32805	1	1>2	0	0	hypothetical protein
1259	LOCUS_006108-RA	Mba01_g25230.1	132	52	184	133	53	2.50943	1.32736	1	1>2	0	0	Condensin-2 complex subunit H2
4618	LOCUS_005885-RA	Mba04_g22270.1	270	107	377	271	108	2.50926	1.32726	1	1>2	0	0	WD repeat-containing protein 44
4672	LOCUS_008548-RA	Mba04_g23340.1	310	123	433	311	124	2.50806	1.32657	1	1>2	0	0	DNA ligase 1
7782	LOCUS_004215-RA	Mba06_g22330.1	182	72	254	183	73	2.50685	1.32588	1	1>2	0	0	NAC domain-containing protein 17
4775	LOCUS_016105-RA	Mba04_g25340.1	327	130	457	328	131	2.50382	1.32413	1	1>2	0	0	Proline-rich receptor-like protein kinase PERK13
1585	LOCUS_009860-RA	Mba01_g32990.1	362	144	506	363	145	2.50345	1.32392	1	1>2	0	0	Alpha-N-acetylglucosaminidase
361	LOCUS_016433-RA	Mba01_g06240.1	34	13	47	35	14	2.5	1.32193	0.999781	1>2	8.918e-06	0.0486067	Serine/threonine-protein kinase TOUSLED
706	LOCUS_018739-RA	Mba01_g13750.1	34	13	47	35	14	2.5	1.32193	0.999781	1>2	8.9556e-06	0.0488152	Putative pentatricopeptide repeat-containing protein At3g13770, mitochondrial
11002	LOCUS_007214-RA	Mba08_g28920.1	29	11	40	30	12	2.5	1.32193	0.998907	1>2	4.49459e-05	0.235127	TLC domain-containing protein At5g14285
12384	LOCUS_009006-RA	Mba09_g25500.1	29	11	40	30	12	2.5	1.32193	0.998907	1>2	4.51216e-05	0.235963	Uncharacterized protein At2g33490
8023	LOCUS_025874-RA	Mba06_g28000.1	24	9	33	25	10	2.5	1.32193	0.994905	1>2	0.000248398	0.799338	Siroheme synthase 2
6590	LOCUS_024155-RA	Mba05_g26790.1	19	7	26	20	8	2.5	1.32193	0.977443	1>2	0.00120726	0.999805	Peroxidase 51
11984	LOCUS_025771-RA	Mba09_g15580.1	275	110	385	276	111	2.48649	1.31411	1	1>2	0	0	RNA-binding protein BRN1
13635	LOCUS_011356-RA	Mba10_g24720.1	190	76	266	191	77	2.48052	1.31064	1	1>2	0	0	hypothetical protein
1331	LOCUS_022624-RA	Mba01_g26740.1	1556	628	2184	1557	629	2.47536	1.30764	1	1>2	0	0	Aspartic proteinase
12792	LOCUS_013497-RA	Mba10_g07610.1	385	155	540	386	156	2.47436	1.30705	1	1>2	0	0	Spastin
13078	LOCUS_000379-RA	Mba10_g13200.1	115	46	161	116	47	2.46809	1.30339	1	1>2	2.46699e-16	6.99885e-13	TOM1-like protein 9
8127	LOCUS_007815-RA	Mba06_g30570.1	36	14	50	37	15	2.46667	1.30256	0.999865	1>2	5.19027e-06	0.0279824	Serine/threonine protein phosphatase 2A regulatory subunit B' beta isoform
11312	LOCUS_021635-RA	Mba09_g01380.1	36	14	50	37	15	2.46667	1.30256	0.999865	1>2	5.21398e-06	0.0281135	F-box protein At1g67340
412	LOCUS_009858-RA	Mba01_g07160.1	1540	624	2164	1541	625	2.4656	1.30194	1	1>2	0	0	Squamosa promoter-binding-like protein 6
8543	LOCUS_001780-RA	Mba07_g01810.1	31	12	43	32	13	2.46154	1.29956	0.999332	1>2	2.67438e-05	0.144462	COMPASS-like H3K4 histone methylase component WDR5B
13811	LOCUS_006386-RA	Mba11_g01250.1	31	12	43	32	13	2.46154	1.29956	0.999332	1>2	2.68537e-05	0.145033	Structural maintenance of chromosomes protein 2-1
9991	LOCUS_007131-RA	Mba08_g06140.1	269	109	378	270	110	2.45455	1.29546	1	1>2	0	0	putative ATP-dependent DNA helicase CHR12
216	LOCUS_006692-RA	Mba01_g03300.1	53	21	74	54	22	2.45455	1.29546	0.999999	1>2	2.79537e-08	0.000125867	Two-pore potassium channel 3
10747	LOCUS_002491-RA	Mba08_g23350.1	136	55	191	137	56	2.44643	1.29068	1	1>2	0	0	DNA repair protein RAD4
14070	LOCUS_005269-RA	Mba11_g06740.1	339	138	477	340	139	2.44604	1.29045	1	1>2	0	0	putative galacturonosyltransferase 3
692	LOCUS_006764-RA	Mba01_g13400.1	21	8	29	22	9	2.44444	1.28951	0.985505	1>2	0.000780909	0.9954	Ubiquitin fusion degradation protein 1
1649	LOCUS_012352-RA	Mba02_g01690.1	21	8	29	22	9	2.44444	1.28951	0.985505	1>2	0.000782906	0.995467	Gibberellin 20 oxidase 1-D
5117	LOCUS_022378-RA	Mba04_g33480.1	60	24	84	61	25	2.44	1.28688	1	1>2	3.7078e-09	1.56468e-05	Cytochrome P450 86A2
3256	LOCUS_014466-RA	Mba03_g13190.1	377	154	531	378	155	2.43871	1.28612	1	1>2	0	0	Calcium-transporting ATPase 5, plasma membrane-type
5525	LOCUS_000855-RA	Mba05_g02490.1	77	31	108	78	32	2.4375	1.2854	1	1>2	2.29052e-11	8.46346e-08	hypothetical protein
7888	LOCUS_026999-RA	Mba06_g24750.1	38	15	53	39	16	2.4375	1.2854	0.999916	1>2	3.38126e-06	0.0180006	Zinc finger protein VAR3, chloroplastic
7830	LOCUS_010318-RA	Mba06_g23320.1	2430	997	3427	2431	998	2.43587	1.28444	1	1>2	0	0	Polygalacturonase At1g48100
14505	LOCUS_011325-RA	Mba11_g16830.1	111	45	156	112	46	2.43478	1.28379	1	1>2	1.35768e-15	4.00924e-12	Alpha-soluble NSF attachment protein
2749	LOCUS_003596-RA	Mba03_g02140.1	145	59	204	146	60	2.43333	1.28293	1	1>2	0	0	Integrator complex subunit 7
10042	LOCUS_008677-RA	Mba08_g07360.1	123	50	173	124	51	2.43137	1.28177	1	1>2	2.35887e-17	6.39488e-14	Protein S-acyltransferase 8
5639	LOCUS_005024-RA	Mba05_g05100.1	67	27	94	68	28	2.42857	1.28011	1	1>2	4.10478e-10	1.63658e-06	putative DNA-directed RNA polymerase I subunit RPA43
10651	LOCUS_014450-RA	Mba08_g21370.1	50	20	70	51	21	2.42857	1.28011	0.999997	1>2	8.88182e-08	0.000415672	Protein NETWORKED 2A
6063	LOCUS_010711-RA	Mba05_g14060.1	16	6	22	17	7	2.42857	1.28011	0.936669	1>2	0.0037046	1	Patatin-like protein 6
7113	LOCUS_017586-RA	Mba06_g07660.1	16	6	22	17	7	2.42857	1.28011	0.936669	1>2	0.00371252	1	Phosphatidylinositol/phosphatidylcholine transfer protein SFH9
8969	LOCUS_010867-RA	Mba07_g11250.1	16	6	22	17	7	2.42857	1.28011	0.936669	1>2	0.00372043	1	Cysteine-rich repeat secretory protein 60
9118	LOCUS_008776-RA	Mba07_g14410.1	16	6	22	17	7	2.42857	1.28011	0.936669	1>2	0.00372834	1	Protein SMAX1-LIKE 4
14682	LOCUS_016499-RA	Mba11_g20170.1	16	6	22	17	7	2.42857	1.28011	0.936669	1>2	0.00373625	1	Glucan endo-1,3-beta-glucosidase 10
930	LOCUS_020854-RA	Mba01_g17710.1	79	32	111	80	33	2.42424	1.27753	1	1>2	1.55832e-11	5.70035e-08	GTP-binding nuclear protein Ran-3
1447	LOCUS_017517-RA	Mba01_g29130.1	115	47	162	116	48	2.41667	1.27302	1	1>2	5.94368e-16	1.72129e-12	Synaptotagmin-5
5753	LOCUS_026275-RA	Mba05_g07730.1	86	35	121	87	36	2.41667	1.27302	1	1>2	2.31246e-12	8.06123e-09	hypothetical protein
3602	LOCUS_010288-RA	Mba03_g20980.1	69	28	97	70	29	2.41379	1.2713	1	1>2	3.03736e-10	1.20188e-06	UDP-D-xylose:L-fucose alpha-1,3-D-xylosyltransferase MGP4
12355	LOCUS_020823-RA	Mba09_g24760.1	742	307	1049	743	308	2.41234	1.27043	1	1>2	0	0	hypothetical protein
6417	LOCUS_024508-RA	Mba05_g23050.1	40	16	56	41	17	2.41176	1.27009	0.999947	1>2	2.0213e-06	0.0105818	Ethylene-responsive transcription factor 1
669	LOCUS_002800-RA	Mba01_g12870.1	264	109	373	265	110	2.40909	1.26849	1	1>2	0	0	hypothetical protein
8122	LOCUS_005067-RA	Mba06_g30450.1	136	56	192	137	57	2.40351	1.26514	1	1>2	0	0	putative serine/threonine-protein kinase WNK1
1369	LOCUS_018930-RA	Mba01_g27590.1	35	14	49	36	15	2.4	1.26303	0.999752	1>2	9.83209e-06	0.0536678	U-box domain-containing protein 12
9916	LOCUS_020528-RA	Mba08_g04380.1	265	110	375	266	111	2.3964	1.26087	1	1>2	0	0	Peptidyl-prolyl cis-trans isomerase FKBP65
5599	LOCUS_008996-RA	Mba05_g04240.1	188	78	266	189	79	2.39241	1.25846	1	1>2	0	0	C-terminal binding protein AN
10542	LOCUS_005982-RA	Mba08_g19080.1	231	96	327	232	97	2.39175	1.25807	1	1>2	0	0	UV-stimulated scaffold protein A
10336	LOCUS_026626-RA	Mba08_g14080.1	54	22	76	55	23	2.3913	1.2578	0.999999	1>2	3.08745e-08	0.00013945	hypothetical protein
5590	LOCUS_006510-RA	Mba05_g04050.1	369	154	523	370	155	2.3871	1.25526	1	1>2	0	0	Histidine--tRNA ligase, cytoplasmic
5832	LOCUS_020863-RA	Mba05_g09230.1	73	30	103	74	31	2.3871	1.25526	1	1>2	1.16601e-10	4.49729e-07	Plant-specific TFIIB-related protein 1
13482	LOCUS_021820-RA	Mba10_g21730.1	30	12	42	31	13	2.38462	1.25376	0.998767	1>2	5.06741e-05	0.261983	E3 ubiquitin-protein ligase ATL6
936	LOCUS_000033-RA	Mba01_g17790.1	1319	553	1872	1320	554	2.38267	1.25258	1	1>2	0	0	E3 ubiquitin-protein ligase HOS1
12427	LOCUS_013048-RA	Mba09_g26550.1	161	67	228	162	68	2.38235	1.25239	1	1>2	0	0	Glutamate receptor 3.4
1846	LOCUS_028581-RA	Mba02_g05950.1	18	7	25	19	8	2.375	1.24793	0.958956	1>2	0.00245197	1	Oxalate--CoA ligase
2843	LOCUS_018360-RA	Mba03_g04300.1	18	7	25	19	8	2.375	1.24793	0.958956	1>2	0.00245723	1	Pentatricopeptide repeat-containing protein At4g18520, chloroplastic
12565	LOCUS_009230-RA	Mba10_g02940.1	395	166	561	396	167	2.37126	1.24565	1	1>2	0	0	TBC1 domain family member 5 A
1324	LOCUS_013634-RA	Mba01_g26570.1	224	94	318	225	95	2.36842	1.24393	1	1>2	0	0	Proline-rich receptor-like protein kinase PERK8
426	LOCUS_025308-RA	Mba01_g07330.1	205	86	291	206	87	2.36782	1.24356	1	1>2	0	0	putative serine/threonine-protein kinase SIS8
11783	LOCUS_010498-RA	Mba09_g11160.1	51	21	72	52	22	2.36364	1.24101	0.999997	1>2	1.02545e-07	0.000482357	Cyclin-D6-1
13244	LOCUS_024781-RA	Mba10_g16940.1	25	10	35	26	11	2.36364	1.24101	0.994095	1>2	0.000277997	0.835991	VQ motif-containing protein 9
13760	LOCUS_013079-RA	Mba11_g00030.1	268	113	381	269	114	2.35965	1.23857	1	1>2	0	0	Acetylornithine deacetylase
1253	LOCUS_011199-RA	Mba01_g25020.1	485	205	690	486	206	2.35922	1.23831	1	1>2	0	0	Serine/threonine-protein kinase GRIK1
1625	LOCUS_004544-RA	Mba02_g00840.1	32	13	45	33	14	2.35714	1.23704	0.999255	1>2	3.05659e-05	0.164175	Aspartyl protease AED3
12581	LOCUS_004177-RA	Mba10_g03560.1	145	61	206	146	62	2.35484	1.23563	1	1>2	0	0	Unknown protein 1
1889	LOCUS_012302-RA	Mba02_g07100.1	112	47	159	113	48	2.35417	1.23522	1	1>2	3.02069e-15	9.07718e-12	hypothetical protein
2932	LOCUS_008325-RA	Mba03_g06390.1	86	36	122	87	37	2.35135	1.23349	1	1>2	4.88329e-12	1.73357e-08	Tobamovirus multiplication protein 1
8437	LOCUS_025430-RA	Mba06_g36690.1	86	36	122	87	37	2.35135	1.23349	1	1>2	4.93711e-12	1.75317e-08	Protein FAR1-RELATED SEQUENCE 5
5719	LOCUS_003811-RA	Mba05_g06890.1	53	22	75	54	23	2.34783	1.23133	0.999998	1>2	6.41441e-08	0.000296751	hypothetical protein
11535	LOCUS_019877-RA	Mba09_g05800.1	168	71	239	169	72	2.34722	1.23095	1	1>2	0	0	Putative methyltransferase NSUN6
11143	LOCUS_013965-RA	Mba08_g31450.1	1019	434	1453	1020	435	2.34483	1.22948	1	1>2	0	0	Zinc finger protein BRUTUS
2143	LOCUS_005869-RA	Mba02_g12400.1	74	31	105	75	32	2.34375	1.22882	1	1>2	1.36829e-10	5.29939e-07	Cancer-related nucleoside-triphosphatase
9281	LOCUS_025563-RA	Mba07_g17990.1	310	132	442	311	133	2.33835	1.22549	1	1>2	0	0	HVA22-like protein a
12267	LOCUS_024271-RA	Mba09_g22700.1	34	14	48	35	15	2.33333	1.22239	0.999548	1>2	1.60559e-05	0.0877286	hypothetical protein
7077	LOCUS_023824-RA	Mba06_g07020.1	20	8	28	21	9	2.33333	1.22239	0.973814	1>2	0.00139518	0.999953	putative inactive receptor kinase At1g48480
9260	LOCUS_022939-RA	Mba07_g17540.1	20	8	28	21	9	2.33333	1.22239	0.973814	1>2	0.00139867	0.999954	hypothetical protein
14846	LOCUS_009247-RA	Mba11_g23900.1	20	8	28	21	9	2.33333	1.22239	0.973814	1>2	0.00140217	0.999955	Pentatricopeptide repeat-containing protein At4g33170
8262	LOCUS_011082-RA	Mba06_g33170.1	185	79	264	186	80	2.325	1.21723	1	1>2	0	0	putative U3 small nucleolar RNA-associated protein 11
7217	LOCUS_009679-RA	Mba06_g10200.1	1431	615	2046	1432	616	2.32468	1.21703	1	1>2	0	0	Heat shock protein 17
2888	LOCUS_025088-RA	Mba03_g05600.1	810	348	1158	811	349	2.32378	1.21647	1	1>2	0	0	DNA-directed RNA polymerase V subunit 1
3925	LOCUS_007097-RA	Mba04_g05170.1	194	83	277	195	84	2.32143	1.21501	1	1>2	0	0	Transcription factor ILR3
8808	LOCUS_006661-RA	Mba07_g07360.1	284	122	406	285	123	2.31707	1.2123	1	1>2	0	0	DNA-directed RNA polymerase I subunit 1
1900	LOCUS_002385-RA	Mba02_g07300.1	279	120	399	280	121	2.31405	1.21042	1	1>2	0	0	Protein C2-DOMAIN ABA-RELATED 11
1682	LOCUS_018275-RA	Mba02_g02440.1	36	15	51	37	16	2.3125	1.20945	0.999723	1>2	1.0831e-05	0.0591812	Transcription factor TCP20
418	LOCUS_013196-RA	Mba01_g07230.1	486	210	696	487	211	2.30806	1.20668	1	1>2	0	0	Serine carboxypeptidase-like 26
11760	LOCUS_009196-RA	Mba09_g10700.1	929	402	1331	930	403	2.30769	1.20645	1	1>2	0	0	Microtubule-associated protein TORTIFOLIA1
5283	LOCUS_007710-RA	Mba04_g37040.1	204	88	292	205	89	2.30337	1.20375	1	1>2	0	0	putative E3 ubiquitin-protein ligase XBOS34
2795	LOCUS_000677-RA	Mba03_g03260.1	22	9	31	23	10	2.3	1.20163	0.983328	1>2	0.000859336	0.997411	Transcription factor bHLH30
5841	LOCUS_029064-RA	Mba05_g09400.1	61	26	87	62	27	2.2963	1.19931	1	1>2	8.95147e-09	3.88397e-05	Phosphoinositide phospholipase C 6
9235	LOCUS_015006-RA	Mba07_g17080.1	139	60	199	140	61	2.29508	1.19855	1	1>2	0	0	Protein HESO1
151	LOCUS_014638-RA	Mba01_g02120.1	569	248	817	570	249	2.28916	1.19482	1	1>2	0	0	Formin-like protein 12
11973	LOCUS_007994-RA	Mba09_g15380.1	1608	702	2310	1609	703	2.28876	1.19457	1	1>2	0	0	Rho GTPase-activating protein 7
4050	LOCUS_016825-RA	Mba04_g08070.1	47	20	67	48	21	2.28571	1.19265	0.999984	1>2	5.51522e-07	0.00275492	Reticulon-like protein B4
2912	LOCUS_007232-RA	Mba03_g06060.1	15	6	21	16	7	2.28571	1.19265	0.888574	1>2	0.00722643	1	CST complex subunit CTC1
6773	LOCUS_025539-RA	Mba05_g31230.1	15	6	21	16	7	2.28571	1.19265	0.888574	1>2	0.00723964	1	Peroxidase 4
8838	LOCUS_000779-RA	Mba07_g08020.1	15	6	21	16	7	2.28571	1.19265	0.888574	1>2	0.00725286	1	Beta-galactosidase
10987	LOCUS_015985-RA	Mba08_g28660.1	15	6	21	16	7	2.28571	1.19265	0.888574	1>2	0.00726607	1	hypothetical protein
14435	LOCUS_001909-RA	Mba11_g15210.1	15	6	21	16	7	2.28571	1.19265	0.888574	1>2	0.00727927	1	hypothetical protein
239	LOCUS_009159-RA	Mba01_g03890.1	289	126	415	290	127	2.28346	1.19122	1	1>2	0	0	Phosphatidylinositol/phosphatidylcholine transfer protein SFH11
5151	LOCUS_000718-RA	Mba04_g34260.1	672	294	966	673	295	2.28136	1.18989	1	1>2	0	0	Sphingoid long-chain bases kinase 1
4910	LOCUS_006711-RA	Mba04_g28580.1	927	406	1333	928	407	2.2801	1.1891	1	1>2	0	0	CCR4-NOT transcription complex subunit 3
2459	LOCUS_009942-RA	Mba02_g18970.1	163	71	234	164	72	2.27778	1.18763	1	1>2	0	0	ELMO domain-containing protein A
4484	LOCUS_011552-RA	Mba04_g19090.1	147	64	211	148	65	2.27692	1.18709	1	1>2	0	0	ATP-dependent DNA helicase 2 subunit KU70
2638	LOCUS_020253-RA	Mba02_g23320.1	479	210	689	480	211	2.27488	1.18579	1	1>2	0	0	hypothetical protein
3924	LOCUS_007099-RA	Mba04_g05140.1	24	10	34	25	11	2.27273	1.18442	0.98942	1>2	0.000618473	0.985011	Lignin-forming anionic peroxidase
6387	LOCUS_003515-RA	Mba05_g22290.1	24	10	34	25	11	2.27273	1.18442	0.98942	1>2	0.000619945	0.98517	B3 domain-containing protein Os03g0120900
7696	LOCUS_009453-RA	Mba06_g20370.1	33	14	47	34	15	2.26667	1.18057	0.999182	1>2	3.30035e-05	0.176563	Sodium/hydrogen exchanger 2
11529	LOCUS_023890-RA	Mba09_g05720.1	366	161	527	367	162	2.26543	1.17979	1	1>2	0	0	Phosphoenolpyruvate carboxylase 2
5011	LOCUS_018391-RA	Mba04_g31090.1	239	105	344	240	106	2.26415	1.17897	1	1>2	0	0	Vesicle-associated protein 4-2
3033	LOCUS_014328-RA	Mba03_g08170.1	42	18	60	43	19	2.26316	1.17834	0.999931	1>2	2.62559e-06	0.0138661	Pentatricopeptide repeat-containing protein At1g08070, chloroplastic
10575	LOCUS_012265-RA	Mba08_g19690.1	60	26	86	61	27	2.25926	1.17585	0.999999	1>2	1.59951e-08	7.07438e-05	Glucan endo-1,3-beta-glucosidase 4
6264	LOCUS_024532-RA	Mba05_g19470.1	69	30	99	70	31	2.25806	1.17509	1	1>2	1.22282e-09	5.01109e-06	putative protein phosphatase 2C 41
5974	LOCUS_006195-RA	Mba05_g12260.1	437	193	630	438	194	2.25773	1.17487	1	1>2	0	0	Magnesium-transporting ATPase, P-type 1
14763	LOCUS_012144-RA	Mba11_g22190.1	272	120	392	273	121	2.2562	1.17389	1	1>2	0	0	AMP deaminase
12911	LOCUS_016883-RA	Mba10_g09990.1	680	301	981	681	302	2.25497	1.17311	1	1>2	0	0	UDP-D-apiose/UDP-D-xylose synthase 2
4213	LOCUS_000011-RA	Mba04_g12200.1	337	149	486	338	150	2.25333	1.17206	1	1>2	0	0	Squamosa promoter-binding-like protein 12
2601	LOCUS_018244-RA	Mba02_g22530.1	168	74	242	169	75	2.25333	1.17206	1	1>2	0	0	Beta-galactosidase 15
2474	LOCUS_001395-RA	Mba02_g19430.1	35	15	50	36	16	2.25	1.16993	0.999502	1>2	1.77574e-05	0.0969001	Clathrin coat assembly protein AP180
9200	LOCUS_017569-RA	Mba07_g16410.1	35	15	50	36	16	2.25	1.16993	0.999502	1>2	1.78411e-05	0.0973501	Condensin complex subunit 2
1714	LOCUS_025294-RA	Mba02_g03030.1	26	11	37	27	12	2.25	1.16993	0.993379	1>2	0.000308215	0.86666	hypothetical protein
12927	LOCUS_011573-RA	Mba10_g10230.1	26	11	37	27	12	2.25	1.16993	0.993379	1>2	0.000309182	0.867543	hypothetical protein
9185	LOCUS_012987-RA	Mba07_g16050.1	327	145	472	328	146	2.24658	1.16773	1	1>2	0	0	hypothetical protein
4909	LOCUS_015588-RA	Mba04_g28560.1	109	48	157	110	49	2.2449	1.16665	1	1>2	3.71771e-14	1.17554e-10	hypothetical protein
8748	LOCUS_005139-RA	Mba07_g06200.1	2177	970	3147	2178	971	2.24305	1.16546	1	1>2	0	0	Protein IQ-DOMAIN 32
5322	LOCUS_005117-RA	Mba04_g37970.1	230	102	332	231	103	2.24272	1.16525	1	1>2	0	0	Protein MEI2-like 2
775	LOCUS_002269-RA	Mba01_g14910.1	281	125	406	282	126	2.2381	1.16227	1	1>2	0	0	Folylpolyglutamate synthase
6339	LOCUS_013940-RA	Mba05_g21010.1	37	16	53	38	17	2.23529	1.16046	0.999692	1>2	1.17857e-05	0.0644362	Cyclin-B2-2
3566	LOCUS_002375-RA	Mba03_g20370.1	334	149	483	335	150	2.23333	1.1592	1	1>2	0	0	Anaphase-promoting complex subunit 2
13003	LOCUS_029857-RA	Mba10_g11880.1	595	266	861	596	267	2.23221	1.15847	1	1>2	0	0	Soluble inorganic pyrophosphatase 4
14199	LOCUS_014064-RA	Mba11_g09560.1	144	64	208	145	65	2.23077	1.15754	1	1>2	0	0	Helicase and polymerase-containing protein TEBICHI
13645	LOCUS_016378-RA	Mba10_g24920.1	126	56	182	127	57	2.22807	1.15579	1	1>2	4.45942e-16	1.28253e-12	Putative hydrolase C777.06c
9667	LOCUS_012278-RA	Mba07_g25790.1	19	8	27	20	9	2.22222	1.152	0.953679	1>2	0.00272379	1	Nucleobase-ascorbate transporter LPE1
11864	LOCUS_030473-RA	Mba09_g13090.1	19	8	27	20	9	2.22222	1.152	0.953679	1>2	0.00272969	1	Pollen receptor-like kinase 3
12603	LOCUS_015523-RA	Mba10_g03900.1	19	8	27	20	9	2.22222	1.152	0.953679	1>2	0.00273559	1	Dof zinc finger protein DOF3.6
11569	LOCUS_016329-RA	Mba09_g06600.1	150	67	217	151	68	2.22059	1.15094	1	1>2	0	0	Importin beta-like SAD2
12095	LOCUS_024375-RA	Mba09_g17980.1	4176	1881	6057	4177	1882	2.21945	1.1502	1	1>2	0	0	putative cellulose synthase A catalytic subunit 8 [UDP-forming]
6665	LOCUS_017760-RA	Mba05_g28630.1	772	348	1120	773	349	2.2149	1.14724	1	1>2	0	0	Anaphase-promoting complex subunit 7
14715	LOCUS_023818-RA	Mba11_g21030.1	319	144	463	320	145	2.2069	1.14202	1	1>2	0	0	Protein ENHANCED DISEASE RESISTANCE 2
13080	LOCUS_000383-RA	Mba10_g13230.1	138	62	200	139	63	2.20635	1.14166	1	1>2	5.96093e-18	1.59872e-14	Peroxisome biogenesis protein 2
3373	LOCUS_025737-RA	Mba03_g15950.1	535	242	777	536	243	2.20576	1.14128	1	1>2	0	0	putative E3 ubiquitin-protein ligase RZFP34
13923	LOCUS_010826-RA	Mba11_g03750.1	164	74	238	165	75	2.2	1.1375	1	1>2	0	0	Tetraspanin-10
10260	LOCUS_026984-RA	Mba08_g12700.1	87	39	126	88	40	2.2	1.1375	1	1>2	2.31508e-11	8.55653e-08	OTU domain-containing protein DDB_G0284757
6084	LOCUS_004974-RA	Mba05_g14460.1	21	9	30	22	10	2.2	1.1375	0.970608	1>2	0.00164029	0.999993	Uncharacterized protein At3g50808
13277	LOCUS_023291-RA	Mba10_g17630.1	21	9	30	22	10	2.2	1.1375	0.970608	1>2	0.00164417	0.999993	hypothetical protein
14689	LOCUS_021039-RA	Mba11_g20350.1	21	9	30	22	10	2.2	1.1375	0.970608	1>2	0.00164804	0.999993	Protein CUP-SHAPED COTYLEDON 2
414	LOCUS_013203-RA	Mba01_g07170.1	474	215	689	475	216	2.19907	1.1369	1	1>2	0	0	Importin beta-like SAD2
579	LOCUS_016200-RA	Mba01_g10260.1	232	105	337	233	106	2.19811	1.13627	1	1>2	0	0	Peptidyl-prolyl cis-trans isomerase CYP23
2909	LOCUS_015371-RA	Mba03_g06000.1	1113	507	1620	1114	508	2.19291	1.13285	1	1>2	0	0	hypothetical protein
11161	LOCUS_006843-RA	Mba08_g31950.1	273	124	397	274	125	2.192	1.13225	1	1>2	0	0	Late embryogenesis abundant protein Lea14-A
10151	LOCUS_014069-RA	Mba08_g09820.1	286	130	416	287	131	2.19084	1.13148	1	1>2	0	0	Kinesin-like protein KIN-14F
8211	LOCUS_022900-RA	Mba06_g32410.1	402	183	585	403	184	2.19022	1.13107	1	1>2	0	0	Cyclin-T1-4
4214	LOCUS_000010-RA	Mba04_g12220.1	34	15	49	35	16	2.1875	1.12928	0.99911	1>2	3.50977e-05	0.187081	TORTIFOLIA1-like protein 2
11139	LOCUS_012948-RA	Mba08_g31400.1	34	15	49	35	16	2.1875	1.12928	0.99911	1>2	3.52425e-05	0.187805	hypothetical protein
546	LOCUS_005380-RA	Mba01_g09590.1	93	42	135	94	43	2.18605	1.12832	1	1>2	6.42254e-12	2.29542e-08	PHD finger protein EHD3
4447	LOCUS_017753-RA	Mba04_g18040.1	493	225	718	494	226	2.18584	1.12819	1	1>2	0	0	Chalcone--flavonone isomerase
8456	LOCUS_020463-RA	Mba06_g37060.1	473	216	689	474	217	2.18433	1.12719	1	1>2	0	0	Pyrophosphate-energized vacuolar membrane proton pump
1306	LOCUS_027370-RA	Mba01_g26250.1	23	10	33	24	11	2.18182	1.12553	0.981365	1>2	0.0009789	0.998927	BEL1-like homeodomain protein 7
3391	LOCUS_017553-RA	Mba03_g16320.1	23	10	33	24	11	2.18182	1.12553	0.981365	1>2	0.000981439	0.998947	Wall-associated receptor kinase-like 14
4850	LOCUS_003823-RA	Mba04_g27140.1	23	10	33	24	11	2.18182	1.12553	0.981365	1>2	0.000983978	0.998967	Cold shock protein 1
14512	LOCUS_010092-RA	Mba11_g17060.1	23	10	33	24	11	2.18182	1.12553	0.981365	1>2	0.000986517	0.998986	Formin-like protein 1
3254	LOCUS_021035-RA	Mba03_g13130.1	339	155	494	340	156	2.17949	1.12399	1	1>2	0	0	hypothetical protein
231	LOCUS_012438-RA	Mba01_g03680.1	36	16	52	37	17	2.17647	1.12199	0.999453	1>2	2.08875e-05	0.113631	Floral homeotic protein APETALA 2
393	LOCUS_003151-RA	Mba01_g06760.1	49	22	71	50	23	2.17391	1.12029	0.999981	1>2	6.96825e-07	0.00351002	Cyclin-B1-1
8676	LOCUS_013568-RA	Mba07_g04580.1	351	161	512	352	162	2.17284	1.11958	1	1>2	0	0	Protection of telomeres protein 1a
12605	LOCUS_003933-RA	Mba10_g03940.1	377	173	550	378	174	2.17241	1.1193	1	1>2	0	0	Dolichyl-phosphate beta-glucosyltransferase
7567	LOCUS_004935-RA	Mba06_g17550.1	64	29	93	65	30	2.16667	1.11548	1	1>2	1.31423e-08	5.77589e-05	F-box protein PP2-A15
8353	LOCUS_021128-RA	Mba06_g35140.1	25	11	36	26	12	2.16667	1.11548	0.988296	1>2	0.00067415	0.989988	Floral homeotic protein APETALA 2
10768	LOCUS_015399-RA	Mba08_g23910.1	105	48	153	106	49	2.16327	1.11321	1	1>2	4.23149e-13	1.41543e-09	hypothetical protein
8637	LOCUS_019929-RA	Mba07_g03620.1	785	363	1148	786	364	2.15934	1.11059	1	1>2	0	0	Bifunctional 3-dehydroquinate dehydratase/shikimate dehydrogenase, chloroplastic
11020	LOCUS_012033-RA	Mba08_g29320.1	461	213	674	462	214	2.15888	1.11028	1	1>2	0	0	hypothetical protein
13194	LOCUS_004358-RA	Mba10_g15450.1	40	18	58	41	19	2.15789	1.10962	0.999784	1>2	8.7308e-06	0.0475695	Subtilisin-like protease SBT1.8
5852	LOCUS_016346-RA	Mba05_g09750.1	821	380	1201	822	381	2.15748	1.10935	1	1>2	0	0	Nuclear cap-binding protein subunit 1
13535	LOCUS_015935-RA	Mba10_g22700.1	943	437	1380	944	438	2.15525	1.10786	1	1>2	0	0	Serine/threonine-protein kinase 11-interacting protein
11940	LOCUS_013464-RA	Mba09_g14710.1	27	12	39	28	13	2.15385	1.10692	0.992787	1>2	0.000348658	0.899108	MOB kinase activator-like 1A
11533	LOCUS_019875-RA	Mba09_g05770.1	57	26	83	58	27	2.14815	1.10309	0.999997	1>2	9.88905e-08	0.000464579	Potassium channel KAT1
5620	LOCUS_011524-RA	Mba05_g04650.1	1242	578	1820	1243	579	2.1468	1.10219	1	1>2	0	0	Delta(24)-sterol reductase
7352	LOCUS_008315-RA	Mba06_g12940.1	248	115	363	249	116	2.14655	1.10202	1	1>2	0	0	WD repeat-containing protein 74
10638	LOCUS_016846-RA	Mba08_g20990.1	44	20	64	45	21	2.14286	1.09954	0.999913	1>2	3.47332e-06	0.0185065	putative folate-biopterin transporter 4
88	LOCUS_014746-RA	Mba01_g00560.1	14	6	20	15	7	2.14286	1.09954	0.814028	1>2	0.0132359	1	Pentatricopeptide repeat-containing protein At4g13650
2410	LOCUS_010545-RA	Mba02_g17950.1	14	6	20	15	7	2.14286	1.09954	0.814028	1>2	0.0132569	1	Peroxisomal membrane protein 13
4185	LOCUS_003993-RA	Mba04_g11460.1	14	6	20	15	7	2.14286	1.09954	0.814028	1>2	0.0132779	1	Serine/threonine-protein kinase SRPK
10237	LOCUS_016853-RA	Mba08_g11970.1	14	6	20	15	7	2.14286	1.09954	0.814028	1>2	0.0132988	1	Ammonium transporter 1 member 1
14553	LOCUS_027693-RA	Mba11_g17840.1	14	6	20	15	7	2.14286	1.09954	0.814028	1>2	0.0133198	1	Phosphatidylinositol 4-phosphate 5-kinase 6
7365	LOCUS_010871-RA	Mba06_g13170.1	1087	507	1594	1088	508	2.14173	1.09878	1	1>2	0	0	E3 ubiquitin-protein ligase UPL7
10622	LOCUS_002914-RA	Mba08_g20690.1	547	255	802	548	256	2.14062	1.09803	1	1>2	0	0	putative polygalacturonase
8494	LOCUS_021964-RA	Mba07_g00330.1	273	127	400	274	128	2.14062	1.09803	1	1>2	0	0	Switch 2
8086	LOCUS_004278-RA	Mba06_g29620.1	814	380	1194	815	381	2.13911	1.09701	1	1>2	0	0	Protein STICHEL
9549	LOCUS_004518-RA	Mba07_g23390.1	153	71	224	154	72	2.13889	1.09686	1	1>2	0	0	MLO-like protein 1
13917	LOCUS_011748-RA	Mba11_g03610.1	480	224	704	481	225	2.13778	1.09611	1	1>2	0	0	Transcription factor GLABRA 3
6428	LOCUS_007138-RA	Mba05_g23310.1	108	50	158	109	51	2.13725	1.09576	1	1>2	2.96589e-13	9.83489e-10	putative ethylene response sensor 1
1414	LOCUS_003337-RA	Mba01_g28410.1	221	103	324	222	104	2.13462	1.09398	1	1>2	0	0	Small RNA 2'-O-methyltransferase
1344	LOCUS_011361-RA	Mba01_g26950.1	317	148	465	318	149	2.13423	1.09371	1	1>2	0	0	RNA polymerase II-associated protein 3
4972	LOCUS_018433-RA	Mba04_g29890.1	1217	570	1787	1218	571	2.1331	1.09295	1	1>2	0	0	Ubiquitin carboxyl-terminal hydrolase 13
2908	LOCUS_007909-RA	Mba03_g06000.1	1082	507	1589	1083	508	2.13189	1.09213	1	1>2	0	0	hypothetical protein
12850	LOCUS_009150-RA	Mba10_g08810.1	355	166	521	356	167	2.13174	1.09203	1	1>2	0	0	DNA polymerase eta
1406	LOCUS_017421-RA	Mba01_g28300.1	161	75	236	162	76	2.13158	1.09192	1	1>2	0	0	Uncharacterized protein sll0005
11990	LOCUS_006800-RA	Mba09_g15680.1	48	22	70	49	23	2.13043	1.09115	0.999966	1>2	1.36864e-06	0.00706457	hypothetical protein
2830	LOCUS_019027-RA	Mba03_g04020.1	3485	1637	5122	3486	1638	2.12821	1.08964	1	1>2	0	0	Sister chromatid cohesion protein PDS5 A
4997	LOCUS_024060-RA	Mba04_g30660.1	99	46	145	100	47	2.12766	1.08927	1	1>2	2.97557e-12	1.04353e-08	Exocyst complex component EXO70E2
13748	LOCUS_017710-RA	Mba10_g27340.1	50	23	73	51	24	2.125	1.08746	0.999979	1>2	8.23586e-07	0.00417346	Ubiquitin-conjugating enzyme E2 5
3772	LOCUS_025710-RA	Mba04_g01760.1	16	7	23	17	8	2.125	1.08746	0.876303	1>2	0.00794381	1	Heavy metal-associated isoprenylated plant protein 23
13233	LOCUS_014139-RA	Mba10_g16640.1	415	195	610	416	196	2.12245	1.08573	1	1>2	0	0	putative inactive receptor kinase At5g10020
6813	LOCUS_000567-RA	Mba06_g00760.1	190	89	279	191	90	2.12222	1.08558	1	1>2	0	0	putative arabinosyltransferase ARAD1
5099	LOCUS_023435-RA	Mba04_g33040.1	226	106	332	227	107	2.1215	1.08508	1	1>2	0	0	Prolyl endopeptidase
13604	LOCUS_016494-RB	Mba10_g24110.1	192	90	282	193	91	2.12088	1.08466	1	1>2	0	0	Protein BZR1 3
8258	LOCUS_011437-RA	Mba06_g33110.1	546	257	803	547	258	2.12016	1.08417	1	1>2	0	0	putative LRR receptor-like serine/threonine-protein kinase At1g06840
3838	LOCUS_024907-RA	Mba04_g03320.1	35	16	51	36	17	2.11765	1.08246	0.999037	1>2	3.90054e-05	0.206423	Protein IMPAIRED IN BABA-INDUCED STERILITY 1
11786	LOCUS_010501-RA	Mba09_g11190.1	35	16	51	36	17	2.11765	1.08246	0.999037	1>2	3.91613e-05	0.207187	putative GPI-anchored protein At4g28100
12945	LOCUS_013175-RA	Mba10_g10530.1	35	16	51	36	17	2.11765	1.08246	0.999037	1>2	3.93171e-05	0.20795	BAG family molecular chaperone regulator 5, mitochondrial
9556	LOCUS_004529-RA	Mba07_g23520.1	54	25	79	55	26	2.11538	1.08092	0.999992	1>2	2.8042e-07	0.00136752	hypothetical protein
9595	LOCUS_010744-RA	Mba07_g24300.1	128	60	188	129	61	2.11475	1.08049	1	1>2	1.90294e-15	5.66125e-12	Beclin-1-like protein
3457	LOCUS_022068-RA	Mba03_g17910.1	1119	529	1648	1120	530	2.11321	1.07943	1	1>2	0	0	hypothetical protein
1888	LOCUS_012303-RA	Mba02_g07090.1	523	247	770	524	248	2.1129	1.07923	1	1>2	0	0	PX domain-containing protein EREL1
13447	LOCUS_022736-RA	Mba10_g20930.1	37	17	54	38	18	2.11111	1.078	0.999402	1>2	2.37224e-05	0.128646	UDP-glucuronate 4-epimerase 1
13936	LOCUS_006104-RA	Mba11_g04030.1	37	17	54	38	18	2.11111	1.078	0.999402	1>2	2.38213e-05	0.129167	Vesicle-associated protein 1-1
3815	LOCUS_003746-RA	Mba04_g02620.1	18	8	26	19	9	2.11111	1.078	0.920313	1>2	0.00526489	1	Nucleobase-ascorbate transporter 2
7417	LOCUS_027518-RA	Mba06_g14250.1	18	8	26	19	9	2.11111	1.078	0.920313	1>2	0.00527454	1	Aspartic proteinase nepenthesin-2
10129	LOCUS_003875-RA	Mba08_g09330.1	18	8	26	19	9	2.11111	1.078	0.920313	1>2	0.00528419	1	putative serine/threonine-protein kinase PBL22
14139	LOCUS_011867-RA	Mba11_g08120.1	18	8	26	19	9	2.11111	1.078	0.920313	1>2	0.00529384	1	hypothetical protein
2887	LOCUS_027417-RA	Mba03_g05590.1	695	329	1024	696	330	2.10909	1.07662	1	1>2	0	0	Vacuolar cation/proton exchanger 3
6777	LOCUS_012255-RA	Mba05_g31270.1	39	18	57	40	19	2.10526	1.074	0.999623	1>2	1.36011e-05	0.0743898	putative serine/threonine-protein kinase PBL15
13372	LOCUS_024942-RA	Mba10_g19270.1	140	66	206	141	67	2.10448	1.07346	1	1>2	1.15919e-16	3.23297e-13	GTPase Der
6433	LOCUS_028122-RA	Mba05_g23410.1	588	279	867	589	280	2.10357	1.07284	1	1>2	0	0	putative methyltransferase PMT8
5200	LOCUS_002335-RA	Mba04_g35310.1	142	67	209	143	68	2.10294	1.07241	1	1>2	6.63396e-17	1.82965e-13	Septin and tuftelin-interacting protein 1 1
1503	LOCUS_004693-RA	Mba01_g30540.1	652	310	962	653	311	2.09968	1.07017	1	1>2	0	0	GRB10-interacting GYF protein 1
7582	LOCUS_023864-RA	Mba06_g18000.1	127	60	187	128	61	2.09836	1.06926	1	1>2	2.92274e-15	8.77698e-12	Ultraviolet-B receptor UVR8
8769	LOCUS_020009-RA	Mba07_g06570.1	834	397	1231	835	398	2.09799	1.06901	1	1>2	0	0	Coatomer subunit alpha-3
10039	LOCUS_013914-RA	Mba08_g07270.1	85	40	125	86	41	2.09756	1.06871	1	1>2	1.38189e-10	5.35343e-07	Fructose-1,6-bisphosphatase, cytosolic
6494	LOCUS_009732-RA	Mba05_g24480.1	43	20	63	44	21	2.09524	1.06711	0.999848	1>2	5.86037e-06	0.031691	Zinc finger protein CONSTANS-LIKE 9
1188	LOCUS_026400-RA	Mba01_g23600.1	68	32	100	69	33	2.09091	1.06413	1	1>2	1.01639e-08	4.42833e-05	Phosphate transporter PHO1-2
3053	LOCUS_016196-RA	Mba03_g08580.1	45	21	66	46	22	2.09091	1.06413	0.999904	1>2	3.88276e-06	0.0207606	putative indole-3-pyruvate monooxygenase YUCCA11
6904	LOCUS_009891-RA	Mba06_g02950.1	45	21	66	46	22	2.09091	1.06413	0.999904	1>2	3.89981e-06	0.0208546	DNA topoisomerase 3-alpha
8684	LOCUS_021467-RA	Mba07_g04730.1	45	21	66	46	22	2.09091	1.06413	0.999904	1>2	3.91685e-06	0.0209486	Nitrate regulatory gene2 protein
9698	LOCUS_019149-RA	Mba07_g26520.1	22	10	32	23	11	2.09091	1.06413	0.967813	1>2	0.0018206	0.999998	putative LRR receptor-like serine/threonine-protein kinase At2g16250
10540	LOCUS_016188-RA	Mba08_g19060.1	594	284	878	595	285	2.08772	1.06193	1	1>2	0	0	Phosphatidylinositol 4-kinase beta 1
592	LOCUS_013909-RA	Mba01_g10610.1	118	56	174	119	57	2.08772	1.06193	1	1>2	3.82989e-14	1.21178e-10	Oxysterol-binding protein-related protein 1C
801	LOCUS_010814-RA	Mba01_g15370.1	95	45	140	96	46	2.08696	1.0614	1	1>2	1.72373e-11	6.32264e-08	Glutamine--tRNA ligase
3470	LOCUS_004737-RA	Mba03_g18240.1	47	22	69	48	23	2.08696	1.0614	0.99994	1>2	2.35852e-06	0.0124109	Potassium channel KOR2
1648	LOCUS_018621-RA	Mba02_g01630.1	719	345	1064	720	346	2.08092	1.05722	1	1>2	0	0	60S ribosomal protein L14-2
4947	LOCUS_005313-RA	Mba04_g29390.1	51	24	75	52	25	2.08	1.05658	0.999977	1>2	8.79254e-07	0.00446631	hypothetical protein
1789	LOCUS_003684-RA	Mba02_g04660.1	26	12	38	27	13	2.07692	1.05445	0.987389	1>2	0.000701094	0.991768	GDP-mannose 4,6 dehydratase 1
11532	LOCUS_008461-RA	Mba09_g05770.1	55	26	81	56	27	2.07407	1.05247	0.999991	1>2	3.0757e-07	0.00150473	Potassium channel KAT1
6817	LOCUS_025359-RA	Mba06_g00960.1	254	122	376	255	123	2.07317	1.05184	1	1>2	0	0	Pentatricopeptide repeat-containing protein At5g15280, mitochondrial
2249	LOCUS_010538-RA	Mba02_g14640.1	1033	498	1531	1034	499	2.07214	1.05112	1	1>2	0	0	Receptor-like protein 4
1400	LOCUS_002558-RA	Mba01_g28210.1	430	207	637	431	208	2.07212	1.0511	1	1>2	0	0	Pumilio 5
1749	LOCUS_012187-RA	Mba02_g03960.1	28	13	41	29	14	2.07143	1.05063	0.992324	1>2	0.000361612	0.907766	putative carboxylesterase 17
8901	LOCUS_003645-RA	Mba07_g09520.1	28	13	41	29	14	2.07143	1.05063	0.992324	1>2	0.000362723	0.908474	ABC transporter G family member 8
6235	LOCUS_019374-RA	Mba05_g18700.1	117	56	173	118	57	2.07018	1.04975	1	1>2	7.05783e-14	2.26274e-10	Transcription factor ICE1
1160	LOCUS_006789-RA	Mba01_g22890.1	30	14	44	31	15	2.06667	1.04731	0.995387	1>2	0.000225107	0.764997	Auxin response factor 11
11411	LOCUS_005219-RA	Mba09_g03250.1	32	15	47	33	16	2.0625	1.04439	0.997228	1>2	0.00012153	0.531757	Methylsterol monooxygenase 2-1
1976	LOCUS_012567-RA	Mba02_g08790.1	275	133	408	276	134	2.0597	1.04244	1	1>2	0	0	hypothetical protein
7784	LOCUS_010820-RA	Mba06_g22390.1	518	252	770	519	253	2.05138	1.0366	1	1>2	0	0	Cyclic nucleotide-gated ion channel 1
2429	LOCUS_003390-RA	Mba02_g18340.1	40	19	59	41	20	2.05	1.03562	0.999586	1>2	1.48835e-05	0.081372	Glucan endo-1,3-beta-glucosidase 4
3981	LOCUS_007696-RA	Mba04_g06240.1	226	110	336	227	111	2.04505	1.03213	1	1>2	0	0	DnaJ subfamily B member 6
4388	LOCUS_020250-RA	Mba04_g16580.1	751	367	1118	752	368	2.04348	1.03103	1	1>2	0	0	Piezo-type mechanosensitive ion channel
2069	LOCUS_001313-RA	Mba02_g10800.1	93	45	138	94	46	2.04348	1.03103	1	1>2	4.7913e-11	1.80488e-07	LysM domain receptor-like kinase 3
11106	LOCUS_025848-RA	Mba08_g30740.1	48	23	71	49	24	2.04167	1.02975	0.999934	1>2	2.57692e-06	0.0136006	Disease resistance protein RPM1
9666	LOCUS_012277-RA	Mba07_g25780.1	50	24	74	51	25	2.04	1.02857	0.999959	1>2	1.5906e-06	0.00825604	Cyclin-D3-1
11650	LOCUS_001023-RA	Mba09_g08440.1	311	152	463	312	153	2.03922	1.02801	1	1>2	0	0	Protein LEO1
13570	LOCUS_028127-RA	Mba10_g23430.1	508	249	757	509	250	2.036	1.02574	1	1>2	0	0	Putative L-ascorbate peroxidase 6
2314	LOCUS_000252-RA	Mba02_g15970.1	115	56	171	116	57	2.03509	1.02509	1	1>2	2.51451e-13	8.30292e-10	Transcription factor GHD7
4180	LOCUS_027233-RA	Mba04_g11380.1	58	28	86	59	29	2.03448	1.02466	0.999994	1>2	2.11878e-07	0.00102306	Kinesin-like protein KIN-10C
8628	LOCUS_004645-RA	Mba07_g03480.1	298	146	444	299	147	2.03401	1.02433	1	1>2	0	0	putative protein S-acyltransferase 19
10104	LOCUS_013031-RA	Mba08_g08830.1	60	29	89	61	30	2.03333	1.02385	0.999996	1>2	1.25372e-07	0.000593964	Serine/threonine-protein phosphatase 7 long form
11702	LOCUS_002524-RA	Mba09_g09620.1	316	155	471	317	156	2.03205	1.02294	1	1>2	0	0	putative inactive leucine-rich repeat receptor-like protein kinase At3g03770
1943	LOCUS_018042-RA	Mba02_g08090.1	383	188	571	384	189	2.03175	1.02272	1	1>2	0	0	Histone-lysine N-methyltransferase ATX4
365	LOCUS_027899-RA	Mba01_g06280.1	64	31	95	65	32	2.03125	1.02237	0.999999	1>2	4.66554e-08	0.000213519	Pumilio 12
3461	LOCUS_002193-RA	Mba03_g17980.1	395	194	589	396	195	2.03077	1.02203	1	1>2	0	0	hypothetical protein
10194	LOCUS_016834-RA	Mba08_g10840.1	2986	1472	4458	2987	1473	2.02783	1.01994	1	1>2	0	0	hypothetical protein
2834	LOCUS_009952-RA	Mba03_g04100.1	72	35	107	73	36	2.02778	1.0199	1	1>2	7.5638e-09	3.26448e-05	Pentatricopeptide repeat-containing protein At5g39710
8019	LOCUS_005176-RA	Mba06_g27940.1	147	72	219	148	73	2.0274	1.01963	1	1>2	1.17787e-16	3.28626e-13	Tobamovirus multiplication protein 1
13577	LOCUS_000956-RA	Mba10_g23540.1	147	72	219	148	73	2.0274	1.01963	1	1>2	1.19654e-16	3.33955e-13	Uncharacterized protein At2g34160
1681	LOCUS_018279-RA	Mba02_g02430.1	74	36	110	75	37	2.02703	1.01937	1	1>2	4.76903e-09	2.02825e-05	F-box only protein 6
10537	LOCUS_019873-RA	Mba08_g18990.1	76	37	113	77	38	2.02632	1.01886	1	1>2	2.49031e-09	1.0387e-05	MLO-like protein 1
14829	LOCUS_017010-RA	Mba11_g23550.1	76	37	113	77	38	2.02632	1.01886	1	1>2	2.51388e-09	1.04879e-05	hypothetical protein
11404	LOCUS_012104-RA	Mba09_g03160.1	181	89	270	182	90	2.02222	1.01594	1	1>2	0	0	Protein INVOLVED IN DE NOVO 2
1493	LOCUS_004806-RA	Mba01_g30330.1	395	195	590	396	196	2.02041	1.01465	1	1>2	0	0	Zinc finger CCCH domain-containing protein 55
8383	LOCUS_004299-RA	Mba06_g35680.1	647	320	967	648	321	2.01869	1.01342	1	1>2	0	0	Nuclear pore complex protein NUP133
13444	LOCUS_022656-RA	Mba10_g20880.1	649	321	970	650	322	2.01863	1.01338	1	1>2	0	0	WAT1-related protein At4g30420
11958	LOCUS_025103-RA	Mba09_g15080.1	239	118	357	240	119	2.01681	1.01207	1	1>2	0	0	Protein FAM91A1
10294	LOCUS_000059-RA	Mba08_g13380.1	3069	1522	4591	3070	1523	2.01576	1.01132	1	1>2	0	0	Callose synthase 3
3780	LOCUS_024632-RA	Mba04_g01990.1	922	457	1379	923	458	2.01528	1.01098	1	1>2	0	0	LRR receptor-like serine/threonine-protein kinase FEI 1
8658	LOCUS_025405-RA	Mba07_g04130.1	486	241	727	487	242	2.0124	1.00891	1	1>2	0	0	Testis-expressed protein 2
12564	LOCUS_005420-RA	Mba10_g02940.1	335	166	501	336	167	2.01198	1.00861	1	1>2	0	0	TBC1 domain family member 5 A
8928	LOCUS_005227-RA	Mba07_g10450.1	4040	2010	6050	4041	2011	2.00945	1.0068	1	1>2	0	0	hypothetical protein
8452	LOCUS_008061-RA	Mba06_g37060.1	433	216	649	434	217	2	1	1	1>2	0	0	Pyrophosphate-energized vacuolar membrane proton pump
10497	LOCUS_017679-RA	Mba08_g18180.1	125	62	187	126	63	2	1	1	1>2	3.00322e-14	9.45413e-11	Uncharacterized protein At1g10890
865	LOCUS_011529-RA	Mba01_g16650.1	75	37	112	76	38	2	1	1	1>2	5.21791e-09	2.22541e-05	4-coumarate--CoA ligase-like 7
4138	LOCUS_007406-RA	Mba04_g10150.1	69	34	103	70	35	2	1	0.999999	1>2	1.93652e-08	8.61716e-05	Tubby-like F-box protein 9
10176	LOCUS_005740-RA	Mba08_g10330.1	55	27	82	56	28	2	1	0.999983	1>2	5.79659e-07	0.00290047	1-aminocyclopropane-1-carboxylate oxidase
10054	LOCUS_022630-RA	Mba08_g07600.1	53	26	79	54	27	2	1	0.999973	1>2	9.80352e-07	0.00499906	Tol-Pal system protein TolB
10013	LOCUS_010896-RA	Mba08_g06730.1	47	23	70	48	24	2	1	0.999887	1>2	4.48749e-06	0.0240995	Formin-like protein 11
1228	LOCUS_014858-RA	Mba01_g24420.1	37	18	55	38	19	2	1	0.99888	1>2	4.69053e-05	0.244405	Homeobox-leucine zipper protein HOX13
3439	LOCUS_022081-RA	Mba03_g17430.1	37	18	55	38	19	2	1	0.99888	1>2	4.7085e-05	0.245252	Transcription factor TCP5
8472	LOCUS_026535-RA	Mba06_g37370.1	33	16	49	34	17	2	1	0.997081	1>2	0.000127657	0.550149	Scarecrow-like protein 6
6009	LOCUS_015276-RA	Mba05_g13100.1	29	14	43	30	15	2	1	0.991971	1>2	0.000384256	0.921188	RING-H2 finger protein ATL13
7145	LOCUS_009139-RA	Mba06_g08480.1	29	14	43	30	15	2	1	0.991971	1>2	0.000385414	0.92182	hypothetical protein
9170	LOCUS_010216-RA	Mba07_g15570.1	27	13	40	28	14	2	1	0.98671	1>2	0.000744376	0.993994	Ubiquitin carboxyl-terminal hydrolase 22
9731	LOCUS_022137-RA	Mba07_g27070.1	27	13	40	28	14	2	1	0.98671	1>2	0.000746209	0.994073	F-box protein At1g55000
13835	LOCUS_020476-RA	Mba11_g01760.1	25	12	37	26	13	2	1	0.978361	1>2	0.00116862	0.99974	ABC transporter G family member 28
10812	LOCUS_023045-RA	Mba08_g24830.1	23	11	34	24	12	2	1	0.965475	1>2	0.00198153	0.999999	Transcription factor bHLH49
1064	LOCUS_019228-RA	Mba01_g20690.1	19	9	28	20	10	2	1	0.914966	1>2	0.00559227	1	hypothetical protein
6177	LOCUS_016603-RA	Mba05_g16860.1	19	9	28	20	10	2	1	0.914966	1>2	0.00560253	1	NDR1/HIN1-like protein 2
13686	LOCUS_008905-RA	Mba10_g25710.1	19	9	28	20	10	2	1	0.914966	1>2	0.00561278	1	hypothetical protein
374	LOCUS_018577-RA	Mba01_g06470.1	17	8	25	18	9	2	1	0.867976	1>2	0.00863498	1	Cyclin-A2-1
5486	LOCUS_020136-RA	Mba05_g01830.1	17	8	25	18	9	2	1	0.867976	1>2	0.00865044	1	hypothetical protein
5890	LOCUS_008197-RA	Mba05_g10440.1	17	8	25	18	9	2	1	0.867976	1>2	0.0086659	1	Protein YIPF5
6726	LOCUS_007690-RA	Mba05_g30070.1	17	8	25	18	9	2	1	0.867976	1>2	0.00868135	1	Nuclear transcription factor Y subunit B-8
11593	LOCUS_020199-RA	Mba09_g07200.1	17	8	25	18	9	2	1	0.867976	1>2	0.0086968	1	F-box/kelch-repeat protein At2g44130
10106	LOCUS_013033-RA	Mba08_g08850.1	380	761	1141	381	762	0.5	-1	0.997088	2>1	0.000127211	0.548832	2-isopropylmalate synthase B
1848	LOCUS_004462-RA	Mba02_g06040.1	186	373	559	187	374	0.5	-1	0.896371	2>1	0.00670403	1	NAC domain-containing protein 78
8315	LOCUS_013133-RA	Mba06_g34300.1	138	277	415	139	278	0.5	-1	0.772181	2>1	0.017111	1	Transcription factor MYB1
12573	LOCUS_021864-RA	Mba10_g03120.1	137	275	412	138	276	0.5	-1	0.765768	2>1	0.0174943	1	COP9 signalosome complex subunit 5b
14235	LOCUS_013967-RA	Mba11_g10350.1	122	245	367	123	246	0.5	-1	0.69024	2>1	0.0246493	1	putative protein phosphatase 2C 15
1029	LOCUS_008242-RA	Mba01_g20110.1	371	744	1115	372	745	0.499329	-1.00194	0.996777	2>1	0.000139407	0.583519	hypothetical protein
9557	LOCUS_004530-RA	Mba07_g23530.1	1629	3265	4894	1630	3266	0.499081	-1.00265	1	2>1	0	0	60S ribosomal protein L5
5456	LOCUS_005753-RA	Mba05_g01270.1	231	464	695	232	465	0.498925	-1.00311	0.951599	2>1	0.00284394	1	Splicing factor 3B subunit 4
6275	LOCUS_002082-RA	Mba05_g19750.1	185	372	557	186	373	0.49866	-1.00387	0.902755	2>1	0.0063579	1	Lysine-specific demethylase JMJ706
11805	LOCUS_002104-RA	Mba09_g11530.1	1298	2605	3903	1299	2606	0.498465	-1.00444	1	2>1	9.38814e-13	3.20136e-09	Glycerophosphodiester phosphodiesterase GDPDL4
10986	LOCUS_010798-RA	Mba08_g28620.1	305	613	918	306	614	0.498371	-1.00471	0.990757	2>1	0.000449298	0.949993	High mobility group B protein 15
11905	LOCUS_008147-RA	Mba09_g14130.1	298	599	897	299	600	0.498333	-1.00482	0.98989	2>1	0.000492793	0.963195	Protein Jade-3
13363	LOCUS_023973-RA	Mba10_g19140.1	402	808	1210	403	809	0.498146	-1.00536	0.9983	2>1	7.80508e-05	0.379479	Protein trichome birefringence-like 25
5575	LOCUS_023027-RA	Mba05_g03640.1	133	268	401	134	269	0.498141	-1.00537	0.758278	2>1	0.0180953	1	putative E3 ubiquitin-protein ligase XBOS34
13176	LOCUS_016418-RA	Mba10_g15160.1	120	242	362	121	243	0.497942	-1.00595	0.701268	2>1	0.0233493	1	DNA-directed RNA polymerases II, IV and V subunit 11
13039	LOCUS_008869-RA	Mba10_g12500.1	233	469	702	234	470	0.497872	-1.00615	0.956935	2>1	0.00259779	1	Citrate synthase 2, peroxisomal
7688	LOCUS_015741-RA	Mba06_g20110.1	109	220	329	110	221	0.497738	-1.00654	0.64575	2>1	0.0361969	1	Imidazoleglycerol-phosphate dehydratase
10241	LOCUS_013979-RA	Mba08_g12040.1	407	819	1226	408	820	0.497561	-1.00705	0.998424	2>1	7.13307e-05	0.352242	hypothetical protein
2029	LOCUS_012850-RA	Mba02_g09860.1	177	357	534	178	358	0.497207	-1.00808	0.892435	2>1	0.00703022	1	Serine/threonine protein phosphatase 2A regulatory subunit B' kappa isoform
8585	LOCUS_018545-RA	Mba07_g02580.1	246	496	742	247	497	0.496982	-1.00873	0.969302	2>1	0.00175019	0.999997	U2 small nuclear ribonucleoprotein A'
2408	LOCUS_021645-RA	Mba02_g17910.1	1047	2110	3157	1048	2111	0.496447	-1.01029	1	2>1	8.98252e-11	3.4412e-07	Actin-depolymerizing factor 11
14130	LOCUS_012672-RA	Mba11_g07960.1	189	382	571	190	383	0.496084	-1.01134	0.925027	2>1	0.00507654	1	2,3-dimethylmalate lyase
10670	LOCUS_004234-RA	Mba08_g21720.1	428	864	1292	429	865	0.495954	-1.01172	0.99925	2>1	3.06885e-05	0.164802	UDP-xylose transporter 3
10536	LOCUS_019872-RA	Mba08_g18970.1	336	679	1015	337	680	0.495588	-1.01279	0.996531	2>1	0.000151665	0.615822	ER membrane protein complex subunit 10
12779	LOCUS_007085-RA	Mba10_g07380.1	106	215	321	107	216	0.49537	-1.01342	0.658815	2>1	0.0333992	1	Uncharacterized protein ycf39
13110	LOCUS_002889-RA	Mba10_g13720.1	154	312	466	155	313	0.495208	-1.01389	0.870834	2>1	0.00845081	1	Serine/threonine-protein kinase KIPK1
14693	LOCUS_007336-RA	Mba11_g20470.1	205	415	620	206	416	0.495192	-1.01394	0.939664	2>1	0.00355082	1	Auxin response factor 18
5241	LOCUS_011625-RA	Mba04_g36230.1	305	617	922	306	618	0.495146	-1.01408	0.99361	2>1	0.000300577	0.859484	Putative magnesium transporter MRS2-G
5288	LOCUS_006680-RA	Mba04_g37210.1	151	306	457	152	307	0.495114	-1.01417	0.866185	2>1	0.00874358	1	hypothetical protein
7332	LOCUS_021658-RA	Mba06_g12540.1	200	405	605	201	406	0.495074	-1.01428	0.938611	2>1	0.00363456	1	Isopentenyl-diphosphate Delta-isomerase I
7747	LOCUS_015564-RA	Mba06_g21530.1	298	603	901	299	604	0.495033	-1.0144	0.992953	2>1	0.00033829	0.891606	ATP-dependent (S)-NAD(P)H-hydrate dehydratase
6997	LOCUS_000134-RA	Mba06_g05290.1	384	778	1162	385	779	0.494223	-1.01676	0.998861	2>1	4.74475e-05	0.246957	Stromal cell-derived factor 2-like protein
12998	LOCUS_019784-RA	Mba10_g11780.1	84	171	255	85	172	0.494186	-1.01687	0.539966	2>1	0.0474638	1	UPF0014 membrane protein STAR2
3960	LOCUS_003023-RA	Mba04_g05860.1	165	335	500	166	336	0.494048	-1.01728	0.888442	2>1	0.00729249	1	putative sucrose-phosphate synthase 4
12159	LOCUS_023168-RA	Mba09_g19600.1	355	720	1075	356	721	0.493759	-1.01812	0.997856	2>1	9.73099e-05	0.451866	Protein PHR1-LIKE 2
1728	LOCUS_022294-RA	Mba02_g03360.1	225	457	682	226	458	0.49345	-1.01902	0.965536	2>1	0.00196356	0.999999	Hydroxyproline O-galactosyltransferase GALT2
3968	LOCUS_013724-RA	Mba04_g06050.1	225	457	682	226	458	0.49345	-1.01902	0.965536	2>1	0.00196805	0.999999	Protein phosphatase 1 regulatory inhibitor subunit PPP1R8
3736	LOCUS_007959-RA	Mba04_g00990.1	184	374	558	185	375	0.493333	-1.01937	0.930462	2>1	0.00412743	1	ATP-dependent 6-phosphofructokinase 3
155	LOCUS_019452-RA	Mba01_g02190.1	110	224	334	111	225	0.493333	-1.01937	0.690286	2>1	0.0245834	1	Protein RBL
7797	LOCUS_013961-RA	Mba06_g22670.1	175	356	531	176	357	0.492997	-1.02035	0.913644	2>1	0.0056853	1	Programmed cell death protein 2-like
5299	LOCUS_009355-RA	Mba04_g37430.1	522	1060	1582	523	1061	0.492931	-1.02054	0.999979	2>1	8.1546e-07	0.00413075	14-3-3-like protein
7749	LOCUS_001583-RA	Mba06_g21570.1	136	277	413	137	278	0.492806	-1.02091	0.825741	2>1	0.0124191	1	B-box zinc finger protein 24
6446	LOCUS_002039-RA	Mba05_g23620.1	100	204	304	101	205	0.492683	-1.02127	0.671194	2>1	0.026101	1	DNA replication complex GINS protein SLD5
3513	LOCUS_006286-RA	Mba03_g19210.1	267	543	810	268	544	0.492647	-1.02137	0.991371	2>1	0.000423814	0.940205	Pre-mRNA-splicing factor SPF27
3106	LOCUS_025547-RA	Mba03_g09680.1	734	1491	2225	735	1492	0.492627	-1.02143	1	2>1	3.68006e-09	1.5526e-05	Ethylene-responsive transcription factor 1
9953	LOCUS_017775-RA	Mba08_g05190.1	826	1678	2504	827	1679	0.492555	-1.02164	1	2>1	1.53438e-09	6.32317e-06	ERI1 exoribonuclease 2
11853	LOCUS_009385-RA	Mba09_g12730.1	185	377	562	186	378	0.492063	-1.02308	0.938054	2>1	0.00366541	1	Nuclear pore complex protein NUP160
607	LOCUS_011876-RA	Mba01_g11030.1	243	495	738	244	496	0.491935	-1.02346	0.979266	2>1	0.00115135	0.999704	FGGY carbohydrate kinase domain-containing protein
10275	LOCUS_001931-RA	Mba08_g13000.1	181	369	550	182	370	0.491892	-1.02359	0.932019	2>1	0.0039736	1	Proteasome subunit alpha type-2-A
3509	LOCUS_020182-RA	Mba03_g19050.1	300	611	911	301	612	0.49183	-1.02377	0.99525	2>1	0.000229282	0.771546	NADH dehydrogenase [ubiquinone] 1 alpha subcomplex subunit 8-B
9180	LOCUS_024035-RA	Mba07_g15910.1	394	803	1197	395	804	0.491294	-1.02534	0.99937	2>1	2.52386e-05	0.13661	Altered inheritance of mitochondria protein 32
9398	LOCUS_023488-RA	Mba07_g20610.1	83	170	253	84	171	0.491228	-1.02554	0.556533	2>1	0.0451803	1	3-hydroxy-3-methylglutaryl-coenzyme A reductase
3983	LOCUS_026127-RA	Mba04_g06290.1	80	164	244	81	165	0.490909	-1.02647	0.532972	2>1	0.0497812	1	hypothetical protein
10073	LOCUS_025699-RA	Mba08_g07990.1	132	270	402	133	271	0.490775	-1.02687	0.820387	2>1	0.0128025	1	Small ubiquitin-related modifier 2
7913	LOCUS_017935-RA	Mba06_g25450.1	317	647	964	318	648	0.490741	-1.02697	0.997551	2>1	0.000107187	0.485881	Uncharacterized protein KIAA0930
4037	LOCUS_011925-RA	Mba04_g07840.1	263	537	800	264	538	0.490706	-1.02707	0.992033	2>1	0.000381942	0.919909	60S ribosomal protein L27
3582	LOCUS_009379-RA	Mba03_g20590.1	435	888	1323	436	889	0.490439	-1.02786	0.999775	2>1	9.18541e-06	0.0500884	hypothetical protein
1136	LOCUS_011582-RA	Mba01_g22280.1	424	866	1290	425	867	0.490196	-1.02857	0.999683	2>1	1.22625e-05	0.0670569	hypothetical protein
4998	LOCUS_024062-RA	Mba04_g30680.1	147	301	448	148	302	0.490066	-1.02895	0.889024	2>1	0.00718683	1	Solute carrier family 25 member 44
2186	LOCUS_019910-RA	Mba02_g13460.1	512	1046	1558	513	1047	0.489971	-1.02923	0.999984	2>1	5.66991e-07	0.00283491	Exocyst complex component EXO84B
5173	LOCUS_003630-RA	Mba04_g34740.1	170	348	518	171	349	0.489971	-1.02923	0.919825	2>1	0.00534221	1	Peroxisomal membrane protein 2
7038	LOCUS_005028-RA	Mba06_g06140.1	598	1222	1820	599	1223	0.489779	-1.0298	0.999995	2>1	1.94917e-07	0.000938281	Far upstream element-binding protein 1
9543	LOCUS_008684-RA	Mba07_g23280.1	286	585	871	287	586	0.489761	-1.02985	0.995574	2>1	0.000214332	0.747244	hypothetical protein
5076	LOCUS_009979-RA	Mba04_g32410.1	92	189	281	93	190	0.489474	-1.0307	0.665458	2>1	0.0265228	1	hypothetical protein
9463	LOCUS_018179-RA	Mba07_g21800.1	399	817	1216	400	818	0.488998	-1.0321	0.999559	2>1	1.57552e-05	0.0861007	2,3-bisphosphoglycerate-independent phosphoglycerate mutase
408	LOCUS_005519-RA	Mba01_g07080.1	154	316	470	155	317	0.488959	-1.03221	0.907196	2>1	0.00602811	1	Nuclear pore complex protein NUP98A
5260	LOCUS_016292-RA	Mba04_g36530.1	109	224	333	110	225	0.488889	-1.03242	0.726287	2>1	0.0209787	1	Ras-related protein RHN1
13533	LOCUS_017246-RA	Mba10_g22680.1	109	224	333	110	225	0.488889	-1.03242	0.726287	2>1	0.0210083	1	Ubiquitin-conjugating enzyme E2 variant 1A
12662	LOCUS_008885-RA	Mba10_g05220.1	389	797	1186	390	798	0.488722	-1.03291	0.999558	2>1	1.58297e-05	0.0865043	Alpha-soluble NSF attachment protein
3778	LOCUS_014670-RA	Mba04_g01940.1	84	173	257	85	174	0.488506	-1.03355	0.591482	2>1	0.0414773	1	putative folate-biopterin transporter 2
13762	LOCUS_013082-RA	Mba11_g00070.1	439	900	1339	440	901	0.488346	-1.03402	0.999858	2>1	5.65451e-06	0.030551	Eukaryotic translation initiation factor 3 subunit B
7729	LOCUS_014382-RA	Mba06_g21000.1	122	251	373	123	252	0.488095	-1.03477	0.797979	2>1	0.0144984	1	putative bifunctional methylthioribulose-1-phosphate dehydratase/enolase-phosphatase E1
7775	LOCUS_001838-RA	Mba06_g22070.1	81	167	248	82	168	0.488095	-1.03477	0.565787	2>1	0.0444517	1	Short-chain dehydrogenase/reductase family 42E member 1
8006	LOCUS_021130-RA	Mba06_g27600.1	353	725	1078	354	726	0.487603	-1.03622	0.999083	2>1	3.71712e-05	0.197388	hypothetical protein
7281	LOCUS_020550-RA	Mba06_g11480.1	215	442	657	216	443	0.487585	-1.03628	0.972951	2>1	0.00143437	0.999965	Integrin-linked protein kinase 1
10272	LOCUS_001929-RA	Mba08_g12890.1	116	239	355	117	240	0.4875	-1.03653	0.776458	2>1	0.0166386	1	hypothetical protein
11521	LOCUS_004932-RA	Mba09_g05620.1	135	278	413	136	279	0.487455	-1.03666	0.862677	2>1	0.00907822	1	Auxin-responsive protein IAA27
11189	LOCUS_020392-RA	Mba08_g32420.1	112	231	343	113	232	0.487069	-1.0378	0.757531	2>1	0.0182281	1	hypothetical protein
6511	LOCUS_022139-RA	Mba05_g24960.1	130	268	398	131	269	0.486989	-1.03804	0.840829	2>1	0.011013	1	putative protein phosphatase 2C 12
13508	LOCUS_019056-RA	Mba10_g22240.1	128	264	392	129	265	0.486792	-1.03862	0.832599	2>1	0.0113133	1	Plastidic glucose transporter 4
7944	LOCUS_024302-RA	Mba06_g26110.1	736	1513	2249	737	1514	0.48679	-1.03863	1	2>1	3.15193e-10	1.24848e-06	DCN1-like protein 2
7477	LOCUS_002033-RA	Mba06_g15530.1	91	188	279	92	189	0.486772	-1.03868	0.681826	2>1	0.0253841	1	Rop guanine nucleotide exchange factor 5
3685	LOCUS_018144-RA	Mba03_g22630.1	107	221	328	108	222	0.486486	-1.03953	0.739628	2>1	0.0197643	1	hypothetical protein
457	LOCUS_021802-RA	Mba01_g07850.1	141	291	432	142	292	0.486301	-1.04008	0.894459	2>1	0.00689075	1	LEC14B
4020	LOCUS_028800-RA	Mba04_g07490.1	351	723	1074	352	724	0.486188	-1.04041	0.999216	2>1	3.15683e-05	0.169287	1,4-dihydroxy-2-naphthoyl-CoA synthase, peroxisomal
13256	LOCUS_002211-RA	Mba10_g17160.1	575	1184	1759	576	1185	0.486076	-1.04075	0.999998	2>1	7.86777e-08	0.00036665	putative BOI-related E3 ubiquitin-protein ligase 3
10244	LOCUS_004087-RA	Mba08_g12100.1	415	855	1270	416	856	0.485981	-1.04103	0.999792	2>1	7.64456e-06	0.0415566	3-ketoacyl-CoA thiolase 2, peroxisomal
8433	LOCUS_008697-RA	Mba06_g36590.1	227	469	696	228	470	0.485106	-1.04363	0.984461	2>1	0.000821916	0.996593	hypothetical protein
2168	LOCUS_017208-RA	Mba02_g13060.1	305	631	936	306	632	0.484177	-1.04639	0.998391	2>1	7.23368e-05	0.356385	Poly(U)-specific endoribonuclease-A
14665	LOCUS_018295-RA	Mba11_g19860.1	271	561	832	272	562	0.483986	-1.04696	0.997067	2>1	0.000128554	0.552783	Anamorsin 1
13004	LOCUS_014556-RA	Mba10_g11910.1	165	342	507	166	343	0.483965	-1.04703	0.940159	2>1	0.00351308	1	Actin-depolymerizing factor 1
3692	LOCUS_007325-RA	Mba04_g00030.1	397	822	1219	398	823	0.483597	-1.04812	0.999812	2>1	6.95512e-06	0.0377466	E3 ubiquitin-protein ligase At3g02290
2066	LOCUS_006655-RA	Mba02_g10750.1	102	212	314	103	213	0.483568	-1.04821	0.7512	2>1	0.0187926	1	hypothetical protein
4329	LOCUS_003743-RA	Mba04_g14830.1	555	1149	1704	556	1150	0.483478	-1.04848	0.999999	2>1	3.92372e-08	0.000178553	Two pore calcium channel protein 1A
2622	LOCUS_020986-RA	Mba02_g22830.1	86	179	265	87	180	0.483333	-1.04891	0.662142	2>1	0.033055	1	Nitrate regulatory gene2 protein
7076	LOCUS_024611-RA	Mba06_g07010.1	113	235	348	114	236	0.483051	-1.04975	0.797604	2>1	0.0145437	1	hypothetical protein
14342	LOCUS_005941-RA	Mba11_g13140.1	98	204	302	99	205	0.482927	-1.05012	0.748201	2>1	0.0190379	1	PTI1-like tyrosine-protein kinase 3
7856	LOCUS_002854-RA	Mba06_g23980.1	393	815	1208	394	816	0.482843	-1.05037	0.999832	2>1	6.30489e-06	0.0341509	Glucoamylase ARB_02327-1
7713	LOCUS_019070-RA	Mba06_g20670.1	446	925	1371	447	926	0.482721	-1.05074	0.999956	2>1	1.73975e-06	0.00905945	Transport inhibitor response 1-like protein Os04g0395600
2129	LOCUS_016293-RA	Mba02_g12100.1	68	142	210	69	143	0.482517	-1.05135	0.534722	2>1	0.0495131	1	Remorin 4.1
7894	LOCUS_001422-RA	Mba06_g24940.1	68	142	210	69	143	0.482517	-1.05135	0.534722	2>1	0.0495577	1	Zinc finger transcription factor YY1
10255	LOCUS_018628-RA	Mba08_g12460.1	67	140	207	68	141	0.48227	-1.05209	0.533725	2>1	0.049647	1	Ethylene receptor 2
9351	LOCUS_003842-RA	Mba07_g19440.1	145	302	447	146	303	0.481848	-1.05335	0.927339	2>1	0.00497783	1	NADP-dependent glyceraldehyde-3-phosphate dehydrogenase
3794	LOCUS_019878-RA	Mba04_g02260.1	118	246	364	119	247	0.481781	-1.05355	0.832332	2>1	0.0113709	1	Non-specific lipid transfer protein GPI-anchored 2
6317	LOCUS_008505-RA	Mba05_g20490.1	1085	2254	3339	1086	2255	0.481596	-1.0541	1	2>1	1.76946e-14	5.51186e-11	V-type proton ATPase subunit a3
12685	LOCUS_019492-RA	Mba10_g05670.1	103	215	318	104	216	0.481481	-1.05445	0.769934	2>1	0.0171868	1	NAC domain-containing protein 35
6188	LOCUS_004715-RA	Mba05_g17150.1	90	188	278	91	189	0.481481	-1.05445	0.720581	2>1	0.021428	1	hypothetical protein
8234	LOCUS_020961-RA	Mba06_g32800.1	323	672	995	324	673	0.481426	-1.05461	0.999403	2>1	2.36235e-05	0.128125	UDP-rhamnose/UDP-galactose transporter 5
8099	LOCUS_018647-RA	Mba06_g29930.1	191	398	589	192	399	0.481203	-1.05528	0.976607	2>1	0.00125975	0.999869	Methylthioribose-1-phosphate isomerase
13477	LOCUS_020990-RA	Mba10_g21650.1	228	475	703	229	476	0.481092	-1.05561	0.989731	2>1	0.000604024	0.983362	14-3-3 protein 6
6682	LOCUS_012522-RA	Mba05_g29020.1	159	332	491	160	333	0.48048	-1.05745	0.947651	2>1	0.00304826	1	Transmembrane protein 184A
11582	LOCUS_018236-RA	Mba09_g06990.1	268	559	827	269	560	0.480357	-1.05782	0.997959	2>1	9.18089e-05	0.43202	Proteasome subunit beta type-5
13970	LOCUS_004181-RA	Mba11_g04680.1	1145	2385	3530	1146	2386	0.480302	-1.05799	1	2>1	2.97144e-15	8.92619e-12	ATP-citrate synthase beta chain protein 1
5831	LOCUS_020862-RA	Mba05_g09220.1	311	649	960	312	650	0.48	-1.05889	0.999297	2>1	2.86582e-05	0.154378	GDSL esterase/lipase CPRD49
7349	LOCUS_013722-RA	Mba06_g12920.1	969	2020	2989	970	2021	0.47996	-1.05901	1	2>1	1.19519e-13	3.87958e-10	E3 ubiquitin-protein ligase UPL1
10136	LOCUS_004363-RA	Mba08_g09450.1	178	372	550	179	373	0.479893	-1.05922	0.970239	2>1	0.0016987	0.999995	Heavy metal-associated isoprenylated plant protein 36
8905	LOCUS_023979-RA	Mba07_g09770.1	284	593	877	285	594	0.479798	-1.0595	0.998634	2>1	5.52539e-05	0.282849	tRNA(Ile)-lysidine synthase
14283	LOCUS_024886-RA	Mba11_g11480.1	189	395	584	190	396	0.479798	-1.0595	0.978445	2>1	0.00116571	0.999734	Protein PIN-LIKES 2
2822	LOCUS_011540-RA	Mba03_g03820.1	82	172	254	83	173	0.479769	-1.05959	0.650965	2>1	0.035317	1	hypothetical protein
14478	LOCUS_018290-RA	Mba11_g16110.1	105	220	325	106	221	0.479638	-1.05998	0.789434	2>1	0.0154661	1	Lipase
8926	LOCUS_005223-RA	Mba07_g10410.1	104	218	322	105	219	0.479452	-1.06054	0.788147	2>1	0.0155366	1	LRR receptor kinase BAK1
8742	LOCUS_020935-RA	Mba07_g05980.1	150	314	464	151	315	0.479365	-1.0608	0.944282	2>1	0.00328015	1	Transcription initiation factor TFIID subunit 6
6537	LOCUS_012901-RA	Mba05_g25660.1	610	1274	1884	611	1275	0.479216	-1.06125	1	2>1	7.29029e-09	3.1428e-05	Trafficking protein particle complex subunit 11
552	LOCUS_014484-RA	Mba01_g09750.1	111	233	344	112	234	0.478632	-1.06301	0.822162	2>1	0.0125591	1	Protein KTI12
5074	LOCUS_009977-RA	Mba04_g32390.1	155	325	480	156	326	0.478528	-1.06333	0.951322	2>1	0.00285013	1	putative leucine-rich repeat receptor-like protein kinase At5g63930
8619	LOCUS_002551-RA	Mba07_g03290.1	109	229	338	110	230	0.478261	-1.06413	0.815248	2>1	0.0131731	1	Serine/threonine-protein kinase Nek5
14442	LOCUS_010062-RA	Mba11_g15310.1	109	229	338	110	230	0.478261	-1.06413	0.815248	2>1	0.013194	1	putative E3 ubiquitin-protein ligase XBOS33
3802	LOCUS_008871-RA	Mba04_g02480.1	229	480	709	230	481	0.47817	-1.0644	0.992554	2>1	0.000355	0.903444	Trifunctional UDP-glucose 4,6-dehydratase/UDP-4-keto-6-deoxy-D-glucose 3,5-epimerase/UDP-4-keto-L-rhamnose-reductase RHM1
6384	LOCUS_007307-RA	Mba05_g22200.1	85	179	264	86	180	0.477778	-1.06559	0.702264	2>1	0.0232855	1	Transcription repressor OFP6
13628	LOCUS_006725-RA	Mba10_g24530.1	479	1004	1483	480	1005	0.477612	-1.06609	0.999994	2>1	2.06063e-07	0.000993966	Lysine--tRNA ligase
799	LOCUS_010811-RA	Mba01_g15350.1	63	133	196	64	134	0.477612	-1.06609	0.554285	2>1	0.0454403	1	GDSL esterase/lipase At4g10955
1855	LOCUS_008738-RA	Mba02_g06120.1	116	244	360	117	245	0.477551	-1.06627	0.854391	2>1	0.00967135	1	Serine/threonine-protein phosphatase PP1
2639	LOCUS_016273-RA	Mba02_g23400.1	232	487	719	233	488	0.477459	-1.06655	0.993594	2>1	0.000301514	0.860384	hypothetical protein
9436	LOCUS_020132-RA	Mba07_g21440.1	126	265	391	127	266	0.477444	-1.0666	0.889946	2>1	0.00710812	1	Dihydropyrimidinase
919	LOCUS_014700-RA	Mba01_g17630.1	73	154	227	74	155	0.477419	-1.06667	0.598582	2>1	0.040759	1	hypothetical protein
12322	LOCUS_004856-RA	Mba09_g24010.1	175	368	543	176	369	0.476965	-1.06805	0.974064	2>1	0.00138821	0.99995	IRK-interacting protein
10049	LOCUS_021076-RA	Mba08_g07460.1	71	150	221	72	151	0.476821	-1.06848	0.591912	2>1	0.0414371	1	E3 ubiquitin-protein ligase RNF170
13815	LOCUS_000759-RA	Mba11_g01370.1	111	234	345	112	235	0.476596	-1.06916	0.837413	2>1	0.0111235	1	Auxin response factor 12
4512	LOCUS_014419-RA	Mba04_g19830.1	181	381	562	182	382	0.47644	-1.06963	0.979912	2>1	0.0011211	0.999628	hypothetical protein
12976	LOCUS_015405-RA	Mba10_g11250.1	290	610	900	291	611	0.476268	-1.07015	0.999215	2>1	3.16966e-05	0.169939	F-box protein At2g32560
12966	LOCUS_017805-RA	Mba10_g11050.1	128	270	398	129	271	0.476015	-1.07092	0.905789	2>1	0.0061182	1	Heparan-alpha-glucosaminide N-acetyltransferase
1532	LOCUS_007454-RA	Mba01_g31590.1	118	249	367	119	250	0.476	-1.07097	0.872275	2>1	0.00829991	1	hypothetical protein
6390	LOCUS_006599-RA	Mba05_g22340.1	513	1080	1593	514	1081	0.475486	-1.07253	0.999999	2>1	1.70388e-08	7.55132e-05	60S ribosomal protein L9
12291	LOCUS_000795-RA	Mba09_g23360.1	331	698	1029	332	699	0.474964	-1.07411	0.999772	2>1	9.26332e-06	0.0505199	Peroxisomal multifunctional enzyme type 2
6733	LOCUS_025135-RA	Mba05_g30300.1	188	397	585	189	398	0.474874	-1.07438	0.985593	2>1	0.00077692	0.995264	hypothetical protein
14493	LOCUS_014385-RA	Mba11_g16470.1	84	178	262	85	179	0.47486	-1.07442	0.717529	2>1	0.0216095	1	putative proteasome inhibitor
12799	LOCUS_010657-RA	Mba10_g07720.1	83	176	259	84	177	0.474576	-1.07529	0.709061	2>1	0.0229073	1	50S ribosomal protein L13
6373	LOCUS_024945-RA	Mba05_g21970.1	203	429	632	204	430	0.474419	-1.07577	0.988714	2>1	0.000650129	0.988082	Protein IQ-DOMAIN 32
14057	LOCUS_007770-RA	Mba11_g06440.1	101	214	315	102	215	0.474419	-1.07577	0.818447	2>1	0.0129455	1	hypothetical protein
10127	LOCUS_011802-RA	Mba08_g09230.1	378	798	1176	379	799	0.474343	-1.076	0.999952	2>1	1.89232e-06	0.00988375	putative E3 ubiquitin-protein ligase RHC1A
6979	LOCUS_021033-RA	Mba06_g04780.1	165	349	514	166	350	0.474286	-1.07617	0.970486	2>1	0.00166356	0.999994	hypothetical protein
4714	LOCUS_011710-RA	Mba04_g24250.1	100	212	312	101	213	0.474178	-1.0765	0.818149	2>1	0.0129865	1	Barley B recombinant-like protein D
13582	LOCUS_000949-RA	Mba10_g23630.1	380	803	1183	381	804	0.473881	-1.0774	0.999958	2>1	1.63612e-06	0.00850105	26S proteasome regulatory subunit 8 A
10809	LOCUS_015052-RA	Mba08_g24770.1	262	554	816	263	555	0.473874	-1.07742	0.998915	2>1	4.45952e-05	0.233457	Small nuclear ribonucleoprotein SmD1b
367	LOCUS_006031-RA	Mba01_g06330.1	62	132	194	63	133	0.473684	-1.078	0.578239	2>1	0.0429863	1	hypothetical protein
10724	LOCUS_009538-RA	Mba08_g22890.1	133	282	415	134	283	0.473498	-1.07857	0.934915	2>1	0.00381659	1	hypothetical protein
3365	LOCUS_016787-RA	Mba03_g15760.1	115	244	359	116	245	0.473469	-1.07866	0.877004	2>1	0.00792922	1	CRAL-TRIO domain-containing protein C3H8.02
12755	LOCUS_008816-RA	Mba10_g06970.1	667	1410	2077	668	1411	0.473423	-1.0788	1	2>1	1.28866e-10	4.98324e-07	putative aquaporin PIP1-2
9393	LOCUS_028679-RA	Mba07_g20420.1	159	337	496	160	338	0.473373	-1.07895	0.968114	2>1	0.00180377	0.999998	hypothetical protein
6606	LOCUS_008893-RA	Mba05_g27180.1	132	280	412	133	281	0.47331	-1.07914	0.932838	2>1	0.00393991	1	Sn1-specific diacylglycerol lipase alpha
13421	LOCUS_015274-RA	Mba10_g20360.1	229	485	714	230	486	0.473251	-1.07932	0.9956	2>1	0.000213675	0.74612	Ubiquitin-conjugating enzyme E2 34
10658	LOCUS_017416-RA	Mba08_g21490.1	174	369	543	175	370	0.472973	-1.08017	0.980863	2>1	0.00100971	0.999146	hypothetical protein
2137	LOCUS_007449-RA	Mba02_g12280.1	60	128	188	61	129	0.472868	-1.08049	0.569525	2>1	0.0439452	1	putative amidase At4g34880
458	LOCUS_021800-RA	Mba01_g07860.1	86	183	269	87	184	0.472826	-1.08062	0.757157	2>1	0.0183609	1	Putative E3 ubiquitin-protein ligase RF298
206	LOCUS_020944-RA	Mba01_g03050.1	77	164	241	78	165	0.472727	-1.08092	0.667864	2>1	0.0262762	1	Polyglutamine-binding protein 1
2241	LOCUS_011044-RA	Mba02_g14440.1	77	164	241	78	165	0.472727	-1.08092	0.667864	2>1	0.0263114	1	Cytochrome b5 isoform A
13585	LOCUS_019266-RA	Mba10_g23670.1	187	397	584	188	398	0.472362	-1.08204	0.988237	2>1	0.00067578	0.990105	Superoxide dismutase [Fe] 3, chloroplastic
4771	LOCUS_004768-RA	Mba04_g25280.1	246	522	768	247	523	0.472275	-1.0823	0.998032	2>1	8.74629e-05	0.415883	Putative hydrolase YtaP
1295	LOCUS_006811-RA	Mba01_g25980.1	280	594	874	281	595	0.472269	-1.08232	0.999455	2>1	1.92453e-05	0.104874	Heavy metal-associated isoprenylated plant protein 32
11754	LOCUS_022346-RA	Mba09_g10610.1	169	359	528	170	360	0.472222	-1.08246	0.978233	2>1	0.00117448	0.999751	putative potassium transporter 14
3942	LOCUS_021391-RA	Mba04_g05530.1	741	1571	2312	742	1572	0.47201	-1.08311	1	2>1	1.71585e-12	5.93683e-09	Protein TPR2
326	LOCUS_000220-RA	Mba01_g05730.1	58	124	182	59	125	0.472	-1.08314	0.554831	2>1	0.0453969	1	putative LRR receptor-like serine/threonine-protein kinase At2g16250
8568	LOCUS_017703-RA	Mba07_g02270.1	1347	2858	4205	1348	2859	0.471494	-1.08469	1	2>1	0	0	LRR receptor-like serine/threonine-protein kinase ERECTA
3784	LOCUS_009155-RA	Mba04_g02050.1	131	279	410	132	280	0.471429	-1.08489	0.937879	2>1	0.00367318	1	putative xyloglucan glycosyltransferase 5
6503	LOCUS_024621-RA	Mba05_g24840.1	65	139	204	66	140	0.471429	-1.08489	0.609031	2>1	0.0395857	1	Aspartic proteinase-like protein 1
2082	LOCUS_001331-RA	Mba02_g11080.1	106	226	332	107	227	0.471366	-1.08508	0.852429	2>1	0.00987526	1	hypothetical protein
8346	LOCUS_002633-RA	Mba06_g35000.1	293	623	916	294	624	0.471154	-1.08573	0.999635	2>1	1.33496e-05	0.073016	Heat shock cognate protein
11186	LOCUS_016572-RA	Mba08_g32350.1	97	207	304	98	208	0.471154	-1.08573	0.83263	2>1	0.0112941	1	hypothetical protein
1486	LOCUS_013491-RA	Mba01_g30220.1	72	154	226	73	155	0.470968	-1.0863	0.646775	2>1	0.0360554	1	DnaJ subfamily B member 2
8071	LOCUS_013990-RA	Mba06_g29260.1	136	290	426	137	291	0.47079	-1.08684	0.952105	2>1	0.00282558	1	Kelch repeat-containing protein At3g27220
4669	LOCUS_016083-RA	Mba04_g23300.1	271	577	848	272	578	0.470588	-1.08746	0.99946	2>1	1.90634e-05	0.103902	NADPH-dependent aldo-keto reductase, chloroplastic
13283	LOCUS_009676-RA	Mba10_g17750.1	95	203	298	96	204	0.470588	-1.08746	0.831498	2>1	0.0114095	1	U-box domain-containing protein 3
5000	LOCUS_015842-RA	Mba04_g30700.1	1153	2453	3606	1154	2454	0.470253	-1.08849	1	2>1	0	0	UDP-arabinopyranose mutase 1
13394	LOCUS_005648-RA	Mba10_g19740.1	990	2108	3098	991	2109	0.469891	-1.0896	1	2>1	1.63557e-15	4.84945e-12	Serine/arginine-rich splicing factor SR45a
10384	LOCUS_001952-RA	Mba08_g15240.1	84	180	264	85	181	0.469613	-1.09045	0.763415	2>1	0.0177531	1	Carbon catabolite repressor protein 4 4
10935	LOCUS_001859-RA	Mba08_g27440.1	138	295	433	139	296	0.469595	-1.09051	0.959213	2>1	0.00244671	1	Uncharacterized protein At4g28440
12044	LOCUS_016592-RA	Mba09_g16980.1	113	242	355	114	243	0.469136	-1.09192	0.894675	2>1	0.00687819	1	putative polygalacturonase
1957	LOCUS_005556-RA	Mba02_g08420.1	196	419	615	197	420	0.469048	-1.09219	0.992306	2>1	0.00036495	0.909876	Phosphoglucomutase, cytoplasmic 2
1286	LOCUS_009507-RA	Mba01_g25800.1	201	430	631	202	431	0.468677	-1.09333	0.993211	2>1	0.000316068	0.873664	putative glucan 1,3-alpha-glucosidase
10368	LOCUS_024474-RA	Mba08_g14750.1	111	238	349	112	239	0.468619	-1.09351	0.889594	2>1	0.00714739	1	Nucleoside diphosphate kinase B
10439	LOCUS_007104-RA	Mba08_g16930.1	95	204	299	96	205	0.468293	-1.09452	0.846376	2>1	0.0103757	1	Protein YIPF1
3721	LOCUS_024839-RA	Mba04_g00620.1	286	612	898	287	613	0.468189	-1.09484	0.999726	2>1	1.06893e-05	0.0583997	putative serine/threonine-protein kinase DDB_G0276461
10814	LOCUS_014046-RA	Mba08_g24930.1	175	375	550	176	376	0.468085	-1.09516	0.988169	2>1	0.000682317	0.990564	E3 ubiquitin-protein ligase AIP2
2440	LOCUS_002093-RA	Mba02_g18520.1	233	499	732	234	500	0.468	-1.09542	0.997879	2>1	9.53287e-05	0.444794	hypothetical protein
4870	LOCUS_022501-RA	Mba04_g27470.1	393	841	1234	394	842	0.467933	-1.09562	0.999988	2>1	4.6005e-07	0.00228293	Signal peptidase complex subunit 3B
3790	LOCUS_023401-RA	Mba04_g02190.1	310	664	974	311	665	0.467669	-1.09644	0.999891	2>1	4.38925e-06	0.0235568	Apoptosis-inducing factor B
13340	LOCUS_007979-RA	Mba10_g18690.1	107	230	337	108	231	0.467532	-1.09686	0.880012	2>1	0.00778543	1	Mitochondrial-processing peptidase subunit alpha
3059	LOCUS_020237-RA	Mba03_g08750.1	222	476	698	223	477	0.467505	-1.09695	0.997182	2>1	0.000122822	0.535693	Amidase 1
2711	LOCUS_012408-RA	Mba03_g01270.1	121	260	381	122	261	0.467433	-1.09717	0.926683	2>1	0.00501326	1	60S ribosomal protein L26-2
12230	LOCUS_005063-RA	Mba09_g21750.1	85	183	268	86	184	0.467391	-1.0973	0.792045	2>1	0.015118	1	Hydroxyproline O-galactosyltransferase GALT6
14281	LOCUS_015247-RA	Mba11_g11400.1	176	378	554	177	379	0.467018	-1.09845	0.989723	2>1	0.000605454	0.983533	Mannose-6-phosphate isomerase 2
486	LOCUS_014360-RA	Mba01_g08410.1	445	954	1399	446	955	0.467016	-1.09846	0.999998	2>1	5.38349e-08	0.000247556	Exocyst complex component SEC8
8354	LOCUS_020606-RA	Mba06_g35150.1	140	301	441	141	302	0.466887	-1.09885	0.968706	2>1	0.00177476	0.999997	putative LRR receptor-like serine/threonine-protein kinase At1g67720
1910	LOCUS_008439-RA	Mba02_g07480.1	323	693	1016	324	694	0.466859	-1.09894	0.999928	2>1	2.70217e-06	0.0142836	Protein ABHD18
8177	LOCUS_017948-RA	Mba06_g31480.1	692	1484	2176	693	1485	0.466667	-1.09954	1	2>1	4.82945e-12	1.71397e-08	UDP-arabinopyranose mutase 1
2199	LOCUS_000860-RA	Mba02_g13770.1	62	134	196	63	135	0.466667	-1.09954	0.631836	2>1	0.0378112	1	Myosin-binding protein 7
2959	LOCUS_021268-RA	Mba03_g06820.1	89	192	281	90	193	0.466321	-1.1006	0.833635	2>1	0.0112175	1	hypothetical protein
9375	LOCUS_017358-RA	Mba07_g20070.1	54	117	171	55	118	0.466102	-1.10128	0.54313	2>1	0.0468419	1	tRNA (guanine-N(7)-)-methyltransferase
12810	LOCUS_001621-RA	Mba10_g08040.1	177	381	558	178	382	0.465969	-1.1017	0.99107	2>1	0.000438932	0.946217	CDP-diacylglycerol--inositol 3-phosphatidyltransferase 1
1335	LOCUS_016122-RA	Mba01_g26860.1	129	278	407	130	279	0.46595	-1.10175	0.952877	2>1	0.00277724	1	YTH domain-containing family protein 1
11825	LOCUS_006630-RA	Mba09_g12090.1	628	1349	1977	629	1350	0.465926	-1.10183	1	2>1	7.7579e-11	2.96042e-07	26S proteasome regulatory subunit 6A A
14378	LOCUS_022032-RA	Mba11_g14020.1	115	248	363	116	249	0.465863	-1.10202	0.918187	2>1	0.00543024	1	GPN-loop GTPase QQT2
12972	LOCUS_027007-RA	Mba10_g11170.1	60	130	190	61	131	0.465649	-1.10269	0.625663	2>1	0.0381437	1	LEC14B
5090	LOCUS_007169-RA	Mba04_g32870.1	1011	2174	3185	1012	2175	0.465287	-1.10381	1	2>1	8.77292e-17	2.43361e-13	Synaptotagmin-2
7678	LOCUS_002355-RA	Mba06_g19960.1	59	128	187	60	129	0.465116	-1.10434	0.620584	2>1	0.0384817	1	Zinc finger CCCH domain-containing protein 45
13745	LOCUS_006819-RA	Mba10_g27240.1	185	399	584	186	400	0.465	-1.1047	0.993804	2>1	0.000291322	0.850281	hypothetical protein
2679	LOCUS_015552-RA	Mba03_g00660.1	218	470	688	219	471	0.464968	-1.1048	0.997607	2>1	0.000105324	0.479623	Stress-related protein
3241	LOCUS_010008-RA	Mba03_g12850.1	397	855	1252	398	856	0.464953	-1.10484	0.999994	2>1	2.13075e-07	0.00102905	Alanine--tRNA ligase
9349	LOCUS_015022-RA	Mba07_g19330.1	184	397	581	185	398	0.464824	-1.10524	0.993747	2>1	0.000292238	0.851217	Casein kinase 1
7541	LOCUS_013138-RA	Mba06_g17000.1	210	453	663	211	454	0.464758	-1.10545	0.9968	2>1	0.000137933	0.579468	putative U3 small nucleolar RNA-associated protein 7
7336	LOCUS_020926-RA	Mba06_g12650.1	303	654	957	304	655	0.464122	-1.10742	0.999915	2>1	3.41147e-06	0.0181666	60S ribosomal protein L32-1
14254	LOCUS_015692-RA	Mba11_g10910.1	173	374	547	174	375	0.464	-1.1078	0.991248	2>1	0.000428819	0.942265	Nuclear transcription factor Y subunit A-3
4673	LOCUS_008550-RA	Mba04_g23370.1	243	525	768	244	526	0.463878	-1.10818	0.999243	2>1	3.09358e-05	0.166065	Tetraspanin-19
8068	LOCUS_021655-RA	Mba06_g29200.1	844	1821	2665	845	1822	0.463776	-1.1085	1	2>1	2.28006e-15	6.81055e-12	Glucose-6-phosphate 1-dehydrogenase, cytoplasmic isoform
481	LOCUS_010840-RA	Mba01_g08350.1	229	495	724	230	496	0.46371	-1.10871	0.998548	2>1	6.75325e-05	0.336368	Nucleolar pre-ribosomal-associated protein 1
3775	LOCUS_012060-RA	Mba04_g01860.1	197	426	623	198	427	0.4637	-1.10874	0.995494	2>1	0.000217656	0.752852	Ubiquitin carboxyl-terminal hydrolase 23
4120	LOCUS_021992-RA	Mba04_g09790.1	280	605	885	281	606	0.463696	-1.10875	0.999839	2>1	6.21797e-06	0.0336701	Proteasome subunit alpha type-3
9289	LOCUS_006474-RA	Mba07_g18170.1	82	178	260	83	179	0.463687	-1.10878	0.791494	2>1	0.0153498	1	E3 ubiquitin-protein ligase XB3
8826	LOCUS_006727-RA	Mba07_g07850.1	501	1082	1583	502	1083	0.463527	-1.10927	1	2>1	9.23452e-10	3.75752e-06	Histone-lysine N-methyltransferase TRX1
8798	LOCUS_001742-RA	Mba07_g07210.1	183	396	579	184	397	0.463476	-1.10943	0.99436	2>1	0.000264413	0.82006	Calcium-dependent protein kinase 10
829	LOCUS_006087-RA	Mba01_g15840.1	195	422	617	196	423	0.463357	-1.1098	0.995489	2>1	0.000218325	0.753967	Putative 3,4-dihydroxy-2-butanone kinase
3993	LOCUS_026243-RA	Mba04_g06670.1	194	420	614	195	421	0.463183	-1.11035	0.995499	2>1	0.000216987	0.751734	Chitin-inducible gibberellin-responsive protein 2
2551	LOCUS_008129-RA	Mba02_g21390.1	238	515	753	239	516	0.463178	-1.11036	0.999083	2>1	3.70223e-05	0.196651	DEAD-box ATP-dependent RNA helicase FANCM
5858	LOCUS_010141-RA	Mba05_g09860.1	99	215	314	100	216	0.462963	-1.11103	0.885231	2>1	0.00752112	1	putative mediator of RNA polymerase II transcription subunit 26b
13291	LOCUS_023766-RA	Mba10_g17900.1	253	548	801	254	549	0.462659	-1.11198	0.999652	2>1	1.30475e-05	0.0713634	Protein KINESIN LIGHT CHAIN-RELATED 2
9713	LOCUS_026182-RA	Mba07_g26740.1	898	1943	2841	899	1944	0.462449	-1.11264	1	2>1	1.90796e-16	5.38236e-13	Long chain acyl-CoA synthetase 2
6851	LOCUS_003284-RA	Mba06_g01860.1	85	185	270	86	186	0.462366	-1.11289	0.830285	2>1	0.0115064	1	DEAD-box ATP-dependent RNA helicase 32
108	LOCUS_016075-RA	Mba01_g01230.1	97	211	308	98	212	0.462264	-1.11321	0.885392	2>1	0.00749398	1	CTD small phosphatase-like protein 2
9413	LOCUS_019317-RA	Mba07_g20880.1	109	237	346	110	238	0.462185	-1.11346	0.91574	2>1	0.00554106	1	putative protein phosphatase 2C 27
10160	LOCUS_002179-RA	Mba08_g09970.1	115	250	365	116	251	0.462151	-1.11356	0.934135	2>1	0.00389006	1	Aldehyde dehydrogenase 22A1
1883	LOCUS_001293-RA	Mba02_g06950.1	237	514	751	238	515	0.462136	-1.11361	0.99916	2>1	3.35481e-05	0.179309	putative GMP synthase [glutamine-hydrolyzing]
9771	LOCUS_011794-RA	Mba08_g01050.1	133	289	422	134	290	0.462069	-1.11382	0.9707	2>1	0.00162868	0.999992	hypothetical protein
8582	LOCUS_005012-RA	Mba07_g02520.1	388	841	1229	389	842	0.461995	-1.11405	0.999996	2>1	1.37076e-07	0.000651448	putative ADP-ribosylation factor GTPase-activating protein AGD14
7338	LOCUS_014831-RA	Mba06_g12700.1	300	651	951	301	652	0.461656	-1.11511	0.999935	2>1	2.55331e-06	0.0134719	26S proteasome non-ATPase regulatory subunit 6
6123	LOCUS_021494-RA	Mba05_g15420.1	161	350	511	162	351	0.461538	-1.11548	0.988398	2>1	0.000667681	0.989506	Tobamovirus multiplication protein 2A
5684	LOCUS_020691-RA	Mba05_g06240.1	722	1567	2289	723	1568	0.461097	-1.11686	1	2>1	3.66303e-14	1.15788e-10	Callose synthase 9
1644	LOCUS_019505-RA	Mba02_g01530.1	731	1587	2318	732	1588	0.460957	-1.1173	1	2>1	3.09904e-14	9.76197e-11	Adenosine kinase 2
10040	LOCUS_018141-RA	Mba08_g07280.1	117	255	372	118	256	0.460938	-1.11736	0.943212	2>1	0.00332276	1	hypothetical protein
4204	LOCUS_014810-RA	Mba04_g11970.1	111	242	353	112	243	0.460905	-1.11746	0.928044	2>1	0.00496902	1	Pentatricopeptide repeat-containing protein At4g21190
868	LOCUS_007786-RA	Mba01_g16720.1	210	457	667	211	458	0.460699	-1.1181	0.998008	2>1	8.89981e-05	0.42163	putative signal peptidase complex subunit 1
7182	LOCUS_021691-RA	Mba06_g09320.1	69	151	220	70	152	0.460526	-1.11864	0.714321	2>1	0.0218848	1	putative GPI-anchored protein At5g19250
2278	LOCUS_020505-RA	Mba02_g15330.1	387	842	1229	388	843	0.460261	-1.11948	0.999997	2>1	9.77087e-08	0.000458833	EGF domain-specific O-linked N-acetylglucosamine transferase
10865	LOCUS_001250-RA	Mba08_g26080.1	51	112	163	52	113	0.460177	-1.11974	0.541244	2>1	0.0471969	1	putative membrane protein At3g27390
6810	LOCUS_000572-RA	Mba06_g00670.1	84	184	268	85	185	0.459459	-1.12199	0.841967	2>1	0.0105923	1	Protein sym-1
8796	LOCUS_022161-RA	Mba07_g07120.1	61	134	195	62	135	0.459259	-1.12262	0.68254	2>1	0.0253167	1	VAN3-binding protein
8771	LOCUS_017745-RA	Mba07_g06620.1	168	367	535	169	368	0.459239	-1.12268	0.99306	2>1	0.000330159	0.885347	Luc7-like protein 3
3243	LOCUS_010006-RA	Mba03_g12890.1	77	169	246	78	170	0.458824	-1.12399	0.784084	2>1	0.0160816	1	ER membrane protein complex subunit 4
13976	LOCUS_020244-RA	Mba11_g04780.1	76	167	243	77	168	0.458333	-1.12553	0.779934	2>1	0.0163939	1	putative bifunctional TENA-E protein
11215	LOCUS_014657-RA	Mba08_g32990.1	524	1145	1669	525	1146	0.458115	-1.12622	1	2>1	8.05857e-11	3.07837e-07	hypothetical protein
6589	LOCUS_027242-RA	Mba05_g26770.1	59	130	189	60	131	0.458015	-1.12653	0.676493	2>1	0.0259627	1	Serine/threonine-protein kinase PBS1
11795	LOCUS_008151-RA	Mba09_g11340.1	145	318	463	146	319	0.45768	-1.12759	0.986849	2>1	0.000724277	0.993046	Galactan beta-1,4-galactosyltransferase GALS1
12268	LOCUS_024273-RA	Mba09_g22720.1	53	117	170	54	118	0.457627	-1.12776	0.596398	2>1	0.0408385	1	E3 ubiquitin-protein ligase RNF5
4210	LOCUS_011331-RA	Mba04_g12150.1	117	257	374	118	258	0.457364	-1.12858	0.954804	2>1	0.00265963	1	Long-chain-alcohol oxidase FAO4A
3367	LOCUS_022786-RA	Mba03_g15800.1	63	139	202	64	140	0.457143	-1.12928	0.709734	2>1	0.022845	1	Cysteine-rich receptor-like protein kinase 3
7168	LOCUS_001490-RA	Mba06_g08960.1	141	310	451	142	311	0.456592	-1.13102	0.986248	2>1	0.000755569	0.994465	Long chain base biosynthesis protein 2a
7667	LOCUS_004653-RA	Mba06_g19760.1	67	148	215	68	149	0.456376	-1.13171	0.735427	2>1	0.0203361	1	PI-PLC X domain-containing protein At5g67130
12486	LOCUS_006318-RA	Mba10_g00750.1	375	823	1198	376	824	0.456311	-1.13191	0.999998	2>1	5.04677e-08	0.000231569	Leucine-rich repeat protein 1
12185	LOCUS_019837-RA	Mba09_g20410.1	51	113	164	52	114	0.45614	-1.13245	0.574256	2>1	0.0434847	1	Protein UPSTREAM OF FLC
7865	LOCUS_008307-RA	Mba06_g24190.1	714	1567	2281	715	1568	0.455995	-1.13291	1	2>1	5.77141e-15	1.75682e-11	Elongation factor 1-alpha
8123	LOCUS_005066-RA	Mba06_g30460.1	144	317	461	145	318	0.455975	-1.13297	0.988192	2>1	0.00068068	0.990451	hypothetical protein
13772	LOCUS_015786-RA	Mba11_g00290.1	87	192	279	88	193	0.455959	-1.13303	0.885757	2>1	0.00748042	1	Protein LTV1
403	LOCUS_027519-RA	Mba01_g06980.1	185	407	592	186	408	0.455882	-1.13327	0.997514	2>1	0.000109468	0.493446	Cathepsin B-like protease 3
270	LOCUS_011417-RA	Mba01_g04730.1	76	168	244	77	169	0.455621	-1.13409	0.800478	2>1	0.0142953	1	putative prolyl 4-hydroxylase 3
13359	LOCUS_026878-RA	Mba10_g19070.1	337	741	1078	338	742	0.455526	-1.1344	0.999994	2>1	2.16678e-07	0.00104709	hypothetical protein
7405	LOCUS_002901-RA	Mba06_g14040.1	576	1266	1842	577	1267	0.455406	-1.13477	1	2>1	1.19587e-11	4.3434e-08	GDP-L-galactose phosphorylase 1
8807	LOCUS_001730-RA	Mba07_g07330.1	285	628	913	286	629	0.45469	-1.13704	0.999965	2>1	1.40104e-06	0.00723813	Endoplasmic reticulum-Golgi intermediate compartment protein 3
7953	LOCUS_013170-RA	Mba06_g26310.1	249	549	798	250	550	0.454545	-1.1375	0.99987	2>1	5.05006e-06	0.0272074	hypothetical protein
8074	LOCUS_010241-RA	Mba06_g29320.1	99	219	318	100	220	0.454545	-1.1375	0.924202	2>1	0.00508574	1	U-box domain-containing protein 6
8130	LOCUS_007812-RA	Mba06_g30600.1	84	186	270	85	187	0.454545	-1.1375	0.873721	2>1	0.00821034	1	putative ubiquitin-conjugating enzyme E2 16
11643	LOCUS_001014-RA	Mba09_g08310.1	49	109	158	50	110	0.454545	-1.1375	0.555124	2>1	0.0453102	1	putative protein phosphatase 2C 55
4884	LOCUS_013481-RA	Mba04_g27920.1	217	479	696	218	480	0.454167	-1.13871	0.999334	2>1	2.64142e-05	0.142747	hypothetical protein
13207	LOCUS_017822-RA	Mba10_g15930.1	405	893	1298	406	894	0.454139	-1.1388	1	2>1	1.12536e-08	4.91997e-05	Mannose-1-phosphate guanyltransferase alpha
6680	LOCUS_009857-RA	Mba05_g28950.1	73	162	235	74	163	0.453988	-1.13927	0.791111	2>1	0.015373	1	hypothetical protein
13765	LOCUS_002454-RA	Mba11_g00190.1	166	367	533	167	368	0.453804	-1.13986	0.995555	2>1	0.000215652	0.749485	hypothetical protein
1645	LOCUS_024722-RA	Mba02_g01580.1	161	356	517	162	357	0.453782	-1.13993	0.99435	2>1	0.000265245	0.821077	Cryptochrome-2
4862	LOCUS_012726-RA	Mba04_g27330.1	53	118	171	54	119	0.453782	-1.13993	0.628781	2>1	0.0379216	1	Transcription factor MYB73
12899	LOCUS_020576-RA	Mba10_g09740.1	53	118	171	54	119	0.453782	-1.13993	0.628781	2>1	0.0379585	1	hypothetical protein
2034	LOCUS_019466-RA	Mba02_g09950.1	48	107	155	49	108	0.453704	-1.14018	0.547762	2>1	0.0462693	1	Protein HOTHEAD
10083	LOCUS_002228-RA	Mba08_g08370.1	141	312	453	142	313	0.453674	-1.14027	0.989173	2>1	0.000637828	0.986971	Solute carrier family 35 member F1
12327	LOCUS_004851-RA	Mba09_g24070.1	111	246	357	112	247	0.453441	-1.14101	0.954715	2>1	0.00266541	1	Probably inactive leucine-rich repeat receptor-like protein kinase At5g06940
4159	LOCUS_020045-RA	Mba04_g10740.1	115	255	370	116	256	0.453125	-1.14202	0.962988	2>1	0.00216653	1	E3 ubiquitin-protein ligase MBR1
12451	LOCUS_024136-RA	Mba09_g27140.1	520	1149	1669	521	1150	0.453043	-1.14228	1	2>1	1.86609e-11	6.85976e-08	putative cinnamyl alcohol dehydrogenase 9
1857	LOCUS_008743-RA	Mba02_g06160.1	104	231	335	105	232	0.452586	-1.14374	0.940965	2>1	0.00346816	1	putative protein S-acyltransferase 15
11897	LOCUS_008648-RA	Mba09_g13860.1	545	1206	1751	546	1207	0.452361	-1.14445	1	2>1	8.45166e-12	3.04091e-08	Presequence protease 2, chloroplastic/mitochondrial
3189	LOCUS_012625-RA	Mba03_g11620.1	1494	3305	4799	1495	3306	0.452208	-1.14494	1	2>1	0	0	Histone H1
14068	LOCUS_006934-RA	Mba11_g06710.1	207	459	666	208	460	0.452174	-1.14505	0.999201	2>1	3.24733e-05	0.173881	WD repeat-containing protein DWA2
13288	LOCUS_022114-RA	Mba10_g17860.1	103	229	332	104	230	0.452174	-1.14505	0.940266	2>1	0.00349058	1	Proline-rich receptor-like protein kinase PERK9
6144	LOCUS_020673-RA	Mba05_g15960.1	112	249	361	113	250	0.452	-1.14561	0.960735	2>1	0.00236501	1	Monosaccharide-sensing protein 2
6045	LOCUS_002430-RA	Mba05_g13830.1	121	269	390	122	270	0.451852	-1.14608	0.9744	2>1	0.00137094	0.999943	putative protein S-acyltransferase 14
6028	LOCUS_000263-RA	Mba05_g13550.1	149	331	480	150	332	0.451807	-1.14622	0.992874	2>1	0.00034241	0.89465	Enhancer of mRNA-decapping protein 4
13000	LOCUS_025554-RA	Mba10_g11830.1	55	123	178	56	124	0.451613	-1.14684	0.679162	2>1	0.0255196	1	Nudix hydrolase 9
8661	LOCUS_016875-RA	Mba07_g04170.1	78	174	252	79	175	0.451429	-1.14743	0.845386	2>1	0.0104114	1	Elicitor-responsive protein 3
13536	LOCUS_015934-RA	Mba10_g22710.1	268	595	863	269	596	0.451342	-1.14771	0.999966	2>1	1.34316e-06	0.00692813	Coiled-coil domain-containing protein 130
12005	LOCUS_006160-RA	Mba09_g16140.1	73	163	236	74	164	0.45122	-1.1481	0.811106	2>1	0.0135104	1	SUN domain-containing protein 1
1083	LOCUS_019542-RA	Mba01_g21170.1	290	644	934	291	645	0.451163	-1.14828	0.999984	2>1	5.7647e-07	0.00288396	Plant UBX domain-containing protein 4
9044	LOCUS_003623-RA	Mba07_g12840.1	96	214	310	97	215	0.451163	-1.14828	0.932618	2>1	0.0039483	1	putative beta-1,3-galactosyltransferase 14
2324	LOCUS_001747-RA	Mba02_g16210.1	197	438	635	198	439	0.451025	-1.14872	0.99888	2>1	4.67256e-05	0.243558	SAP-like protein BP-73
3939	LOCUS_009061-RA	Mba04_g05530.1	708	1571	2279	709	1572	0.451018	-1.14874	1	2>1	1.09338e-15	3.21343e-12	Protein TPR3
2295	LOCUS_019126-RA	Mba02_g15660.1	77	172	249	78	173	0.450867	-1.14923	0.841493	2>1	0.0106106	1	hypothetical protein
7506	LOCUS_002058-RA	Mba06_g16280.1	313	696	1009	314	697	0.450502	-1.15039	0.999995	2>1	1.90662e-07	0.000917046	40S ribosomal protein S7
906	LOCUS_005092-RA	Mba01_g17400.1	149	332	481	150	333	0.45045	-1.15056	0.993681	2>1	0.000295933	0.854936	E3 ubiquitin-protein ligase RHF2A
7206	LOCUS_017632-RA	Mba06_g09950.1	256	570	826	257	571	0.450088	-1.15172	0.999955	2>1	1.77263e-06	0.00923689	Serine/threonine-protein kinase ATM
6314	LOCUS_018046-RA	Mba05_g20410.1	769	1710	2479	770	1711	0.450029	-1.15191	1	2>1	4.99523e-16	1.44063e-12	hypothetical protein
11262	LOCUS_016337-RA	Mba09_g00140.1	134	299	433	135	300	0.45	-1.152	0.989286	2>1	0.000625858	0.985791	Mitogen-activated protein kinase kinase 1
4108	LOCUS_011154-RA	Mba04_g09540.1	111	248	359	112	249	0.449799	-1.15265	0.964482	2>1	0.00205424	1	Nucleotide-sugar uncharacterized transporter 3
3399	LOCUS_011291-RA	Mba03_g16540.1	57	128	185	58	129	0.449612	-1.15325	0.721119	2>1	0.0213979	1	hypothetical protein
4934	LOCUS_010479-RA	Mba04_g29120.1	97	217	314	98	218	0.449541	-1.15347	0.93957	2>1	0.00356595	1	hypothetical protein
2427	LOCUS_003394-RA	Mba02_g18290.1	273	609	882	274	610	0.44918	-1.15463	0.99998	2>1	7.11868e-07	0.0035885	Calcium-dependent protein kinase 30
10855	LOCUS_020887-RA	Mba08_g25770.1	96	215	311	97	216	0.449074	-1.15497	0.939802	2>1	0.0035357	1	Ribose-phosphate pyrophosphokinase 4
11993	LOCUS_023517-RA	Mba09_g15740.1	56	126	182	57	127	0.448819	-1.15579	0.715311	2>1	0.021854	1	TVP38/TMEM64 family membrane protein slr0305
1892	LOCUS_002397-RA	Mba02_g07140.1	240	536	776	241	537	0.44879	-1.15589	0.999904	2>1	3.95095e-06	0.0211368	GDSL esterase/lipase At2g42990
4365	LOCUS_017255-RA	Mba04_g15880.1	186	416	602	187	417	0.448441	-1.15701	0.998899	2>1	4.54749e-05	0.237641	GPN-loop GTPase 3
10696	LOCUS_028124-RA	Mba08_g22170.1	164	367	531	165	368	0.44837	-1.15724	0.997199	2>1	0.000121959	0.533068	NEDD8-activating enzyme E1 catalytic subunit
6738	LOCUS_012788-RA	Mba05_g30390.1	370	827	1197	371	828	0.448068	-1.15821	1	2>1	9.20998e-09	3.99982e-05	Triosephosphate isomerase, cytosolic
6102	LOCUS_008262-RA	Mba05_g14960.1	564	1260	1824	565	1261	0.448057	-1.15825	1	2>1	1.3124e-12	4.51073e-09	Nucleobase-ascorbate transporter 11
6316	LOCUS_008506-RA	Mba05_g20470.1	68	153	221	69	154	0.448052	-1.15826	0.802365	2>1	0.0141171	1	Proteasome subunit beta type-1
13975	LOCUS_020245-RA	Mba11_g04770.1	111	249	360	112	250	0.448	-1.15843	0.968627	2>1	0.00177887	0.999998	hypothetical protein
12247	LOCUS_021364-RA	Mba09_g22090.1	55	124	179	56	125	0.448	-1.15843	0.708343	2>1	0.0229385	1	hypothetical protein
8161	LOCUS_000124-RA	Mba06_g31090.1	265	593	858	266	594	0.447811	-1.15904	0.999979	2>1	7.91167e-07	0.0040032	Serine/threonine-protein kinase STY8
2112	LOCUS_007166-RA	Mba02_g11740.1	89	200	289	90	201	0.447761	-1.1592	0.931544	2>1	0.00400754	1	E3 ubiquitin-protein ligase RFWD3
1535	LOCUS_016144-RA	Mba01_g31630.1	46	104	150	47	105	0.447619	-1.15966	0.570698	2>1	0.0438611	1	SWR1 complex subunit 6
10936	LOCUS_001860-RA	Mba08_g27450.1	426	953	1379	427	954	0.447589	-1.15975	1	2>1	6.27741e-10	2.52979e-06	Protein DEHYDRATION-INDUCED 19
3900	LOCUS_016812-RA	Mba04_g04690.1	357	799	1156	358	800	0.4475	-1.16004	1	2>1	1.38919e-08	6.1164e-05	putative calcium-binding protein CML7
12659	LOCUS_026056-RA	Mba10_g05170.1	50	113	163	51	114	0.447368	-1.16046	0.630349	2>1	0.0378479	1	ABC transporter I family member 1
14050	LOCUS_012691-RA	Mba11_g06330.1	241	540	781	242	541	0.44732	-1.16062	0.99993	2>1	2.66361e-06	0.0140734	60S ribosomal protein L23
3474	LOCUS_027201-RA	Mba03_g18290.1	126	283	409	127	284	0.447183	-1.16106	0.986848	2>1	0.000726095	0.993137	hypothetical protein
11018	LOCUS_021361-RA	Mba08_g29230.1	109	245	354	110	246	0.447154	-1.16115	0.967177	2>1	0.00187598	0.999999	hypothetical protein
14149	LOCUS_010174-RA	Mba11_g08340.1	37	84	121	38	85	0.447059	-1.16146	0.541483	2>1	0.0471081	1	Translation initiation factor eIF-2B subunit alpha
2647	LOCUS_014507-RA	Mba02_g23530.1	218	489	707	219	490	0.446939	-1.16185	0.999753	2>1	9.78969e-06	0.0534334	Protein MIZU-KUSSEI 1
1803	LOCUS_006970-RA	Mba02_g04950.1	104	234	338	105	235	0.446809	-1.16227	0.958716	2>1	0.00247305	1	CASP-like protein 2D1
5318	LOCUS_028355-RA	Mba04_g37860.1	104	234	338	105	235	0.446809	-1.16227	0.958716	2>1	0.00247834	1	Abscisic acid receptor PYL3
1970	LOCUS_008560-RA	Mba02_g08700.1	66	149	215	67	150	0.446667	-1.16273	0.800733	2>1	0.0142729	1	putative U6 snRNA-associated Sm-like protein LSm4
11355	LOCUS_000946-RA	Mba09_g02290.1	45	102	147	46	103	0.446602	-1.16294	0.568877	2>1	0.0439873	1	hypothetical protein
12954	LOCUS_014351-RA	Mba10_g10740.1	536	1202	1738	537	1203	0.446384	-1.16364	1	2>1	1.58465e-12	5.47178e-09	Protein MEI2-like 4
243	LOCUS_010026-RA	Mba01_g04010.1	53	120	173	54	121	0.446281	-1.16398	0.691502	2>1	0.0245177	1	hypothetical protein
10686	LOCUS_009114-RA	Mba08_g21920.1	730	1638	2368	731	1639	0.446004	-1.16487	1	2>1	1.39521e-16	3.90799e-13	NADH--cytochrome b5 reductase 1
2420	LOCUS_003401-RA	Mba02_g18180.1	155	349	504	156	350	0.445714	-1.16581	0.996698	2>1	0.00014289	0.59295	Protein RTE1-HOMOLOG
12391	LOCUS_018729-RA	Mba09_g25660.1	52	118	170	53	119	0.445378	-1.1669	0.682093	2>1	0.0253504	1	hypothetical protein
10694	LOCUS_026541-RA	Mba08_g22140.1	353	794	1147	354	795	0.445283	-1.16721	1	2>1	1.06624e-08	4.65296e-05	BI1-like protein
271	LOCUS_017872-RA	Mba01_g04760.1	129	291	420	130	292	0.445205	-1.16746	0.990723	2>1	0.000463845	0.954857	hypothetical protein
13746	LOCUS_006821-RA	Mba10_g27270.1	104	235	339	105	236	0.444915	-1.1684	0.963522	2>1	0.00213802	1	GPI ethanolamine phosphate transferase 1
12377	LOCUS_002241-RA	Mba09_g25350.1	128	289	417	129	290	0.444828	-1.16868	0.990476	2>1	0.000474596	0.958152	Chaperone protein DnaJ
789	LOCUS_005776-RA	Mba01_g15180.1	385	867	1252	386	868	0.4447	-1.16909	1	2>1	2.24059e-09	9.32083e-06	Serine/threonine-protein phosphatase PP2A-1 catalytic subunit
12396	LOCUS_015067-RA	Mba09_g25720.1	150	339	489	151	340	0.444118	-1.17099	0.996597	2>1	0.000147485	0.605083	Transcription factor 25
14065	LOCUS_006931-RA	Mba11_g06670.1	126	285	411	127	286	0.444056	-1.17119	0.989927	2>1	0.000491353	0.962819	Enoyl-CoA hydratase 2, peroxisomal
10990	LOCUS_019987-RA	Mba08_g28700.1	102	231	333	103	232	0.443966	-1.17148	0.962567	2>1	0.00217138	1	Chloroplast sensor kinase, chloroplastic
2721	LOCUS_003321-RA	Mba03_g01490.1	664	1497	2161	665	1498	0.443925	-1.17161	1	2>1	1.58451e-15	4.69491e-12	40S ribosomal protein S6
1147	LOCUS_006884-RA	Mba01_g22610.1	264	596	860	265	597	0.443886	-1.17174	0.999989	2>1	3.93748e-07	0.00194284	Vacuolar protein sorting-associated protein 8
9965	LOCUS_008736-RA	Mba08_g05400.1	74	168	242	75	169	0.443787	-1.17206	0.865597	2>1	0.00875931	1	hypothetical protein
2151	LOCUS_005882-RA	Mba02_g12590.1	262	592	854	263	593	0.443508	-1.17297	0.999988	2>1	4.16232e-07	0.00205782	Protein ETHYLENE INSENSITIVE 3
11327	LOCUS_012292-RA	Mba09_g01700.1	46	105	151	47	106	0.443396	-1.17333	0.602923	2>1	0.0402472	1	Probably inactive leucine-rich repeat receptor-like protein kinase At3g28040
5091	LOCUS_027650-RA	Mba04_g32880.1	265	599	864	266	600	0.443333	-1.17354	0.99999	2>1	3.33162e-07	0.00163449	26S proteasome non-ATPase regulatory subunit 4
4352	LOCUS_001839-RA	Mba04_g15390.1	42	96	138	43	97	0.443299	-1.17365	0.575031	2>1	0.0434431	1	TPR repeat-containing thioredoxin TTL1
9230	LOCUS_008278-RA	Mba07_g17030.1	198	448	646	199	449	0.443207	-1.17395	0.999602	2>1	1.41971e-05	0.0776379	Increased DNA methylation 1
5728	LOCUS_013382-RA	Mba05_g07150.1	38	87	125	39	88	0.443182	-1.17403	0.567826	2>1	0.0441138	1	Serine racemase
6021	LOCUS_012379-RA	Mba05_g13440.1	651	1471	2122	652	1472	0.442935	-1.17483	1	2>1	2.20959e-15	6.59561e-12	Nuclear pore complex protein NUP96
4594	LOCUS_018972-RA	Mba04_g21730.1	96	218	314	97	219	0.442922	-1.17487	0.957601	2>1	0.00252644	1	Tobamovirus multiplication protein 2A
11299	LOCUS_013894-RA	Mba09_g01040.1	246	557	803	247	558	0.442652	-1.17575	0.999977	2>1	8.57232e-07	0.00435042	Transport inhibitor response 1-like protein Os04g0395600
10616	LOCUS_021637-RA	Mba08_g20570.1	298	675	973	299	676	0.442308	-1.17688	0.999998	2>1	6.77409e-08	0.000313998	SCAR-like protein 2
6328	LOCUS_000201-RA	Mba05_g20740.1	68	155	223	69	156	0.442308	-1.17688	0.840313	2>1	0.0110495	1	putative L-ascorbate peroxidase 4, peroxisomal
2859	LOCUS_011452-RA	Mba03_g04750.1	129	293	422	130	294	0.442177	-1.1773	0.992893	2>1	0.000341376	0.893894	Protein SUPPRESSOR OF MAX2 1
13738	LOCUS_007047-RA	Mba10_g27140.1	182	413	595	183	414	0.442029	-1.17779	0.999417	2>1	2.31364e-05	0.125555	putative histone acetyltransferase HAC-like 1
7090	LOCUS_024360-RA	Mba06_g07250.1	151	343	494	152	344	0.44186	-1.17834	0.997368	2>1	0.000116117	0.514918	putative 3-beta-hydroxysteroid-Delta(8),Delta(7)-isomerase
10175	LOCUS_005739-RA	Mba08_g10300.1	132	300	432	133	301	0.44186	-1.17834	0.994169	2>1	0.000273684	0.831086	Ubiquinol-cytochrome-c reductase complex assembly factor 1
6054	LOCUS_008079-RA	Mba05_g13940.1	90	205	295	91	206	0.441748	-1.17871	0.952947	2>1	0.00277124	1	Phenylalanine ammonia-lyase
1066	LOCUS_006275-RA	Mba01_g20710.1	196	445	641	197	446	0.441704	-1.17885	0.999638	2>1	1.32877e-05	0.0726777	Peroxisome biogenesis protein 22
8611	LOCUS_006828-RA	Mba07_g03080.1	146	332	478	147	333	0.441441	-1.17971	0.996972	2>1	0.00013174	0.562025	Ras-related protein RABC1
235	LOCUS_016958-RA	Mba01_g03820.1	48	110	158	49	111	0.441441	-1.17971	0.646235	2>1	0.0360908	1	hypothetical protein
11700	LOCUS_002521-RA	Mba09_g09590.1	164	373	537	165	374	0.441176	-1.18057	0.998739	2>1	5.16716e-05	0.266574	Indole-3-acetaldehyde oxidase
8488	LOCUS_011379-RA	Mba07_g00180.1	126	287	413	127	288	0.440972	-1.18124	0.992317	2>1	0.000363836	0.909177	hypothetical protein
3111	LOCUS_007901-RA	Mba03_g09810.1	96	219	315	97	220	0.440909	-1.18145	0.962425	2>1	0.00219081	1	Subtilisin-like protease SBT1.8
11424	LOCUS_016560-RA	Mba09_g03450.1	259	589	848	260	590	0.440678	-1.1822	0.999992	2>1	2.78789e-07	0.00135929	Coronatine-insensitive 1b
14307	LOCUS_012480-RA	Mba11_g11900.1	181	412	593	182	413	0.440678	-1.1822	0.999489	2>1	1.81798e-05	0.0991691	DnaJ protein ERDJ3B
10579	LOCUS_021600-RA	Mba08_g19730.1	155	353	508	156	354	0.440678	-1.1822	0.998027	2>1	8.86886e-05	0.420476	Hydroxyproline O-galactosyltransferase GALT6
4030	LOCUS_016522-RA	Mba04_g07700.1	62	142	204	63	143	0.440559	-1.18259	0.820368	2>1	0.0128228	1	hypothetical protein
6127	LOCUS_015937-RA	Mba05_g15530.1	488	1109	1597	489	1110	0.440541	-1.18265	1	2>1	1.67748e-12	5.80072e-09	ELMO domain-containing protein A
4534	LOCUS_008641-RA	Mba04_g20420.1	47	108	155	48	109	0.440367	-1.18322	0.639835	2>1	0.0371231	1	Plant intracellular Ras-group-related LRR protein 5
10729	LOCUS_006523-RA	Mba08_g23030.1	47	108	155	48	109	0.440367	-1.18322	0.639835	2>1	0.0371589	1	Protein Brevis radix-like 1
3860	LOCUS_028117-RA	Mba04_g03820.1	161	367	528	162	368	0.440217	-1.18371	0.998643	2>1	5.46013e-05	0.279909	hypothetical protein
6106	LOCUS_021459-RA	Mba05_g14970.1	1316	2993	4309	1317	2994	0.43988	-1.18482	1	2>1	0	0	Cell division cycle protein 48
13573	LOCUS_000959-RA	Mba10_g23480.1	134	306	440	135	307	0.439739	-1.18528	0.995678	2>1	0.000211079	0.741634	Ethylene-responsive transcription factor WIN1
11252	LOCUS_014317-RA	Mba08_g33990.1	61	140	201	62	141	0.439716	-1.18536	0.820504	2>1	0.0127618	1	putative tRNA/rRNA methyltransferase YsgA
12725	LOCUS_016458-RA	Mba10_g06480.1	61	140	201	62	141	0.439716	-1.18536	0.820504	2>1	0.0127822	1	Transcription factor IBH1-like 1
10713	LOCUS_027613-RA	Mba08_g22590.1	50	115	165	51	116	0.439655	-1.18556	0.69474	2>1	0.0240269	1	bZIP transcription factor 53
7006	LOCUS_012784-RA	Mba06_g05500.1	443	1009	1452	444	1010	0.439604	-1.18572	1	2>1	3.23167e-11	1.20476e-07	DUF724 domain-containing protein 3
11179	LOCUS_011388-RA	Mba08_g32230.1	57	131	188	58	132	0.439394	-1.18641	0.795265	2>1	0.014726	1	ABC transporter G family member 5
4519	LOCUS_018643-RA	Mba04_g19990.1	198	452	650	199	453	0.439294	-1.18674	0.999767	2>1	9.46137e-06	0.0516166	Cinnamoyl-CoA reductase 1
11026	LOCUS_018818-RA	Mba08_g29410.1	82	188	270	83	189	0.439153	-1.1872	0.935717	2>1	0.00377611	1	Uncharacterized protein At4g06598
10582	LOCUS_017628-RA	Mba08_g19790.1	96	220	316	97	221	0.438914	-1.18799	0.966765	2>1	0.0019062	0.999999	Protein FLOURY ENDOSPERM 6, chloroplastic
985	LOCUS_011004-RA	Mba01_g19030.1	42	97	139	43	98	0.438776	-1.18845	0.605731	2>1	0.0400128	1	Transcription initiation factor IIA subunit 2
3103	LOCUS_006458-RA	Mba03_g09640.1	142	325	467	143	326	0.43865	-1.18886	0.997303	2>1	0.000118577	0.522641	Rab3 GTPase-activating protein catalytic subunit
14170	LOCUS_003572-RA	Mba11_g09020.1	74	170	244	75	171	0.438596	-1.18903	0.893938	2>1	0.00694109	1	Surfeit locus protein 2
13331	LOCUS_007971-RA	Mba10_g18620.1	131	300	431	132	301	0.438538	-1.18923	0.995453	2>1	0.000219	0.755086	putative phospholipid-transporting ATPase 4
9602	LOCUS_018614-RA	Mba07_g24430.1	2457	5605	8062	2458	5606	0.438459	-1.18949	1	2>1	0	0	Plastidial pyruvate kinase 2
9958	LOCUS_016358-RA	Mba08_g05320.1	31	72	103	32	73	0.438356	-1.18982	0.553187	2>1	0.0455272	1	hypothetical protein
1169	LOCUS_005413-RA	Mba01_g23220.1	134	307	441	135	308	0.438312	-1.18997	0.996218	2>1	0.000173811	0.66827	Histone-lysine N-methyltransferase SUVR4
2182	LOCUS_014782-RA	Mba02_g13390.1	91	209	300	92	210	0.438095	-1.19068	0.963385	2>1	0.00214748	1	Protein TIME FOR COFFEE
10985	LOCUS_010797-RA	Mba08_g28600.1	52	120	172	53	121	0.438017	-1.19094	0.741803	2>1	0.01951	1	hypothetical protein
5404	LOCUS_018263-RA	Mba04_g40070.1	48	111	159	49	112	0.4375	-1.19265	0.678489	2>1	0.0257236	1	hypothetical protein
8090	LOCUS_012425-RA	Mba06_g29710.1	34	79	113	35	80	0.4375	-1.19265	0.582064	2>1	0.042698	1	hypothetical protein
3340	LOCUS_015430-RA	Mba03_g15010.1	219	502	721	220	503	0.437376	-1.19305	0.999941	2>1	2.26051e-06	0.0118781	Alpha-L-fucosidase 1
8265	LOCUS_026493-RA	Mba06_g33210.1	176	404	580	177	405	0.437037	-1.19417	0.999607	2>1	1.39287e-05	0.076176	Protein ESKIMO 1
11561	LOCUS_010275-RA	Mba09_g06510.1	58	134	192	59	135	0.437037	-1.19417	0.8188	2>1	0.0129249	1	Receptor-like kinase TMK4
14657	LOCUS_015044-RA	Mba11_g19770.1	155	356	511	156	357	0.436975	-1.19438	0.998675	2>1	5.35232e-05	0.275029	hypothetical protein
1520	LOCUS_026717-RA	Mba01_g31140.1	51	118	169	52	119	0.436975	-1.19438	0.733639	2>1	0.0204801	1	Asparagine--tRNA ligase, cytoplasmic 2
12150	LOCUS_015066-RA	Mba09_g19410.1	345	791	1136	346	792	0.436869	-1.19473	1	2>1	1.69311e-09	6.99423e-06	Palmitoyl-protein thioesterase 3
8938	LOCUS_020762-RA	Mba07_g10650.1	123	283	406	124	284	0.43662	-1.19555	0.99366	2>1	0.000297786	0.856767	Transcription initiation factor IIB
5517	LOCUS_024416-RA	Mba05_g02370.1	54	125	179	55	126	0.436508	-1.19592	0.782298	2>1	0.0163454	1	Pentatricopeptide repeat-containing protein At5g39710
9554	LOCUS_004527-RA	Mba07_g23500.1	78	180	258	79	181	0.436464	-1.19607	0.925513	2>1	0.00504022	1	Formin-like protein 1
2675	LOCUS_004346-RA	Mba03_g00550.1	126	290	416	127	291	0.436426	-1.19619	0.99492	2>1	0.000246897	0.797278	Pre-mRNA-processing factor 17
2184	LOCUS_012039-RA	Mba02_g13450.1	136	313	449	137	314	0.436306	-1.19659	0.997179	2>1	0.000123686	0.538308	hypothetical protein
14847	LOCUS_009246-RA	Mba11_g23910.1	81	187	268	82	188	0.43617	-1.19704	0.941671	2>1	0.00343869	1	UPF0301 protein Cag_1601
7918	LOCUS_021462-RA	Mba06_g25520.1	135	311	446	136	312	0.435897	-1.19794	0.997147	2>1	0.000124559	0.540935	putative receptor-like serine/threonine-protein kinase At4g34500
5804	LOCUS_004256-RA	Mba05_g08660.1	53	123	176	54	124	0.435484	-1.19931	0.776181	2>1	0.016688	1	UDP-glucose 4-epimerase 1
3079	LOCUS_027414-RA	Mba03_g09200.1	100	231	331	101	232	0.435345	-1.19977	0.977157	2>1	0.00122556	0.99983	Ricin B-like lectin R40G3
1839	LOCUS_010589-RA	Mba02_g05780.1	140	323	463	141	324	0.435185	-1.2003	0.997909	2>1	9.46736e-05	0.442438	Pyruvate kinase, cytosolic isozyme
4125	LOCUS_010019-RA	Mba04_g09890.1	46	107	153	47	108	0.435185	-1.2003	0.667174	2>1	0.0263817	1	Laccase-12
9574	LOCUS_005618-RA	Mba07_g23810.1	113	261	374	114	262	0.435115	-1.20053	0.989383	2>1	0.000624368	0.985637	hypothetical protein
14096	LOCUS_006874-RA	Mba11_g07260.1	66	153	219	67	154	0.435065	-1.2007	0.872088	2>1	0.00831493	1	E3 ubiquitin-protein ligase SINAT2
11388	LOCUS_011142-RA	Mba09_g02910.1	143	330	473	144	331	0.435045	-1.20076	0.998189	2>1	8.24304e-05	0.396677	Glycine-rich protein A3
8980	LOCUS_013591-RA	Mba07_g11460.1	62	144	206	63	145	0.434483	-1.20263	0.856332	2>1	0.00953705	1	hypothetical protein
14304	LOCUS_027438-RA	Mba11_g11810.1	237	547	784	238	548	0.434307	-1.20321	0.99999	2>1	3.50912e-07	0.00172465	Auxilin-related protein 1
5520	LOCUS_024419-RA	Mba05_g02410.1	32	75	107	33	76	0.434211	-1.20353	0.585303	2>1	0.0420452	1	Transcription factor PCF6
1548	LOCUS_016291-RA	Mba01_g32010.1	626	1444	2070	627	1445	0.43391	-1.20453	1	2>1	1.46974e-16	4.12115e-13	DNA repair RAD52-like protein 2, chloroplastic
474	LOCUS_014964-RA	Mba01_g08240.1	281	649	930	282	650	0.433846	-1.20474	0.999999	2>1	2.81512e-08	0.000126785	Auxin response factor 6
840	LOCUS_016247-RA	Mba01_g16000.1	107	248	355	108	249	0.433735	-1.20511	0.986368	2>1	0.000753672	0.994388	putative membrane protein YuiD
7124	LOCUS_018503-RA	Mba06_g07890.1	35	82	117	36	83	0.433735	-1.20511	0.612568	2>1	0.0394317	1	putative membrane protein YuiD
12818	LOCUS_024327-RA	Mba10_g08180.1	51	119	170	52	120	0.433333	-1.20645	0.762032	2>1	0.0178052	1	Kinesin-like protein KIN-12F
6672	LOCUS_016816-RA	Mba05_g28800.1	4624	10678	15302	4625	10679	0.433093	-1.20725	1	2>1	0	0	Calreticulin
9735	LOCUS_004169-RA	Mba07_g27130.1	89	207	296	90	208	0.432692	-1.20859	0.971729	2>1	0.00161351	0.999991	F-box/kelch-repeat protein At1g55270
5850	LOCUS_004247-RA	Mba05_g09660.1	317	734	1051	318	735	0.432653	-1.20872	1	2>1	3.51773e-09	1.48201e-05	S-formylglutathione hydrolase
3378	LOCUS_001939-RA	Mba03_g16040.1	166	385	551	167	386	0.432642	-1.20875	0.999605	2>1	1.40623e-05	0.0769038	Glycosyltransferase family protein 64 protein C5
2172	LOCUS_008076-RA	Mba02_g13130.1	76	177	253	77	178	0.432584	-1.20895	0.9308	2>1	0.00408435	1	Inositol-tetrakisphosphate 1-kinase 1
11758	LOCUS_009193-RA	Mba09_g10680.1	66	154	220	67	155	0.432258	-1.21004	0.886663	2>1	0.00738602	1	putative nucleoredoxin 2
12105	LOCUS_018184-RA	Mba09_g18070.1	50	117	167	51	118	0.432203	-1.21022	0.754466	2>1	0.0184948	1	putative PKHD-type hydroxylase At1g22950
12996	LOCUS_018966-RA	Mba10_g11760.1	69	161	230	70	162	0.432099	-1.21057	0.901073	2>1	0.00652173	1	Serine/threonine-protein kinase PBL27
13664	LOCUS_003044-RA	Mba10_g25290.1	313	726	1039	314	727	0.431912	-1.21119	1	2>1	3.62475e-09	1.52854e-05	Cytochrome P450 714C2
14000	LOCUS_018377-RA	Mba11_g05210.1	946	2192	3138	947	2193	0.431829	-1.21147	1	2>1	0	0	ATPase family AAA domain-containing protein 1
2269	LOCUS_010345-RA	Mba02_g15110.1	40	94	134	41	95	0.431579	-1.2123	0.647046	2>1	0.0360201	1	Phenylpropanoylacetyl-CoA synthase
12189	LOCUS_022404-RA	Mba09_g20570.1	84	196	280	85	197	0.431472	-1.21266	0.965348	2>1	0.00199054	1	Transcription factor SRM1
13046	LOCUS_017655-RA	Mba10_g12610.1	46	108	154	47	109	0.431193	-1.2136	0.698494	2>1	0.0236382	1	hypothetical protein
6875	LOCUS_009521-RA	Mba06_g02380.1	71	166	237	72	167	0.431138	-1.21378	0.91412	2>1	0.0056334	1	Protein ALP1-like
12487	LOCUS_006320-RA	Mba10_g00770.1	71	166	237	72	167	0.431138	-1.21378	0.91412	2>1	0.00564376	1	SUN domain-containing protein 1
12167	LOCUS_011485-RA	Mba09_g19700.1	77	180	257	78	181	0.430939	-1.21444	0.941318	2>1	0.00346075	1	Heptahelical transmembrane protein 1
8639	LOCUS_015781-RA	Mba07_g03750.1	130	303	433	131	304	0.430921	-1.2145	0.997676	2>1	0.000103493	0.473404	Protein DEHYDRATION-INDUCED 19 2
7906	LOCUS_022394-RA	Mba06_g25220.1	763	1773	2536	764	1774	0.430665	-1.21536	1	2>1	0	0	NADPH-dependent aldehyde reductase-like protein, chloroplastic
1121	LOCUS_006303-RA	Mba01_g21930.1	30	71	101	31	72	0.430556	-1.21573	0.58787	2>1	0.0417202	1	Transcription initiation factor IIA subunit 2
14734	LOCUS_003294-RA	Mba11_g21360.1	98	229	327	99	230	0.430435	-1.21613	0.982383	2>1	0.000894509	0.998	Pentatricopeptide repeat-containing protein At2g37320
3598	LOCUS_018595-RA	Mba03_g20920.1	141	329	470	142	330	0.430303	-1.21658	0.998786	2>1	5.00869e-05	0.259268	putative methyltransferase PMT2
2178	LOCUS_023503-RA	Mba02_g13310.1	107	250	357	108	251	0.430279	-1.21666	0.989681	2>1	0.000609755	0.984037	putative E3 ubiquitin-protein ligase LOG2
7444	LOCUS_030485-RA	Mba06_g14820.1	79	185	264	80	186	0.430108	-1.21723	0.952399	2>1	0.00280736	1	putative trehalose-phosphate phosphatase 6
10789	LOCUS_005418-RA	Mba08_g24310.1	79	185	264	80	186	0.430108	-1.21723	0.952399	2>1	0.00281341	1	Pathogenesis-related homeodomain protein
4423	LOCUS_023717-RA	Mba04_g17520.1	122	285	407	123	286	0.43007	-1.21736	0.996315	2>1	0.000160842	0.638438	(+)-neomenthol dehydrogenase
10846	LOCUS_020163-RA	Mba08_g25590.1	82	192	274	83	193	0.430052	-1.21742	0.963111	2>1	0.00216175	1	H/ACA ribonucleoprotein complex subunit 2-like protein
861	LOCUS_021142-RA	Mba01_g16570.1	85	199	284	86	200	0.43	-1.21759	0.970578	2>1	0.0016558	0.999994	hypothetical protein
9632	LOCUS_011938-RA	Mba07_g24920.1	180	420	600	181	421	0.429929	-1.21783	0.999859	2>1	5.55554e-06	0.0300029	Tubby-like F-box protein 9
8036	LOCUS_005059-RA	Mba06_g28250.1	45	106	151	46	107	0.429907	-1.21791	0.69523	2>1	0.0239618	1	hypothetical protein
6819	LOCUS_027462-RA	Mba06_g01050.1	57	134	191	58	135	0.42963	-1.21883	0.855536	2>1	0.00960399	1	Transcription initiation factor TFIID subunit 15b
5498	LOCUS_002349-RA	Mba05_g02100.1	69	162	231	70	163	0.429448	-1.21945	0.912871	2>1	0.00578965	1	BTB/POZ domain and ankyrin repeat-containing protein NPR2
752	LOCUS_003271-RA	Mba01_g14500.1	242	565	807	243	566	0.429329	-1.21985	0.999997	2>1	9.59596e-08	0.000450333	Heterogeneous nuclear ribonucleoprotein 1
6871	LOCUS_019330-RA	Mba06_g02290.1	87	204	291	88	205	0.429268	-1.22005	0.975072	2>1	0.00134044	0.999929	Hypoxanthine-guanine phosphoribosyltransferase
8602	LOCUS_025679-RA	Mba07_g02930.1	93	218	311	94	219	0.429224	-1.2202	0.980529	2>1	0.00107545	0.999477	PHD finger protein ALFIN-LIKE 8
9046	LOCUS_003620-RA	Mba07_g12870.1	268	626	894	269	627	0.429027	-1.22086	0.999999	2>1	1.86749e-08	8.30067e-05	hypothetical protein
13850	LOCUS_006605-RA	Mba11_g02020.1	1711	3991	5702	1712	3992	0.428858	-1.22143	1	2>1	0	0	putative aquaporin TIP1-1
12259	LOCUS_021670-RA	Mba09_g22440.1	335	783	1118	336	784	0.428571	-1.22239	1	2>1	3.66401e-10	1.45681e-06	BTB/POZ domain-containing protein At1g30440
13042	LOCUS_017285-RA	Mba10_g12540.1	131	307	438	132	308	0.428571	-1.22239	0.998272	2>1	7.91211e-05	0.383723	60S ribosomal protein L34
8695	LOCUS_000514-RA	Mba07_g04940.1	32	76	108	33	77	0.428571	-1.22239	0.618794	2>1	0.0387082	1	putative GDP-L-fucose synthase 1
13594	LOCUS_011009-RA	Mba10_g23810.1	32	76	108	33	77	0.428571	-1.22239	0.618794	2>1	0.038746	1	putative LRR receptor-like serine/threonine-protein kinase At1g14390
162	LOCUS_025890-RA	Mba01_g02280.1	26	62	88	27	63	0.428571	-1.22239	0.536889	2>1	0.0492901	1	Formin-like protein 8
8528	LOCUS_019832-RA	Mba07_g01500.1	283	662	945	284	663	0.428356	-1.22312	1	2>1	7.67864e-09	3.31558e-05	40S ribosomal protein S18
9923	LOCUS_013678-RA	Mba08_g04610.1	205	480	685	206	481	0.428274	-1.22339	0.999971	2>1	1.0685e-06	0.00546536	NHP2-like protein 1
3068	LOCUS_012757-RA	Mba03_g08960.1	352	824	1176	353	825	0.427879	-1.22473	1	2>1	1.05574e-10	4.06142e-07	NADH dehydrogenase [ubiquinone] 1 alpha subcomplex subunit 6
10100	LOCUS_024335-RA	Mba08_g08710.1	577	1350	1927	578	1351	0.427831	-1.22489	1	2>1	2.34424e-16	6.64357e-13	Ankyrin repeat domain-containing protein 2A
5696	LOCUS_001091-RA	Mba05_g06470.1	1189	2781	3970	1190	2782	0.42775	-1.22516	1	2>1	0	0	putative aquaporin PIP2-6
3747	LOCUS_015061-RA	Mba04_g01250.1	138	324	462	139	325	0.427692	-1.22535	0.998933	2>1	4.40748e-05	0.230972	hypothetical protein
5394	LOCUS_019052-RA	Mba04_g39870.1	46	109	155	47	110	0.427273	-1.22677	0.728817	2>1	0.0207428	1	Tyrosyl-DNA phosphodiesterase 2
10548	LOCUS_025316-RA	Mba08_g19140.1	46	109	155	47	110	0.427273	-1.22677	0.728817	2>1	0.0207722	1	putative tetraacyldisaccharide 4'-kinase, mitochondrial
7650	LOCUS_006645-RA	Mba06_g19370.1	637	1493	2130	638	1494	0.427041	-1.22755	1	2>1	0	0	Asparagine--tRNA ligase, cytoplasmic 3
2794	LOCUS_013601-RA	Mba03_g03240.1	256	601	857	257	602	0.42691	-1.228	0.999999	2>1	2.37121e-08	0.000106201	putative protein phosphatase 2C 76
12924	LOCUS_009841-RA	Mba10_g10180.1	371	871	1242	372	872	0.426606	-1.22903	1	2>1	3.51754e-11	1.31415e-07	40S ribosomal protein S29
5430	LOCUS_021312-RA	Mba05_g00600.1	60	142	202	61	143	0.426573	-1.22913	0.887756	2>1	0.0073058	1	putative beta-1,3-galactosyltransferase 2
7637	LOCUS_007211-RA	Mba06_g19090.1	173	407	580	174	408	0.426471	-1.22948	0.999883	2>1	4.62912e-06	0.0248823	hypothetical protein
10147	LOCUS_016641-RA	Mba08_g09640.1	54	128	182	55	129	0.426357	-1.22987	0.848811	2>1	0.0102354	1	Epoxide hydrolase A
1917	LOCUS_008447-RA	Mba02_g07590.1	132	311	443	133	312	0.426282	-1.23012	0.998714	2>1	5.26922e-05	0.271245	hypothetical protein
5830	LOCUS_020861-RA	Mba05_g09180.1	206	485	691	207	486	0.425926	-1.23133	0.999981	2>1	6.85685e-07	0.00345195	40S ribosomal protein S3a
6277	LOCUS_001531-RA	Mba05_g19780.1	180	424	604	181	425	0.425882	-1.23147	0.999917	2>1	3.33648e-06	0.0177545	Alpha,alpha-trehalose-phosphate synthase [UDP-forming] 5
7483	LOCUS_022001-RA	Mba06_g15670.1	111	262	373	112	263	0.425856	-1.23156	0.994555	2>1	0.000257881	0.811873	Beta-glucosidase BoGH3B
598	LOCUS_025821-RA	Mba01_g10760.1	88	208	296	89	209	0.425837	-1.23163	0.981129	2>1	0.000996752	0.99906	hypothetical protein
7878	LOCUS_013683-RA	Mba06_g24480.1	65	154	219	66	155	0.425806	-1.23173	0.91194	2>1	0.00584241	1	NAC domain-containing protein 83
14468	LOCUS_015050-RA	Mba11_g15900.1	73	173	246	74	174	0.425287	-1.23349	0.943783	2>1	0.00329425	1	Kinesin-like protein KIN-14P
11353	LOCUS_001581-RA	Mba09_g02230.1	50	119	169	51	120	0.425	-1.23447	0.807397	2>1	0.0138112	1	Endonuclease III 1, chloroplastic
9262	LOCUS_023390-RA	Mba07_g17570.1	33	79	112	34	80	0.425	-1.23447	0.650167	2>1	0.0353871	1	Phospholipase D delta
1574	LOCUS_004203-RA	Mba01_g32760.1	72	171	243	73	172	0.424419	-1.23644	0.942976	2>1	0.0033586	1	Protein ACTIVITY OF BC1 COMPLEX KINASE 8, chloroplastic
6551	LOCUS_006049-RA	Mba05_g25970.1	215	508	723	216	509	0.424361	-1.23663	0.999991	2>1	3.14646e-07	0.00154058	Protein EFR3 B
12494	LOCUS_005279-RA	Mba10_g01040.1	83	197	280	84	198	0.424242	-1.23704	0.976866	2>1	0.00124102	0.999849	putative protein phosphatase 2C 26
10411	LOCUS_019327-RA	Mba08_g16150.1	203	480	683	204	481	0.424116	-1.23747	0.999983	2>1	6.24554e-07	0.00313348	Alpha/beta hydrolase domain-containing protein 17B
2455	LOCUS_022461-RA	Mba02_g18850.1	80	190	270	81	191	0.424084	-1.23758	0.97041	2>1	0.00167524	0.999994	Two-component response regulator-like APRR2
10618	LOCUS_018856-RA	Mba08_g20580.1	38	91	129	39	92	0.423913	-1.23816	0.690249	2>1	0.0246164	1	hypothetical protein
3798	LOCUS_010598-RA	Mba04_g02370.1	63	150	213	64	151	0.423841	-1.2384	0.912197	2>1	0.00583182	1	Protein LURP-one-related 8
7169	LOCUS_001487-RA	Mba06_g09010.1	171	405	576	172	406	0.423645	-1.23907	0.999911	2>1	3.52053e-06	0.0187661	Transcription factor ICE1
2095	LOCUS_028088-RA	Mba02_g11420.1	54	129	183	55	130	0.423077	-1.24101	0.86731	2>1	0.00871232	1	Dehydrodolichyl diphosphate synthase 6
11573	LOCUS_023624-RA	Mba09_g06660.1	32	77	109	33	78	0.423077	-1.24101	0.652131	2>1	0.034407	1	F-box protein At1g70590
3937	LOCUS_004719-RA	Mba04_g05530.1	664	1571	2235	665	1572	0.423028	-1.24117	1	2>1	0	0	Protein TPR2
8087	LOCUS_017894-RA	Mba06_g29640.1	73	174	247	74	175	0.422857	-1.24176	0.951107	2>1	0.00285634	1	NADH dehydrogenase [ubiquinone] 1 beta subcomplex subunit 3-B
9293	LOCUS_028212-RA	Mba07_g18230.1	81	193	274	82	194	0.42268	-1.24236	0.975419	2>1	0.00133049	0.999923	Protein IQ-DOMAIN 1
1478	LOCUS_024182-RA	Mba01_g29930.1	70	167	237	71	168	0.422619	-1.24257	0.941903	2>1	0.0033948	1	Protein SUPPRESSOR OF GENE SILENCING 3
12148	LOCUS_015960-RA	Mba09_g19380.1	138	328	466	139	329	0.422492	-1.243	0.999393	2>1	2.41209e-05	0.130744	2-haloacrylate reductase
13237	LOCUS_014218-RA	Mba10_g16820.1	48	115	163	49	116	0.422414	-1.24327	0.79534	2>1	0.0146802	1	Putative pumilio 7, chloroplastic
14767	LOCUS_008496-RA	Mba11_g22250.1	48	115	163	49	116	0.422414	-1.24327	0.79534	2>1	0.0147031	1	Dehydration-responsive element-binding protein 2A
10511	LOCUS_026507-RA	Mba08_g18530.1	140	333	473	141	334	0.422156	-1.24415	0.999474	2>1	1.87033e-05	0.101975	Integrin-linked protein kinase 1
1983	LOCUS_009909-RA	Mba02_g08910.1	83	198	281	84	199	0.422111	-1.24431	0.980039	2>1	0.00111299	0.999605	Reticulon-like protein B9
6038	LOCUS_025866-RA	Mba05_g13720.1	156	371	527	157	372	0.422043	-1.24454	0.999793	2>1	7.6085e-06	0.0413574	COP9 signalosome complex subunit 6a
3086	LOCUS_007618-RA	Mba03_g09330.1	183	435	618	184	436	0.422018	-1.24462	0.999956	2>1	1.72364e-06	0.00897252	putative inactive receptor kinase At5g58300
13346	LOCUS_007895-RA	Mba10_g18850.1	26	63	89	27	64	0.421875	-1.24511	0.576458	2>1	0.0430692	1	Shaggy-related protein kinase eta
6993	LOCUS_000128-RA	Mba06_g05210.1	104	248	352	105	249	0.421687	-1.24576	0.993856	2>1	0.000287707	0.846528	putative steroid-binding protein 3
11258	LOCUS_024644-RA	Mba08_g34080.1	348	827	1175	349	828	0.421498	-1.2464	1	2>1	2.24184e-11	8.27912e-08	Ubiquitin carboxyl-terminal hydrolase 14
4744	LOCUS_000706-RA	Mba04_g24740.1	55	132	187	56	133	0.421053	-1.24793	0.885811	2>1	0.00746691	1	hypothetical protein
2694	LOCUS_013113-RA	Mba03_g00880.1	39	94	133	40	95	0.421053	-1.24793	0.712422	2>1	0.0221317	1	Upstream activation factor subunit UAF30
11893	LOCUS_027440-RA	Mba09_g13770.1	31	75	106	32	76	0.421053	-1.24793	0.654095	2>1	0.0341971	1	IMPACT family member in pol 5'region
5594	LOCUS_016993-RA	Mba05_g04110.1	129	308	437	130	309	0.420712	-1.2491	0.999137	2>1	3.4384e-05	0.183509	hypothetical protein
13320	LOCUS_020725-RA	Mba10_g18500.1	150	358	508	151	359	0.420613	-1.24944	0.99974	2>1	1.00519e-05	0.0548816	hypothetical protein
13754	LOCUS_017453-RA	Mba10_g27410.1	110	263	373	111	264	0.420455	-1.24998	0.996432	2>1	0.000156456	0.627792	putative WD repeat-containing protein C2A9.03
5156	LOCUS_022666-RA	Mba04_g34360.1	28	68	96	29	69	0.42029	-1.25054	0.62267	2>1	0.0382187	1	F-box protein PP2-A13
10911	LOCUS_015594-RA	Mba08_g27040.1	149	356	505	150	357	0.420168	-1.25096	0.999739	2>1	1.02304e-05	0.0558671	hypothetical protein
1221	LOCUS_016605-RA	Mba01_g24250.1	70	168	238	71	169	0.420118	-1.25113	0.949441	2>1	0.00295711	1	hypothetical protein
9674	LOCUS_018791-RA	Mba07_g25940.1	41	99	140	42	100	0.42	-1.25154	0.729394	2>1	0.0206549	1	Formin-like protein 8
2848	LOCUS_011254-RA	Mba03_g04410.1	33	80	113	34	81	0.419753	-1.25239	0.682733	2>1	0.0252494	1	Alpha/beta hydrolase domain-containing protein 17B
7755	LOCUS_002820-RA	Mba06_g21680.1	33	80	113	34	81	0.419753	-1.25239	0.682733	2>1	0.025283	1	hypothetical protein
9406	LOCUS_012215-RA	Mba07_g20760.1	59	142	201	60	143	0.41958	-1.25298	0.913726	2>1	0.00567489	1	Uncharacterized protein HI_0077
11697	LOCUS_005156-RA	Mba09_g09490.1	72	173	245	73	174	0.41954	-1.25312	0.956955	2>1	0.0025923	1	hypothetical protein
2140	LOCUS_007441-RA	Mba02_g12350.1	244	583	827	245	584	0.419521	-1.25319	1	2>1	1.16423e-08	5.09572e-05	26S proteasome non-ATPase regulatory subunit 4
997	LOCUS_018191-RA	Mba01_g19360.1	163	390	553	164	391	0.419437	-1.25347	0.999916	2>1	3.39631e-06	0.0180833	hypothetical protein
6566	LOCUS_002993-RA	Mba05_g26360.1	43	104	147	44	105	0.419048	-1.25481	0.75222	2>1	0.018684	1	ABSCISIC ACID-INSENSITIVE 5-like protein 5
6937	LOCUS_008637-RA	Mba06_g03780.1	30	73	103	31	74	0.418919	-1.25526	0.656047	2>1	0.0338488	1	Mitochondrial metalloendopeptidase OMA1
8362	LOCUS_006546-RA	Mba06_g35330.1	30	73	103	31	74	0.418919	-1.25526	0.656047	2>1	0.0338835	1	hypothetical protein
9524	LOCUS_008973-RA	Mba07_g22820.1	30	73	103	31	74	0.418919	-1.25526	0.656047	2>1	0.0339183	1	putative carboxylesterase 11
11703	LOCUS_002531-RA	Mba09_g09640.1	35	85	120	36	86	0.418605	-1.25634	0.707627	2>1	0.0230011	1	hypothetical protein
2754	LOCUS_003588-RA	Mba03_g02240.1	58	140	198	59	141	0.41844	-1.25691	0.914015	2>1	0.00566449	1	Putative G3BP-like protein
12693	LOCUS_012675-RA	Mba10_g05790.1	99	238	337	100	239	0.41841	-1.25701	0.993424	2>1	0.000306283	0.86488	ATPase family AAA domain-containing protein At1g05910
5557	LOCUS_024590-RA	Mba05_g03220.1	204	489	693	205	490	0.418367	-1.25716	0.999994	2>1	2.17891e-07	0.00105317	Tetratricopeptide repeat protein 38
3732	LOCUS_001811-RA	Mba04_g00910.1	145	348	493	146	349	0.418338	-1.25726	0.999739	2>1	1.01857e-05	0.0556204	Hydroxyproline O-galactosyltransferase HPGT1
10593	LOCUS_013346-RA	Mba08_g20060.1	109	262	371	110	263	0.418251	-1.25756	0.99688	2>1	0.000135508	0.572717	Tryptophan synthase alpha chain
4151	LOCUS_010607-RA	Mba04_g10550.1	88	212	300	89	213	0.41784	-1.25898	0.989236	2>1	0.000631826	0.986392	hypothetical protein
1852	LOCUS_004466-RA	Mba02_g06090.1	497	1191	1688	498	1192	0.417785	-1.25917	1	2>1	1.71702e-16	4.83169e-13	Bet1-like SNARE 1-1
442	LOCUS_024516-RA	Mba01_g07590.1	32	78	110	33	79	0.417722	-1.25939	0.684915	2>1	0.0249806	1	Auxilin-related protein 2
11462	LOCUS_001127-RA	Mba09_g04040.1	499	1196	1695	500	1197	0.417711	-1.25942	1	2>1	1.49455e-16	4.1922e-13	Nuclear receptor corepressor 1
290	LOCUS_009446-RA	Mba01_g05100.1	90	217	307	91	218	0.417431	-1.26039	0.990485	2>1	0.000473239	0.957749	putative protein phosphatase 2C 60
8799	LOCUS_001738-RA	Mba07_g07240.1	345	828	1173	346	829	0.41737	-1.2606	1	2>1	7.97343e-12	2.86485e-08	GTPase LSG1-2
9747	LOCUS_014737-RA	Mba08_g00280.1	67	162	229	68	163	0.417178	-1.26127	0.948978	2>1	0.00297644	1	Ethylene-responsive transcription factor-like protein At4g13040
12988	LOCUS_012138-RA	Mba10_g11550.1	360	865	1225	361	866	0.416859	-1.26237	1	2>1	3.24938e-12	1.14183e-08	40S ribosomal protein S7
3286	LOCUS_025061-RA	Mba03_g13810.1	64	155	219	65	156	0.416667	-1.26303	0.941473	2>1	0.00345338	1	Tricalbin-3
6602	LOCUS_025118-RA	Mba05_g27080.1	39	95	134	40	96	0.416667	-1.26303	0.740353	2>1	0.0196511	1	hypothetical protein
4480	LOCUS_015996-RA	Mba04_g19040.1	34	83	117	35	84	0.416667	-1.26303	0.711427	2>1	0.0225347	1	E3 ubiquitin protein ligase DRIP2
9028	LOCUS_001831-RA	Mba07_g12490.1	29	71	100	30	72	0.416667	-1.26303	0.657637	2>1	0.0337794	1	Auxin-responsive protein IAA18
10602	LOCUS_016317-RA	Mba08_g20230.1	29	71	100	30	72	0.416667	-1.26303	0.657637	2>1	0.033814	1	Proteasome subunit beta type-2-A
4035	LOCUS_011923-RA	Mba04_g07810.1	401	964	1365	402	965	0.41658	-1.26333	1	2>1	1.45822e-13	4.7538e-10	Aspartate aminotransferase, cytoplasmic
807	LOCUS_026530-RA	Mba01_g15460.1	832	1999	2831	833	2000	0.4165	-1.26361	1	2>1	0	0	Phosphatidylinositol/phosphatidylcholine transfer protein SFH8
9563	LOCUS_006416-RA	Mba07_g23660.1	380	914	1294	381	915	0.416393	-1.26398	1	2>1	7.49422e-13	2.54129e-09	Hypersensitive-induced response protein-like protein 1
6947	LOCUS_005474-RA	Mba06_g04000.1	116	280	396	117	281	0.41637	-1.26406	0.998498	2>1	6.89245e-05	0.342227	AP2-like ethylene-responsive transcription factor CRL5
6930	LOCUS_008596-RA	Mba06_g03570.1	96	232	328	97	233	0.416309	-1.26427	0.9934	2>1	0.000307247	0.865772	Universal stress protein A-like protein
6355	LOCUS_016348-RA	Mba05_g21440.1	81	196	277	82	197	0.416244	-1.2645	0.984452	2>1	0.000824054	0.996646	hypothetical protein
8317	LOCUS_013135-RA	Mba06_g34340.1	158	381	539	159	382	0.41623	-1.26455	0.99992	2>1	3.01897e-06	0.0160131	hypothetical protein
5014	LOCUS_018387-RA	Mba04_g31130.1	46	112	158	47	113	0.415929	-1.26559	0.810891	2>1	0.0135317	1	G-type lectin S-receptor-like serine/threonine-protein kinase At1g11330
5017	LOCUS_027860-RA	Mba04_g31260.1	46	112	158	47	113	0.415929	-1.26559	0.810891	2>1	0.013553	1	Septum-promoting GTP-binding protein 1
4057	LOCUS_026360-RA	Mba04_g08170.1	78	189	267	79	190	0.415789	-1.26607	0.979889	2>1	0.00112381	0.999636	putative protein phosphatase 2C 52
424	LOCUS_005094-RA	Mba01_g07290.1	53	129	182	54	130	0.415385	-1.26748	0.897203	2>1	0.00664253	1	putative pre-mRNA-splicing factor ATP-dependent RNA helicase DEAH2
3956	LOCUS_003017-RA	Mba04_g05800.1	53	129	182	54	130	0.415385	-1.26748	0.897203	2>1	0.0066548	1	hypothetical protein
12508	LOCUS_011491-RA	Mba10_g01340.1	53	129	182	54	130	0.415385	-1.26748	0.897203	2>1	0.00666706	1	Beta-glucuronosyltransferase GlcAT14B
1531	LOCUS_007455-RA	Mba01_g31550.1	26	64	90	27	65	0.415385	-1.26748	0.615825	2>1	0.0389358	1	EPIDERMAL PATTERNING FACTOR-like protein 6
3246	LOCUS_016008-RA	Mba03_g12960.1	26	64	90	27	65	0.415385	-1.26748	0.615825	2>1	0.0389739	1	Protein ECERIFERUM 3
5054	LOCUS_023331-RA	Mba04_g32000.1	48	117	165	49	118	0.415254	-1.26793	0.843004	2>1	0.0104833	1	putative methyltransferase PMT18
3175	LOCUS_005301-RA	Mba03_g11300.1	216	522	738	217	523	0.414914	-1.26912	0.999998	2>1	5.07917e-08	0.000233107	Protein PHR1-LIKE 2
14585	LOCUS_000736-RA	Mba11_g18240.1	111	269	380	112	270	0.414815	-1.26946	0.998076	2>1	8.5948e-05	0.410162	Protein DEHYDRATION-INDUCED 19 2
7633	LOCUS_007205-RA	Mba06_g19020.1	196	474	670	197	475	0.414737	-1.26973	0.999994	2>1	2.00434e-07	0.000965829	Zinc finger protein STOP1
11999	LOCUS_010569-RA	Mba09_g15870.1	191	462	653	192	463	0.414687	-1.26991	0.999992	2>1	2.77161e-07	0.00135108	hypothetical protein
14671	LOCUS_015032-RA	Mba11_g19950.1	62	151	213	63	152	0.414474	-1.27065	0.941972	2>1	0.00338749	1	putative E3 ubiquitin-protein ligase ATL44
111	LOCUS_016066-RA	Mba01_g01280.1	546	1320	1866	547	1321	0.41408	-1.27202	1	2>1	0	0	Aspartic proteinase oryzasin-1
7309	LOCUS_018203-RA	Mba06_g11990.1	100	243	343	101	244	0.413934	-1.27253	0.99584	2>1	0.00020094	0.723373	Protein OBERON 3
8440	LOCUS_017881-RA	Mba06_g36760.1	59	144	203	60	145	0.413793	-1.27302	0.934466	2>1	0.00387367	1	hypothetical protein
6436	LOCUS_001461-RA	Mba05_g23460.1	35	86	121	36	87	0.413793	-1.27302	0.737211	2>1	0.0199065	1	Inactive leucine-rich repeat receptor-like protein kinase CORYNE
9396	LOCUS_026867-RA	Mba07_g20440.1	35	86	121	36	87	0.413793	-1.27302	0.737211	2>1	0.019935	1	Vacuolar protein sorting-associated protein 27
12193	LOCUS_003403-RA	Mba09_g20800.1	169	410	579	170	411	0.413625	-1.2736	0.999976	2>1	8.9281e-07	0.00453768	Rac-like GTP-binding protein 7
3207	LOCUS_020112-RA	Mba03_g11980.1	3034	7337	10371	3035	7338	0.4136	-1.27369	1	2>1	0	0	Peptidyl-prolyl cis-trans isomerase
14296	LOCUS_004416-RA	Mba11_g11680.1	200	485	685	201	486	0.41358	-1.27376	0.999997	2>1	1.18134e-07	0.0005585	Sucrose-phosphatase 2
9947	LOCUS_001948-RA	Mba08_g05090.1	344	834	1178	345	835	0.413174	-1.27518	1	2>1	2.50674e-12	8.75603e-09	putative protein phosphatase 2C 6
12130	LOCUS_009871-RA	Mba09_g18780.1	206	500	706	207	501	0.413174	-1.27518	0.999998	2>1	7.54748e-08	0.000351198	Serine--tRNA ligase
6600	LOCUS_005567-RA	Mba05_g27040.1	87	212	299	88	213	0.413146	-1.27528	0.991997	2>1	0.000383097	0.92055	putative inactive UDP-arabinopyranose mutase 2
12687	LOCUS_025579-RA	Mba10_g05710.1	75	183	258	76	184	0.413043	-1.27563	0.9778	2>1	0.00119823	0.999791	putative thiol methyltransferase 2
3239	LOCUS_027355-RA	Mba03_g12790.1	56	137	193	57	138	0.413043	-1.27563	0.925218	2>1	0.00504929	1	Nuclear nucleic acid-binding protein C1D
10295	LOCUS_006092-RA	Mba08_g13380.1	628	1522	2150	629	1523	0.413001	-1.27578	1	2>1	0	0	Callose synthase 7
7974	LOCUS_014691-RA	Mba06_g26820.1	25	62	87	26	63	0.412698	-1.27684	0.60897	2>1	0.0396244	1	Pentatricopeptide repeat-containing protein At2g13600
7791	LOCUS_010251-RA	Mba06_g22510.1	162	394	556	163	395	0.412658	-1.27698	0.999966	2>1	1.34952e-06	0.0069622	Protein CONTINUOUS VASCULAR RING 1
7139	LOCUS_005859-RA	Mba06_g08370.1	358	869	1227	359	870	0.412644	-1.27703	1	2>1	9.99281e-13	3.41254e-09	hypothetical protein
8819	LOCUS_004377-RA	Mba07_g07520.1	647	1571	2218	648	1572	0.412214	-1.27854	1	2>1	0	0	BTB/POZ domain-containing protein At3g50780
14395	LOCUS_014665-RA	Mba11_g14310.1	1667	4046	5713	1668	4047	0.412157	-1.27873	1	2>1	0	0	60S ribosomal protein L14-2
14424	LOCUS_010565-RA	Mba11_g14990.1	69	169	238	70	170	0.411765	-1.28011	0.967073	2>1	0.00188028	0.999999	ATG8-interacting protein 1
12480	LOCUS_007804-RA	Mba10_g00510.1	48	118	166	49	119	0.411765	-1.28011	0.863708	2>1	0.00887041	1	Histone-lysine N-methyltransferase setd3
13866	LOCUS_013122-RA	Mba11_g02380.1	183	446	629	184	447	0.411633	-1.28057	0.999991	2>1	3.09331e-07	0.00151365	Pectinesterase inhibitor 9
1966	LOCUS_008555-RA	Mba02_g08650.1	85	208	293	86	209	0.411483	-1.28109	0.992053	2>1	0.000380792	0.919266	Annexin D3
5722	LOCUS_025443-RA	Mba05_g07020.1	140	342	482	141	343	0.411079	-1.28251	0.999859	2>1	5.60498e-06	0.0302766	hypothetical protein
11415	LOCUS_012167-RA	Mba09_g03310.1	140	342	482	141	343	0.411079	-1.28251	0.999859	2>1	5.62971e-06	0.0304137	26S proteasome non-ATPase regulatory subunit 14
893	LOCUS_021045-RA	Mba01_g17140.1	96	235	331	97	236	0.411017	-1.28273	0.995766	2>1	0.000204068	0.729135	Putative exosome complex component rrp40
8680	LOCUS_002330-RA	Mba07_g04670.1	239	583	822	240	584	0.410959	-1.28293	1	2>1	2.07728e-09	8.62485e-06	RNA polymerase sigma factor sigB
10843	LOCUS_002154-RA	Mba08_g25540.1	59	145	204	60	146	0.410959	-1.28293	0.94317	2>1	0.00332991	1	Zinc finger CCCH domain-containing protein ZFN-like
769	LOCUS_003808-RA	Mba01_g14800.1	91	223	314	92	224	0.410714	-1.28379	0.994583	2>1	0.000254681	0.807731	hypothetical protein
2672	LOCUS_004342-RA	Mba03_g00490.1	22	55	77	23	56	0.410714	-1.28379	0.535394	2>1	0.0493346	1	Serine/threonine protein phosphatase 2A regulatory subunit B' beta isoform
500	LOCUS_012364-RA	Mba01_g08810.1	70	172	242	71	173	0.410405	-1.28488	0.971784	2>1	0.00160605	0.999991	Polyadenylation and cleavage factor 4
9121	LOCUS_024648-RA	Mba07_g14420.1	335	818	1153	336	819	0.410256	-1.2854	1	2>1	2.08134e-12	7.23681e-09	Coatomer subunit beta-1
11250	LOCUS_014314-RA	Mba08_g33920.1	72	177	249	73	178	0.410112	-1.28591	0.976284	2>1	0.00127876	0.999886	UNC93-like protein 3
1384	LOCUS_023622-RA	Mba01_g27950.1	90	221	311	91	222	0.40991	-1.28662	0.994662	2>1	0.000251494	0.803519	Cellulose synthase-like protein D2
3296	LOCUS_004954-RA	Mba03_g14060.1	467	1141	1608	468	1142	0.409807	-1.28698	1	2>1	3.77256e-17	1.03029e-13	GMP synthase [glutamine-hydrolyzing]
13089	LOCUS_017849-RA	Mba10_g13390.1	158	387	545	159	388	0.409794	-1.28703	0.999969	2>1	1.27006e-06	0.00653718	ER membrane protein complex subunit 3
8318	LOCUS_015108-RA	Mba06_g34380.1	137	336	473	138	337	0.409496	-1.28808	0.999861	2>1	5.40811e-06	0.0291869	putative proline transporter 2
9981	LOCUS_019523-RA	Mba08_g06000.1	94	231	325	95	232	0.409483	-1.28813	0.995817	2>1	0.000201563	0.72453	Pentatricopeptide repeat-containing protein At3g06920
5742	LOCUS_000877-RA	Mba05_g07490.1	225	551	776	226	552	0.40942	-1.28835	1	2>1	6.82914e-09	2.93785e-05	Bifunctional dTDP-4-dehydrorhamnose 3,5-epimerase/dTDP-4-dehydrorhamnose reductase
14317	LOCUS_005257-RA	Mba11_g12240.1	204	500	704	205	501	0.409182	-1.28919	0.999999	2>1	3.66423e-08	0.000166379	Protein GFS12
13654	LOCUS_019417-RA	Mba10_g25070.1	174	427	601	175	428	0.408879	-1.29026	0.999991	2>1	3.20072e-07	0.00156809	Transcription factor bHLH62
10403	LOCUS_019850-RA	Mba08_g15920.1	499	1222	1721	500	1223	0.408831	-1.29042	1	2>1	0	0	Protein O-linked-mannose beta-1,4-N-acetylglucosaminyltransferase 2
6258	LOCUS_000503-RA	Mba05_g19300.1	140	344	484	141	345	0.408696	-1.2909	0.999895	2>1	4.21864e-06	0.0226145	Transcription factor TGA1
96	LOCUS_008139-RA	Mba01_g00930.1	37	92	129	38	93	0.408602	-1.29123	0.779768	2>1	0.0164183	1	Hydroxyphenylpyruvate reductase
5817	LOCUS_017942-RA	Mba05_g08910.1	142	349	491	143	350	0.408571	-1.29134	0.999909	2>1	3.66583e-06	0.0195654	BTB/POZ and MATH domain-containing protein 4
4114	LOCUS_018773-RA	Mba04_g09690.1	858	2102	2960	859	2103	0.408464	-1.29172	1	2>1	0	0	Cinnamoyl-CoA reductase 1
1902	LOCUS_002383-RA	Mba02_g07320.1	28	70	98	29	71	0.408451	-1.29177	0.692872	2>1	0.024288	1	Transcription factor BIM2
14015	LOCUS_009511-RA	Mba11_g05620.1	164	403	567	165	404	0.408416	-1.29189	0.999985	2>1	5.45526e-07	0.00272392	RRP12-like protein
1058	LOCUS_019245-RA	Mba01_g20620.1	77	190	267	78	191	0.408377	-1.29203	0.987112	2>1	0.000715221	0.992572	LysM and putative peptidoglycan-binding domain-containing protein 2
1665	LOCUS_019814-RA	Mba02_g02090.1	867	2127	2994	868	2128	0.407895	-1.29373	1	2>1	0	0	Ankyrin repeat domain-containing protein 2A
8932	LOCUS_005231-RA	Mba07_g10510.1	30	75	105	31	76	0.407895	-1.29373	0.721478	2>1	0.0213076	1	hypothetical protein
10337	LOCUS_021625-RA	Mba08_g14110.1	167	411	578	168	412	0.407767	-1.29418	0.999989	2>1	3.91525e-07	0.00193149	Peptidyl-prolyl cis-trans isomerase Pin1
7425	LOCUS_008591-RA	Mba06_g14390.1	142	350	492	143	351	0.407407	-1.29546	0.999922	2>1	2.91893e-06	0.0154665	ER membrane protein complex subunit 3
13549	LOCUS_005206-RA	Mba10_g22960.1	32	80	112	33	81	0.407407	-1.29546	0.747273	2>1	0.0191205	1	Sulfite exporter TauE/SafE family protein 3
11916	LOCUS_001219-RA	Mba09_g14340.1	45	112	157	46	113	0.40708	-1.29662	0.853273	2>1	0.00982401	1	Protein trichome birefringence
6617	LOCUS_009245-RA	Mba05_g27430.1	60	149	209	61	150	0.406667	-1.29808	0.957269	2>1	0.00253733	1	hypothetical protein
10968	LOCUS_026670-RA	Mba08_g28070.1	73	181	254	74	182	0.406593	-1.29834	0.982992	2>1	0.000875564	0.997702	Acyl-lipid (9-3)-desaturase
11721	LOCUS_000909-RA	Mba09_g10080.1	86	213	299	87	214	0.406542	-1.29852	0.994926	2>1	0.000246148	0.796243	1,4-dihydroxy-2-naphthoyl-CoA thioesterase 1
12090	LOCUS_008154-RA	Mba09_g17980.1	764	1881	2645	765	1882	0.406482	-1.29873	1	2>1	0	0	putative cellulose synthase A catalytic subunit 3 [UDP-forming]
2882	LOCUS_004317-RA	Mba03_g05360.1	64	159	223	65	160	0.40625	-1.29956	0.96742	2>1	0.00185031	0.999999	Glucan endo-1,3-beta-glucosidase 6
4452	LOCUS_000790-RA	Mba04_g18210.1	68	169	237	69	170	0.405882	-1.30087	0.975628	2>1	0.00131737	0.999915	Transcription factor MYC4
3353	LOCUS_015521-RA	Mba03_g15210.1	167	413	580	168	414	0.405797	-1.30117	0.999992	2>1	2.87008e-07	0.00140077	Ubiquitin-conjugating enzyme E2 variant 1C
6539	LOCUS_013950-RA	Mba05_g25690.1	83	206	289	84	207	0.405797	-1.30117	0.994122	2>1	0.000277131	0.835016	Plant intracellular Ras-group-related LRR protein 4
7215	LOCUS_012133-RA	Mba06_g10150.1	227	561	788	228	562	0.405694	-1.30154	1	2>1	1.86705e-09	7.73143e-06	Protein CROWDED NUCLEI 1
8671	LOCUS_014814-RA	Mba07_g04460.1	44	110	154	45	111	0.405405	-1.30256	0.85121	2>1	0.0101836	1	Uncharacterized protein C16G5.07c
8338	LOCUS_002652-RA	Mba06_g34810.1	380	939	1319	381	940	0.405319	-1.30287	1	2>1	1.17701e-14	3.6346e-11	putative mannose-1-phosphate guanylyltransferase 3
3650	LOCUS_011237-RA	Mba03_g21950.1	289	715	1004	290	716	0.405028	-1.30391	1	2>1	1.28169e-11	4.66405e-08	Transmembrane 9 superfamily member 8
1701	LOCUS_001984-RA	Mba02_g02760.1	658	1627	2285	659	1628	0.404791	-1.30475	1	2>1	0	0	Beta-glucosidase 4
7860	LOCUS_002859-RA	Mba06_g24050.1	137	340	477	138	341	0.404692	-1.3051	0.999925	2>1	2.84896e-06	0.0150846	hypothetical protein
12447	LOCUS_002865-RA	Mba09_g27090.1	315	780	1095	316	781	0.404609	-1.3054	1	2>1	1.98868e-12	6.90668e-09	UDP-N-acetylglucosamine diphosphorylase 1
2396	LOCUS_026096-RA	Mba02_g17570.1	245	607	852	246	608	0.404605	-1.30541	1	2>1	3.21327e-10	1.27342e-06	Palmitoyl-acyl carrier protein thioesterase, chloroplastic
3945	LOCUS_009777-RA	Mba04_g05570.1	35	88	123	36	89	0.404494	-1.30581	0.791585	2>1	0.0153266	1	hypothetical protein
6329	LOCUS_000197-RA	Mba05_g20830.1	787	1948	2735	788	1949	0.40431	-1.30647	1	2>1	0	0	Glycerate dehydrogenase
9807	LOCUS_005478-RA	Mba08_g01760.1	39	98	137	40	99	0.40404	-1.30743	0.815897	2>1	0.0130899	1	putative beta-1,4-xylosyltransferase IRX9
14485	LOCUS_021026-RA	Mba11_g16300.1	100	249	349	101	250	0.404	-1.30757	0.998375	2>1	7.2845e-05	0.358469	E3 ubiquitin-protein ligase MARCH6
6660	LOCUS_019516-RA	Mba05_g28530.1	81	202	283	82	203	0.403941	-1.30778	0.993996	2>1	0.000283249	0.841775	hypothetical protein
7966	LOCUS_000840-RA	Mba06_g26620.1	81	202	283	82	203	0.403941	-1.30778	0.993996	2>1	0.000284129	0.842725	Filament-like plant protein
12296	LOCUS_000799-RA	Mba09_g23450.1	85	212	297	86	213	0.403756	-1.30844	0.995682	2>1	0.000210437	0.740513	DUF724 domain-containing protein 3
446	LOCUS_009458-RA	Mba01_g07680.1	156	388	544	157	389	0.403599	-1.30901	0.999985	2>1	5.24974e-07	0.00261777	40S ribosomal protein S4
11676	LOCUS_011677-RA	Mba09_g08890.1	22	56	78	23	57	0.403509	-1.30933	0.580038	2>1	0.0428212	1	putative BOI-related E3 ubiquitin-protein ligase 3
12777	LOCUS_007083-RA	Mba10_g07350.1	603	1496	2099	604	1497	0.403474	-1.30945	1	2>1	0	0	HMG1/2-like protein
9139	LOCUS_010180-RA	Mba07_g14850.1	47	118	165	48	119	0.403361	-1.30986	0.896014	2>1	0.00671643	1	hypothetical protein
12243	LOCUS_005661-RA	Mba09_g21990.1	347	862	1209	348	863	0.403244	-1.31027	1	2>1	9.93754e-14	3.21181e-10	26S proteasome non-ATPase regulatory subunit 7 A
9596	LOCUS_007600-RA	Mba07_g24310.1	124	309	433	125	310	0.403226	-1.31034	0.999831	2>1	6.33434e-06	0.0343138	putative protein phosphatase 2C 52
14559	LOCUS_015303-RA	Mba11_g17960.1	24	61	85	25	62	0.403226	-1.31034	0.642198	2>1	0.0367296	1	Crossover junction endonuclease MUS81
10201	LOCUS_023873-RA	Mba08_g10990.1	242	602	844	243	603	0.402985	-1.3112	1	2>1	2.95629e-10	1.16892e-06	UPF0496 protein 4
5070	LOCUS_014888-RA	Mba04_g32320.1	26	66	92	27	67	0.402985	-1.3112	0.691695	2>1	0.0244848	1	Scarecrow-like protein 8
13016	LOCUS_028563-RA	Mba10_g12150.1	115	287	402	116	288	0.402778	-1.31194	0.999634	2>1	1.34117e-05	0.0733555	Glycerol-3-phosphate 2-O-acyltransferase 6
1554	LOCUS_013376-RA	Mba01_g32310.1	30	76	106	31	77	0.402597	-1.31259	0.752268	2>1	0.018657	1	hypothetical protein
10471	LOCUS_012110-RA	Mba08_g17660.1	160	399	559	161	400	0.4025	-1.31294	0.999991	2>1	2.93713e-07	0.00143464	hypothetical protein
13027	LOCUS_028925-RA	Mba10_g12350.1	32	81	113	33	82	0.402439	-1.31316	0.776156	2>1	0.0167127	1	hypothetical protein
7110	LOCUS_017582-RA	Mba06_g07620.1	38	96	134	39	97	0.402062	-1.31451	0.821333	2>1	0.0125995	1	U-box domain-containing protein 9
8202	LOCUS_001727-RA	Mba06_g32190.1	122	305	427	123	306	0.401961	-1.31487	0.999828	2>1	6.45346e-06	0.0349726	Protein PAT1 1
6026	LOCUS_027641-RA	Mba05_g13530.1	83	208	291	84	209	0.401914	-1.31504	0.995712	2>1	0.000209157	0.738262	Zinc finger protein CONSTANS-LIKE 9
11976	LOCUS_025951-RA	Mba09_g15420.1	132	330	462	133	331	0.401813	-1.3154	0.999926	2>1	2.75494e-06	0.0145714	hypothetical protein
11766	LOCUS_003278-RA	Mba09_g10770.1	44	111	155	45	112	0.401786	-1.3155	0.871174	2>1	0.00843566	1	Glutamate receptor 3.4
821	LOCUS_028281-RA	Mba01_g15710.1	46	116	162	47	117	0.401709	-1.31578	0.893289	2>1	0.00696642	1	hypothetical protein
14177	LOCUS_021762-RA	Mba11_g09150.1	46	116	162	47	117	0.401709	-1.31578	0.893289	2>1	0.0069791	1	Queuine tRNA-ribosyltransferase accessory subunit 2
4805	LOCUS_011249-RA	Mba04_g26260.1	352	878	1230	353	879	0.401593	-1.31619	1	2>1	4.11567e-14	1.30425e-10	Vesicle-associated protein 1-3
5181	LOCUS_009724-RA	Mba04_g34890.1	209	522	731	210	523	0.40153	-1.31642	1	2>1	5.83084e-09	2.49557e-05	ADP,ATP carrier protein 3, mitochondrial
7811	LOCUS_004601-RA	Mba06_g23000.1	211	527	738	212	528	0.401515	-1.31647	1	2>1	4.5898e-09	1.94973e-05	hypothetical protein
10184	LOCUS_005952-RA	Mba08_g10510.1	172	430	602	173	431	0.401392	-1.31692	0.999997	2>1	1.10706e-07	0.000522176	Autophagy-related protein 8g
13221	LOCUS_005233-RA	Mba10_g16370.1	139	348	487	140	349	0.401146	-1.3178	0.999959	2>1	1.62081e-06	0.00841858	Polypyrimidine tract-binding 1
4902	LOCUS_015534-RA	Mba04_g28340.1	82	206	288	83	207	0.400966	-1.31845	0.995699	2>1	0.000209796	0.739388	Hsp70-Hsp90 organizing protein 2
13085	LOCUS_002838-RA	Mba10_g13300.1	589	1471	2060	590	1472	0.400815	-1.31899	1	2>1	0	0	Protein TSS
9999	LOCUS_022217-RA	Mba08_g06300.1	152	381	533	153	382	0.400524	-1.32004	0.999987	2>1	4.77048e-07	0.00237051	Molybdenum cofactor sulfurase
3674	LOCUS_019344-RA	Mba03_g22420.1	154	386	540	155	387	0.400517	-1.32007	0.999989	2>1	3.67397e-07	0.00180853	Potassium transporter 8
3717	LOCUS_022567-RA	Mba04_g00550.1	593	1483	2076	594	1484	0.40027	-1.32096	1	2>1	0	0	Protein PIR
3294	LOCUS_018438-RA	Mba03_g13990.1	1293	3232	4525	1294	3233	0.400247	-1.32104	1	2>1	0	0	Catalase isozyme A
11641	LOCUS_025265-RA	Mba09_g08280.1	119	299	418	120	300	0.4	-1.32193	0.999822	2>1	6.66854e-06	0.0361619	Vesicle-associated membrane protein 713
14391	LOCUS_001104-RA	Mba11_g14200.1	109	274	383	110	275	0.4	-1.32193	0.999527	2>1	1.6604e-05	0.0906893	tRNA-dihydrouridine(20) synthase [NAD(P)+]-like
8915	LOCUS_000586-RA	Mba07_g10090.1	61	154	215	62	155	0.4	-1.32193	0.972753	2>1	0.001438	0.999966	Adagio-like protein 3
4776	LOCUS_021398-RA	Mba04_g25380.1	35	89	124	36	90	0.4	-1.32193	0.816028	2>1	0.0130691	1	50S ribosomal protein L33
965	LOCUS_004732-RA	Mba01_g18330.1	31	79	110	32	80	0.4	-1.32193	0.778733	2>1	0.0165159	1	SKP1-like protein 20
7536	LOCUS_011194-RA	Mba06_g16870.1	31	79	110	32	80	0.4	-1.32193	0.778733	2>1	0.0165403	1	N-alpha-acetyltransferase MAK3
753	LOCUS_003270-RA	Mba01_g14510.1	25	64	89	26	65	0.4	-1.32193	0.68826	2>1	0.0248145	1	Acid phosphatase 1
8604	LOCUS_006837-RA	Mba07_g02960.1	1200	3006	4206	1201	3007	0.399401	-1.32409	1	2>1	0	0	MADS-box transcription factor 33
12344	LOCUS_015530-RA	Mba09_g24570.1	114	287	401	115	288	0.399306	-1.32443	0.999732	2>1	1.04571e-05	0.0571186	hypothetical protein
13371	LOCUS_024941-RA	Mba10_g19260.1	211	530	741	212	531	0.399247	-1.32465	1	2>1	2.32789e-09	9.6933e-06	hypothetical protein
4697	LOCUS_021002-RA	Mba04_g23890.1	66	167	233	67	168	0.39881	-1.32623	0.982291	2>1	0.000904205	0.998138	General transcription factor IIH subunit 2
11719	LOCUS_000911-RA	Mba09_g10060.1	517	1298	1815	518	1299	0.398768	-1.32638	1	2>1	0	0	Eukaryotic translation initiation factor 3 subunit M
13242	LOCUS_026116-RA	Mba10_g16920.1	587	1474	2061	588	1475	0.398644	-1.32683	1	2>1	0	0	40S ribosomal protein S6
10159	LOCUS_002178-RA	Mba08_g09960.1	113	285	398	114	286	0.398601	-1.32698	0.999728	2>1	1.05959e-05	0.0578845	Ubiquitin-conjugating enzyme E2 32
13843	LOCUS_016661-RA	Mba11_g01850.1	50	127	177	51	128	0.398438	-1.32757	0.940581	2>1	0.00347561	1	Activating signal cointegrator 1
10447	LOCUS_002441-RA	Mba08_g17110.1	240	604	844	241	605	0.398347	-1.3279	1	2>1	1.06646e-10	4.10375e-07	Protein transport protein SEC23
10619	LOCUS_018857-RA	Mba08_g20590.1	191	481	672	192	482	0.39834	-1.32793	1	2>1	1.29653e-08	5.69552e-05	14-3-3-like protein B
2569	LOCUS_011497-RA	Mba02_g21750.1	83	210	293	84	211	0.398104	-1.32878	0.996883	2>1	0.000135032	0.57138	Transcription factor GTE8
8876	LOCUS_014500-RA	Mba07_g08920.1	163	411	574	164	412	0.398058	-1.32895	0.999997	2>1	1.1268e-07	0.000531823	E3 ubiquitin-protein ligase At4g11680
2930	LOCUS_008328-RA	Mba03_g06360.1	71	180	251	72	181	0.39779	-1.32992	0.989207	2>1	0.000633325	0.986538	Sugar transport protein MST1
10344	LOCUS_014915-RA	Mba08_g14240.1	104	263	367	105	264	0.397727	-1.33015	0.999417	2>1	2.3233e-05	0.126065	Heat shock protein 83
5627	LOCUS_013454-RA	Mba05_g04830.1	34	87	121	35	88	0.397727	-1.33015	0.820852	2>1	0.0126604	1	Ankyrin repeat domain-containing protein 13B
10759	LOCUS_024720-RA	Mba08_g23640.1	133	336	469	134	337	0.397626	-1.33052	0.999961	2>1	1.52454e-06	0.00790088	Remorin 4.1
5082	LOCUS_007180-RA	Mba04_g32770.1	63	160	223	64	161	0.397516	-1.33092	0.979743	2>1	0.00113198	0.999657	Phosphatidylinositol-glycan biosynthesis class F protein
5554	LOCUS_023983-RA	Mba05_g03160.1	218	550	768	219	551	0.397459	-1.33112	1	2>1	7.4747e-10	3.02576e-06	LRR receptor-like serine/threonine-protein kinase FEI 1
8483	LOCUS_022363-RA	Mba07_g00090.1	183	462	645	184	463	0.397408	-1.33131	0.999999	2>1	2.32415e-08	0.000104024	hypothetical protein
1924	LOCUS_023187-RA	Mba02_g07710.1	28	72	100	29	73	0.39726	-1.33184	0.757549	2>1	0.0181749	1	putative linoleate 9S-lipoxygenase 5
5803	LOCUS_019482-RA	Mba05_g08610.1	28	72	100	29	73	0.39726	-1.33184	0.757549	2>1	0.0182015	1	Transcription factor MYB36
8474	LOCUS_020144-RA	Mba06_g37410.1	171	432	603	172	433	0.397229	-1.33196	0.999998	2>1	5.52384e-08	0.00025423	Oxysterol-binding protein-related protein 2A
2341	LOCUS_009789-RA	Mba02_g16520.1	969	2441	3410	970	2442	0.397215	-1.33201	1	2>1	0	0	Coatomer subunit beta'-1
4903	LOCUS_015533-RA	Mba04_g28350.1	113	286	399	114	287	0.397213	-1.33202	0.999769	2>1	9.34192e-06	0.0509552	Multisubstrate pseudouridine synthase 7
14134	LOCUS_012677-RA	Mba11_g08030.1	252	636	888	253	637	0.397174	-1.33216	1	2>1	2.97058e-11	1.10506e-07	Tryptophan--tRNA ligase, cytoplasmic
4967	LOCUS_010614-RA	Mba04_g29880.1	1584	3990	5574	1585	3991	0.397144	-1.33227	1	2>1	0	0	5-methyltetrahydropteroyltriglutamate-- homocysteine methyltransferase 2
8734	LOCUS_001054-RA	Mba07_g05800.1	109	276	385	110	277	0.397112	-1.33238	0.99966	2>1	1.28715e-05	0.0703994	Phosphatidylinositol 4-kinase gamma 7
12424	LOCUS_026364-RA	Mba09_g26520.1	323	815	1138	324	816	0.397059	-1.33258	1	2>1	7.86886e-14	2.52905e-10	Kinesin-like protein KIN-14H
6245	LOCUS_009513-RA	Mba05_g18930.1	53	135	188	54	136	0.397059	-1.33258	0.958861	2>1	0.00246776	1	hypothetical protein
11837	LOCUS_001611-RA	Mba09_g12350.1	26	67	93	27	68	0.397059	-1.33258	0.727193	2>1	0.02089	1	Protein SMAX1-like
8745	LOCUS_005132-RA	Mba07_g06120.1	130	329	459	131	330	0.39697	-1.3329	0.999955	2>1	1.7643e-06	0.00919196	Polyadenylate-binding protein-interacting protein 11
8152	LOCUS_019810-RA	Mba06_g30980.1	149	377	526	150	378	0.396825	-1.33342	0.99999	2>1	3.35108e-07	0.00164436	Hydroxyproline O-arabinosyltransferase 1
13839	LOCUS_028144-RA	Mba11_g01790.1	114	289	403	115	290	0.396552	-1.33442	0.999808	2>1	7.08844e-06	0.0384834	WD repeat-containing protein 3
10458	LOCUS_020837-RA	Mba08_g17400.1	45	115	160	46	116	0.396552	-1.33442	0.906776	2>1	0.00603931	1	Zinc finger CCCH domain-containing protein 1
6824	LOCUS_004951-RA	Mba06_g01270.1	89	226	315	90	227	0.396476	-1.3347	0.998194	2>1	8.21482e-05	0.395582	Transmembrane protein 230
3659	LOCUS_018076-RA	Mba03_g22170.1	230	582	812	231	583	0.396226	-1.3356	1	2>1	1.63683e-10	6.36891e-07	ESCRT-related protein CHMP1A
13496	LOCUS_025714-RA	Mba10_g22050.1	83	211	294	84	212	0.396226	-1.3356	0.997346	2>1	0.000116524	0.516206	Signal recognition particle subunit SRP72
11835	LOCUS_001609-RA	Mba09_g12320.1	159	403	562	160	404	0.39604	-1.33628	0.999997	2>1	1.13342e-07	0.000535058	Protein transport protein Sec61 subunit gamma
12688	LOCUS_025638-RA	Mba10_g05720.1	39	100	139	40	101	0.39604	-1.33628	0.858083	2>1	0.00940405	1	hypothetical protein
5308	LOCUS_001759-RA	Mba04_g37710.1	197	499	696	198	500	0.396	-1.33643	1	2>1	4.44861e-09	1.88797e-05	40S ribosomal protein S24-2
10804	LOCUS_012385-RA	Mba08_g24580.1	157	398	555	158	399	0.39599	-1.33646	0.999996	2>1	1.33078e-07	0.00063179	NAC domain-containing protein 16
876	LOCUS_007781-RA	Mba01_g16780.1	174	441	615	175	442	0.395928	-1.33669	0.999999	2>1	3.36792e-08	0.000152522	putative hydrolase YugF
473	LOCUS_006270-RA	Mba01_g08240.1	256	649	905	257	650	0.395385	-1.33867	1	2>1	1.52663e-11	5.58135e-08	Auxin response factor 25
13335	LOCUS_022525-RA	Mba10_g18620.1	118	300	418	119	301	0.395349	-1.3388	0.99989	2>1	4.42803e-06	0.0237711	Putative phospholipid-transporting ATPase 9
13689	LOCUS_008916-RA	Mba10_g25800.1	65	166	231	66	167	0.39521	-1.33931	0.985032	2>1	0.000809352	0.996264	60S ribosomal protein L34
8091	LOCUS_012427-RA	Mba06_g29730.1	227	576	803	228	577	0.395147	-1.33954	1	2>1	1.76511e-10	6.88215e-07	Far upstream element-binding protein 3
3425	LOCUS_014958-RA	Mba03_g17060.1	242	614	856	243	615	0.395122	-1.33963	1	2>1	4.22177e-11	1.58485e-07	Auxin-responsive protein IAA26
7630	LOCUS_002123-RA	Mba06_g18990.1	189	480	669	190	481	0.39501	-1.34004	1	2>1	7.39937e-09	3.1913e-05	Patellin-3
128	LOCUS_021325-RA	Mba01_g01690.1	46	118	164	47	119	0.394958	-1.34023	0.922485	2>1	0.00515047	1	GTP-binding protein At2g22870
11408	LOCUS_025635-RA	Mba09_g03210.1	61	156	217	62	157	0.394904	-1.34042	0.980186	2>1	0.00109146	0.999536	Chaperone protein DnaJ
14306	LOCUS_012481-RA	Mba11_g11890.1	850	2154	3004	851	2155	0.394896	-1.34046	1	2>1	0	0	Protein disulfide isomerase-like 2-2
4052	LOCUS_024581-RA	Mba04_g08080.1	166	422	588	167	423	0.394799	-1.34081	0.999998	2>1	4.91817e-08	0.000225473	hypothetical protein
12406	LOCUS_006004-RA	Mba09_g25940.1	265	673	938	266	674	0.394659	-1.34132	1	2>1	5.40949e-12	1.92524e-08	Serine/threonine-protein kinase Nek5
5042	LOCUS_024033-RA	Mba04_g31810.1	102	260	362	103	261	0.394636	-1.34141	0.999498	2>1	1.80091e-05	0.0982526	hypothetical protein
2208	LOCUS_020688-RA	Mba02_g13860.1	246	625	871	247	626	0.394569	-1.34165	1	2>1	2.54115e-11	9.41497e-08	Serine/threonine-protein phosphatase BSL2
2646	LOCUS_014506-RA	Mba02_g23510.1	111	283	394	112	284	0.394366	-1.34239	0.9998	2>1	7.39466e-06	0.040176	Double-stranded RNA-binding protein 1
10869	LOCUS_001256-RA	Mba08_g26150.1	101	258	359	102	259	0.393822	-1.34438	0.999494	2>1	1.8094e-05	0.0987086	Nucleobase-ascorbate transporter 6
5574	LOCUS_005794-RA	Mba05_g03600.1	62	159	221	63	160	0.39375	-1.34465	0.982948	2>1	0.00088024	0.997779	Ubiquitin-like protein 5
11138	LOCUS_012949-RA	Mba08_g31380.1	86	220	306	87	221	0.393665	-1.34496	0.998293	2>1	7.8583e-05	0.381592	N-terminal acetyltransferase B complex catalytic subunit NAA20
9411	LOCUS_019320-RA	Mba07_g20850.1	421	1071	1492	422	1072	0.393657	-1.34499	1	2>1	0	0	COBW domain-containing protein 1
14830	LOCUS_010942-RA	Mba11_g23560.1	491	1249	1740	492	1250	0.3936	-1.3452	1	2>1	0	0	Splicing factor U2af small subunit A
13326	LOCUS_007969-RA	Mba10_g18600.1	60	154	214	61	155	0.393548	-1.34539	0.980437	2>1	0.00107809	0.999487	Heterogeneous nuclear ribonucleoprotein 1
3171	LOCUS_004494-RA	Mba03_g11210.1	289	736	1025	290	737	0.393487	-1.34561	1	2>1	4.44206e-13	1.48765e-09	Copper-transporting ATPase HMA4
7387	LOCUS_004791-RA	Mba06_g13660.1	23	60	83	24	61	0.393443	-1.34577	0.67601	2>1	0.025997	1	bZIP transcription factor 18
10818	LOCUS_023605-RA	Mba08_g25020.1	45	116	161	46	117	0.393162	-1.3468	0.920737	2>1	0.00524558	1	Cadmium/zinc-transporting ATPase HMA2
124	LOCUS_005829-RA	Mba01_g01600.1	133	340	473	134	341	0.392962	-1.34754	0.99998	2>1	7.31013e-07	0.00368847	Protein STRICTOSIDINE SYNTHASE-LIKE 3
3575	LOCUS_016467-RA	Mba03_g20490.1	52	134	186	53	135	0.392593	-1.3489	0.96488	2>1	0.00202215	1	Nuclear pore complex protein NUP54
6451	LOCUS_018097-RA	Mba05_g23710.1	658	1678	2336	659	1679	0.392496	-1.34925	1	2>1	0	0	Transcription-associated protein 1
5005	LOCUS_005073-RA	Mba04_g30870.1	30	78	108	31	79	0.392405	-1.34958	0.808502	2>1	0.01366	1	Receptor-like protein 4
2101	LOCUS_012592-RA	Mba02_g11560.1	70	180	250	71	181	0.392265	-1.3501	0.992202	2>1	0.00037281	0.914661	hypothetical protein
4837	LOCUS_013161-RA	Mba04_g26860.1	279	713	992	280	714	0.392157	-1.3505	1	2>1	5.80624e-13	1.9567e-09	Flap endonuclease GEN-like 1
9030	LOCUS_001829-RA	Mba07_g12510.1	370	946	1316	371	947	0.391763	-1.35195	1	2>1	1.61832e-16	4.54747e-13	Profilin-2
1608	LOCUS_011555-RA	Mba02_g00400.1	234	599	833	235	600	0.391667	-1.3523	1	2>1	3.40736e-11	1.27197e-07	Tetratricopeptide repeat protein 27
1182	LOCUS_015340-RA	Mba01_g23510.1	137	352	489	138	353	0.390935	-1.355	0.999989	2>1	3.76139e-07	0.00185303	Transmembrane protein 53
11029	LOCUS_018814-RA	Mba08_g29450.1	255	654	909	256	655	0.39084	-1.35535	1	2>1	4.66989e-12	1.65594e-08	Uncharacterized protein C57A10.07
14150	LOCUS_010170-RA	Mba11_g08370.1	217	557	774	218	558	0.390681	-1.35594	1	2>1	1.83114e-10	7.14694e-07	chaperonin
13489	LOCUS_027297-RA	Mba10_g21900.1	40	104	144	41	105	0.390476	-1.35669	0.890571	2>1	0.00709505	1	putative protein phosphatase 2C 12
3807	LOCUS_018308-RA	Mba04_g02500.1	86	222	308	87	223	0.390135	-1.35796	0.998763	2>1	5.10699e-05	0.263808	Putative RNA-binding protein YlmH
13999	LOCUS_004364-RA	Mba11_g05210.1	854	2192	3046	855	2193	0.389877	-1.35891	1	2>1	0	0	ATPase family AAA domain-containing protein 1
12758	LOCUS_008809-RA	Mba10_g07030.1	22	58	80	23	59	0.389831	-1.35908	0.668304	2>1	0.026206	1	E3 ubiquitin-protein ligase RMA1H1
11941	LOCUS_013462-RA	Mba09_g14730.1	488	1254	1742	489	1255	0.389641	-1.35978	1	2>1	0	0	Betaine aldehyde dehydrogenase 2
10137	LOCUS_004365-RA	Mba08_g09500.1	29	76	105	30	77	0.38961	-1.3599	0.811356	2>1	0.0134892	1	Thiamine pyrophosphokinase 1
14267	LOCUS_015441-RA	Mba11_g11130.1	71	184	255	72	185	0.389189	-1.36146	0.994544	2>1	0.000258685	0.812899	Transcription elongation factor SPT4 2
9135	LOCUS_016370-RA	Mba07_g14780.1	78	202	280	79	203	0.389163	-1.36156	0.997705	2>1	0.000102776	0.470951	Protein GrpE
9745	LOCUS_017928-RA	Mba08_g00240.1	55	143	198	56	144	0.388889	-1.36257	0.978493	2>1	0.0011628	0.999728	hypothetical protein
3741	LOCUS_007965-RA	Mba04_g01040.1	20	53	73	21	54	0.388889	-1.36257	0.608245	2>1	0.0396631	1	putative membrane protein YuiD
12608	LOCUS_003930-RA	Mba10_g03990.1	20	53	73	21	54	0.388889	-1.36257	0.608245	2>1	0.0397019	1	Elicitor-responsive protein 1
8355	LOCUS_020603-RA	Mba06_g35170.1	198	511	709	199	512	0.388672	-1.36338	1	2>1	7.2539e-10	2.9342e-06	Protein MLN51
[truncated: 11,385 more rows]
