# Supplementary material for: RNA-Seq Reveals Differentially Expressed Genes Associated with High Fiber Quality in Abaca (Musa textilis Nee)
Source: Genes (Basel). 2022 Mar 15;13(3):519. doi: 10.3390/genes13030519 (PMC8953247; doi:10.3390/genes13030519)
Supplement: Supplementary file 1 [file genes-13-00519-s001.zip › genes-1568159-supplementary/Supplementary Materials Final/Table S4. Inosa vs Pacol PDE.xlsx]

## Sheet: Inosa_vs_Pacol_DE_output
Table S4. Inosa vs Pacol PDE
	Transcript orthologs/Geneid		Inosa	Pacol	Inosa + Pacol	Inosa+1	Pacol+1	Expression ratio (In/Pa)	LogFC	likes	DE	FDR.DE	FWER.DE	Description
73	LOCUS_025531-RA	Mba00_g18830.1	128676	0	128676	128677	1	128677	16.9734	1	1>2	0	0	NAD(P)H-quinone oxidoreductase chain 4, chloroplastic
57	LOCUS_023583-RA	Mba00_g11170.1	94489	0	94489	94490	1	94490	16.5279	1	1>2	0	0	Photosystem I assembly protein Ycf3
9	LOCUS_028890-RA	Mba00_g01990.1	46964	0	46964	46965	1	46965	15.5193	1	1>2	0	0	DNA-directed RNA polymerase subunit alpha
61	LOCUS_025532-RA	Mba00_g12600.1	39705	0	39705	39706	1	39706	15.2771	1	1>2	0	0	NAD(P)H-quinone oxidoreductase subunit 5, chloroplastic
54	LOCUS_028889-RA	Mba00_g10770.1	34727	0	34727	34728	1	34728	15.0838	1	1>2	0	0	Cytochrome b6
51	LOCUS_030169-RA	Mba00_g09300.1	28146	0	28146	28147	1	28147	14.7807	1	1>2	0	0	Photosystem II CP47 reaction center protein
20	LOCUS_028891-RA	Mba00_g04160.1	63294	3	63297	63295	4	15823.8	13.9498	1	1>2	0	0	Translation initiation factor IF-1, chloroplastic
18	LOCUS_011033-RA	Mba00_g03530.1	12360	0	12360	12361	1	12361	13.5935	1	1>2	0	0	DNA-directed RNA polymerase subunit beta'
70	LOCUS_028222-RA	Mba00_g17760.1	80259	9	80268	80260	10	8026	12.9705	1	1>2	0	0	Uncharacterized protein ycf68
17	LOCUS_025945-RA	Mba00_g03000.1	7732	0	7732	7733	1	7733	12.9168	1	1>2	0	0	DNA-directed RNA polymerase subunit beta
9177	LOCUS_012301-RA	Mba07_g15700.1	6019	0	6019	6020	1	6020	12.5555	1	1>2	0	0	Pre-mRNA-processing-splicing factor 8A
7825	LOCUS_015865-RA	Mba06_g23210.1	5680	0	5680	5681	1	5681	12.4719	1	1>2	0	0	Serine carboxypeptidase-like 50
63	LOCUS_032280-RA	Mba00_g12840.1	4489	0	4489	4490	1	4490	12.1325	1	1>2	0	0	ATP synthase subunit beta, chloroplastic
55	LOCUS_026372-RA	Mba00_g10960.1	20497	6	20503	20498	7	2928.29	11.5158	1	1>2	0	0	NAD(P)H-quinone oxidoreductase subunit K, chloroplastic
14249	LOCUS_006277-RA	Mba11_g10640.1	14373	4	14377	14374	5	2874.8	11.4892	1	1>2	0	0	ATP synthase protein MI25
19	LOCUS_026375-RA	Mba00_g03580.1	4380	1	4381	4381	2	2190.5	11.097	1	1>2	0	0	ATP synthase subunit beta, chloroplastic
52	LOCUS_025398-RA	Mba00_g10140.1	2004	0	2004	2005	1	2005	10.9694	1	1>2	0	0	Protein Ycf2
64	LOCUS_032380-RA	Mba00_g13220.1	1887	0	1887	1888	1	1888	10.8826	1	1>2	0	0	NAD(P)H-quinone oxidoreductase subunit 1, chloroplastic
65	LOCUS_014239-RB	Mba00_g13800.1	2919	1	2920	2920	2	1460	10.5118	1	1>2	0	0	50S ribosomal protein L23, chloroplastic
12454	LOCUS_021332-RA	Mba09_g27180.1	1401	0	1401	1402	1	1402	10.4533	1	1>2	0	0	Peroxidase 39
8	LOCUS_025944-RB	Mba00_g01530.1	1075	0	1075	1076	1	1076	10.0715	1	1>2	0	0	DNA-directed RNA polymerase subunit beta'
1811	LOCUS_022835-RA	Mba02_g05120.1	1066	0	1066	1067	1	1067	10.0593	1	1>2	0	0	3-phosphoshikimate 1-carboxyvinyltransferase, chloroplastic
67	LOCUS_015602-RA	Mba00_g14990.1	2951	2	2953	2952	3	984	9.94251	1	1>2	0	0	ATP synthase epsilon chain, chloroplastic
8344	LOCUS_002637-RA	Mba06_g34960.1	103886	108	103994	103887	109	953.092	9.89647	1	1>2	0	0	Protein ESMERALDA 1
21	LOCUS_031502-RA	Mba00_g04380.1	4413	4	4417	4414	5	882.8	9.78594	1	1>2	0	0	ATP synthase subunit alpha, chloroplastic
4253	LOCUS_026349-RA	Mba04_g13140.1	796	0	796	797	1	797	9.63844	1	1>2	0	0	Calcium permeable stress-gated cation channel 1
53	LOCUS_025944-RA	Mba00_g10700.1	683	0	683	684	1	684	9.41785	1	1>2	0	0	DNA-directed RNA polymerase subunit beta
66	LOCUS_025535-RA	Mba00_g14160.1	5722	8	5730	5723	9	635.889	9.31263	1	1>2	0	0	NAD(P)H-quinone oxidoreductase subunit H, chloroplastic
58	LOCUS_031358-RB	Mba00_g11740.1	546	0	546	547	1	547	9.0954	1	1>2	0	0	Protein Ycf2
71	LOCUS_031358-RA	Mba00_g17840.1	532	0	532	533	1	533	9.05799	1	1>2	0	0	Protein Ycf2
7	LOCUS_023588-RA	Mba00_g01410.1	4528	8	4536	4529	9	503.222	8.97505	1	1>2	0	0	Photosystem II CP43 reaction center protein
11332	LOCUS_006380-RA	Mba09_g01800.1	451	0	451	452	1	452	8.82018	1	1>2	0	0	Protein NBR1
69	LOCUS_014239-RA	Mba00_g17290.1	868	1	869	869	2	434.5	8.76321	1	1>2	0	0	50S ribosomal protein L2, chloroplastic
8400	LOCUS_025449-RA	Mba06_g35940.1	363	0	363	364	1	364	8.50779	1	1>2	0	0	Beta-xylosidase/alpha-L-arabinofuranosidase 2
10145	LOCUS_016639-RA	Mba08_g09610.1	359	0	359	360	1	360	8.49185	1	1>2	0	0	Bidirectional sugar transporter SWEET17
10225	LOCUS_011855-RA	Mba08_g11710.1	340	0	340	341	1	341	8.41363	1	1>2	0	0	Peroxidase 5
7419	LOCUS_008580-RA	Mba06_g14290.1	338	0	338	339	1	339	8.40514	1	1>2	0	0	Fasciclin-like arabinogalactan protein 6
22	LOCUS_014237-RA	Mba00_g04400.1	27595	85	27680	27596	86	320.884	8.32591	1	1>2	0	0	30S ribosomal protein S3, chloroplastic
337	LOCUS_000229-RA	Mba01_g05840.1	308	0	308	309	1	309	8.27146	1	1>2	0	0	B2 protein
4370	LOCUS_026464-RA	Mba04_g15970.1	295	0	295	296	1	296	8.20945	1	1>2	0	0	Mediator of RNA polymerase II transcription subunit 36a
4941	LOCUS_006520-RA	Mba04_g29270.1	280	0	280	281	1	281	8.13443	1	1>2	0	0	putative galactinol--sucrose galactosyltransferase 2
14571	LOCUS_015511-RA	Mba11_g18090.1	271	0	271	272	1	272	8.08746	1	1>2	0	0	Potassium transporter 7
13408	LOCUS_010337-RA	Mba10_g20060.1	265	0	265	266	1	266	8.05528	1	1>2	0	0	NAD-specific glutamate dehydrogenase
8840	LOCUS_019365-RA	Mba07_g08020.1	1801	6	1807	1802	7	257.429	8.00803	1	1>2	0	0	Beta-galactosidase
10769	LOCUS_015397-RA	Mba08_g23930.1	255	0	255	256	1	256	8	1	1>2	0	0	hypothetical protein
7726	LOCUS_021634-RA	Mba06_g20960.1	250	0	250	251	1	251	7.97154	1	1>2	0	0	hypothetical protein
5686	LOCUS_001077-RA	Mba05_g06310.1	245	0	245	246	1	246	7.94251	1	1>2	0	0	HMG1/2-like protein
59	LOCUS_033217-RA	Mba00_g11820.1	479	1	480	480	2	240	7.90689	1	1>2	0	0	Protein TIC 214
10939	LOCUS_001866-RA	Mba08_g27530.1	659	2	661	660	3	220	7.78136	1	1>2	0	0	CBL-interacting protein kinase 5
307	LOCUS_005171-RA	Mba01_g05320.1	215	0	215	216	1	216	7.75489	1	1>2	0	0	putative serine/threonine-protein kinase PIX7
3762	LOCUS_022908-RA	Mba04_g01620.1	211	0	211	212	1	212	7.72792	1	1>2	0	0	putative galacturonosyltransferase 4
9635	LOCUS_011933-RA	Mba07_g24980.1	209	0	209	210	1	210	7.71425	1	1>2	0	0	Basic leucine zipper 34
12272	LOCUS_024944-RA	Mba09_g22800.1	208	0	208	209	1	209	7.70736	1	1>2	0	0	Cold-regulated 413 plasma membrane protein 2
9104	LOCUS_023810-RA	Mba07_g14150.1	898	4	902	899	5	179.8	7.49025	1	1>2	0	0	Importin-11
7872	LOCUS_004202-RA	Mba06_g24300.1	1102	6	1108	1103	7	157.571	7.29986	1	1>2	0	0	MKI67 FHA domain-interacting nucleolar phosphoprotein
2322	LOCUS_001743-RA	Mba02_g16160.1	154	0	154	155	1	155	7.27612	1	1>2	0	0	Peroxidase P7
6762	LOCUS_003293-RA	Mba05_g30890.1	772	4	776	773	5	154.6	7.2724	1	1>2	0	0	Putative respiratory burst oxidase H
7565	LOCUS_014681-RA	Mba06_g17460.1	153	0	153	154	1	154	7.26679	1	1>2	0	0	Chemocyanin
3341	LOCUS_017147-RA	Mba03_g15020.1	441	2	443	442	3	147.333	7.20294	1	1>2	0	0	SPX domain-containing membrane protein Os02g45520
8839	LOCUS_009522-RA	Mba07_g08020.1	989	6	995	990	7	141.429	7.14393	1	1>2	0	0	Beta-galactosidase
9938	LOCUS_004263-RA	Mba08_g04940.1	135	0	135	136	1	136	7.08746	1	1>2	0	0	Zinc finger CCCH domain-containing protein 59
6378	LOCUS_013795-RA	Mba05_g22060.1	400	2	402	401	3	133.667	7.0625	1	1>2	0	0	Phospholipase D beta 1
10259	LOCUS_027986-RA	Mba08_g12620.1	132	0	132	133	1	133	7.05528	1	1>2	0	0	Bifunctional monodehydroascorbate reductase and carbonic anhydrase nectarin-3
13086	LOCUS_000387-RA	Mba10_g13310.1	397	2	399	398	3	132.667	7.05166	1	1>2	0	0	hypothetical protein
12213	LOCUS_004044-RA	Mba09_g21450.1	121	0	121	122	1	122	6.93074	1	1>2	0	0	hypothetical protein
2171	LOCUS_017355-RA	Mba02_g13090.1	118	0	118	119	1	119	6.89482	1	1>2	0	0	Ribose-phosphate pyrophosphokinase 1
6279	LOCUS_001535-RA	Mba05_g19820.1	115	0	115	116	1	116	6.85798	1	1>2	0	0	Transcription factor MYC2
13395	LOCUS_005650-RA	Mba10_g19760.1	114	0	114	115	1	115	6.84549	1	1>2	0	0	hypothetical protein
8057	LOCUS_017748-RA	Mba06_g28910.1	113	0	113	114	1	114	6.83289	1	1>2	0	0	Receptor like protein kinase S.2
13719	LOCUS_030572-RA	Mba10_g26800.1	113	0	113	114	1	114	6.83289	1	1>2	0	0	(S)-beta-bisabolene synthase
6295	LOCUS_008006-RA	Mba05_g20090.1	112	0	112	113	1	113	6.82018	1	1>2	0	0	PRA1 family protein D
5089	LOCUS_007170-RA	Mba04_g32850.1	1240	10	1250	1241	11	112.818	6.81786	1	1>2	0	0	GDSL esterase/lipase EXL3
9002	LOCUS_010043-RA	Mba07_g11890.1	106	0	106	107	1	107	6.74147	1	1>2	0	0	hypothetical protein
3619	LOCUS_006414-RA	Mba03_g21380.1	104	0	104	105	1	105	6.71425	1	1>2	0	0	ABC transporter A family member 7
8393	LOCUS_004402-RA	Mba06_g35810.1	104	0	104	105	1	105	6.71425	1	1>2	0	0	Arogenate dehydrogenase 1, chloroplastic
3668	LOCUS_016110-RA	Mba03_g22280.1	102	0	102	103	1	103	6.6865	1	1>2	0	0	Transcription factor MYB73
1813	LOCUS_025043-RA	Mba02_g05150.1	100	0	100	101	1	101	6.65821	1	1>2	0	0	Arginine decarboxylase
11273	LOCUS_008508-RA	Mba09_g00400.1	100	0	100	101	1	101	6.65821	1	1>2	0	0	Gibberellin-regulated protein 3
11714	LOCUS_023876-RA	Mba09_g09930.1	100	0	100	101	1	101	6.65821	1	1>2	0	0	Horcolin
10969	LOCUS_027988-RA	Mba08_g28100.1	97	0	97	98	1	98	6.61471	1	1>2	0	0	Acidic endochitinase
6398	LOCUS_007480-RA	Mba05_g22570.1	96	0	96	97	1	97	6.59991	1	1>2	0	0	Xyloglucan galactosyltransferase MUR3
1719	LOCUS_015928-RA	Mba02_g03140.1	288	2	290	289	3	96.3333	6.58996	1	1>2	0	0	ABC transporter G family member 45
2282	LOCUS_026132-RA	Mba02_g15430.1	94	0	94	95	1	95	6.56986	1	1>2	0	0	UDP-glycosyltransferase 87A2
7231	LOCUS_019826-RA	Mba06_g10550.1	94	0	94	95	1	95	6.56986	1	1>2	0	0	Delta(7)-sterol-C5(6)-desaturase
11765	LOCUS_014274-RA	Mba09_g10760.1	373	3	376	374	4	93.5	6.54689	1	1>2	0	0	Phospholipase A I
4820	LOCUS_017931-RA	Mba04_g26440.1	444	4	448	445	5	89	6.47573	1	1>2	0	0	Pyrophosphate--fructose 6-phosphate 1-phosphotransferase subunit alpha
646	LOCUS_004456-RA	Mba01_g12240.1	88	0	88	89	1	89	6.47573	1	1>2	0	0	FT-interacting protein 1
5319	LOCUS_005120-RA	Mba04_g37930.1	88	0	88	89	1	89	6.47573	1	1>2	0	0	60S ribosomal protein L37
7209	LOCUS_027746-RA	Mba06_g10040.1	88	0	88	89	1	89	6.47573	1	1>2	0	0	Receptor-like protein EIX2
10588	LOCUS_008286-RA	Mba08_g19970.1	87	0	87	88	1	88	6.45943	1	1>2	0	0	Horcolin
14761	LOCUS_001994-RA	Mba11_g22160.1	87	0	87	88	1	88	6.45943	1	1>2	0	0	Zinc finger CCCH domain-containing protein 33
600	LOCUS_017431-RA	Mba01_g10800.1	437	4	441	438	5	87.6	6.45286	1	1>2	0	0	Actin-interacting protein 1-2
8828	LOCUS_009274-RA	Mba07_g07870.1	348	3	351	349	4	87.25	6.44708	1	1>2	0	0	F-box protein SKIP23
14373	LOCUS_004889-RA	Mba11_g13930.1	86	0	86	87	1	87	6.44294	1	1>2	0	0	putative cytochrome c oxidase subunit 5C-3
7508	LOCUS_002062-RA	Mba06_g16310.1	85	0	85	86	1	86	6.42626	1	1>2	0	0	Wound-induced protein 1
2596	LOCUS_013847-RA	Mba02_g22450.1	82	0	82	83	1	83	6.37504	1	1>2	0	0	DNA (cytosine-5)-methyltransferase 1
7715	LOCUS_016650-RA	Mba06_g20700.1	81	0	81	82	1	82	6.35755	1	1>2	0	0	NAC domain-containing protein 83
7980	LOCUS_026552-RA	Mba06_g27010.1	81	0	81	82	1	82	6.35755	1	1>2	0	0	Subtilisin-like protease SBT5.6
494	LOCUS_001968-RA	Mba01_g08670.1	78	0	78	79	1	79	6.30378	1	1>2	0	0	putative histidine kinase 2
1483	LOCUS_018023-RA	Mba01_g30100.1	78	0	78	79	1	79	6.30378	1	1>2	0	0	ABC transporter G family member 22
11	LOCUS_027963-RA	Mba00_g02210.1	75	0	75	76	1	76	6.24793	1	1>2	0	0	Sugar transport protein MST4
5961	LOCUS_012562-RA	Mba05_g11870.1	74	0	74	75	1	75	6.22882	1	1>2	0	0	3-ketoacyl-CoA synthase 6
12395	LOCUS_022237-RA	Mba09_g25700.1	72	0	72	73	1	73	6.18982	1	1>2	0	0	hypothetical protein
5982	LOCUS_007155-RA	Mba05_g12500.1	71	0	71	72	1	72	6.16993	1	1>2	0	0	hypothetical protein
3007	LOCUS_006036-RA	Mba03_g07720.1	70	0	70	71	1	71	6.14975	1	1>2	0	0	Photosystem II reaction center X protein
8651	LOCUS_003347-RA	Mba07_g03990.1	69	0	69	70	1	70	6.12928	1	1>2	0	0	WUSCHEL-related homeobox 8
4077	LOCUS_008570-RA	Mba04_g08880.1	483	6	489	484	7	69.1429	6.11151	1	1>2	0	0	Serine carboxypeptidase II-2
11015	LOCUS_011992-RA	Mba08_g29190.1	68	0	68	69	1	69	6.10852	1	1>2	0	0	22. heat shock protein
12383	LOCUS_010471-RA	Mba09_g25460.1	68	0	68	69	1	69	6.10852	1	1>2	0	0	Red chlorophyll catabolite reductase, chloroplastic
14479	LOCUS_018289-RA	Mba11_g16130.1	66	0	66	67	1	67	6.06609	1	1>2	0	0	Putative glutaredoxin-C14
9338	LOCUS_014516-RA	Mba07_g19030.1	195	2	197	196	3	65.3333	6.02975	1	1>2	0	0	Zinc finger protein ZOP1
3880	LOCUS_025672-RA	Mba04_g04370.1	579	8	587	580	9	64.4444	6.00998	1	1>2	0	0	ABC transporter B family member 1
164	LOCUS_015241-RA	Mba01_g02290.1	1089	16	1105	1090	17	64.1176	6.00265	1	1>2	0	0	Calcium-transporting ATPase 10, plasma membrane-type
5004	LOCUS_015557-RA	Mba04_g30860.1	255	3	258	256	4	64	6	1	1>2	0	0	SPX and EXS domain-containing protein 1
1866	LOCUS_004537-RA	Mba02_g06560.1	63	0	63	64	1	64	6	1	1>2	0	0	Pentatricopeptide repeat-containing protein At4g02750
14572	LOCUS_016344-RA	Mba11_g18090.1	63	0	63	64	1	64	6	1	1>2	0	0	Potassium transporter 7
11913	LOCUS_001215-RA	Mba09_g14290.1	62	0	62	63	1	63	5.97728	1	1>2	0	0	Transcription factor MYB20
5743	LOCUS_000876-RA	Mba05_g07500.1	61	0	61	62	1	62	5.9542	1	1>2	0	0	Ataxin-10
5923	LOCUS_000608-RA	Mba05_g10910.1	61	0	61	62	1	62	5.9542	1	1>2	0	0	S-type anion channel SLAH3
12200	LOCUS_012011-RA	Mba09_g20990.1	61	0	61	62	1	62	5.9542	1	1>2	0	0	CDPK-related kinase 3
3139	LOCUS_003180-RA	Mba03_g10330.1	60	0	60	61	1	61	5.93074	1	1>2	0	0	MLO-like protein 1
6996	LOCUS_000774-RA	Mba06_g05250.1	58	0	58	59	1	59	5.88264	1	1>2	0	0	Extracellular ribonuclease LE
3781	LOCUS_021352-RA	Mba04_g02010.1	287	4	291	288	5	57.6	5.848	1	1>2	0	0	LRR receptor-like serine/threonine-protein kinase FEI 1
3539	LOCUS_015174-RA	Mba03_g19780.1	111	1	112	112	2	56	5.80735	1	1>2	0	0	U-box domain-containing protein 4
9458	LOCUS_022558-RA	Mba07_g21730.1	55	0	55	56	1	56	5.80735	1	1>2	0	0	NAC domain-containing protein 68
12021	LOCUS_016803-RA	Mba09_g16460.1	55	0	55	56	1	56	5.80735	1	1>2	0	0	Eukaryotic translation initiation factor 2 subunit beta
7614	LOCUS_013809-RA	Mba06_g18760.1	823	14	837	824	15	54.9333	5.77961	1	1>2	0	0	Non-lysosomal glucosylceramidase
9196	LOCUS_018709-RA	Mba07_g16350.1	163	2	165	164	3	54.6667	5.77259	1	1>2	0	0	Paired amphipathic helix protein Sin3-like 4
6377	LOCUS_004096-RA	Mba05_g22060.1	162	2	164	163	3	54.3333	5.76377	1	1>2	0	0	Phospholipase D beta 1
11708	LOCUS_007317-RA	Mba09_g09750.1	53	0	53	54	1	54	5.75489	1	1>2	0	0	hypothetical protein
7404	LOCUS_002900-RA	Mba06_g14020.1	157	2	159	158	3	52.6667	5.71882	1	1>2	0	0	DNA mismatch repair protein MSH2
3158	LOCUS_021466-RA	Mba03_g10830.1	51	0	51	52	1	52	5.70044	1	1>2	0	0	Subtilisin-like protease SBT3.13
5940	LOCUS_010289-RA	Mba05_g11380.1	51	0	51	52	1	52	5.70044	1	1>2	0	0	putative LRR receptor-like serine/threonine-protein kinase At3g47570
10148	LOCUS_003927-RA	Mba08_g09680.1	51	0	51	52	1	52	5.70044	1	1>2	0	0	RING-H2 finger protein ATL60
7266	LOCUS_004135-RA	Mba06_g11190.1	50	0	50	51	1	51	5.67243	1	1>2	0	0	40S ribosomal protein S16
8589	LOCUS_004695-RA	Mba07_g02660.1	50	0	50	51	1	51	5.67243	1	1>2	0	0	Cyclin-B1-1
8997	LOCUS_022429-RA	Mba07_g11810.1	50	0	50	51	1	51	5.67243	1	1>2	0	0	Protein WEAK CHLOROPLAST MOVEMENT UNDER BLUE LIGHT 1
12183	LOCUS_027262-RA	Mba09_g20340.1	3077	60	3137	3078	61	50.459	5.65704	1	1>2	0	0	ABC transporter F family member 1
12502	LOCUS_027765-RA	Mba10_g01210.1	49	0	49	50	1	50	5.64386	1	1>2	0	0	Protein NETWORKED 2A
9276	LOCUS_012471-RA	Mba07_g17810.1	48	0	48	49	1	49	5.61471	1	1>2	0	0	Cytochrome P450 94A1
12305	LOCUS_000811-RA	Mba09_g23600.1	48	0	48	49	1	49	5.61471	1	1>2	0	0	E3 ubiquitin-protein ligase RING1-like
3797	LOCUS_010596-RA	Mba04_g02350.1	145	2	147	146	3	48.6667	5.60486	1	1>2	0	0	NAC domain-containing protein 68
11782	LOCUS_010497-RA	Mba09_g11150.1	47	0	47	48	1	48	5.58496	1	1>2	0	0	Receptor-like serine/threonine-protein kinase SD1-8
6057	LOCUS_013827-RA	Mba05_g13950.1	46	0	46	47	1	47	5.55459	1	1>2	0	0	Phosphoenolpyruvate carboxylase kinase 1
7057	LOCUS_006492-RA	Mba06_g06570.1	46	0	46	47	1	47	5.55459	1	1>2	0	0	IQ domain-containing protein IQM1
2357	LOCUS_005839-RA	Mba02_g16740.1	4177	88	4265	4178	89	46.9438	5.55286	1	1>2	0	0	Calcium-transporting ATPase, endoplasmic reticulum-type
7293	LOCUS_006428-RA	Mba06_g11660.1	230	4	234	231	5	46.2	5.52982	1	1>2	0	0	U-box domain-containing protein 11
4564	LOCUS_021538-RA	Mba04_g20970.1	45	0	45	46	1	46	5.52356	1	1>2	0	0	F-box protein At5g07670
8092	LOCUS_017541-RA	Mba06_g29800.1	45	0	45	46	1	46	5.52356	1	1>2	0	0	putative carboxylesterase 18
10718	LOCUS_013917-RA	Mba08_g22720.1	45	0	45	46	1	46	5.52356	1	1>2	0	0	Xyloglucan 6-xylosyltransferase 2
14480	LOCUS_018288-RA	Mba11_g16150.1	45	0	45	46	1	46	5.52356	1	1>2	0	0	Protein SRC2
5064	LOCUS_024120-RA	Mba04_g32250.1	227	4	231	228	5	45.6	5.51096	1	1>2	0	0	Phospholipase D beta 1
9009	LOCUS_009867-RA	Mba07_g12040.1	135	2	137	136	3	45.3333	5.5025	1	1>2	0	0	DNA mismatch repair protein MSH7
1134	LOCUS_025571-RA	Mba01_g22190.1	225	4	229	226	5	45.2	5.49825	1	1>2	0	0	C2 and GRAM domain-containing protein At1g03370
5059	LOCUS_026892-RA	Mba04_g32060.1	44	0	44	45	1	45	5.49185	1	1>2	6.10271e-18	2.30926e-14	GATA transcription factor 12
10979	LOCUS_015426-RA	Mba08_g28490.1	44	0	44	45	1	45	5.49185	1	1>2	6.57041e-18	2.4869e-14	putative magnesium transporter NIPA3
1088	LOCUS_015644-RA	Mba01_g21250.1	43	0	43	44	1	44	5.45943	1	1>2	3.65163e-17	1.40332e-13	putative alpha,alpha-trehalose-phosphate synthase [UDP-forming] 9
2691	LOCUS_013116-RA	Mba03_g00840.1	43	0	43	44	1	44	5.45943	1	1>2	3.7431e-17	1.43885e-13	Protein ECERIFERUM 3
11517	LOCUS_000096-RA	Mba09_g05500.1	43	0	43	44	1	44	5.45943	1	1>2	3.83453e-17	1.47438e-13	Aspartic proteinase NANA, chloroplast
6284	LOCUS_010910-RA	Mba05_g19910.1	697	15	712	698	16	43.625	5.44708	1	1>2	0	0	ABC transporter C family member 5
12254	LOCUS_012196-RA	Mba09_g22260.1	42	0	42	43	1	43	5.42626	1	1>2	9.1259e-17	3.55271e-13	hypothetical protein
12716	LOCUS_001418-RA	Mba10_g06280.1	42	0	42	43	1	43	5.42626	1	1>2	9.30603e-17	3.62377e-13	Ran-binding protein 1 c
13029	LOCUS_002025-RA	Mba10_g12370.1	42	0	42	43	1	43	5.42626	1	1>2	9.48606e-17	3.69482e-13	Protein DETOXIFICATION 51
13927	LOCUS_010830-RA	Mba11_g03810.1	42	0	42	43	1	43	5.42626	1	1>2	9.66601e-17	3.76588e-13	CBS domain-containing protein CBSX5
13959	LOCUS_021277-RB	Mba11_g04540.1	42	0	42	43	1	43	5.42626	1	1>2	9.84586e-17	3.83693e-13	Peroxidase 5
14056	LOCUS_007771-RA	Mba11_g06430.1	42	0	42	43	1	43	5.42626	1	1>2	1.00256e-16	3.90799e-13	Protein EXORDIUM-like 7
5441	LOCUS_026725-RA	Mba05_g00780.1	41	0	41	42	1	42	5.39232	1	1>2	2.58191e-16	1.02141e-12	Protein kinase PVPK-1
13446	LOCUS_022735-RA	Mba10_g20920.1	41	0	41	42	1	42	5.39232	1	1>2	2.62166e-16	1.03739e-12	F-box/kelch-repeat protein At1g15670
6577	LOCUS_014433-RA	Mba05_g26570.1	40	0	40	41	1	41	5.35755	1	1>2	5.36058e-16	2.14584e-12	Metallothiol transferase FosB
921	LOCUS_002982-RA	Mba01_g17680.1	9817	243	10060	9818	244	40.2377	5.33048	1	1>2	0	0	ABC transporter G family member 31
1549	LOCUS_014954-RA	Mba01_g32100.1	39	0	39	40	1	40	5.32193	1	1>2	1.42475e-15	5.79448e-12	SNF1-related protein kinase regulatory subunit gamma-1
2411	LOCUS_010547-RA	Mba02_g17970.1	39	0	39	40	1	40	5.32193	1	1>2	1.44405e-15	5.87441e-12	hypothetical protein
9619	LOCUS_000400-RA	Mba07_g24710.1	39	0	39	40	1	40	5.32193	1	1>2	1.46334e-15	5.95435e-12	hypothetical protein
12115	LOCUS_006046-RA	Mba09_g18450.1	39	0	39	40	1	40	5.32193	1	1>2	1.48263e-15	6.03428e-12	Kinesin-like protein KIN-7A
2117	LOCUS_003483-RA	Mba02_g11830.1	118	2	120	119	3	39.6667	5.30986	1	1>2	0	0	DUF724 domain-containing protein 10
13751	LOCUS_017457-RA	Mba10_g27370.1	77	1	78	78	2	39	5.2854	1	1>2	0	0	Alpha/beta hydrolase domain-containing protein 17B
1880	LOCUS_017206-RA	Mba02_g06840.1	38	0	38	39	1	39	5.2854	1	1>2	2.91775e-15	1.20153e-11	PTI1-like tyrosine-protein kinase At3g15890
6595	LOCUS_027959-RA	Mba05_g26900.1	38	0	38	39	1	39	5.2854	1	1>2	2.96146e-15	1.21982e-11	Auxin efflux carrier component 5
14570	LOCUS_003873-RA	Mba11_g18090.1	38	0	38	39	1	39	5.2854	1	1>2	3.00515e-15	1.23812e-11	Potassium transporter 7
3176	LOCUS_003226-RA	Mba03_g11310.1	572	14	586	573	15	38.2	5.2555	1	1>2	0	0	Fructose-bisphosphate aldolase 1, cytoplasmic
2781	LOCUS_027089-RA	Mba03_g02840.1	37	0	37	38	1	38	5.24793	1	1>2	6.40494e-15	2.67022e-11	Aspartic proteinase
9597	LOCUS_007603-RA	Mba07_g24320.1	37	0	37	38	1	38	5.24793	1	1>2	6.50351e-15	2.71196e-11	Pentatricopeptide repeat-containing protein At4g01030, mitochondrial
8736	LOCUS_011955-RA	Mba07_g05840.1	335	8	343	336	9	37.3333	5.22239	1	1>2	0	0	DNA-directed RNA polymerases I and III subunit rpac1
802	LOCUS_022393-RA	Mba01_g15370.1	1701	45	1746	1702	46	37	5.20945	1	1>2	0	0	Glutamine--tRNA ligase
10773	LOCUS_010727-RA	Mba08_g23980.1	110	2	112	111	3	37	5.20945	1	1>2	0	0	putative polygalacturonase
31	LOCUS_005866-RA	Mba00_g06580.1	36	0	36	37	1	37	5.20945	1	1>2	1.44262e-14	6.09219e-11	Uncharacterized protein ycf72
5653	LOCUS_019955-RA	Mba05_g05320.1	36	0	36	37	1	37	5.20945	1	1>2	1.46495e-14	6.18794e-11	Protein ECERIFERUM 26-like
14768	LOCUS_004583-RA	Mba11_g22260.1	36	0	36	37	1	37	5.20945	1	1>2	1.48726e-14	6.28368e-11	Wound-induced protein 1
2373	LOCUS_000071-RA	Mba02_g17110.1	107	2	109	108	3	36	5.16993	1	1>2	0	0	Putative leucine-rich repeat receptor-like protein kinase At2g19210
1886	LOCUS_001285-RA	Mba02_g07020.1	35	0	35	36	1	36	5.16993	1	1>2	3.44353e-14	1.47452e-10	Zinc finger protein 1
3020	LOCUS_003731-RA	Mba03_g07920.1	35	0	35	36	1	36	5.16993	1	1>2	3.49386e-14	1.49642e-10	Uncharacterized protein At5g01610
7684	LOCUS_024266-RA	Mba06_g20020.1	35	0	35	36	1	36	5.16993	1	1>2	3.54417e-14	1.51832e-10	Zinc transport protein ZntB
10157	LOCUS_002175-RA	Mba08_g09910.1	35	0	35	36	1	36	5.16993	1	1>2	3.59446e-14	1.54023e-10	bZIP transcription factor 53
12313	LOCUS_021430-RA	Mba09_g23830.1	35	0	35	36	1	36	5.16993	1	1>2	3.64472e-14	1.56213e-10	Protein MIZU-KUSSEI 1
136	LOCUS_018025-RA	Mba01_g01820.1	34	0	34	35	1	35	5.12928	1	1>2	9.26675e-14	4.04123e-10	Glycine-rich RNA-binding protein GRP1A
3897	LOCUS_016808-RA	Mba04_g04660.1	34	0	34	35	1	35	5.12928	1	1>2	9.37959e-14	4.09138e-10	Glutelin type-B 2
4614	LOCUS_024873-RA	Mba04_g22200.1	34	0	34	35	1	35	5.12928	1	1>2	9.49237e-14	4.14152e-10	Expansin-A12
10285	LOCUS_006771-RA	Mba08_g13180.1	34	0	34	35	1	35	5.12928	1	1>2	9.60511e-14	4.19167e-10	Photosynthetic NDH subunit of lumenal location 3, chloroplastic
12319	LOCUS_000278-RA	Mba09_g23950.1	34	0	34	35	1	35	5.12928	1	1>2	9.71779e-14	4.24182e-10	hypothetical protein
14430	LOCUS_001903-RA	Mba11_g15100.1	34	0	34	35	1	35	5.12928	1	1>2	9.83042e-14	4.29196e-10	Ammonium transporter 1 member 1
13076	LOCUS_002845-RA	Mba10_g13180.1	243	6	249	244	7	34.8571	5.12338	1	1>2	0	0	Transcription factor MYB3R-1
13424	LOCUS_015271-RA	Mba10_g20400.1	172	4	176	173	5	34.6	5.1127	1	1>2	0	0	hypothetical protein
11831	LOCUS_001604-RA	Mba09_g12250.1	135	3	138	136	4	34	5.08746	1	1>2	0	0	Protein GAMETE EXPRESSED 2
7052	LOCUS_024796-RA	Mba06_g06460.1	101	2	103	102	3	34	5.08746	1	1>2	0	0	Subtilisin-like protease SBT1.2
810	LOCUS_015171-RA	Mba01_g15530.1	33	0	33	34	1	34	5.08746	1	1>2	2.07448e-13	9.18581e-10	putative glycosyltransferase At5g03795
3491	LOCUS_010766-RA	Mba03_g18620.1	33	0	33	34	1	34	5.08746	1	1>2	2.09996e-13	9.30072e-10	Phosphatidylinositol 4-phosphate 5-kinase 6
8581	LOCUS_005010-RA	Mba07_g02510.1	33	0	33	34	1	34	5.08746	1	1>2	2.12542e-13	9.41563e-10	Transcription factor GAMYB
11680	LOCUS_001713-RA	Mba09_g09030.1	33	0	33	34	1	34	5.08746	1	1>2	2.15088e-13	9.53055e-10	L-type lectin-domain containing receptor kinase IV.2
14489	LOCUS_016130-RA	Mba11_g16400.1	33	0	33	34	1	34	5.08746	1	1>2	2.17632e-13	9.64546e-10	NDR1/HIN1-like protein 13
4897	LOCUS_001707-RA	Mba04_g28170.1	32	0	32	33	1	33	5.04439	1	1>2	5.70328e-13	2.57674e-09	F-box/LRR-repeat protein 17
8616	LOCUS_002548-RA	Mba07_g03220.1	32	0	32	33	1	33	5.04439	1	1>2	5.76034e-13	2.6031e-09	E3 ubiquitin-protein ligase PUB23
10219	LOCUS_007427-RA	Mba08_g11540.1	32	0	32	33	1	33	5.04439	1	1>2	5.81736e-13	2.62945e-09	Transcription repressor OFP6
10788	LOCUS_005421-RA	Mba08_g24290.1	32	0	32	33	1	33	5.04439	1	1>2	5.87437e-13	2.6558e-09	hypothetical protein
11492	LOCUS_013745-RA	Mba09_g04850.1	32	0	32	33	1	33	5.04439	1	1>2	5.93134e-13	2.68215e-09	Receptor-like protein 51
1048	LOCUS_011706-RA	Mba01_g20470.1	31	0	31	32	1	32	5	1	1>2	1.12754e-12	5.16977e-09	CBS domain-containing protein CBSX5
2617	LOCUS_011728-RA	Mba02_g22720.1	31	0	31	32	1	32	5	1	1>2	1.14049e-12	5.23027e-09	Cyclic dof factor 3
5050	LOCUS_019185-RA	Mba04_g31940.1	31	0	31	32	1	32	5	1	1>2	1.15343e-12	5.29076e-09	putative trehalose-phosphate phosphatase G
7510	LOCUS_002064-RA	Mba06_g16340.1	31	0	31	32	1	32	5	1	1>2	1.16636e-12	5.35126e-09	Adenine/guanine permease AZG1
8118	LOCUS_005071-RA	Mba06_g30410.1	31	0	31	32	1	32	5	1	1>2	1.17929e-12	5.41175e-09	Protein IRX15-LIKE
9863	LOCUS_008863-RA	Mba08_g03120.1	31	0	31	32	1	32	5	1	1>2	1.19221e-12	5.47225e-09	Myb-related protein Hv33
12131	LOCUS_009872-RA	Mba09_g18790.1	31	0	31	32	1	32	5	1	1>2	1.20513e-12	5.53274e-09	Homeobox-leucine zipper protein HOX14
56	LOCUS_030578-RA	Mba00_g11160.1	17861	563	18424	17862	564	31.6702	4.98505	1	1>2	0	0	Photosystem I P700 chlorophyll a apoprotein A1
4692	LOCUS_024427-RA	Mba04_g23810.1	217	6	223	218	7	31.1429	4.96083	1	1>2	0	0	hypothetical protein
6917	LOCUS_014739-RA	Mba06_g03160.1	712	22	734	713	23	31	4.9542	1	1>2	0	0	Auxin response factor 5
171	LOCUS_019402-RA	Mba01_g02390.1	30	0	30	31	1	31	4.9542	1	1>2	3.0206e-12	1.41364e-08	Vicilin-like seed storage protein At2g18540
1379	LOCUS_002301-RA	Mba01_g27870.1	30	0	30	31	1	31	4.9542	1	1>2	3.04966e-12	1.42755e-08	Structural maintenance of chromosomes protein 6A
2879	LOCUS_004322-RA	Mba03_g05320.1	30	0	30	31	1	31	4.9542	1	1>2	3.0787e-12	1.44145e-08	Preprotein translocase subunit SECE1
3420	LOCUS_026685-RA	Mba03_g16960.1	30	0	30	31	1	31	4.9542	1	1>2	3.10773e-12	1.45535e-08	putative purine permease 4
4276	LOCUS_015812-RA	Mba04_g13680.1	30	0	30	31	1	31	4.9542	1	1>2	3.13675e-12	1.46926e-08	Putative pentatricopeptide repeat-containing protein At3g01580
4541	LOCUS_017720-RA	Mba04_g20550.1	30	0	30	31	1	31	4.9542	1	1>2	3.16576e-12	1.48316e-08	Protein DETOXIFICATION 49
4929	LOCUS_012332-RA	Mba04_g28990.1	30	0	30	31	1	31	4.9542	1	1>2	3.19475e-12	1.49706e-08	Serine/threonine-protein kinase WAG2
6111	LOCUS_020411-RA	Mba05_g15130.1	30	0	30	31	1	31	4.9542	1	1>2	3.22374e-12	1.51097e-08	hypothetical protein
7920	LOCUS_009411-RA	Mba06_g25560.1	30	0	30	31	1	31	4.9542	1	1>2	3.25271e-12	1.52487e-08	Protein DETOXIFICATION 48
10891	LOCUS_014602-RA	Mba08_g26640.1	30	0	30	31	1	31	4.9542	1	1>2	3.28166e-12	1.53877e-08	Cytochrome P450 90B1
5721	LOCUS_028080-RA	Mba05_g06950.1	29	0	29	30	1	30	4.90689	1	1>2	6.5334e-12	3.11055e-08	ATP-dependent Clp protease proteolytic subunit 2, mitochondrial
10487	LOCUS_024309-RA	Mba08_g17990.1	412	13	425	413	14	29.5	4.88264	1	1>2	0	0	AMSH-like ubiquitin thioesterase 1
2203	LOCUS_000854-RA	Mba02_g13820.1	382	12	394	383	13	29.4615	4.88076	1	1>2	0	0	Methyl-CpG-binding domain-containing protein 11
5167	LOCUS_010128-RA	Mba04_g34660.1	28	0	28	29	1	29	4.85798	1	1>2	1.41185e-11	6.82773e-08	Transcription initiation factor TFIID subunit 8
5795	LOCUS_011339-RA	Mba05_g08450.1	28	0	28	29	1	29	4.85798	1	1>2	1.42681e-11	6.90146e-08	Ethylene-responsive transcription factor ERF061
12809	LOCUS_001622-RA	Mba10_g08030.1	28	0	28	29	1	29	4.85798	1	1>2	1.44175e-11	6.97519e-08	Pentatricopeptide repeat-containing protein At3g47530
1474	LOCUS_013654-RA	Mba01_g29720.1	230	7	237	231	8	28.875	4.85175	1	1>2	0	0	Polygalacturonase At1g48100
6964	LOCUS_009642-RA	Mba06_g04450.1	56	1	57	57	2	28.5	4.83289	1	1>2	0	0	Phosphatidylinositol/phosphatidylcholine transfer protein SFH6
11057	LOCUS_022626-RA	Mba08_g29840.1	534	18	552	535	19	28.1579	4.81547	1	1>2	0	0	ABC transporter B family member 4
2113	LOCUS_007165-RA	Mba02_g11760.1	27	0	27	28	1	28	4.80735	1	1>2	3.02874e-11	1.48499e-07	NDR1/HIN1-like protein 26
5793	LOCUS_011340-RA	Mba05_g08420.1	27	0	27	28	1	28	4.80735	1	1>2	3.06283e-11	1.50201e-07	putative xyloglucan galactosyltransferase GT17
7597	LOCUS_024688-RA	Mba06_g18450.1	27	0	27	28	1	28	4.80735	1	1>2	3.09689e-11	1.51903e-07	Protein MKS1
11567	LOCUS_026709-RA	Mba09_g06590.1	27	0	27	28	1	28	4.80735	1	1>2	3.13095e-11	1.53604e-07	MACPF domain-containing protein At4g24290
12106	LOCUS_023259-RA	Mba09_g18090.1	27	0	27	28	1	28	4.80735	1	1>2	3.16499e-11	1.55306e-07	Cyclin-D1-binding protein 1
4258	LOCUS_021573-RA	Mba04_g13280.1	82	2	84	83	3	27.6667	4.79008	1	1>2	0	0	putative E3 ubiquitin ligase SUD1
165	LOCUS_019905-RA	Mba01_g02290.1	467	16	483	468	17	27.5294	4.7829	1	1>2	0	0	Calcium-transporting ATPase 10, plasma membrane-type
3873	LOCUS_024655-RA	Mba04_g04260.1	54	1	55	55	2	27.5	4.78136	1	1>2	0	0	RING-H2 finger protein ATL80
7080	LOCUS_014677-RA	Mba06_g07080.1	81	2	83	82	3	27.3333	4.77259	1	1>2	0	0	65-kDa microtubule-associated protein 7
3995	LOCUS_015703-RA	Mba04_g06810.1	1274	46	1320	1275	47	27.1277	4.76169	1	1>2	0	0	Myosin-17
477	LOCUS_017600-RA	Mba01_g08290.1	26	0	26	27	1	27	4.75489	1	1>2	7.18961e-11	3.5833e-07	Protein TIFY 5A
1864	LOCUS_021547-RA	Mba02_g06420.1	26	0	26	27	1	27	4.75489	1	1>2	7.26708e-11	3.62264e-07	AT-hook motif nuclear-localized protein 21
2955	LOCUS_007359-RA	Mba03_g06760.1	26	0	26	27	1	27	4.75489	1	1>2	7.34451e-11	3.66197e-07	Serine carboxypeptidase-like 40
4551	LOCUS_025981-RA	Mba04_g20700.1	26	0	26	27	1	27	4.75489	1	1>2	7.42191e-11	3.70131e-07	GATA transcription factor 5
6159	LOCUS_007442-RA	Mba05_g16240.1	26	0	26	27	1	27	4.75489	1	1>2	7.49929e-11	3.74064e-07	PR5-like receptor kinase
6292	LOCUS_017726-RA	Mba05_g20000.1	26	0	26	27	1	27	4.75489	1	1>2	7.57663e-11	3.77998e-07	E3 ubiquitin-protein ligase ATL4
8547	LOCUS_001151-RA	Mba07_g01910.1	26	0	26	27	1	27	4.75489	1	1>2	7.65394e-11	3.81931e-07	Receptor-like serine/threonine-protein kinase SD1-8
9263	LOCUS_019419-RA	Mba07_g17610.1	26	0	26	27	1	27	4.75489	1	1>2	7.73122e-11	3.85865e-07	Cytochrome P450 78A6
9604	LOCUS_018616-RA	Mba07_g24450.1	26	0	26	27	1	27	4.75489	1	1>2	7.80846e-11	3.89798e-07	Protein TOO MANY MOUTHS
10446	LOCUS_002442-RA	Mba08_g17100.1	26	0	26	27	1	27	4.75489	1	1>2	7.88568e-11	3.93732e-07	hypothetical protein
11028	LOCUS_018815-RA	Mba08_g29440.1	26	0	26	27	1	27	4.75489	1	1>2	7.96287e-11	3.97665e-07	Zinc finger protein 1
12618	LOCUS_007641-RA	Mba10_g04320.1	26	0	26	27	1	27	4.75489	1	1>2	8.04002e-11	4.01599e-07	putative WRKY transcription factor 49
13916	LOCUS_022856-RA	Mba11_g03590.1	26	0	26	27	1	27	4.75489	1	1>2	8.11715e-11	4.05533e-07	Subtilisin-like protease SBT1.2
14706	LOCUS_010108-RA	Mba11_g20850.1	26	0	26	27	1	27	4.75489	1	1>2	8.19424e-11	4.09466e-07	Protein TORNADO 2
4962	LOCUS_024286-RA	Mba04_g29760.1	79	2	81	80	3	26.6667	4.73697	1	1>2	0	0	Guanylate-binding protein 5
5114	LOCUS_027750-RA	Mba04_g33420.1	79	2	81	80	3	26.6667	4.73697	1	1>2	0	0	Receptor-like protein EIX2
13644	LOCUS_016376-RA	Mba10_g24910.1	158	5	163	159	6	26.5	4.72792	1	1>2	0	0	Tyrosine/DOPA decarboxylase 2
12053	LOCUS_014343-RA	Mba09_g17290.1	52	1	53	53	2	26.5	4.72792	1	1>2	0	0	Protein FAM32A-like
3820	LOCUS_026829-RA	Mba04_g02760.1	287	10	297	288	11	26.1818	4.71049	1	1>2	0	0	Cytochrome P450 72A15
5971	LOCUS_026924-RA	Mba05_g12210.1	25	0	25	26	1	26	4.70044	1	1>2	2.06351e-10	1.0526e-06	Pentatricopeptide repeat-containing protein At5g18475
10639	LOCUS_008121-RA	Mba08_g21020.1	25	0	25	26	1	26	4.70044	1	1>2	2.08096e-10	1.0617e-06	BAHD acyltransferase DCR
13113	LOCUS_029956-RA	Mba10_g13750.1	25	0	25	26	1	26	4.70044	1	1>2	2.0984e-10	1.07081e-06	Beta-1,6-galactosyltransferase GALT29A
1457	LOCUS_030492-RA	Mba01_g29270.1	24	0	24	25	1	25	4.64386	1	1>2	4.99276e-10	2.60272e-06	Secoisolariciresinol dehydrogenase
1734	LOCUS_013717-RA	Mba02_g03500.1	24	0	24	25	1	25	4.64386	1	1>2	5.03231e-10	2.62384e-06	pEARLI1-like lipid transfer protein 3
1824	LOCUS_017350-RA	Mba02_g05410.1	24	0	24	25	1	25	4.64386	1	1>2	5.07185e-10	2.64496e-06	1-Cys peroxiredoxin
6549	LOCUS_017489-RA	Mba05_g25930.1	24	0	24	25	1	25	4.64386	1	1>2	5.11137e-10	2.66609e-06	RING-H2 finger protein ATL60
6912	LOCUS_026642-RA	Mba06_g03090.1	24	0	24	25	1	25	4.64386	1	1>2	5.15088e-10	2.68721e-06	Molybdate transporter 2
8193	LOCUS_007075-RA	Mba06_g31970.1	24	0	24	25	1	25	4.64386	1	1>2	5.19037e-10	2.70833e-06	DNA topoisomerase 3-alpha
14778	LOCUS_006238-RA	Mba11_g22490.1	24	0	24	25	1	25	4.64386	1	1>2	5.22984e-10	2.72945e-06	Transcription factor CSA
74	LOCUS_015780-RA	Mba00_g19320.1	73	2	75	74	3	24.6667	4.62449	1	1>2	0	0	ATP-dependent DNA helicase Q-like 1
12104	LOCUS_011333-RA	Mba09_g18050.1	318	12	330	319	13	24.5385	4.61697	1	1>2	0	0	Amino-acid permease BAT1
3405	LOCUS_003540-RA	Mba03_g16670.1	48	1	49	49	2	24.5	4.61471	1	1>2	1.88273e-18	7.10543e-15	Rho guanine nucleotide exchange factor 8
2328	LOCUS_001753-RA	Mba02_g16250.1	47	1	48	48	2	24	4.58496	1	1>2	2.32507e-17	8.88178e-14	E3 ubiquitin-protein ligase CCNB1IP1
2363	LOCUS_016238-RA	Mba02_g16780.1	23	0	23	24	1	24	4.58496	1	1>2	1.08375e-09	5.75904e-06	hypothetical protein
6263	LOCUS_024533-RA	Mba05_g19460.1	23	0	23	24	1	24	4.58496	1	1>2	1.09278e-09	5.80811e-06	Transcription factor MYB93
8351	LOCUS_021126-RA	Mba06_g35120.1	23	0	23	24	1	24	4.58496	1	1>2	1.1018e-09	5.85717e-06	Exocyst complex component EXO70H1
8470	LOCUS_007199-RA	Mba06_g37310.1	23	0	23	24	1	24	4.58496	1	1>2	1.11082e-09	5.90623e-06	PH, RCC1 and FYVE domains-containing protein 1
8550	LOCUS_027256-RA	Mba07_g01930.1	23	0	23	24	1	24	4.58496	1	1>2	1.11984e-09	5.95529e-06	Receptor-like serine/threonine-protein kinase SD1-8
10158	LOCUS_002176-RA	Mba08_g09930.1	23	0	23	24	1	24	4.58496	1	1>2	1.12885e-09	6.00436e-06	hypothetical protein
11278	LOCUS_023566-RA	Mba09_g00550.1	23	0	23	24	1	24	4.58496	1	1>2	1.13786e-09	6.05342e-06	LOB domain-containing protein 41
13781	LOCUS_005168-RA	Mba11_g00560.1	23	0	23	24	1	24	4.58496	1	1>2	1.14687e-09	6.10248e-06	hypothetical protein
14854	LOCUS_030345-RA	Mba11_g24130.1	23	0	23	24	1	24	4.58496	1	1>2	1.15587e-09	6.15154e-06	hypothetical protein
7708	LOCUS_012910-RA	Mba06_g20570.1	70	2	72	71	3	23.6667	4.56478	1	1>2	0	0	hypothetical protein
8759	LOCUS_025999-RA	Mba07_g06440.1	117	4	121	118	5	23.6	4.56071	1	1>2	0	0	SNF2 domain-containing protein CLASSY 3
14207	LOCUS_009430-RA	Mba11_g09740.1	46	1	47	47	2	23.5	4.55459	1	1>2	8.31525e-17	3.23297e-13	hypothetical protein
12484	LOCUS_023423-RA	Mba10_g00650.1	69	2	71	70	3	23.3333	4.54432	1	1>2	0	0	Sugar transporter ERD6-like 7
1436	LOCUS_026903-RA	Mba01_g28820.1	22	0	22	23	1	23	4.52356	1	1>2	2.57831e-09	1.3995e-05	Condensin-2 complex subunit D3
1631	LOCUS_028203-RA	Mba02_g01070.1	22	0	22	23	1	23	4.52356	1	1>2	2.59886e-09	1.41091e-05	Nicotianamine synthase 3
2404	LOCUS_019715-RA	Mba02_g17810.1	22	0	22	23	1	23	4.52356	1	1>2	2.6194e-09	1.42232e-05	VQ motif-containing protein 29
2602	LOCUS_004931-RA	Mba02_g22540.1	22	0	22	23	1	23	4.52356	1	1>2	2.63993e-09	1.43374e-05	Ethylene-responsive transcription factor ERF017
3666	LOCUS_012238-RA	Mba03_g22240.1	22	0	22	23	1	23	4.52356	1	1>2	2.66046e-09	1.44515e-05	Cyclin-D3-1
4284	LOCUS_006980-RA	Mba04_g13950.1	22	0	22	23	1	23	4.52356	1	1>2	2.68098e-09	1.45657e-05	hypothetical protein
7433	LOCUS_028906-RA	Mba06_g14610.1	22	0	22	23	1	23	4.52356	1	1>2	2.70149e-09	1.46798e-05	ATP-dependent DNA helicase DDX11
7960	LOCUS_009615-RA	Mba06_g26510.1	22	0	22	23	1	23	4.52356	1	1>2	2.72199e-09	1.47939e-05	Increased DNA methylation 1
10008	LOCUS_026258-RA	Mba08_g06650.1	22	0	22	23	1	23	4.52356	1	1>2	2.74249e-09	1.49081e-05	Cytochrome P450 77A3
10086	LOCUS_002230-RA	Mba08_g08430.1	22	0	22	23	1	23	4.52356	1	1>2	2.76298e-09	1.50222e-05	Cytochrome b561 and DOMON domain-containing protein At3g07570
12169	LOCUS_009585-RA	Mba09_g19770.1	22	0	22	23	1	23	4.52356	1	1>2	2.78346e-09	1.51363e-05	Cytochrome c oxidase assembly protein COX11, mitochondrial
12467	LOCUS_024746-RA	Mba10_g00270.1	22	0	22	23	1	23	4.52356	1	1>2	2.80394e-09	1.52505e-05	putative F-box protein At4g22030
14838	LOCUS_028310-RA	Mba11_g23710.1	22	0	22	23	1	23	4.52356	1	1>2	2.8244e-09	1.53646e-05	Transcription repressor OFP13
3608	LOCUS_002440-RA	Mba03_g21160.1	90	3	93	91	4	22.75	4.50779	1	1>2	0	0	hypothetical protein
8295	LOCUS_025764-RA	Mba06_g33890.1	67	2	69	68	3	22.6667	4.5025	1	1>2	0	0	hypothetical protein
8837	LOCUS_022540-RA	Mba07_g08010.1	243	10	253	244	11	22.1818	4.47131	1	1>2	0	0	GDSL esterase/lipase APG
5278	LOCUS_011782-RA	Mba04_g36970.1	572	25	597	573	26	22.0385	4.46195	1	1>2	0	0	Non-lysosomal glucosylceramidase
6567	LOCUS_028250-RA	Mba05_g26370.1	65	2	67	66	3	22	4.45943	1	1>2	0	0	Protein WEAK CHLOROPLAST MOVEMENT UNDER BLUE LIGHT-like 1
7850	LOCUS_012584-RA	Mba06_g23810.1	65	2	67	66	3	22	4.45943	1	1>2	0	0	B-box zinc finger protein 22
330	LOCUS_000224-RA	Mba01_g05770.1	21	0	21	22	1	22	4.45943	1	1>2	6.01851e-09	3.3354e-05	ATP-dependent DNA helicase DDM1
540	LOCUS_005389-RA	Mba01_g09500.1	21	0	21	22	1	22	4.45943	1	1>2	6.0654e-09	3.362e-05	Patellin-3
751	LOCUS_025173-RA	Mba01_g14490.1	21	0	21	22	1	22	4.45943	1	1>2	6.11228e-09	3.38859e-05	Protein unc-13
1397	LOCUS_015350-RA	Mba01_g28170.1	21	0	21	22	1	22	4.45943	1	1>2	6.15914e-09	3.41518e-05	Auxin-responsive protein SAUR71
3792	LOCUS_018228-RA	Mba04_g02230.1	21	0	21	22	1	22	4.45943	1	1>2	6.20598e-09	3.44178e-05	Basic form of pathogenesis-related protein 1
4134	LOCUS_019472-RA	Mba04_g10050.1	21	0	21	22	1	22	4.45943	1	1>2	6.2528e-09	3.46837e-05	GATA transcription factor 9
4252	LOCUS_019220-RA	Mba04_g13110.1	21	0	21	22	1	22	4.45943	1	1>2	6.29961e-09	3.49496e-05	Mitogen-activated protein kinase kinase kinase 17
7585	LOCUS_009774-RA	Mba06_g18110.1	21	0	21	22	1	22	4.45943	1	1>2	6.3464e-09	3.52156e-05	Dirigent protein 19
8634	LOCUS_019926-RA	Mba07_g03590.1	21	0	21	22	1	22	4.45943	1	1>2	6.39317e-09	3.54815e-05	Ethylene-responsive transcription factor 8
9929	LOCUS_025752-RA	Mba08_g04760.1	21	0	21	22	1	22	4.45943	1	1>2	6.43993e-09	3.57474e-05	Nuclear transcription factor Y subunit B-8
12333	LOCUS_005369-RA	Mba09_g24240.1	21	0	21	22	1	22	4.45943	1	1>2	6.48667e-09	3.60134e-05	Heavy metal-associated isoprenylated plant protein 47
13892	LOCUS_011847-RA	Mba11_g02920.1	21	0	21	22	1	22	4.45943	1	1>2	6.5334e-09	3.62793e-05	Dehydration-responsive element-binding protein 1E
14416	LOCUS_024852-RA	Mba11_g14820.1	21	0	21	22	1	22	4.45943	1	1>2	6.5801e-09	3.65452e-05	UDP-glycosyltransferase 82A1
9055	LOCUS_026975-RA	Mba07_g13100.1	174	7	181	175	8	21.875	4.45121	1	1>2	0	0	Kinesin-like protein KIN-13B
4818	LOCUS_017933-RA	Mba04_g26420.1	3161	145	3306	3162	146	21.6575	4.4368	1	1>2	0	0	Kinesin-like protein KIN-14I
7584	LOCUS_009773-RA	Mba06_g18100.1	553	25	578	554	26	21.3077	4.4133	1	1>2	0	0	ATP-dependent DNA helicase Q-like 4A
166	LOCUS_025085-RA	Mba01_g02290.1	358	16	374	359	17	21.1176	4.40038	1	1>2	0	0	putative calcium-transporting ATPase 9, plasma membrane-type
8638	LOCUS_016096-RA	Mba07_g03630.1	12313	583	12896	12314	584	21.0856	4.39819	1	1>2	0	0	Superoxide dismutase [Cu-Zn]
153	LOCUS_025155-RA	Mba01_g02160.1	20	0	20	21	1	21	4.39232	0.999999	1>2	1.47522e-08	8.3538e-05	putative indole-3-acetic acid-amido synthetase GH3.8
244	LOCUS_000743-RA	Mba01_g04020.1	20	0	20	21	1	21	4.39232	0.999999	1>2	1.48591e-08	8.41585e-05	Fasciclin-like arabinogalactan protein 14
397	LOCUS_003156-RA	Mba01_g06810.1	20	0	20	21	1	21	4.39232	0.999999	1>2	1.4966e-08	8.4779e-05	Gibberellin receptor GID1C
639	LOCUS_016022-RA	Mba01_g11980.1	20	0	20	21	1	21	4.39232	0.999999	1>2	1.50729e-08	8.53996e-05	hypothetical protein
848	LOCUS_014067-RA	Mba01_g16100.1	20	0	20	21	1	21	4.39232	0.999999	1>2	1.51798e-08	8.60201e-05	Adenylate isopentenyltransferase
984	LOCUS_024125-RA	Mba01_g18930.1	20	0	20	21	1	21	4.39232	0.999999	1>2	1.52866e-08	8.66406e-05	Thaumatin-like protein 1
5228	LOCUS_010153-RA	Mba04_g35960.1	20	0	20	21	1	21	4.39232	0.999999	1>2	1.53934e-08	8.72611e-05	36. proline-rich protein
6621	LOCUS_026471-RA	Mba05_g27590.1	20	0	20	21	1	21	4.39232	0.999999	1>2	1.55001e-08	8.78817e-05	putative receptor-like protein kinase At1g11050
8911	LOCUS_022311-RA	Mba07_g10010.1	20	0	20	21	1	21	4.39232	0.999999	1>2	1.56068e-08	8.85022e-05	Stigma-specific STIG1-like protein 2
8951	LOCUS_013441-RA	Mba07_g10980.1	20	0	20	21	1	21	4.39232	0.999999	1>2	1.57134e-08	8.91227e-05	General negative regulator of transcription subunit 4
10597	LOCUS_010224-RA	Mba08_g20160.1	20	0	20	21	1	21	4.39232	0.999999	1>2	1.58201e-08	8.97432e-05	Protein LIFEGUARD 4
12102	LOCUS_021858-RA	Mba09_g18020.1	20	0	20	21	1	21	4.39232	0.999999	1>2	1.59267e-08	9.03638e-05	Heat shock protein 8
12786	LOCUS_007476-RA	Mba10_g07510.1	20	0	20	21	1	21	4.39232	0.999999	1>2	1.60332e-08	9.09843e-05	Cytochrome P450 78A6
14312	LOCUS_005262-RA	Mba11_g12180.1	20	0	20	21	1	21	4.39232	0.999999	1>2	1.61397e-08	9.16048e-05	GTP-binding protein SAR1A
11577	LOCUS_016406-RA	Mba09_g06800.1	955	47	1002	956	48	19.9167	4.3159	1	1>2	0	0	T-complex protein 1 subunit epsilon
5677	LOCUS_023496-RA	Mba05_g06000.1	58	2	60	59	3	19.6667	4.29768	1	1>2	0	0	Beta-galactosidase 1
11834	LOCUS_027987-RA	Mba09_g12310.1	478	24	502	479	25	19.16	4.26003	1	1>2	0	0	Eukaryotic translation initiation factor 3 subunit C
1619	LOCUS_004352-RA	Mba02_g00730.1	56	2	58	57	3	19	4.24793	1	1>2	0	0	Kinesin-like protein KIN-14K
5587	LOCUS_020305-RA	Mba05_g03900.1	36	1	37	37	2	18.5	4.20945	1	1>2	3.31424e-13	1.4808e-09	Uncharacterized protein At5g39865
7135	LOCUS_015518-RA	Mba06_g08280.1	36	1	37	37	2	18.5	4.20945	1	1>2	3.35285e-13	1.49839e-09	Exocyst complex component EXO70B1
8047	LOCUS_014199-RA	Mba06_g28600.1	1454	78	1532	1455	79	18.4177	4.20302	1	1>2	0	0	hypothetical protein
12980	LOCUS_005625-RA	Mba10_g11390.1	163	8	171	164	9	18.2222	4.18763	1	1>2	0	0	ATP-dependent DNA helicase RecQ
1785	LOCUS_016034-RA	Mba02_g04570.1	678	37	715	679	38	17.8684	4.15934	1	1>2	0	0	Putative potassium transporter 12
11718	LOCUS_000915-RA	Mba09_g10000.1	106	5	111	107	6	17.8333	4.1565	1	1>2	0	0	hypothetical protein
10920	LOCUS_006537-RA	Mba08_g27190.1	804	45	849	805	46	17.5	4.12928	1	1>2	0	0	Pentatricopeptide repeat-containing protein At3g23020
1415	LOCUS_027733-RA	Mba01_g28440.1	34	1	35	35	2	17.5	4.12928	1	1>2	1.75786e-12	8.13187e-09	hypothetical protein
8648	LOCUS_003354-RA	Mba07_g03940.1	576	32	608	577	33	17.4848	4.12803	1	1>2	0	0	Auxin-responsive protein SAUR36
11054	LOCUS_002285-RA	Mba08_g29840.1	331	18	349	332	19	17.4737	4.12711	1	1>2	0	0	ABC transporter B family member 11
7003	LOCUS_025941-RA	Mba06_g05440.1	51	2	53	52	3	17.3333	4.11548	1	1>2	1.77216e-17	6.75016e-14	ABC transporter G family member 11
1161	LOCUS_024401-RA	Mba01_g22890.1	256	14	270	257	15	17.1333	4.09873	1	1>2	0	0	Auxin response factor 11
603	LOCUS_011262-RA	Mba01_g10930.1	118	6	124	119	7	17	4.08746	1	1>2	0	0	CDP-diacylglycerol--serine O-phosphatidyltransferase 1
14653	LOCUS_004908-RA	Mba11_g19660.1	67	3	70	68	4	17	4.08746	1	1>2	0	0	DNA repair protein RAD5B
6618	LOCUS_005595-RA	Mba05_g27460.1	954	56	1010	955	57	16.7544	4.06647	1	1>2	0	0	Zinc finger CCCH domain-containing protein 19
4785	LOCUS_023056-RA	Mba04_g25660.1	182	10	192	183	11	16.6364	4.05627	1	1>2	0	0	Bowman-Birk type proteinase inhibitor 2
4506	LOCUS_004170-RA	Mba04_g19710.1	48	2	50	49	3	16.3333	4.02975	1	1>2	3.39716e-16	1.35003e-12	ATP sulfurylase 2
12273	LOCUS_024943-RA	Mba09_g22830.1	48	2	50	49	3	16.3333	4.02975	1	1>2	3.44993e-16	1.37135e-12	BTB/POZ domain-containing protein At5g66560
1462	LOCUS_009754-RA	Mba01_g29340.1	10159	636	10795	10160	637	15.9498	3.99546	1	1>2	0	0	Acidic endochitinase
9050	LOCUS_016271-RA	Mba07_g12940.1	330	20	350	331	21	15.7619	3.97837	1	1>2	0	0	CMP-sialic acid transporter 1
10856	LOCUS_002484-RA	Mba08_g25840.1	139	8	147	140	9	15.5556	3.95936	1	1>2	0	0	ETHYLENE INSENSITIVE 3-like 3 protein
11525	LOCUS_004924-RA	Mba09_g05700.1	123	7	130	124	8	15.5	3.9542	1	1>2	0	0	CBL-interacting serine/threonine-protein kinase 12
14114	LOCUS_015079-RA	Mba11_g07640.1	61	3	64	62	4	15.5	3.9542	1	1>2	0	0	putative DNA helicase MCM8
13465	LOCUS_018963-RA	Mba10_g21480.1	30	1	31	31	2	15.5	3.9542	1	1>2	4.17277e-11	2.05884e-07	hypothetical protein
12283	LOCUS_016783-RA	Mba09_g23160.1	137	8	145	138	9	15.3333	3.9386	1	1>2	0	0	DNA replication licensing factor MCM2
5938	LOCUS_010291-RA	Mba05_g11360.1	810	52	862	811	53	15.3019	3.93564	1	1>2	0	0	hypothetical protein
14449	LOCUS_009258-RA	Mba11_g15470.1	106	6	112	107	7	15.2857	3.93411	1	1>2	0	0	Peroxisome biogenesis protein 19-1
2441	LOCUS_002092-RA	Mba02_g18530.1	75	4	79	76	5	15.2	3.926	1	1>2	0	0	putative inactive poly [ADP-ribose] polymerase SRO2
7704	LOCUS_012887-RA	Mba06_g20490.1	148	9	157	149	10	14.9	3.89724	1	1>2	0	0	Poly [ADP-ribose] polymerase 2-A
13529	LOCUS_000582-RA	Mba10_g22660.1	396	26	422	397	27	14.7037	3.87811	1	1>2	0	0	putative histidine kinase 4
1081	LOCUS_019544-RA	Mba01_g21150.1	28	1	29	29	2	14.5	3.85798	1	1>2	2.43992e-10	1.24948e-06	1-aminocyclopropane-1-carboxylate oxidase 3
7636	LOCUS_007209-RA	Mba06_g19070.1	28	1	29	29	2	14.5	3.85798	1	1>2	2.45997e-10	1.26e-06	Auxin response factor 17
7728	LOCUS_014271-RA	Mba06_g20980.1	28	1	29	29	2	14.5	3.85798	1	1>2	2.48002e-10	1.27051e-06	Cytochrome P450 78A4
3684	LOCUS_018146-RA	Mba03_g22620.1	964	66	1030	965	67	14.403	3.8483	1	1>2	0	0	RNA-binding protein Musashi 1
23	LOCUS_004636-RA	Mba00_g05090.1	42	2	44	43	3	14.3333	3.8413	1	1>2	4.97817e-14	2.14559e-10	Cytochrome c1-1, heme protein, mitochondrial
10440	LOCUS_026376-RA	Mba08_g16970.1	124357	8686	133043	124358	8687	14.3154	3.8395	1	1>2	0	0	Cytochrome f
9056	LOCUS_018948-RA	Mba07_g13110.1	56	3	59	57	4	14.25	3.83289	1	1>2	0	0	Proline-rich receptor-like protein kinase PERK1
7621	LOCUS_002576-RA	Mba06_g18870.1	83	5	88	84	6	14	3.80735	1	1>2	0	0	Serine/threonine-protein kinase CDG1
3662	LOCUS_006594-RA	Mba03_g22210.1	1586	114	1700	1587	115	13.8	3.7866	1	1>2	0	0	Kinesin-like protein KIN-4A
6139	LOCUS_014577-RA	Mba05_g15910.1	54	3	57	55	4	13.75	3.78136	1	1>2	4.19975e-17	1.61648e-13	Uncharacterized protein At4g15970
5439	LOCUS_012318-RA	Mba05_g00720.1	40	2	42	41	3	13.6667	3.77259	1	1>2	2.394e-13	1.06294e-09	putative galacturonosyltransferase 10
2803	LOCUS_000667-RA	Mba03_g03430.1	297	21	318	298	22	13.5455	3.75974	1	1>2	0	0	Protein PIN-LIKES 1
9258	LOCUS_002785-RA	Mba07_g17510.1	26	1	27	27	2	13.5	3.75489	1	1>2	1.29401e-09	6.9061e-06	hypothetical protein
14284	LOCUS_023530-RA	Mba11_g11510.1	26	1	27	27	2	13.5	3.75489	1	1>2	1.30349e-09	6.95803e-06	Protein O-linked-mannose beta-1,4-N-acetylglucosaminyltransferase 2
3328	LOCUS_018832-RA	Mba03_g14700.1	66	4	70	67	5	13.4	3.74416	1	1>2	0	0	50S ribosomal protein L20
7327	LOCUS_007803-RA	Mba06_g12450.1	66	4	70	67	5	13.4	3.74416	1	1>2	0	0	hypothetical protein
8676	LOCUS_013568-RA	Mba07_g04580.1	2157	161	2318	2158	162	13.321	3.73563	1	1>2	0	0	Protection of telomeres protein 1a
12839	LOCUS_001593-RA	Mba10_g08640.1	797	60	857	798	61	13.082	3.70951	1	1>2	0	0	Phosphatidate cytidylyltransferase 1
11568	LOCUS_002369-RA	Mba09_g06600.1	883	67	950	884	68	13	3.70044	1	1>2	0	0	Importin beta-like SAD2
2275	LOCUS_024184-RA	Mba02_g15240.1	142	10	152	143	11	13	3.70044	1	1>2	0	0	Serine/threonine-protein kinase ATM
3842	LOCUS_010609-RA	Mba04_g03360.1	90	6	96	91	7	13	3.70044	1	1>2	0	0	Mitotic checkpoint protein BUB3.2
12627	LOCUS_013015-RA	Mba10_g04520.1	90	6	96	91	7	13	3.70044	1	1>2	0	0	hypothetical protein
4443	LOCUS_024092-RA	Mba04_g17990.1	38	2	40	39	3	13	3.70044	1	1>2	1.21814e-12	5.59368e-09	Protein ESKIMO 1
4735	LOCUS_006679-RA	Mba04_g24590.1	569	43	612	570	44	12.9545	3.69539	1	1>2	0	0	Cytochrome b5 isoform E
6287	LOCUS_016857-RA	Mba05_g19910.1	206	15	221	207	16	12.9375	3.69349	1	1>2	0	0	ABC transporter C family member 5
9152	LOCUS_013148-RA	Mba07_g15080.1	230	17	247	231	18	12.8333	3.68182	1	1>2	0	0	Glyoxylate/hydroxypyruvate reductase HPR3
14239	LOCUS_027293-RA	Mba11_g10470.1	306	23	329	307	24	12.7917	3.67713	1	1>2	0	0	Putative MO25-like protein At5g47540
1488	LOCUS_013492-RA	Mba01_g30250.1	37	2	39	38	3	12.6667	3.66297	1	1>2	2.82093e-12	1.31822e-08	Protein LIKE COV 3
6712	LOCUS_005482-RA	Mba05_g29820.1	138	10	148	139	11	12.6364	3.65951	1	1>2	0	0	Importin subunit beta-1
12058	LOCUS_009731-RA	Mba09_g17400.1	62	4	66	63	5	12.6	3.65535	1	1>2	0	0	ATP-dependent 6-phosphofructokinase 2
4937	LOCUS_006512-RA	Mba04_g29160.1	87	6	93	88	7	12.5714	3.65208	1	1>2	0	0	60S ribosomal protein L23A
12671	LOCUS_005004-RA	Mba10_g05410.1	162	12	174	163	13	12.5385	3.64829	1	1>2	0	0	Auxin response factor 10
4440	LOCUS_025152-RA	Mba04_g17840.1	24	1	25	25	2	12.5	3.64386	1	1>2	5.78564e-09	3.20346e-05	Pathogenesis-related genes transcriptional activator PTI6
6658	LOCUS_004618-RA	Mba05_g28440.1	61	4	65	62	5	12.4	3.63227	1	1>2	0	0	hypothetical protein
168	LOCUS_023834-RA	Mba01_g02330.1	36	2	38	37	3	12.3333	3.62449	1	1>2	5.91163e-12	2.80862e-08	putative glycosyltransferase 7
10742	LOCUS_002500-RA	Mba08_g23300.1	134	10	144	135	11	12.2727	3.61738	1	1>2	0	0	Potassium channel KOR1
13430	LOCUS_014738-RA	Mba10_g20490.1	438	35	473	439	36	12.1944	3.60815	1	1>2	0	0	L-arabinokinase
11543	LOCUS_020099-RA	Mba09_g06080.1	1493	122	1615	1494	123	12.1463	3.60245	1	1>2	0	0	Pre-mRNA-processing factor 39
13230	LOCUS_014440-RA	Mba10_g16590.1	277	22	299	278	23	12.087	3.59538	1	1>2	0	0	ABC transporter F family member 5
9950	LOCUS_029040-RA	Mba08_g05140.1	35	2	37	36	3	12	3.58496	1	1>2	1.24062e-11	5.98474e-08	Magnesium-protoporphyrin IX monomethyl ester [oxidative] cyclase, chloroplastic
14250	LOCUS_021664-RA	Mba11_g10690.1	35	2	37	36	3	12	3.58496	1	1>2	1.25328e-11	6.04706e-08	30S ribosomal protein S21, chloroplastic
11989	LOCUS_006801-RA	Mba09_g15660.1	81	6	87	82	7	11.7143	3.5502	1	1>2	0	0	Cullin-1
9018	LOCUS_027644-RA	Mba07_g12220.1	34	2	36	35	3	11.6667	3.54432	1	1>2	2.30833e-11	1.12624e-07	Cationic amino acid transporter 5
14162	LOCUS_010875-RA	Mba11_g08800.1	80	6	86	81	7	11.5714	3.5325	1	1>2	0	0	putative protein S-acyltransferase 7
10655	LOCUS_023264-RA	Mba08_g21430.1	137	11	148	138	12	11.5	3.52356	1	1>2	0	0	DNA repair protein RAD51 2
3066	LOCUS_006292-RA	Mba03_g08860.1	2540	220	2760	2541	221	11.4977	3.52328	1	1>2	0	0	Squamosa promoter-binding-like protein 9
3109	LOCUS_016589-RA	Mba03_g09750.1	33	2	35	34	3	11.3333	3.5025	1	1>2	5.33665e-11	2.64538e-07	Auxin response factor 16
5379	LOCUS_015439-RA	Mba04_g39510.1	33	2	35	34	3	11.3333	3.5025	1	1>2	5.39435e-11	2.67452e-07	Alpha-1,6-mannosyl-glycoprotein 2-beta-N-acetylglucosaminyltransferase
6461	LOCUS_012955-RA	Mba05_g23950.1	33	2	35	34	3	11.3333	3.5025	1	1>2	5.45202e-11	2.70366e-07	putative WRKY transcription factor 11
11446	LOCUS_022061-RA	Mba09_g03770.1	6455	571	7026	6456	572	11.2867	3.49655	1	1>2	0	0	Kinesin-like protein KIN-5A
12532	LOCUS_005802-RA	Mba10_g01910.1	2219	197	2416	2220	198	11.2121	3.48699	1	1>2	0	0	Putative callose synthase 8
10096	LOCUS_001366-RA	Mba08_g08660.1	66	5	71	67	6	11.1667	3.48113	1	1>2	0	0	Mini zinc finger protein 2
8716	LOCUS_019306-RA	Mba07_g05400.1	77	6	83	78	7	11.1429	3.47805	1	1>2	0	0	Ubiquitin-conjugating enzyme E2 32
12124	LOCUS_015463-RA	Mba09_g18670.1	688	61	749	689	62	11.1129	3.47416	1	1>2	0	0	Diacylglycerol kinase 5
2808	LOCUS_000658-RA	Mba03_g03540.1	32	2	34	33	3	11	3.45943	1	1>2	1.43331e-10	7.24967e-07	3-oxoacyl-[acyl-carrier-protein] reductase FabG
12402	LOCUS_017017-RA	Mba09_g25850.1	32	2	34	33	3	11	3.45943	1	1>2	1.44546e-10	7.31257e-07	Peroxidase 12
1424	LOCUS_025605-RA	Mba01_g28580.1	163	14	177	164	15	10.9333	3.45066	1	1>2	0	0	PAX-interacting protein 1
1759	LOCUS_021927-RA	Mba02_g04100.1	119	10	129	120	11	10.9091	3.44746	1	1>2	0	0	Huntingtin-interacting protein K
9231	LOCUS_008279-RA	Mba07_g17040.1	53	4	57	54	5	10.8	3.43296	1	1>2	1.56053e-15	6.35758e-12	4-coumarate--CoA ligase-like 5
740	LOCUS_000596-RA	Mba01_g14380.1	2005	185	2190	2006	186	10.7849	3.43095	1	1>2	0	0	Lysine-specific demethylase JMJ703
2986	LOCUS_001393-RA	Mba03_g07330.1	85	7	92	86	8	10.75	3.42626	1	1>2	0	0	Cysteine-rich repeat secretory protein 12
4695	LOCUS_021004-RA	Mba04_g23870.1	181	16	197	182	17	10.7059	3.42033	1	1>2	0	0	Bifunctional riboflavin kinase/FMN phosphatase
6915	LOCUS_009383-RA	Mba06_g03160.1	245	22	267	246	23	10.6957	3.41895	1	1>2	0	0	Auxin response factor 5
2809	LOCUS_010853-RA	Mba03_g03550.1	287	26	313	288	27	10.6667	3.41504	1	1>2	0	0	Ribose-phosphate pyrophosphokinase 1
2682	LOCUS_015548-RA	Mba03_g00710.1	31	2	33	32	3	10.6667	3.41504	1	1>2	3.33956e-10	1.72355e-06	(R)-mandelonitrile lyase-like
6770	LOCUS_018679-RA	Mba05_g31140.1	31	2	33	32	3	10.6667	3.41504	1	1>2	3.36519e-10	1.73711e-06	Abscisic acid receptor PYL4
8486	LOCUS_011381-RA	Mba07_g00160.1	31	2	33	32	3	10.6667	3.41504	1	1>2	3.3908e-10	1.75067e-06	putative indole-3-acetic acid-amido synthetase GH3.1
10931	LOCUS_020302-RA	Mba08_g27390.1	31	2	33	32	3	10.6667	3.41504	1	1>2	3.4164e-10	1.76423e-06	Ras-related protein RABA1f
11282	LOCUS_001247-RA	Mba09_g00660.1	31	2	33	32	3	10.6667	3.41504	1	1>2	3.44199e-10	1.77779e-06	U-box domain-containing protein 4
13411	LOCUS_008039-RA	Mba10_g20180.1	276	25	301	277	26	10.6538	3.4133	1	1>2	0	0	Uncharacterized protein YKR070W
5113	LOCUS_019092-RA	Mba04_g33410.1	52	4	56	53	5	10.6	3.40599	1	1>2	2.83069e-15	1.16511e-11	Receptor-like protein EIX2
13426	LOCUS_019725-RA	Mba10_g20450.1	221	20	241	222	21	10.5714	3.4021	1	1>2	0	0	Protein PHOSPHATE STARVATION RESPONSE 3
6289	LOCUS_025881-RA	Mba05_g19910.1	168	15	183	169	16	10.5625	3.40088	1	1>2	0	0	ABC transporter C family member 3
8447	LOCUS_026912-RA	Mba06_g36960.1	20	1	21	21	2	10.5	3.39232	0.999994	1>2	1.79942e-07	0.00109219	hypothetical protein
13830	LOCUS_001918-RA	Mba11_g01700.1	93	8	101	94	9	10.4444	3.38466	1	1>2	0	0	putative xyloglucan endotransglucosylase/hydrolase protein 32
14328	LOCUS_001342-RA	Mba11_g12830.1	218	20	238	219	21	10.4286	3.38247	1	1>2	0	0	40S ribosomal protein S10-2
8172	LOCUS_016617-RA	Mba06_g31310.1	30	2	32	31	3	10.3333	3.36923	1	1>2	7.41077e-10	3.9025e-06	Transcription factor ILI5
12325	LOCUS_004853-RA	Mba09_g24040.1	30	2	32	31	3	10.3333	3.36923	1	1>2	7.4648e-10	3.9317e-06	hypothetical protein
1361	LOCUS_015190-RA	Mba01_g27390.1	277	26	303	278	27	10.2963	3.36405	1	1>2	0	0	Protein UXT
7285	LOCUS_026494-RA	Mba06_g11540.1	987	95	1082	988	96	10.2917	3.3634	1	1>2	0	0	1-phosphatidylinositol-3-phosphate 5-kinase FAB1B
8327	LOCUS_007854-RA	Mba06_g34540.1	306	29	335	307	30	10.2333	3.3552	1	1>2	0	0	Arginyl-tRNA--protein transferase 1
2355	LOCUS_002729-RA	Mba02_g16740.1	895	88	983	896	89	10.0674	3.33162	1	1>2	0	0	Calcium-transporting ATPase 4, endoplasmic reticulum-type
1195	LOCUS_011593-RA	Mba01_g23800.1	980	97	1077	981	98	10.0102	3.3234	1	1>2	0	0	EGF domain-specific O-linked N-acetylglucosamine transferase
5032	LOCUS_000356-RA	Mba04_g31630.1	119	11	130	120	12	10	3.32193	1	1>2	0	0	EGF domain-specific O-linked N-acetylglucosamine transferase
6205	LOCUS_007349-RA	Mba05_g17770.1	29	2	31	30	3	10	3.32193	1	1>2	1.50573e-09	8.06616e-06	hypothetical protein
3641	LOCUS_021029-RA	Mba03_g21760.1	19	1	20	20	2	10	3.32193	0.999986	1>2	4.17848e-07	0.00259773	Protein GLUTAMINE DUMPER 3
12051	LOCUS_026889-RA	Mba09_g17200.1	19	1	20	20	2	10	3.32193	0.999986	1>2	4.19998e-07	0.0026115	Tetraspanin-7
7144	LOCUS_010218-RA	Mba06_g08470.1	366	36	402	367	37	9.91892	3.31018	1	1>2	0	0	Chloride channel protein CLC-c
12427	LOCUS_013048-RA	Mba09_g26550.1	672	67	739	673	68	9.89706	3.307	1	1>2	0	0	Glutamate receptor 3.4
9687	LOCUS_006441-RA	Mba07_g26250.1	641	64	705	642	65	9.87692	3.30406	1	1>2	0	0	DNA annealing helicase and endonuclease ZRANB3
6923	LOCUS_005690-RA	Mba06_g03340.1	680	68	748	681	69	9.86957	3.30299	1	1>2	0	0	Ubiquitin carboxyl-terminal hydrolase 23
2460	LOCUS_027755-RA	Mba02_g19010.1	68	6	74	69	7	9.85714	3.30117	1	1>2	0	0	Putative L-cysteine desulfhydrase 1
13031	LOCUS_024949-RA	Mba10_g12390.1	48	4	52	49	5	9.8	3.29278	1	1>2	7.11447e-14	3.08768e-10	Transcription factor MYBS3
3489	LOCUS_010768-RA	Mba03_g18600.1	145	14	159	146	15	9.73333	3.28293	1	1>2	0	0	Cytochrome P450 77A3
10039	LOCUS_013914-RA	Mba08_g07270.1	396	40	436	397	41	9.68293	3.27544	1	1>2	0	0	Fructose-1,6-bisphosphatase, cytosolic
1217	LOCUS_013095-RA	Mba01_g24180.1	28	2	30	29	3	9.66667	3.27302	1	1>2	3.33164e-09	1.82006e-05	AP2/ERF and B3 domain-containing transcription repressor TEM1
3620	LOCUS_006413-RA	Mba03_g21400.1	28	2	30	29	3	9.66667	3.27302	1	1>2	3.3557e-09	1.83354e-05	ABC transporter A family member 2
3649	LOCUS_011238-RA	Mba03_g21910.1	28	2	30	29	3	9.66667	3.27302	1	1>2	3.37975e-09	1.84702e-05	Putative receptor-like protein kinase At1g80870
7628	LOCUS_002125-RA	Mba06_g18970.1	28	2	30	29	3	9.66667	3.27302	1	1>2	3.40379e-09	1.8605e-05	Protein DETOXIFICATION 54
8374	LOCUS_004312-RA	Mba06_g35510.1	85	8	93	86	9	9.55556	3.25634	1	1>2	0	0	LYR motif-containing protein 4
12668	LOCUS_015251-RA	Mba10_g05360.1	104	10	114	105	11	9.54545	3.25481	1	1>2	0	0	Putative pentatricopeptide repeat-containing protein At3g15130
10121	LOCUS_014338-RA	Mba08_g09120.1	266	27	293	267	28	9.53571	3.25334	1	1>2	0	0	Hexokinase-3
7189	LOCUS_006905-RA	Mba06_g09580.1	37	3	40	38	4	9.5	3.24793	1	1>2	3.19922e-11	1.57018e-07	CBL-interacting protein kinase 18
1752	LOCUS_010142-RA	Mba02_g03990.1	131	13	144	132	14	9.42857	3.23704	1	1>2	0	0	Gamma carbonic anhydrase 1, mitochondrial
12154	LOCUS_010194-RA	Mba09_g19480.1	65	6	71	66	7	9.42857	3.23704	1	1>2	0	0	Mitogen-activated protein kinase kinase kinase NPK1
14518	LOCUS_019493-RA	Mba11_g17120.1	2220	235	2455	2221	236	9.41102	3.23435	1	1>2	0	0	Leucine--tRNA ligase, cytoplasmic
4361	LOCUS_021208-RA	Mba04_g15630.1	46	4	50	47	5	9.4	3.23266	1	1>2	3.47068e-13	1.55209e-09	putative polyamine oxidase 5
1187	LOCUS_009145-RA	Mba01_g23580.1	149	15	164	150	16	9.375	3.22882	1	1>2	0	0	hypothetical protein
1008	LOCUS_014876-RA	Mba01_g19570.1	111	11	122	112	12	9.33333	3.22239	1	1>2	0	0	ATP-dependent DNA helicase 2 subunit KU80
9354	LOCUS_017568-RA	Mba07_g19520.1	111	11	122	112	12	9.33333	3.22239	1	1>2	0	0	QWRF motif-containing protein 4
1620	LOCUS_021649-RA	Mba02_g00740.1	27	2	29	28	3	9.33333	3.22239	1	1>2	7.07313e-09	3.93541e-05	Protein SRC2
3839	LOCUS_028145-RA	Mba04_g03330.1	27	2	29	28	3	9.33333	3.22239	1	1>2	7.12377e-09	3.9643e-05	putative indole-3-acetic acid-amido synthetase GH3.8
4150	LOCUS_020458-RA	Mba04_g10530.1	27	2	29	28	3	9.33333	3.22239	1	1>2	7.17439e-09	3.99319e-05	hypothetical protein
3473	LOCUS_004734-RA	Mba03_g18270.1	147	15	162	148	16	9.25	3.20945	1	1>2	0	0	Zinc finger BED domain-containing protein RICESLEEPER 2
11532	LOCUS_008461-RA	Mba09_g05770.1	248	26	274	249	27	9.22222	3.20511	1	1>2	0	0	Potassium channel KAT1
9371	LOCUS_012206-RA	Mba07_g19960.1	257	27	284	258	28	9.21429	3.20387	1	1>2	0	0	VCP-like ATPase
12739	LOCUS_011078-RA	Mba10_g06730.1	2353	256	2609	2354	257	9.15953	3.19527	1	1>2	0	0	Eyes absent
11201	LOCUS_017665-RA	Mba08_g32660.1	391	42	433	392	43	9.11628	3.18845	1	1>2	0	0	Ubiquitin carboxyl-terminal hydrolase 14
775	LOCUS_002269-RA	Mba01_g14910.1	1146	125	1271	1147	126	9.10317	3.18637	1	1>2	0	0	Folylpolyglutamate synthase
11253	LOCUS_021080-RA	Mba08_g34020.1	897	98	995	898	99	9.07071	3.18122	1	1>2	0	0	GDP-mannose transporter GONST1
14362	LOCUS_017230-RA	Mba11_g13560.1	152	16	168	153	17	9	3.16993	1	1>2	0	0	hypothetical protein
3350	LOCUS_014513-RA	Mba03_g15140.1	26	2	28	27	3	9	3.16993	0.999999	1>2	1.41112e-08	7.98242e-05	FT-interacting protein 1
5833	LOCUS_018533-RA	Mba05_g09250.1	26	2	28	27	3	9	3.16993	0.999999	1>2	1.4218e-08	8.04422e-05	Phosphatidylinositol transfer protein 3
9103	LOCUS_005707-RA	Mba07_g14140.1	26	2	28	27	3	9	3.16993	0.999999	1>2	1.43247e-08	8.10603e-05	Mitogen-activated protein kinase kinase kinase 18
12913	LOCUS_016881-RA	Mba10_g10010.1	26	2	28	27	3	9	3.16993	0.999999	1>2	1.44314e-08	8.16784e-05	Phosphomannomutase/phosphoglucomutase
6855	LOCUS_003279-RA	Mba06_g01910.1	133	14	147	134	15	8.93333	3.1592	1	1>2	0	0	putative LRR receptor-like serine/threonine-protein kinase At5g45780
10401	LOCUS_013380-RA	Mba08_g15820.1	6490	727	7217	6491	728	8.91621	3.15643	1	1>2	0	0	Clathrin heavy chain 1
9389	LOCUS_026160-RA	Mba07_g20350.1	79	8	87	80	9	8.88889	3.152	1	1>2	0	0	Disease resistance RPP8-like protein 3
1698	LOCUS_001989-RA	Mba02_g02720.1	61	6	67	62	7	8.85714	3.14684	1	1>2	1.6642e-16	6.53699e-13	putative transcription factor PosF21
2165	LOCUS_002750-RA	Mba02_g12910.1	229	25	254	230	26	8.84615	3.14505	1	1>2	0	0	Kinesin-like protein KIN-7F
1428	LOCUS_008415-RA	Mba01_g28660.1	25	2	27	26	3	8.66667	3.11548	0.999999	1>2	3.46551e-08	0.000200841	Cullin-1
1526	LOCUS_026517-RA	Mba01_g31370.1	25	2	27	26	3	8.66667	3.11548	0.999999	1>2	3.48769e-08	0.000202161	Protein SHORT-ROOT 1
2044	LOCUS_005914-RA	Mba02_g10210.1	25	2	27	26	3	8.66667	3.11548	0.999999	1>2	3.50986e-08	0.000203481	L-gulonolactone oxidase 2
4905	LOCUS_017317-RA	Mba04_g28410.1	25	2	27	26	3	8.66667	3.11548	0.999999	1>2	3.53202e-08	0.000204801	putative N-acetyltransferase p20
6691	LOCUS_016586-RA	Mba05_g29310.1	25	2	27	26	3	8.66667	3.11548	0.999999	1>2	3.55417e-08	0.000206121	Aquaporin SIP2-1
1681	LOCUS_018279-RA	Mba02_g02430.1	319	36	355	320	37	8.64865	3.11247	1	1>2	0	0	F-box only protein 6
8465	LOCUS_026401-RA	Mba06_g37190.1	111	12	123	112	13	8.61538	3.10692	1	1>2	0	0	KIN14B-interacting protein At4g14310
11749	LOCUS_015584-RA	Mba09_g10510.1	42	4	46	43	5	8.6	3.10434	1	1>2	7.47134e-12	3.56682e-08	Metacaspase-5
9581	LOCUS_009303-RA	Mba07_g24010.1	59	6	65	60	7	8.57143	3.09954	1	1>2	7.42503e-16	2.98783e-12	Vacuolar-processing enzyme
11934	LOCUS_008718-RA	Mba09_g14640.1	76	8	84	77	9	8.55556	3.09686	1	1>2	0	0	Putative lipoxygenase 5
6455	LOCUS_022828-RA	Mba05_g23790.1	50	5	55	51	6	8.5	3.08746	1	1>2	1.25114e-13	5.48873e-10	hypothetical protein
7803	LOCUS_026900-RA	Mba06_g22830.1	175	20	195	176	21	8.38095	3.06711	1	1>2	0	0	putative NADH kinase
3708	LOCUS_013619-RA	Mba04_g00410.1	49	5	54	50	6	8.33333	3.05889	1	1>2	2.53944e-13	1.12878e-09	Beta-1,3-galactosyltransferase GALT1
5886	LOCUS_008202-RA	Mba05_g10380.1	24	2	26	25	3	8.33333	3.05889	0.999997	1>2	7.11411e-08	0.000420498	Potassium transporter 1
7339	LOCUS_014832-RA	Mba06_g12710.1	24	2	26	25	3	8.33333	3.05889	0.999997	1>2	7.1605e-08	0.000423311	Adenine/guanine permease AZG2
8429	LOCUS_012016-RA	Mba06_g36460.1	24	2	26	25	3	8.33333	3.05889	0.999997	1>2	7.20687e-08	0.000426124	Putative disease resistance protein RGA1
12571	LOCUS_011977-RA	Mba10_g03090.1	24	2	26	25	3	8.33333	3.05889	0.999997	1>2	7.25323e-08	0.000428937	Magnesium transporter MRS2-10
12645	LOCUS_032383-RA	Mba10_g04930.1	24	2	26	25	3	8.33333	3.05889	0.999997	1>2	7.29957e-08	0.000431749	Non-specific lipid-transfer protein-like protein At2g13820
12415	LOCUS_028963-RA	Mba09_g26240.1	90	10	100	91	11	8.27273	3.04836	1	1>2	0	0	Uncharacterized protein At4g04980
4732	LOCUS_011500-RA	Mba04_g24530.1	280	33	313	281	34	8.26471	3.04696	1	1>2	0	0	Molybdate-anion transporter
7776	LOCUS_026014-RA	Mba06_g22130.1	32	3	35	33	4	8.25	3.04439	1	1>2	1.7598e-09	9.46414e-06	AT-hook motif nuclear-localized protein 29
10608	LOCUS_001261-RA	Mba08_g20370.1	32	3	35	33	4	8.25	3.04439	1	1>2	1.77268e-09	9.5352e-06	hypothetical protein
4232	LOCUS_023569-RA	Mba04_g12780.1	262	31	293	263	32	8.21875	3.03892	1	1>2	0	0	Cellulose synthase-like protein E6
8683	LOCUS_016950-RA	Mba07_g04720.1	137	16	153	138	17	8.11765	3.02106	1	1>2	0	0	Protein STRUBBELIG-RECEPTOR FAMILY 5
12932	LOCUS_013075-RA	Mba10_g10280.1	137	16	153	138	17	8.11765	3.02106	1	1>2	0	0	hypothetical protein
9834	LOCUS_018942-RA	Mba08_g02420.1	981	120	1101	982	121	8.1157	3.02072	1	1>2	0	0	Serine/threonine-protein kinase ATM
5129	LOCUS_011777-RA	Mba04_g33740.1	88	10	98	89	11	8.09091	3.0163	1	1>2	0	0	putative inositol transporter 2
1209	LOCUS_024030-RA	Mba01_g24070.1	805	99	904	806	100	8.06	3.01078	1	1>2	0	0	Zinc finger protein BRUTUS
8454	LOCUS_010640-RA	Mba06_g37060.1	1741	216	1957	1742	217	8.02765	3.00498	1	1>2	0	0	Pyrophosphate-energized vacuolar membrane proton pump
931	LOCUS_007054-RA	Mba01_g17740.1	801	99	900	802	100	8.02	3.0036	1	1>2	0	0	GTP-binding nuclear protein Ran-3
6428	LOCUS_007138-RA	Mba05_g23310.1	407	50	457	408	51	8	3	1	1>2	0	0	putative ethylene response sensor 1
261	LOCUS_005035-RA	Mba01_g04540.1	375	46	421	376	47	8	3	1	1>2	0	0	UMP-CMP kinase 4
14332	LOCUS_014939-RA	Mba11_g12960.1	39	4	43	40	5	8	3	1	1>2	6.03051e-11	2.99596e-07	putative magnesium transporter NIPA3
715	LOCUS_015144-RA	Mba01_g13940.1	23	2	25	24	3	8	3	0.999994	1>2	1.69159e-07	0.00102492	Disease resistance protein RPS2
7428	LOCUS_016439-RA	Mba06_g14480.1	23	2	25	24	3	8	3	0.999994	1>2	1.70118e-07	0.0010309	DNA replication licensing factor MCM6
7284	LOCUS_009700-RA	Mba06_g11540.1	766	95	861	767	96	7.98958	2.99812	1	1>2	0	0	1-phosphatidylinositol-3-phosphate 5-kinase FAB1B
13569	LOCUS_014775-RA	Mba10_g23420.1	10186	1277	11463	10187	1278	7.97105	2.99477	1	1>2	0	0	Endoplasmin
1246	LOCUS_007499-RA	Mba01_g24850.1	695	87	782	696	88	7.90909	2.98351	1	1>2	0	0	hypothetical protein
2216	LOCUS_018909-RA	Mba02_g13950.1	581	73	654	582	74	7.86486	2.97542	1	1>2	0	0	Homeobox-leucine zipper protein HOX32
6288	LOCUS_017728-RA	Mba05_g19910.1	124	15	139	125	16	7.8125	2.96578	1	1>2	0	0	ABC transporter C family member 9
14789	LOCUS_015454-RA	Mba11_g22660.1	61	7	68	62	8	7.75	2.9542	1	1>2	9.77634e-16	3.95062e-12	hypothetical protein
584	LOCUS_025410-RA	Mba01_g10360.1	22	2	24	23	3	7.66667	2.9386	0.999987	1>2	3.66521e-07	0.00226986	Cell division cycle 20.1, cofactor of APC complex
3627	LOCUS_003969-RA	Mba03_g21530.1	22	2	24	23	3	7.66667	2.9386	0.999987	1>2	3.68511e-07	0.00228254	putative inactive receptor kinase At2g26730
4964	LOCUS_014984-RA	Mba04_g29830.1	22	2	24	23	3	7.66667	2.9386	0.999987	1>2	3.70501e-07	0.00229522	Protein PNS1
7964	LOCUS_000843-RA	Mba06_g26560.1	22	2	24	23	3	7.66667	2.9386	0.999987	1>2	3.72491e-07	0.0023079	Alpha-(1,4)-fucosyltransferase
8562	LOCUS_001171-RA	Mba07_g02130.1	22	2	24	23	3	7.66667	2.9386	0.999987	1>2	3.74479e-07	0.00232058	putative transcription factor At5g28040
10945	LOCUS_001875-RA	Mba08_g27650.1	22	2	24	23	3	7.66667	2.9386	0.999987	1>2	3.76467e-07	0.00233326	putative purine permease 4
13524	LOCUS_012449-RA	Mba10_g22560.1	22	2	24	23	3	7.66667	2.9386	0.999987	1>2	3.78455e-07	0.00234594	Transcription initiation factor TFIID subunit 9
4720	LOCUS_016748-RA	Mba04_g24310.1	37	4	41	38	5	7.6	2.926	1	1>2	3.65718e-10	1.89186e-06	Ataxin-10
7113	LOCUS_017586-RA	Mba06_g07660.1	52	6	58	53	7	7.57143	2.92057	1	1>2	1.62148e-13	7.14749e-10	Phosphatidylinositol/phosphatidylcholine transfer protein SFH9
7528	LOCUS_015979-RA	Mba06_g16650.1	445	58	503	446	59	7.55932	2.91826	1	1>2	0	0	Autophagy-related protein 18g
1320	LOCUS_015856-RA	Mba01_g26490.1	187	24	211	188	25	7.52	2.91073	1	1>2	0	0	Phosphatidylinositol/phosphatidylcholine transfer protein SFH6
8622	LOCUS_019277-RA	Mba07_g03360.1	59	7	66	60	8	7.5	2.90689	1	1>2	4.20116e-15	1.74012e-11	Protein translation factor SUI1
2472	LOCUS_001398-RA	Mba02_g19400.1	29	3	32	30	4	7.5	2.90689	0.999999	1>2	1.66847e-08	9.47814e-05	GATA transcription factor 5
3777	LOCUS_014669-RA	Mba04_g01930.1	29	3	32	30	4	7.5	2.90689	0.999999	1>2	1.67956e-08	9.54279e-05	Hydroxycinnamoyltransferase 1
9205	LOCUS_022984-RA	Mba07_g16560.1	29	3	32	30	4	7.5	2.90689	0.999999	1>2	1.69064e-08	9.60745e-05	54S ribosomal protein L12, mitochondrial
11992	LOCUS_006797-RA	Mba09_g15720.1	81	10	91	82	11	7.45455	2.89812	1	1>2	0	0	putative isomerase BH0283
2459	LOCUS_009942-RA	Mba02_g18970.1	534	71	605	535	72	7.43056	2.89347	1	1>2	0	0	ELMO domain-containing protein A
10093	LOCUS_001370-RA	Mba08_g08580.1	2120	285	2405	2121	286	7.41608	2.89066	1	1>2	0	0	Calmodulin-binding transcription activator 4
6916	LOCUS_014415-RA	Mba06_g03160.1	169	22	191	170	23	7.3913	2.88583	1	1>2	0	0	Auxin response factor 5
12434	LOCUS_020869-RA	Mba09_g26800.1	781	105	886	782	106	7.37736	2.8831	1	1>2	0	0	Putative lysine-specific demethylase JMJ16
8455	LOCUS_017519-RA	Mba06_g37060.1	1596	216	1812	1597	217	7.35945	2.8796	1	1>2	0	0	Pyrophosphate-energized vacuolar membrane proton pump
14790	LOCUS_015456-RA	Mba11_g22690.1	1949	264	2213	1950	265	7.35849	2.87941	1	1>2	0	0	ATP-citrate synthase alpha chain protein 2
10349	LOCUS_014907-RA	Mba08_g14320.1	667	90	757	668	91	7.34066	2.87591	1	1>2	0	0	Beta-glucosidase 18
4858	LOCUS_025448-RA	Mba04_g27260.1	21	2	23	22	3	7.33333	2.87447	0.999973	1>2	8.46118e-07	0.00537447	Pyruvate dehydrogenase E1 component subunit alpha-1, mitochondrial
2126	LOCUS_016167-RA	Mba02_g12000.1	3097	423	3520	3098	424	7.3066	2.8692	1	1>2	0	0	UPF0301 protein Clim_0777
1659	LOCUS_020034-RA	Mba02_g01970.1	50	6	56	51	7	7.28571	2.86507	1	1>2	8.00996e-13	3.64693e-09	Pentatricopeptide repeat-containing protein At4g21065
1447	LOCUS_017517-RA	Mba01_g29130.1	346	47	393	347	48	7.22917	2.85383	1	1>2	0	0	Synaptotagmin-5
8853	LOCUS_007040-RA	Mba07_g08330.1	129	17	146	130	18	7.22222	2.85244	1	1>2	0	0	Mitochondrial carrier protein CoAc2
7613	LOCUS_012426-RA	Mba06_g18760.1	107	14	121	108	15	7.2	2.848	1	1>2	0	0	Non-lysosomal glucosylceramidase
989	LOCUS_025386-RA	Mba01_g19090.1	35	4	39	36	5	7.2	2.848	1	1>2	1.52869e-09	8.1922e-06	Serine/arginine-rich splicing factor RS40
4605	LOCUS_017282-RA	Mba04_g22010.1	114	15	129	115	16	7.1875	2.84549	1	1>2	0	0	Pentatricopeptide repeat-containing protein At2g26790, mitochondrial
7899	LOCUS_007888-RA	Mba06_g25080.1	1674	233	1907	1675	234	7.15812	2.83958	1	1>2	0	0	Protein NETWORKED 1A
14762	LOCUS_002053-RA	Mba11_g22190.1	862	120	982	863	121	7.13223	2.83435	1	1>2	0	0	AMP deaminase
6115	LOCUS_027251-RA	Mba05_g15280.1	70	9	79	71	10	7.1	2.82782	1	1>2	2.14131e-17	8.17124e-14	Probably inactive receptor-like protein kinase At2g46850
11957	LOCUS_013460-RA	Mba09_g15080.1	839	118	957	840	119	7.05882	2.81943	1	1>2	0	0	Protein FAM91A1
9319	LOCUS_012917-RA	Mba07_g18700.1	725	102	827	726	103	7.04854	2.81733	1	1>2	0	0	RNA-dependent RNA polymerase 1
4963	LOCUS_024775-RA	Mba04_g29800.1	167	23	190	168	24	7	2.80735	1	1>2	0	0	Serine/threonine-protein kinase Nek2
4959	LOCUS_014686-RA	Mba04_g29710.1	132	18	150	133	19	7	2.80735	1	1>2	0	0	DNA (cytosine-5)-methyltransferase 1A
13836	LOCUS_022165-RA	Mba11_g01760.1	90	12	102	91	13	7	2.80735	1	1>2	0	0	ABC transporter G family member 28
91	LOCUS_017123-RA	Mba01_g00740.1	41	5	46	42	6	7	2.80735	1	1>2	1.04265e-10	5.23721e-07	GATA transcription factor 9
981	LOCUS_017528-RA	Mba01_g18670.1	34	4	38	35	5	7	2.80735	1	1>2	3.26007e-09	1.77998e-05	Subtilisin-like protease SBT1.7
3082	LOCUS_018838-RA	Mba03_g09260.1	20	2	22	21	3	7	2.80735	0.999943	1>2	1.77662e-06	0.0115221	L-ascorbate oxidase
6507	LOCUS_031843-RA	Mba05_g24880.1	20	2	22	21	3	7	2.80735	0.999943	1>2	1.78507e-06	0.0115784	E3 ubiquitin-protein ligase ATL6
6565	LOCUS_002995-RA	Mba05_g26330.1	20	2	22	21	3	7	2.80735	0.999943	1>2	1.79352e-06	0.0116346	Cysteine-rich receptor-like protein kinase 10
7036	LOCUS_005030-RA	Mba06_g06110.1	20	2	22	21	3	7	2.80735	0.999943	1>2	1.80196e-06	0.0116909	IQ domain-containing protein IQM5
10227	LOCUS_011365-RA	Mba08_g11780.1	20	2	22	21	3	7	2.80735	0.999943	1>2	1.81041e-06	0.0117471	hypothetical protein
13799	LOCUS_029249-RA	Mba11_g00880.1	20	2	22	21	3	7	2.80735	0.999943	1>2	1.81885e-06	0.0118034	Thaumatin-like protein 1
12307	LOCUS_007948-RA	Mba09_g23670.1	138	19	157	139	20	6.95	2.79701	1	1>2	0	0	Replication protein A DNA-binding subunit A
3003	LOCUS_008716-RA	Mba03_g07650.1	206	29	235	207	30	6.9	2.7866	1	1>2	0	0	Phospholipid:diacylglycerol acyltransferase 1
13374	LOCUS_009714-RA	Mba10_g19320.1	185	26	211	186	27	6.88889	2.78427	1	1>2	0	0	hypothetical protein
692	LOCUS_006764-RA	Mba01_g13400.1	61	8	69	62	9	6.88889	2.78427	1	1>2	4.83823e-15	2.00835e-11	Ubiquitin fusion degradation protein 1
9235	LOCUS_015006-RA	Mba07_g17080.1	416	60	476	417	61	6.83607	2.77317	1	1>2	0	0	Protein HESO1
12191	LOCUS_019923-RA	Mba09_g20650.1	320	46	366	321	47	6.82979	2.77184	1	1>2	0	0	putative polyamine oxidase 4
9915	LOCUS_026921-RA	Mba08_g04370.1	373	54	427	374	55	6.8	2.76553	1	1>2	0	0	Putative pentatricopeptide repeat-containing protein At1g19290
11298	LOCUS_013898-RA	Mba09_g01020.1	33	4	37	34	5	6.8	2.76553	1	1>2	5.92468e-09	3.28222e-05	E3 ubiquitin-protein ligase ORTHRUS 2
3087	LOCUS_004054-RA	Mba03_g09350.1	427	62	489	428	63	6.79365	2.76419	1	1>2	0	0	Eukaryotic translation initiation factor 2 subunit beta
13462	LOCUS_007260-RA	Mba10_g21430.1	474	69	543	475	70	6.78571	2.7625	1	1>2	0	0	Protein SODIUM POTASSIUM ROOT DEFECTIVE 1
5950	LOCUS_001146-RA	Mba05_g11610.1	26	3	29	27	4	6.75	2.75489	0.999994	1>2	1.6066e-07	0.000972003	hypothetical protein
1711	LOCUS_019774-RA	Mba02_g02990.1	335	49	384	336	50	6.72	2.74846	1	1>2	0	0	26S proteasome non-ATPase regulatory subunit 11
8960	LOCUS_023292-RA	Mba07_g11130.1	66	9	75	67	10	6.7	2.74416	1	1>2	6.56403e-16	2.63611e-12	Pentatricopeptide repeat-containing protein At4g33170
11760	LOCUS_009196-RA	Mba09_g10700.1	2698	402	3100	2699	403	6.69727	2.74357	1	1>2	0	0	Microtubule-associated protein TORTIFOLIA1
9268	LOCUS_020968-RA	Mba07_g17670.1	153	22	175	154	23	6.69565	2.74322	1	1>2	0	0	Lysophospholipid acyltransferase LPEAT2
12565	LOCUS_009230-RA	Mba10_g02940.1	1114	166	1280	1115	167	6.67665	2.73912	1	1>2	0	0	TBC1 domain family member 5 A
1366	LOCUS_004659-RA	Mba01_g27550.1	19	2	21	20	3	6.66667	2.73697	0.99988	1>2	4.27463e-06	0.0283136	LysM domain receptor-like kinase 3
8693	LOCUS_000510-RA	Mba07_g04900.1	19	2	21	20	3	6.66667	2.73697	0.99988	1>2	4.29185e-06	0.0284302	Protein GLUTAMINE DUMPER 3
9649	LOCUS_012648-RA	Mba07_g25380.1	19	2	21	20	3	6.66667	2.73697	0.99988	1>2	4.30907e-06	0.0285468	UDP-glycosyltransferase 73C5
5630	LOCUS_012984-RA	Mba05_g04950.1	385	57	442	386	58	6.65517	2.73448	1	1>2	0	0	60S ribosomal protein L21-1
4739	LOCUS_000712-RA	Mba04_g24650.1	152	22	174	153	23	6.65217	2.73383	1	1>2	0	0	Mediator of RNA polymerase II transcription subunit 19a
2170	LOCUS_017354-RA	Mba02_g13080.1	457	68	525	458	69	6.63768	2.73068	1	1>2	0	0	hypothetical protein
344	LOCUS_026295-RA	Mba01_g05920.1	72	10	82	73	11	6.63636	2.73039	1	1>2	2.37096e-17	9.05942e-14	IQ domain-containing protein IQM1
3632	LOCUS_017812-RA	Mba03_g21570.1	85	12	97	86	13	6.61538	2.72583	1	1>2	0	0	Potassium channel AKT1
4039	LOCUS_020589-RA	Mba04_g07930.1	32	4	36	33	5	6.6	2.72247	0.999999	1>2	1.2494e-08	7.04764e-05	hypothetical protein
11144	LOCUS_008538-RA	Mba08_g31470.1	32	4	36	33	5	6.6	2.72247	0.999999	1>2	1.25879e-08	7.10182e-05	hypothetical protein
4016	LOCUS_011423-RA	Mba04_g07440.1	45	6	51	46	7	6.57143	2.71621	1	1>2	2.52923e-11	1.23604e-07	hypothetical protein
13525	LOCUS_012450-RA	Mba10_g22590.1	104	15	119	105	16	6.5625	2.71425	1	1>2	0	0	F-box/LRR-repeat protein 20
9634	LOCUS_011934-RA	Mba07_g24950.1	1972	302	2274	1973	303	6.51155	2.703	1	1>2	0	0	Katanin p60 ATPase-containing subunit A-like 2
13895	LOCUS_007538-RA	Mba11_g03110.1	103	15	118	104	16	6.5	2.70044	1	1>2	0	0	Transcription factor LHW
8573	LOCUS_007576-RA	Mba07_g02370.1	38	5	43	39	6	6.5	2.70044	1	1>2	9.8195e-10	5.20629e-06	putative E3 ubiquitin-protein ligase RHC1A
13005	LOCUS_014553-RA	Mba10_g11930.1	38	5	43	39	6	6.5	2.70044	1	1>2	9.89932e-10	5.24959e-06	ACT domain-containing protein ACR9
3112	LOCUS_007903-RA	Mba03_g09820.1	25	3	28	26	4	6.5	2.70044	0.999988	1>2	3.39443e-07	0.0020976	Zinc finger AN1 domain-containing stress-associated protein 12
5607	LOCUS_010917-RA	Mba05_g04350.1	115	17	132	116	18	6.44444	2.68806	1	1>2	0	0	Bifunctional UDP-glucose 4-epimerase and UDP-xylose 4-epimerase 1
11663	LOCUS_008792-RA	Mba09_g08660.1	57	8	65	58	9	6.44444	2.68806	1	1>2	1.1423e-13	5.00213e-10	QWRF motif-containing protein 2
12531	LOCUS_005801-RA	Mba10_g01910.1	1272	197	1469	1273	198	6.42929	2.68466	1	1>2	0	0	Putative callose synthase 8
10801	LOCUS_020791-RA	Mba08_g24490.1	31	4	35	32	5	6.4	2.67807	0.999999	1>2	2.95589e-08	0.00017057	Pentatricopeptide repeat-containing protein At1g74630
6013	LOCUS_018461-RA	Mba05_g13180.1	75	11	86	76	12	6.33333	2.66297	1	1>2	5.63476e-18	2.13163e-14	Putative leucine-rich repeat receptor-like serine/threonine-protein kinase At2g24130
460	LOCUS_026586-RA	Mba01_g07890.1	18	2	20	19	3	6.33333	2.66297	0.999748	1>2	9.21852e-06	0.0616744	ATPase WRNIP1
3550	LOCUS_009972-RA	Mba03_g20060.1	18	2	20	19	3	6.33333	2.66297	0.999748	1>2	9.25373e-06	0.0619112	Ethylene-responsive transcription factor ERF114
10522	LOCUS_006250-RA	Mba08_g18700.1	18	2	20	19	3	6.33333	2.66297	0.999748	1>2	9.28892e-06	0.0621479	Mitogen-activated protein kinase kinase 7
10861	LOCUS_002477-RA	Mba08_g25960.1	18	2	20	19	3	6.33333	2.66297	0.999748	1>2	9.32411e-06	0.0623846	Glycerophosphodiester phosphodiesterase GDPDL4
11915	LOCUS_001218-RA	Mba09_g14330.1	18	2	20	19	3	6.33333	2.66297	0.999748	1>2	9.35928e-06	0.0626212	putative inactive receptor kinase At1g48480
1666	LOCUS_019815-RA	Mba02_g02100.1	328	51	379	329	52	6.32692	2.6615	1	1>2	0	0	Telomerase reverse transcriptase
6418	LOCUS_012840-RA	Mba05_g23060.1	548	86	634	549	87	6.31034	2.65772	1	1>2	0	0	Putative U-box domain-containing protein 53
13511	LOCUS_012995-RA	Mba10_g22320.1	106	16	122	107	17	6.29412	2.654	1	1>2	0	0	Mitogen-activated protein kinase kinase kinase 1
1362	LOCUS_020365-RA	Mba01_g27410.1	609	96	705	610	97	6.28866	2.65275	1	1>2	0	0	Signal peptide peptidase 1
12598	LOCUS_014413-RA	Mba10_g03840.1	43	6	49	44	7	6.28571	2.65208	1	1>2	1.2674e-10	6.39275e-07	Protein ALP1-like
11533	LOCUS_019875-RA	Mba09_g05770.1	168	26	194	169	27	6.25926	2.64599	1	1>2	0	0	Potassium channel KAT1
2642	LOCUS_016279-RA	Mba02_g23450.1	74	11	85	75	12	6.25	2.64386	1	1>2	2.64643e-17	1.01252e-13	Fruit protein pKIWI502
6696	LOCUS_001457-RA	Mba05_g29360.1	74	11	85	75	12	6.25	2.64386	1	1>2	2.69215e-17	1.03029e-13	hypothetical protein
14334	LOCUS_017816-RA	Mba11_g12980.1	74	11	85	75	12	6.25	2.64386	1	1>2	2.73785e-17	1.04805e-13	3-phosphoinositide-dependent protein kinase 1
3043	LOCUS_002297-RA	Mba03_g08320.1	24	3	27	25	4	6.25	2.64386	0.999976	1>2	7.45006e-07	0.00471445	putative membrane-associated kinase regulator 1
12166	LOCUS_011486-RA	Mba09_g19690.1	24	3	27	25	4	6.25	2.64386	0.999976	1>2	7.48699e-07	0.00473851	F-box protein At1g47056
14620	LOCUS_013519-RA	Mba11_g18960.1	4936	789	5725	4937	790	6.24937	2.64371	1	1>2	0	0	CLIP-associated protein
7567	LOCUS_004935-RA	Mba06_g17550.1	186	29	215	187	30	6.23333	2.64	1	1>2	0	0	F-box protein PP2-A15
669	LOCUS_002800-RA	Mba01_g12870.1	682	109	791	683	110	6.20909	2.63438	1	1>2	0	0	hypothetical protein
257	LOCUS_025643-RA	Mba01_g04390.1	30	4	34	31	5	6.2	2.63227	0.999998	1>2	5.75468e-08	0.00033826	Transcription factor TT2
11907	LOCUS_018684-RA	Mba09_g14170.1	30	4	34	31	5	6.2	2.63227	0.999998	1>2	5.79167e-08	0.000340492	LysM domain-containing GPI-anchored protein 1
4031	LOCUS_016521-RA	Mba04_g07710.1	98	15	113	99	16	6.1875	2.62936	1	1>2	0	0	3-deoxy-manno-octulosonate cytidylyltransferase, mitochondrial
933	LOCUS_005295-RA	Mba01_g17750.1	425	68	493	426	69	6.17391	2.62619	1	1>2	0	0	Phospholipase D alpha 1
1950	LOCUS_015857-RA	Mba02_g08260.1	42	6	48	43	7	6.14286	2.61891	1	1>2	3.0007e-10	1.54446e-06	bZIP transcription factor 44
9144	LOCUS_023334-RA	Mba07_g14940.1	9203	1501	10704	9204	1502	6.12783	2.61538	1	1>2	0	0	Protein CELLULOSE SYNTHASE INTERACTIVE 1
4774	LOCUS_014248-RA	Mba04_g25340.1	800	130	930	801	131	6.1145	2.61224	1	1>2	0	0	Inactive protein kinase SELMODRAFT_444075
6186	LOCUS_005868-RA	Mba05_g17110.1	384	62	446	385	63	6.11111	2.61143	1	1>2	0	0	LRR receptor kinase BAK1
1715	LOCUS_019944-RA	Mba02_g03040.1	41	6	47	42	7	6	2.58496	1	1>2	6.1111e-10	3.20221e-06	hypothetical protein
4185	LOCUS_003993-RA	Mba04_g11460.1	41	6	47	42	7	6	2.58496	1	1>2	6.1571e-10	3.22693e-06	Serine/threonine-protein kinase SRPK
5177	LOCUS_003633-RA	Mba04_g34780.1	41	6	47	42	7	6	2.58496	1	1>2	6.20308e-10	3.25165e-06	ABC transporter G family member 19
9517	LOCUS_003051-RA	Mba07_g22730.1	29	4	33	30	5	6	2.58496	0.999995	1>2	1.25768e-07	0.000755578	hypothetical protein
7649	LOCUS_006647-RA	Mba06_g19350.1	256	42	298	257	43	5.97674	2.57936	1	1>2	0	0	hypothetical protein
11466	LOCUS_018586-RA	Mba09_g04160.1	375	62	437	376	63	5.96825	2.57731	1	1>2	0	0	LIMR family protein At5g01460
7471	LOCUS_002026-RA	Mba06_g15440.1	272	45	317	273	46	5.93478	2.5692	1	1>2	0	0	Nuclear poly(A) polymerase 4
13778	LOCUS_021960-RA	Mba11_g00470.1	88	14	102	89	15	5.93333	2.56884	1	1>2	0	0	Hydrophobic protein LTI6B
7898	LOCUS_008770-RA	Mba06_g25070.1	76	12	88	77	13	5.92308	2.56635	1	1>2	2.82918e-17	1.08358e-13	Serine/threonine-protein kinase STY13
5704	LOCUS_020209-RA	Mba05_g06570.1	3093	526	3619	3094	527	5.87097	2.5536	1	1>2	0	0	Proline-rich protein 2
5719	LOCUS_003811-RA	Mba05_g06890.1	134	22	156	135	23	5.86957	2.55325	1	1>2	0	0	hypothetical protein
6718	LOCUS_014536-RA	Mba05_g29920.1	134	22	156	135	23	5.86957	2.55325	1	1>2	0	0	Asparagine synthetase [glutamine-hydrolyzing]
2724	LOCUS_025894-RA	Mba03_g01570.1	263	44	307	264	45	5.86667	2.55254	1	1>2	0	0	hypothetical protein
6841	LOCUS_015198-RA	Mba06_g01710.1	34	5	39	35	6	5.83333	2.54432	0.999999	1>2	1.91263e-08	0.000109052	hypothetical protein
11330	LOCUS_023775-RA	Mba09_g01750.1	34	5	39	35	6	5.83333	2.54432	0.999999	1>2	1.92484e-08	0.000109767	putative protein phosphatase 2C 33
13192	LOCUS_004359-RA	Mba10_g15440.1	471	80	551	472	81	5.82716	2.54279	1	1>2	0	0	Exportin-T
13352	LOCUS_015771-RA	Mba10_g18990.1	127	21	148	128	22	5.81818	2.54057	1	1>2	0	0	putative beta-1,3-galactosyltransferase 13
5998	LOCUS_008948-RA	Mba05_g12810.1	57	9	66	58	10	5.8	2.53605	1	1>2	4.98709e-13	2.24668e-09	Pentatricopeptide repeat-containing protein At2g34400
3970	LOCUS_013726-RA	Mba04_g06070.1	28	4	32	29	5	5.8	2.53605	0.999991	1>2	2.60443e-07	0.00159733	E3 ubiquitin-protein ligase WAV3
1468	LOCUS_007355-RA	Mba01_g29460.1	51	8	59	52	9	5.77778	2.53051	1	1>2	7.78162e-12	3.71806e-08	Putative beta-glucosidase 41
2214	LOCUS_007429-RA	Mba02_g13950.1	424	73	497	425	74	5.74324	2.52187	1	1>2	0	0	Homeobox-leucine zipper protein HOX9
11056	LOCUS_014421-RA	Mba08_g29840.1	108	18	126	109	19	5.73684	2.52026	1	1>2	0	0	ABC transporter B family member 11
2508	LOCUS_001687-RA	Mba02_g20300.1	62	10	72	63	11	5.72727	2.51785	1	1>2	5.81518e-14	2.5139e-10	putative LRR receptor-like serine/threonine-protein kinase At1g14390
7702	LOCUS_005800-RA	Mba06_g20460.1	600	104	704	601	105	5.72381	2.51698	1	1>2	0	0	DNA mismatch repair protein PMS1
2912	LOCUS_007232-RA	Mba03_g06060.1	39	6	45	40	7	5.71429	2.51457	1	1>2	2.31033e-09	1.2508e-05	CST complex subunit CTC1
11973	LOCUS_007994-RA	Mba09_g15380.1	4016	702	4718	4017	703	5.71408	2.51452	1	1>2	0	0	Rho GTPase-activating protein 7
488	LOCUS_001976-RA	Mba01_g08550.1	56	9	65	57	10	5.7	2.51096	1	1>2	9.4822e-13	4.33242e-09	Calcium/calmodulin-regulated receptor-like kinase 1
8023	LOCUS_025874-RA	Mba06_g28000.1	56	9	65	57	10	5.7	2.51096	1	1>2	9.58597e-13	4.38079e-09	Siroheme synthase 2
8934	LOCUS_022861-RA	Mba07_g10530.1	90	15	105	91	16	5.6875	2.50779	1	1>2	0	0	Alcohol dehydrogenase-like 7
3653	LOCUS_011234-RA	Mba03_g22030.1	242	42	284	243	43	5.65116	2.49855	1	1>2	0	0	Nicotinamide/nicotinic acid mononucleotide adenylyltransferase
1585	LOCUS_009860-RA	Mba01_g32990.1	818	144	962	819	145	5.64828	2.49781	1	1>2	0	0	Alpha-N-acetylglucosaminidase
1237	LOCUS_023882-RA	Mba01_g24700.1	901	159	1060	902	160	5.6375	2.49506	1	1>2	0	0	hypothetical protein
2820	LOCUS_011542-RA	Mba03_g03780.1	44	7	51	45	8	5.625	2.49185	1	1>2	3.16528e-10	1.63138e-06	Aspartyl protease family protein At5g10770
353	LOCUS_003698-RA	Mba01_g06110.1	117	20	137	118	21	5.61905	2.49033	1	1>2	0	0	Serine carboxypeptidase-like 18
9132	LOCUS_020468-RA	Mba07_g14720.1	836	148	984	837	149	5.61745	2.48992	1	1>2	0	0	QWRF motif-containing protein 2
2432	LOCUS_021972-RA	Mba02_g18390.1	229	40	269	230	41	5.60976	2.48794	1	1>2	0	0	UDP-N-acetylmuramate--L-alanine ligase
14672	LOCUS_015033-RA	Mba11_g19960.1	27	4	31	28	5	5.6	2.48543	0.999982	1>2	5.58754e-07	0.00350451	DNA polymerase delta small subunit
661	LOCUS_008983-RA	Mba01_g12660.1	568	101	669	569	102	5.57843	2.47986	1	1>2	0	0	hypothetical protein
6425	LOCUS_002171-RA	Mba05_g23210.1	1188	213	1401	1189	214	5.55607	2.47407	1	1>2	0	0	Calmodulin-binding transcription activator CBT
3712	LOCUS_011130-RA	Mba04_g00490.1	360	64	424	361	65	5.55385	2.47349	1	1>2	0	0	PH, RCC1 and FYVE domains-containing protein 1
1529	LOCUS_012094-RA	Mba01_g31500.1	82	14	96	83	15	5.53333	2.46815	1	1>2	0	0	BTB/POZ domain-containing protein At3g08570
2065	LOCUS_006654-RA	Mba02_g10730.1	137	24	161	138	25	5.52	2.46467	1	1>2	0	0	UPF0678 fatty acid-binding protein-like protein At1g79260
10286	LOCUS_006770-RA	Mba08_g13190.1	43	7	50	44	8	5.5	2.45943	1	1>2	6.39099e-10	3.35271e-06	Glutaredoxin-2
2502	LOCUS_018489-RA	Mba02_g20120.1	21	3	24	22	4	5.5	2.45943	0.999797	1>2	6.60428e-06	0.0440693	hypothetical protein
3458	LOCUS_002190-RA	Mba03_g17930.1	21	3	24	22	4	5.5	2.45943	0.999797	1>2	6.63309e-06	0.0442636	Tryptamine 5-hydroxylase
5424	LOCUS_013995-RA	Mba05_g00470.1	21	3	24	22	4	5.5	2.45943	0.999797	1>2	6.6619e-06	0.0444578	Exopolyphosphatase PRUNE1
8820	LOCUS_004375-RA	Mba07_g07530.1	21	3	24	22	4	5.5	2.45943	0.999797	1>2	6.69069e-06	0.0446521	hypothetical protein
9985	LOCUS_027162-RA	Mba08_g06050.1	21	3	24	22	4	5.5	2.45943	0.999797	1>2	6.71948e-06	0.0448463	Putative pentatricopeptide repeat-containing protein At5g59200, chloroplastic
6890	LOCUS_015863-RA	Mba06_g02650.1	267	48	315	268	49	5.46939	2.45138	1	1>2	0	0	putative GTP diphosphokinase RSH3, chloroplastic
498	LOCUS_012362-RA	Mba01_g08770.1	403	73	476	404	74	5.45946	2.44876	1	1>2	0	0	Transcriptional activator DEMETER
13760	LOCUS_013079-RA	Mba11_g00030.1	619	113	732	620	114	5.4386	2.44323	1	1>2	0	0	Acetylornithine deacetylase
4135	LOCUS_014801-RA	Mba04_g10060.1	211	38	249	212	39	5.4359	2.44252	1	1>2	0	0	Protein SAWADEE HOMEODOMAIN HOMOLOG 2
12337	LOCUS_024012-RA	Mba09_g24430.1	37	6	43	38	7	5.42857	2.44057	1	1>2	9.49542e-09	5.32204e-05	U-box domain-containing protein 38
12594	LOCUS_012869-RA	Mba10_g03760.1	102	18	120	103	19	5.42105	2.43857	1	1>2	0	0	Protein GPR107
14597	LOCUS_022988-RA	Mba11_g18540.1	270	49	319	271	50	5.42	2.43829	1	1>2	0	0	CBL-interacting protein kinase 1
11529	LOCUS_023890-RA	Mba09_g05720.1	877	161	1038	878	162	5.41975	2.43823	1	1>2	0	0	Phosphoenolpyruvate carboxylase 2
10589	LOCUS_013352-RA	Mba08_g19980.1	80	14	94	81	15	5.4	2.43296	1	1>2	2.46264e-17	9.41469e-14	GRF1-interacting factor 1
1018	LOCUS_000688-RA	Mba01_g19850.1	26	4	30	27	5	5.4	2.43296	0.999964	1>2	1.10622e-06	0.00708016	Secoisolariciresinol dehydrogenase
4597	LOCUS_027087-RA	Mba04_g21780.1	26	4	30	27	5	5.4	2.43296	0.999964	1>2	1.11169e-06	0.0071161	E3 ubiquitin-protein ligase ATL4
13553	LOCUS_005211-RA	Mba10_g23040.1	26	4	30	27	5	5.4	2.43296	0.999964	1>2	1.11715e-06	0.00715205	Ethylene-responsive transcription factor CRF1
14446	LOCUS_010066-RA	Mba11_g15350.1	26	4	30	27	5	5.4	2.43296	0.999964	1>2	1.12261e-06	0.007188	Cytochrome P450 84A1
2528	LOCUS_013511-RA	Mba02_g20790.1	1174	217	1391	1175	218	5.38991	2.43026	1	1>2	0	0	Ubiquitin carboxyl-terminal hydrolase 15
14815	LOCUS_018722-RA	Mba11_g23290.1	69	12	81	70	13	5.38462	2.42884	1	1>2	4.91621e-15	2.04121e-11	Pentatricopeptide repeat-containing protein At3g20730
865	LOCUS_011529-RA	Mba01_g16650.1	203	37	240	204	38	5.36842	2.4245	1	1>2	0	0	4-coumarate--CoA ligase-like 7
3994	LOCUS_013476-RA	Mba04_g06810.1	251	46	297	252	47	5.3617	2.42269	1	1>2	0	0	Myosin-11
706	LOCUS_018739-RA	Mba01_g13750.1	74	13	87	75	14	5.35714	2.42146	1	1>2	6.26793e-16	2.51532e-12	Putative pentatricopeptide repeat-containing protein At3g13770, mitochondrial
10780	LOCUS_012933-RA	Mba08_g24080.1	202	37	239	203	38	5.34211	2.41741	1	1>2	0	0	Ethylene-responsive transcription factor 1
8808	LOCUS_006661-RA	Mba07_g07360.1	656	122	778	657	123	5.34146	2.41724	1	1>2	0	0	DNA-directed RNA polymerase I subunit 1
2997	LOCUS_018250-RA	Mba03_g07530.1	47	8	55	48	9	5.33333	2.41504	1	1>2	1.33758e-10	6.75478e-07	DNA polymerase epsilon subunit B
3125	LOCUS_009647-RA	Mba03_g10060.1	47	8	55	48	9	5.33333	2.41504	1	1>2	1.34943e-10	6.81595e-07	Putative U-box domain-containing protein 42
13372	LOCUS_024942-RA	Mba10_g19270.1	356	66	422	357	67	5.32836	2.41369	1	1>2	0	0	GTPase Der
6777	LOCUS_012255-RA	Mba05_g31270.1	100	18	118	101	19	5.31579	2.41028	1	1>2	0	0	putative serine/threonine-protein kinase PBL15
4098	LOCUS_004105-RA	Mba04_g09310.1	1253	235	1488	1254	236	5.31356	2.40968	1	1>2	0	0	Embryogenesis-associated protein EMB8
12308	LOCUS_007949-RA	Mba09_g23690.1	68	12	80	69	13	5.30769	2.40808	1	1>2	1.00897e-14	4.23768e-11	hypothetical protein
7632	LOCUS_007203-RA	Mba06_g19010.1	2099	395	2494	2100	396	5.30303	2.40682	1	1>2	0	0	Erythroid differentiation-related factor 1
1998	LOCUS_014864-RA	Mba02_g09280.1	651	122	773	652	123	5.30081	2.40621	1	1>2	0	0	CDPK-related kinase 5
163	LOCUS_004249-RA	Mba01_g02290.1	89	16	105	90	17	5.29412	2.40439	1	1>2	0	0	putative calcium-transporting ATPase 9, plasma membrane-type
4557	LOCUS_004778-RA	Mba04_g20790.1	348	65	413	349	66	5.28788	2.40269	1	1>2	0	0	Pentatricopeptide repeat-containing protein At5g62370
10573	LOCUS_012263-RA	Mba08_g19660.1	36	6	42	37	7	5.28571	2.4021	0.999999	1>2	2.07874e-08	0.000118793	Pentatricopeptide repeat-containing protein At4g02750
12553	LOCUS_019030-RA	Mba10_g02660.1	215	40	255	216	41	5.26829	2.39734	1	1>2	0	0	hypothetical protein
690	LOCUS_015930-RA	Mba01_g13310.1	20	3	23	21	4	5.25	2.39232	0.99959	1>2	1.38471e-05	0.0924895	putative sugar phosphate/phosphate translocator At1g12500
4291	LOCUS_003560-RA	Mba04_g14040.1	20	3	23	21	4	5.25	2.39232	0.99959	1>2	1.39036e-05	0.0928616	Replication protein A DNA-binding subunit B
7184	LOCUS_021258-RA	Mba06_g09440.1	20	3	23	21	4	5.25	2.39232	0.99959	1>2	1.39601e-05	0.0932335	putative protein S-acyltransferase 4
11120	LOCUS_014256-RA	Mba08_g31120.1	370	70	440	371	71	5.22535	2.38553	1	1>2	0	0	hypothetical protein
13033	LOCUS_025943-RA	Mba10_g12410.1	208	39	247	209	40	5.225	2.38543	1	1>2	0	0	Protein phosphatase 1 regulatory inhibitor subunit PPP1R7
6573	LOCUS_023749-RA	Mba05_g26460.1	1184	226	1410	1185	227	5.22026	2.38412	1	1>2	0	0	Telomere repeat-binding protein 6
1095	LOCUS_008412-RA	Mba01_g21370.1	337	64	401	338	65	5.2	2.37851	1	1>2	0	0	Bifunctional protein FolD 2
8236	LOCUS_017137-RA	Mba06_g32840.1	25	4	29	26	5	5.2	2.37851	0.999928	1>2	2.28148e-06	0.0148936	putative vacuolar amino acid transporter YPQ3
11970	LOCUS_007992-RA	Mba09_g15350.1	25	4	29	26	5	5.2	2.37851	0.999928	1>2	2.29205e-06	0.0149643	Kinesin-like protein KIN-14A
6426	LOCUS_020540-RA	Mba05_g23260.1	56	10	66	57	11	5.18182	2.37346	1	1>2	3.96707e-12	1.86849e-08	hypothetical protein
2360	LOCUS_025803-RA	Mba02_g16740.1	460	88	548	461	89	5.17978	2.37289	1	1>2	0	0	Calcium-transporting ATPase 4, endoplasmic reticulum-type
14197	LOCUS_023892-RA	Mba11_g09480.1	760	146	906	761	147	5.17687	2.37208	1	1>2	0	0	Protein SPA1-RELATED 2
11185	LOCUS_016569-RA	Mba08_g32320.1	154	29	183	155	30	5.16667	2.36923	1	1>2	0	0	TLC domain-containing protein 2
5832	LOCUS_020863-RA	Mba05_g09230.1	159	30	189	160	31	5.16129	2.36773	1	1>2	0	0	Plant-specific TFIIB-related protein 1
8694	LOCUS_000511-RA	Mba07_g04910.1	66	12	78	67	13	5.15385	2.36565	1	1>2	4.73886e-14	2.04055e-10	Ubiquitin carboxyl-terminal hydrolase 19
14781	LOCUS_013867-RA	Mba11_g22560.1	35	6	41	36	7	5.14286	2.36257	0.999998	1>2	4.52152e-08	0.000264022	hypothetical protein
3848	LOCUS_023178-RA	Mba04_g03500.1	148	28	176	149	29	5.13793	2.36119	1	1>2	0	0	E3 ubiquitin ligase BIG BROTHER
3470	LOCUS_004737-RA	Mba03_g18240.1	117	22	139	118	23	5.13043	2.35908	1	1>2	0	0	Potassium channel KOR2
12085	LOCUS_001166-RA	Mba09_g17980.1	9649	1881	11530	9650	1882	5.12752	2.35826	1	1>2	0	0	putative cellulose synthase A catalytic subunit 3 [UDP-forming]
2069	LOCUS_001313-RA	Mba02_g10800.1	234	45	279	235	46	5.1087	2.35295	1	1>2	0	0	LysM domain receptor-like kinase 3
7763	LOCUS_025432-RA	Mba06_g21840.1	249	48	297	250	49	5.10204	2.35107	1	1>2	0	0	U3 small nucleolar RNA-associated protein 18
14210	LOCUS_009556-RA	Mba11_g09820.1	101	19	120	102	20	5.1	2.3505	1	1>2	0	0	Aldehyde dehydrogenase family 3 member H1
6494	LOCUS_009732-RA	Mba05_g24480.1	106	20	126	107	21	5.09524	2.34915	1	1>2	0	0	Zinc finger protein CONSTANS-LIKE 9
5927	LOCUS_000165-RA	Mba05_g11040.1	830	163	993	831	164	5.06707	2.34115	1	1>2	0	0	Putative E3 ubiquitin-protein ligase UBR7
9427	LOCUS_012233-RA	Mba07_g21330.1	191	37	228	192	38	5.05263	2.33703	1	1>2	0	0	Zinc finger protein 830
6243	LOCUS_016487-RA	Mba05_g18880.1	206	40	246	207	41	5.04878	2.33593	1	1>2	0	0	Obtusifoliol 14-alpha demethylase
237	LOCUS_009161-RA	Mba01_g03870.1	110	21	131	111	22	5.04545	2.33498	1	1>2	0	0	Alpha/beta hydrolase domain-containing protein 17C
974	LOCUS_004718-RA	Mba01_g18500.1	130	25	155	131	26	5.03846	2.33298	1	1>2	0	0	Gluconokinase
932	LOCUS_000961-RA	Mba01_g17750.1	346	68	414	347	69	5.02899	2.33027	1	1>2	0	0	Phospholipase D alpha 1
12844	LOCUS_025445-RA	Mba10_g08710.1	195	38	233	196	39	5.02564	2.32931	1	1>2	0	0	DNA repair protein REV1
5525	LOCUS_000855-RA	Mba05_g02490.1	159	31	190	160	32	5	2.32193	1	1>2	0	0	hypothetical protein
867	LOCUS_007788-RA	Mba01_g16680.1	154	30	184	155	31	5	2.32193	1	1>2	0	0	Plant intracellular Ras-group-related LRR protein 1
7077	LOCUS_023824-RA	Mba06_g07020.1	44	8	52	45	9	5	2.32193	1	1>2	1.06581e-09	5.66156e-06	putative inactive receptor kinase At1g48480
379	LOCUS_009995-RA	Mba01_g06570.1	34	6	40	35	7	5	2.32193	0.999997	1>2	8.02601e-08	0.00047591	Olee1-like protein
2693	LOCUS_013114-RA	Mba03_g00860.1	29	5	34	30	6	5	2.32193	0.999978	1>2	6.96261e-07	0.00439696	Cyclin-D3-2
14204	LOCUS_009437-RA	Mba11_g09680.1	29	5	34	30	6	5	2.32193	0.999978	1>2	6.99566e-07	0.00441849	Exocyst complex component EXO70A1
2159	LOCUS_020270-RA	Mba02_g12770.1	24	4	28	25	5	5	2.32193	0.999858	1>2	4.76288e-06	0.0316162	Protein NTM1-like 9
7517	LOCUS_002073-RA	Mba06_g16430.1	24	4	28	25	5	5	2.32193	0.999858	1>2	4.78318e-06	0.0317534	Protein LURP-one-related 8
13821	LOCUS_000768-RA	Mba11_g01530.1	24	4	28	25	5	5	2.32193	0.999858	1>2	4.80346e-06	0.0318906	Pentatricopeptide repeat-containing protein At5g08305
2045	LOCUS_005915-RA	Mba02_g10220.1	19	3	22	20	4	5	2.32193	0.999177	1>2	3.08706e-05	0.199882	Pathogenesis-related protein 5
6759	LOCUS_025464-RA	Mba05_g30770.1	19	3	22	20	4	5	2.32193	0.999177	1>2	3.09803e-05	0.20054	Fasciclin-like arabinogalactan protein 4
1921	LOCUS_016732-RA	Mba02_g07650.1	1001	201	1202	1002	202	4.9604	2.31046	1	1>2	0	0	Glutamine-dependent NAD(+) synthetase
11756	LOCUS_015114-RA	Mba09_g10630.1	73	14	87	74	15	4.93333	2.30256	1	1>2	4.13568e-15	1.71259e-11	DNA repair protein RAD16
4017	LOCUS_011425-RA	Mba04_g07450.1	53	10	63	54	11	4.90909	2.29546	1	1>2	2.47254e-11	1.20784e-07	Stem-specific protein TSJT1
12192	LOCUS_025194-RA	Mba09_g20730.1	1892	386	2278	1893	387	4.89147	2.29027	1	1>2	0	0	BTB/POZ domain-containing protein At2g30600
6444	LOCUS_022767-RA	Mba05_g23600.1	894	182	1076	895	183	4.89071	2.29004	1	1>2	0	0	Chitin elicitor receptor kinase 1
150	LOCUS_010674-RA	Mba01_g02120.1	1212	248	1460	1213	249	4.87149	2.28436	1	1>2	0	0	Formin-like protein 5
3300	LOCUS_004958-RA	Mba03_g14100.1	510	104	614	511	105	4.86667	2.28293	1	1>2	0	0	hypothetical protein
13075	LOCUS_000377-RA	Mba10_g13180.1	33	6	39	34	7	4.85714	2.28011	0.999994	1>2	1.65346e-07	0.00100117	Transcription factor MYB3R-4
9556	LOCUS_004529-RA	Mba07_g23520.1	125	25	150	126	26	4.84615	2.27684	1	1>2	0	0	hypothetical protein
4755	LOCUS_007878-RA	Mba04_g25020.1	91	18	109	92	19	4.84211	2.27563	1	1>2	0	0	Serine carboxypeptidase-like 9
12927	LOCUS_011573-RA	Mba10_g10230.1	57	11	68	58	12	4.83333	2.27302	1	1>2	6.73362e-12	3.2079e-08	hypothetical protein
3617	LOCUS_017227-RA	Mba03_g21360.1	28	5	33	29	6	4.83333	2.27302	0.999958	1>2	1.26469e-06	0.00812417	Ras-related protein Rab7
12781	LOCUS_007088-RA	Mba10_g07410.1	28	5	33	29	6	4.83333	2.27302	0.999958	1>2	1.27103e-06	0.008166	Mechanosensitive ion channel protein 8
11121	LOCUS_019392-RA	Mba08_g31130.1	1113	230	1343	1114	231	4.82251	2.26978	1	1>2	0	0	COP9 signalosome complex subunit 4
9025	LOCUS_012601-RA	Mba07_g12360.1	100	20	120	101	21	4.80952	2.26589	1	1>2	0	0	SH3 domain-containing protein PJ696.02
12644	LOCUS_020590-RA	Mba10_g04920.1	215	44	259	216	45	4.8	2.26303	1	1>2	0	0	Phosphatidylinositol transfer protein 3
12	LOCUS_006135-RA	Mba00_g02260.1	1844	384	2228	1845	385	4.79221	2.26069	1	1>2	0	0	60S ribosomal protein L2, mitochondrial
14505	LOCUS_011325-RA	Mba11_g16830.1	219	45	264	220	46	4.78261	2.2578	1	1>2	0	0	Alpha-soluble NSF attachment protein
11078	LOCUS_008224-RA	Mba08_g30180.1	515	107	622	516	108	4.77778	2.25634	1	1>2	0	0	Aldehyde dehydrogenase family 3 member H1
11535	LOCUS_019877-RA	Mba09_g05800.1	341	71	412	342	72	4.75	2.24793	1	1>2	0	0	Putative methyltransferase NSUN6
2155	LOCUS_011882-RA	Mba02_g12630.1	37	7	44	38	8	4.75	2.24793	0.999998	1>2	4.34333e-08	0.000253314	Transmembrane protein 208
1364	LOCUS_013035-RA	Mba01_g27430.1	18	3	21	19	4	4.75	2.24793	0.998355	1>2	6.52972e-05	0.384814	hypothetical protein
10108	LOCUS_030666-RA	Mba08_g08880.1	18	3	21	19	4	4.75	2.24793	0.998355	1>2	6.55095e-05	0.385826	Basic 7S globulin
13078	LOCUS_000379-RA	Mba10_g13200.1	222	46	268	223	47	4.74468	2.24631	1	1>2	0	0	TOM1-like protein 9
10260	LOCUS_026984-RA	Mba08_g12700.1	188	39	227	189	40	4.725	2.24031	1	1>2	0	0	OTU domain-containing protein DDB_G0284757
10043	LOCUS_013596-RA	Mba08_g07380.1	230	48	278	231	49	4.71429	2.23704	1	1>2	0	0	DNA mismatch repair protein MSH4
5815	LOCUS_017944-RA	Mba05_g08880.1	32	6	38	33	7	4.71429	2.23704	0.999989	1>2	3.32158e-07	0.0020513	Calmodulin
13686	LOCUS_008905-RA	Mba10_g25710.1	46	9	55	47	10	4.7	2.23266	1	1>2	9.65993e-10	5.11975e-06	hypothetical protein
401	LOCUS_023941-RA	Mba01_g06960.1	102	21	123	103	22	4.68182	2.22707	1	1>2	0	0	DUF21 domain-containing protein At4g14240
10279	LOCUS_001936-RA	Mba08_g13080.1	41	8	49	42	9	4.66667	2.22239	1	1>2	8.76726e-09	4.90429e-05	hypothetical protein
11597	LOCUS_021565-RA	Mba09_g07240.1	41	8	49	42	9	4.66667	2.22239	1	1>2	8.83029e-09	4.94043e-05	Putative pentatricopeptide repeat-containing protein At2g01510
239	LOCUS_009159-RA	Mba01_g03890.1	591	126	717	592	127	4.66142	2.22077	1	1>2	0	0	Phosphatidylinositol/phosphatidylcholine transfer protein SFH11
3142	LOCUS_003183-RA	Mba03_g10380.1	50	10	60	51	11	4.63636	2.21299	1	1>2	2.28431e-10	1.16797e-06	hypothetical protein
1461	LOCUS_002181-RA	Mba01_g29320.1	532	114	646	533	115	4.63478	2.2125	1	1>2	0	0	hypothetical protein
10104	LOCUS_013031-RA	Mba08_g08830.1	138	29	167	139	30	4.63333	2.21205	1	1>2	0	0	Serine/threonine-protein phosphatase 7 long form
1976	LOCUS_012567-RA	Mba02_g08790.1	619	133	752	620	134	4.62687	2.21004	1	1>2	0	0	hypothetical protein
8691	LOCUS_016262-RA	Mba07_g04870.1	748	161	909	749	162	4.62346	2.20897	1	1>2	0	0	NADPH--cytochrome P450 reductase
8880	LOCUS_018627-RA	Mba07_g09000.1	304	65	369	305	66	4.62121	2.20827	1	1>2	0	0	Uncharacterized protein At2g34160
10460	LOCUS_008056-RA	Mba08_g17430.1	373	80	453	374	81	4.61728	2.20704	1	1>2	0	0	BRCA1-associated protein
504	LOCUS_029907-RA	Mba01_g08880.1	22	4	26	23	5	4.6	2.20163	0.999458	1>2	1.904e-05	0.126195	Cytochrome P450 94C1
9697	LOCUS_028440-RA	Mba07_g26490.1	22	4	26	23	5	4.6	2.20163	0.999458	1>2	1.91138e-05	0.126669	Scarecrow-like protein 4
12505	LOCUS_010817-RA	Mba10_g01260.1	22	4	26	23	5	4.6	2.20163	0.999458	1>2	1.91876e-05	0.127143	Exocyst complex component EXO70H1
12609	LOCUS_011741-RA	Mba10_g04030.1	422	91	513	423	92	4.59783	2.20095	1	1>2	0	0	Pumilio 2
13621	LOCUS_014398-RA	Mba10_g24390.1	693	150	843	694	151	4.59603	2.20039	1	1>2	0	0	Histone deacetylase 2
7474	LOCUS_002029-RA	Mba06_g15500.1	357	77	434	358	78	4.58974	2.19841	1	1>2	0	0	Endoribonuclease YBEY, chloroplastic
2749	LOCUS_003596-RA	Mba03_g02140.1	273	59	332	274	60	4.56667	2.19114	1	1>2	0	0	Integrator complex subunit 7
7318	LOCUS_004361-RA	Mba06_g12180.1	268	58	326	269	59	4.55932	2.18882	1	1>2	0	0	hypothetical protein
6543	LOCUS_015257-RA	Mba05_g25800.1	154	33	187	155	34	4.55882	2.18866	1	1>2	0	0	Kinesin-like protein KIN-4C
1306	LOCUS_027370-RA	Mba01_g26250.1	49	10	59	50	11	4.54545	2.18442	1	1>2	4.60928e-10	2.3982e-06	BEL1-like homeodomain protein 7
13677	LOCUS_001416-RA	Mba10_g25520.1	244	53	297	245	54	4.53704	2.18175	1	1>2	0	0	Protein DWARF 53-LIKE
592	LOCUS_013909-RA	Mba01_g10610.1	257	56	313	258	57	4.52632	2.17834	1	1>2	0	0	Oxysterol-binding protein-related protein 1C
7615	LOCUS_008690-RA	Mba06_g18770.1	1058	233	1291	1059	234	4.52564	2.17812	1	1>2	0	0	TVP38/TMEM64 family membrane protein slr0305
4110	LOCUS_022312-RA	Mba04_g09570.1	1913	422	2335	1914	423	4.52482	2.17786	1	1>2	0	0	Exocyst complex component SEC6
14595	LOCUS_017349-RA	Mba11_g18510.1	229	50	279	230	51	4.5098	2.17306	1	1>2	0	0	Glycerol-3-phosphate acyltransferase 9
9852	LOCUS_020323-RA	Mba08_g02830.1	195	43	238	196	44	4.45455	2.15528	1	1>2	0	0	Renalase
14551	LOCUS_010878-RA	Mba11_g17810.1	48	10	58	49	11	4.45455	2.15528	1	1>2	8.57421e-10	4.53146e-06	Kinesin-like protein KIN-14J
9395	LOCUS_004818-RA	Mba07_g20440.1	386	86	472	387	87	4.44828	2.15325	1	1>2	0	0	Vacuolar protein sorting-associated protein 27
2149	LOCUS_005879-RA	Mba02_g12530.1	208	46	254	209	47	4.44681	2.15277	1	1>2	0	0	hypothetical protein
10117	LOCUS_014224-RA	Mba08_g09010.1	39	8	47	40	9	4.44444	2.152	0.999999	1>2	3.66627e-08	0.000212805	putative ADP-ribosylation factor GTPase-activating protein AGD11
5644	LOCUS_017210-RA	Mba05_g05220.1	840	189	1029	841	190	4.42632	2.14611	1	1>2	0	0	hypothetical protein
3776	LOCUS_014668-RA	Mba04_g01910.1	269	60	329	270	61	4.42623	2.14608	1	1>2	0	0	Kinesin-like protein KIN-7I
8785	LOCUS_028123-RA	Mba07_g06860.1	260	58	318	261	59	4.42373	2.14526	1	1>2	0	0	putative pyridoxal 5'-phosphate synthase subunit PDX2
205	LOCUS_020945-RA	Mba01_g03040.1	251	56	307	252	57	4.42105	2.14439	1	1>2	0	0	AUGMIN subunit 2
5640	LOCUS_005022-RA	Mba05_g05110.1	52	11	63	53	12	4.41667	2.14296	1	1>2	1.97848e-10	1.00823e-06	Scarecrow-like protein 8
1820	LOCUS_026409-RA	Mba02_g05280.1	21	4	25	22	5	4.4	2.1375	0.998948	1>2	3.84193e-05	0.244156	Kinesin-like protein KIN-7H
4132	LOCUS_024371-RA	Mba04_g10000.1	21	4	25	22	5	4.4	2.1375	0.998948	1>2	3.85584e-05	0.244951	UDP-glycosyltransferase 88B1
6663	LOCUS_019513-RA	Mba05_g28560.1	21	4	25	22	5	4.4	2.1375	0.998948	1>2	3.86974e-05	0.245745	Squamosa promoter-binding-like protein 9
14538	LOCUS_009795-RA	Mba11_g17610.1	21	4	25	22	5	4.4	2.1375	0.998948	1>2	3.88364e-05	0.246538	Ethylene-responsive transcription factor CRF4
6771	LOCUS_018680-RA	Mba05_g31160.1	100	22	122	101	23	4.3913	2.13465	1	1>2	0	0	Putative pentatricopeptide repeat-containing protein At3g08820
12769	LOCUS_009829-RA	Mba10_g07190.1	148	33	181	149	34	4.38235	2.13171	1	1>2	0	0	Pentatricopeptide repeat-containing protein At3g50420
9447	LOCUS_020969-RA	Mba07_g21570.1	91	20	111	92	21	4.38095	2.13124	1	1>2	3.56011e-17	1.36779e-13	Non-structural maintenance of chromosomes element 1
8258	LOCUS_011437-RA	Mba06_g33110.1	1128	257	1385	1129	258	4.37597	2.1296	1	1>2	0	0	putative LRR receptor-like serine/threonine-protein kinase At1g06840
7888	LOCUS_026999-RA	Mba06_g24750.1	69	15	84	70	16	4.375	2.12928	1	1>2	2.3099e-13	1.0249e-09	Zinc finger protein VAR3, chloroplastic
13663	LOCUS_003047-RA	Mba10_g25280.1	222	50	272	223	51	4.37255	2.12847	1	1>2	0	0	NADH dehydrogenase [ubiquinone] 1 alpha subcomplex subunit 1
6860	LOCUS_010445-RA	Mba06_g02070.1	165	37	202	166	38	4.36842	2.12711	1	1>2	0	0	Protein FAR1-RELATED SEQUENCE 5
7217	LOCUS_009679-RA	Mba06_g10200.1	2687	615	3302	2688	616	4.36364	2.12553	1	1>2	0	0	Heat shock protein 17
13133	LOCUS_029511-RA	Mba10_g14220.1	47	10	57	48	11	4.36364	2.12553	1	1>2	1.74691e-09	9.39308e-06	Dirigent protein 1
10733	LOCUS_006527-RA	Mba08_g23100.1	51	11	62	52	12	4.33333	2.11548	1	1>2	4.07487e-10	2.11363e-06	Gamma-tubulin complex component 3
14846	LOCUS_009247-RA	Mba11_g23900.1	38	8	46	39	9	4.33333	2.11548	0.999997	1>2	6.62223e-08	0.000390702	Pentatricopeptide repeat-containing protein At4g33170
4250	LOCUS_016904-RA	Mba04_g13070.1	211	48	259	212	49	4.32653	2.11321	1	1>2	0	0	Protein kinase and PP2C-like domain-containing protein
11223	LOCUS_023203-RA	Mba08_g33220.1	332	76	408	333	77	4.32468	2.11259	1	1>2	0	0	Lipase
14482	LOCUS_017654-RA	Mba11_g16190.1	460	106	566	461	107	4.30841	2.10716	1	1>2	0	0	Phosphoglycerate kinase, cytosolic
11955	LOCUS_001959-RA	Mba09_g15030.1	563	130	693	564	131	4.30534	2.10613	1	1>2	0	0	Dual specificity protein phosphatase PHS1
13277	LOCUS_023291-RA	Mba10_g17630.1	42	9	51	43	10	4.3	2.10434	0.999999	1>2	1.35847e-08	7.67779e-05	hypothetical protein
9208	LOCUS_023878-RA	Mba07_g16620.1	330	76	406	331	77	4.2987	2.1039	1	1>2	0	0	RNA polymerase sigma factor sigB
10551	LOCUS_025418-RA	Mba08_g19210.1	89	20	109	90	21	4.28571	2.09954	1	1>2	1.58401e-16	6.21725e-13	Protein TPX2
9542	LOCUS_008685-RA	Mba07_g23260.1	59	13	72	60	14	4.28571	2.09954	1	1>2	1.59798e-11	7.74539e-08	Phospholipase D delta
11495	LOCUS_025127-RA	Mba09_g04960.1	29	6	35	30	7	4.28571	2.09954	0.99992	1>2	2.48243e-06	0.0162387	Protein BZR1 3
8637	LOCUS_019929-RA	Mba07_g03620.1	1555	363	1918	1556	364	4.27473	2.09583	1	1>2	0	0	Bifunctional 3-dehydroquinate dehydratase/shikimate dehydrogenase, chloroplastic
8279	LOCUS_021921-RA	Mba06_g33540.1	93	21	114	94	22	4.27273	2.09516	1	1>2	2.87481e-17	1.10134e-13	Zinc finger CCCH domain-containing protein 33
2805	LOCUS_000664-RA	Mba03_g03460.1	63	14	77	64	15	4.26667	2.09311	1	1>2	4.37366e-12	2.06437e-08	AT-hook motif nuclear-localized protein 10
12829	LOCUS_014036-RA	Mba10_g08370.1	504	118	622	505	119	4.2437	2.08532	1	1>2	0	0	Gamma-tubulin complex component 6
8115	LOCUS_012541-RA	Mba06_g30330.1	139	32	171	140	33	4.24242	2.08489	1	1>2	0	0	hypothetical protein
4817	LOCUS_000975-RA	Mba04_g26420.1	615	145	760	616	146	4.21918	2.07696	1	1>2	0	0	Kinesin-like protein KIN-14I
6998	LOCUS_000139-RA	Mba06_g05330.1	222	52	274	223	53	4.20755	2.07298	1	1>2	0	0	F-box/kelch-repeat protein At1g22040
324	LOCUS_000218-RA	Mba01_g05700.1	184	43	227	185	44	4.20455	2.07195	1	1>2	0	0	Sucrose transport protein SUT2
10150	LOCUS_010208-RA	Mba08_g09740.1	226	53	279	227	54	4.2037	2.07166	1	1>2	0	0	GDSL esterase/lipase At1g28570
132	LOCUS_021593-RA	Mba01_g01740.1	62	14	76	63	15	4.2	2.07039	1	1>2	7.86259e-12	3.75753e-08	Putative lipase ROG1
7983	LOCUS_027062-RA	Mba06_g27050.1	62	14	76	63	15	4.2	2.07039	1	1>2	7.94352e-12	3.797e-08	Periodic tryptophan protein 2
1348	LOCUS_014191-RA	Mba01_g27060.1	20	4	24	21	5	4.2	2.07039	0.997974	1>2	7.81955e-05	0.443491	DNA primase small subunit
6730	LOCUS_024931-RA	Mba05_g30240.1	20	4	24	21	5	4.2	2.07039	0.997974	1>2	7.84556e-05	0.444618	Protein UPSTREAM OF FLC
9022	LOCUS_012598-RA	Mba07_g12330.1	20	4	24	21	5	4.2	2.07039	0.997974	1>2	7.87155e-05	0.445744	putative serine/threonine-protein kinase PBL23
12953	LOCUS_014350-RA	Mba10_g10730.1	20	4	24	21	5	4.2	2.07039	0.997974	1>2	7.89754e-05	0.446867	Trihelix transcription factor ASR3
13733	LOCUS_021059-RA	Mba10_g27080.1	4904	1167	6071	4905	1168	4.19949	2.07021	1	1>2	0	0	hypothetical protein
5526	LOCUS_007932-RA	Mba05_g02490.1	133	31	164	134	32	4.1875	2.06609	1	1>2	0	0	hypothetical protein
8094	LOCUS_017540-RA	Mba06_g29850.1	183	43	226	184	44	4.18182	2.06413	1	1>2	0	0	Auxin response factor 7
6387	LOCUS_003515-RA	Mba05_g22290.1	45	10	55	46	11	4.18182	2.06413	1	1>2	5.8313e-09	3.22932e-05	B3 domain-containing protein Os03g0120900
7782	LOCUS_004215-RA	Mba06_g22330.1	304	72	376	305	73	4.17808	2.06284	1	1>2	0	0	NAC domain-containing protein 17
5570	LOCUS_003937-RA	Mba05_g03500.1	70	16	86	71	17	4.17647	2.06228	1	1>2	3.84339e-13	1.72222e-09	Protein FAR1-RELATED SEQUENCE 3
6692	LOCUS_001460-RA	Mba05_g29320.1	458	109	567	459	110	4.17273	2.06099	1	1>2	0	0	Alpha-L-arabinofuranosidase 1
2988	LOCUS_011301-RA	Mba03_g07380.1	291	69	360	292	70	4.17143	2.06054	1	1>2	0	0	Programmed cell death protein 2
7893	LOCUS_001425-RA	Mba06_g24890.1	491	117	608	492	118	4.16949	2.05987	1	1>2	0	0	DNA topoisomerase 2-binding protein 1-A
773	LOCUS_002271-RA	Mba01_g14870.1	74	17	91	75	18	4.16667	2.05889	1	1>2	8.27622e-14	3.60181e-10	Hexokinase-3
9380	LOCUS_009669-RA	Mba07_g20180.1	24	5	29	25	6	4.16667	2.05889	0.999425	1>2	2.39724e-05	0.157503	hypothetical protein
10496	LOCUS_004074-RA	Mba08_g18170.1	24	5	29	25	6	4.16667	2.05889	0.999425	1>2	2.40494e-05	0.157987	Cell division cycle-associated 7-like protein
12936	LOCUS_013066-RA	Mba10_g10330.1	24	5	29	25	6	4.16667	2.05889	0.999425	1>2	2.41265e-05	0.158471	putative LRR receptor-like serine/threonine-protein kinase At1g74360
8628	LOCUS_004645-RA	Mba07_g03480.1	611	146	757	612	147	4.16327	2.05772	1	1>2	0	0	putative protein S-acyltransferase 19
8543	LOCUS_001780-RA	Mba07_g01810.1	53	12	65	54	13	4.15385	2.05445	1	1>2	3.52111e-10	1.81971e-06	COMPASS-like H3K4 histone methylase component WDR5B
12387	LOCUS_009002-RA	Mba09_g25560.1	53	12	65	54	13	4.15385	2.05445	1	1>2	3.54763e-10	1.83377e-06	Pentatricopeptide repeat-containing protein At5g14080
11958	LOCUS_025103-RA	Mba09_g15080.1	493	118	611	494	119	4.15126	2.05355	1	1>2	0	0	Protein FAM91A1
2830	LOCUS_019027-RA	Mba03_g04020.1	6793	1637	8430	6794	1638	4.14774	2.05233	1	1>2	0	0	Sister chromatid cohesion protein PDS5 A
1207	LOCUS_024237-RA	Mba01_g24050.1	1152	277	1429	1153	278	4.14748	2.05224	1	1>2	0	0	Chromatin modification-related protein EAF1 A
6479	LOCUS_021888-RA	Mba05_g24210.1	289	69	358	290	70	4.14286	2.05063	1	1>2	0	0	Metal tolerance protein 12
5639	LOCUS_005024-RA	Mba05_g05100.1	115	27	142	116	28	4.14286	2.05063	1	1>2	0	0	putative DNA-directed RNA polymerase I subunit RPA43
6843	LOCUS_015196-RA	Mba06_g01750.1	28	6	34	29	7	4.14286	2.05063	0.999849	1>2	5.34534e-06	0.0355579	Protein C2-DOMAIN ABA-RELATED 7
12158	LOCUS_017563-RA	Mba09_g19560.1	28	6	34	29	7	4.14286	2.05063	0.999849	1>2	5.36691e-06	0.035704	Fasciclin-like arabinogalactan protein 2
13109	LOCUS_018171-RA	Mba10_g13710.1	684	165	849	685	166	4.12651	2.04492	1	1>2	0	0	BTB/POZ domain-containing protein FBL11
14695	LOCUS_007342-RA	Mba11_g20500.1	329	79	408	330	80	4.125	2.04439	1	1>2	0	0	putative beta-1,4-xylosyltransferase IRX9H
7089	LOCUS_021849-RA	Mba06_g07220.1	135	32	167	136	33	4.12121	2.04307	1	1>2	0	0	Zinc finger protein CONSTANS-LIKE 15
5726	LOCUS_013386-RA	Mba05_g07080.1	102	24	126	103	25	4.12	2.04264	1	1>2	0	0	Luminal-binding protein 5
11180	LOCUS_011387-RA	Mba08_g32250.1	102	24	126	103	25	4.12	2.04264	1	1>2	0	0	Protein trichome berefringence-like 7
13431	LOCUS_022710-RA	Mba10_g20490.1	147	35	182	148	36	4.11111	2.03953	1	1>2	0	0	L-arabinokinase
3033	LOCUS_014328-RA	Mba03_g08170.1	77	18	95	78	19	4.10526	2.03747	1	1>2	3.24715e-14	1.38913e-10	Pentatricopeptide repeat-containing protein At1g08070, chloroplastic
8640	LOCUS_000654-RA	Mba07_g03760.1	44	10	54	45	11	4.09091	2.03242	1	1>2	1.12279e-08	6.31775e-05	Rac-like GTP-binding protein 7
9086	LOCUS_007732-RA	Mba07_g13640.1	183	44	227	184	45	4.08889	2.03171	1	1>2	0	0	Scarecrow-like protein 9
6465	LOCUS_013780-RA	Mba05_g24010.1	362	88	450	363	89	4.07865	2.02809	1	1>2	0	0	18S rRNA (guanine-N(7))-methyltransferase RID2
9245	LOCUS_009369-RA	Mba07_g17270.1	52	12	64	53	13	4.07692	2.02748	1	1>2	6.53557e-10	3.43052e-06	Transmembrane protein 53
3442	LOCUS_016163-RA	Mba03_g17470.1	113	27	140	114	28	4.07143	2.02554	1	1>2	0	0	Pentatricopeptide repeat-containing protein At3g02330, mitochondrial
7809	LOCUS_004598-RA	Mba06_g22970.1	56	13	69	57	14	4.07143	2.02554	1	1>2	1.39706e-10	7.06216e-07	hypothetical protein
9166	LOCUS_018763-RA	Mba07_g15500.1	56	13	69	57	14	4.07143	2.02554	1	1>2	1.40911e-10	7.12446e-07	E3 ubiquitin protein ligase DRIP2
10068	LOCUS_001983-RA	Mba08_g07880.1	56	13	69	57	14	4.07143	2.02554	1	1>2	1.42115e-10	7.18677e-07	Integrin-linked protein kinase 1
6439	LOCUS_018392-RA	Mba05_g23510.1	983	241	1224	984	242	4.06612	2.02365	1	1>2	0	0	Beta-glucosidase 22
9210	LOCUS_018633-RA	Mba07_g16660.1	206	50	256	207	51	4.05882	2.02106	1	1>2	0	0	hypothetical protein
3373	LOCUS_025737-RA	Mba03_g15950.1	985	242	1227	986	243	4.05761	2.02063	1	1>2	0	0	putative E3 ubiquitin-protein ligase RZFP34
10057	LOCUS_009569-RA	Mba08_g07640.1	104	25	129	105	26	4.03846	2.01381	1	1>2	0	0	Pentatricopeptide repeat-containing protein At3g13880
13409	LOCUS_003613-RA	Mba10_g20070.1	217	53	270	218	54	4.03704	2.0133	1	1>2	0	0	Heat shock cognate protein
9833	LOCUS_004171-RA	Mba08_g02420.1	484	120	604	485	121	4.00826	2.00298	1	1>2	0	0	Serine/threonine-protein kinase ATM
4647	LOCUS_015650-RA	Mba04_g22930.1	4012	1001	5013	4013	1002	4.00499	2.0018	1	1>2	0	0	Filament-like plant protein 4
11020	LOCUS_012033-RA	Mba08_g29320.1	855	213	1068	856	214	4	2	1	1>2	0	0	hypothetical protein
4091	LOCUS_000817-RA	Mba04_g09160.1	143	35	178	144	36	4	2	1	1>2	0	0	Pentatricopeptide repeat-containing protein At3g02330, mitochondrial
4983	LOCUS_027712-RA	Mba04_g30250.1	51	12	63	52	13	4	2	1	1>2	1.20107e-09	6.39807e-06	putative BOI-related E3 ubiquitin-protein ligase 3
9296	LOCUS_005542-RA	Mba07_g18320.1	43	10	53	44	11	4	2	0.999999	1>2	2.49616e-08	0.000143369	Peptide-N4-(N-acetyl-beta- glucosaminyl)asparagine amidase A
517	LOCUS_013190-RA	Mba01_g09070.1	27	6	33	28	7	4	2	0.999715	1>2	1.02189e-05	0.0683918	Apoptosis-inducing factor A
7381	LOCUS_026059-RA	Mba06_g13560.1	27	6	33	28	7	4	2	0.999715	1>2	1.02585e-05	0.0686572	Serine/threonine-protein kinase SAPK7
14325	LOCUS_004083-RA	Mba11_g12730.1	27	6	33	28	7	4	2	0.999715	1>2	1.02981e-05	0.0689225	Pentatricopeptide repeat-containing protein At4g20090
12371	LOCUS_002234-RA	Mba09_g25270.1	23	5	28	24	6	4	2	0.998915	1>2	3.95467e-05	0.250578	Transcription factor GHD7
306	LOCUS_003911-RA	Mba01_g05310.1	19	4	23	20	5	4	2	0.996122	1>2	0.000163537	0.717344	Protein MIZU-KUSSEI 1
3435	LOCUS_013615-RA	Mba03_g17360.1	19	4	23	20	5	4	2	0.996122	1>2	0.000164018	0.71844	putative WRKY transcription factor 41
10822	LOCUS_008091-RA	Mba08_g25120.1	19	4	23	20	5	4	2	0.996122	1>2	0.0001645	0.719532	Transcription factor MYB36
12323	LOCUS_004855-RA	Mba09_g24020.1	19	4	23	20	5	4	2	0.996122	1>2	0.00016498	0.72062	hypothetical protein
12533	LOCUS_025967-RA	Mba10_g01920.1	19	4	23	20	5	4	2	0.996122	1>2	0.000165461	0.721703	Cytochrome P450 710A11
14295	LOCUS_028537-RA	Mba11_g11670.1	19	4	23	20	5	4	2	0.996122	1>2	0.000165942	0.722782	hypothetical protein
14772	LOCUS_018770-RA	Mba11_g22370.1	550	137	687	551	138	3.99275	1.99738	1	1>2	0	0	Ycf54-like protein
10927	LOCUS_022030-RA	Mba08_g27300.1	1735	436	2171	1736	437	3.97254	1.99006	1	1>2	0	0	hypothetical protein
12097	LOCUS_007922-RA	Mba09_g17990.1	308	77	385	309	78	3.96154	1.98606	1	1>2	0	0	Putative pentatricopeptide repeat-containing protein At5g09950
4033	LOCUS_016933-RA	Mba04_g07760.1	86	21	107	87	22	3.95455	1.98351	1	1>2	3.31985e-15	1.3701e-11	Protein MALE DISCOVERER 2
5597	LOCUS_008999-RA	Mba05_g04220.1	667	168	835	668	169	3.95266	1.98282	1	1>2	0	0	hypothetical protein
6978	LOCUS_021034-RA	Mba06_g04760.1	331	83	414	332	84	3.95238	1.98272	1	1>2	0	0	C2 and GRAM domain-containing protein At1g03370
4050	LOCUS_016825-RA	Mba04_g08070.1	82	20	102	83	21	3.95238	1.98272	1	1>2	1.22743e-14	5.17115e-11	Reticulon-like protein B4
4189	LOCUS_021605-RA	Mba04_g11570.1	707	179	886	708	180	3.93333	1.97575	1	1>2	0	0	ENHANCER OF AG-4 protein 2
1369	LOCUS_018930-RA	Mba01_g27590.1	58	14	72	59	15	3.93333	1.97575	1	1>2	1.05256e-10	5.28805e-07	U-box domain-containing protein 12
2944	LOCUS_020955-RA	Mba03_g06610.1	58	14	72	59	15	3.93333	1.97575	1	1>2	1.06247e-10	5.33889e-07	E3 ubiquitin-protein ligase ATL6
7908	LOCUS_016297-RA	Mba06_g25280.1	58	14	72	59	15	3.93333	1.97575	1	1>2	1.07237e-10	5.38972e-07	Kinesin-like protein KIN-12G
3065	LOCUS_003385-RA	Mba03_g08860.1	867	220	1087	868	221	3.9276	1.97365	1	1>2	0	0	Squamosa promoter-binding-like protein 9
11106	LOCUS_025848-RA	Mba08_g30740.1	93	23	116	94	24	3.91667	1.96963	1	1>2	3.67861e-16	1.46372e-12	Disease resistance protein RPM1
9698	LOCUS_019149-RA	Mba07_g26520.1	42	10	52	43	11	3.90909	1.96683	0.999998	1>2	4.93994e-08	0.000289192	putative LRR receptor-like serine/threonine-protein kinase At2g16250
9595	LOCUS_010744-RA	Mba07_g24300.1	237	60	297	238	61	3.90164	1.96408	1	1>2	0	0	Beclin-1-like protein
730	LOCUS_002972-RA	Mba01_g14210.1	697	178	875	698	179	3.89944	1.96327	1	1>2	0	0	Protein ENHANCED DISEASE RESISTANCE 2-like
8360	LOCUS_014949-RA	Mba06_g35290.1	268	68	336	269	69	3.89855	1.96294	1	1>2	0	0	hypothetical protein
9145	LOCUS_007259-RA	Mba07_g14960.1	762	195	957	763	196	3.89286	1.96083	1	1>2	0	0	tRNA modification GTPase MnmE
10747	LOCUS_002491-RA	Mba08_g23350.1	217	55	272	218	56	3.89286	1.96083	1	1>2	0	0	DNA repair protein RAD4
12567	LOCUS_021192-RA	Mba10_g03010.1	524	134	658	525	135	3.88889	1.95936	1	1>2	0	0	hypothetical protein
5890	LOCUS_008197-RA	Mba05_g10440.1	34	8	42	35	9	3.88889	1.95936	0.999967	1>2	1.00086e-06	0.00638804	Protein YIPF5
11884	LOCUS_002050-RA	Mba09_g13530.1	34	8	42	35	9	3.88889	1.95936	0.999967	1>2	1.00589e-06	0.00642108	Synaptonemal complex protein ZEP1
12466	LOCUS_027065-RA	Mba10_g00260.1	34	8	42	35	9	3.88889	1.95936	0.999967	1>2	1.01093e-06	0.00645411	Inorganic pyrophosphatase 2
983	LOCUS_006860-RA	Mba01_g18750.1	310	79	389	311	80	3.8875	1.95884	1	1>2	0	0	Aberrant root formation protein 4
11326	LOCUS_012291-RA	Mba09_g01690.1	201	51	252	202	52	3.88462	1.95777	1	1>2	0	0	Phosphatidylinositol/phosphatidylcholine transfer protein SFH9
727	LOCUS_026348-RA	Mba01_g14170.1	573	147	720	574	148	3.87838	1.95545	1	1>2	0	0	Uncharacterized protein sll0005
8126	LOCUS_007816-RA	Mba06_g30560.1	1751	451	2202	1752	452	3.87611	1.95461	1	1>2	0	0	Aspartic proteinase-like protein 2
6557	LOCUS_010379-RA	Mba05_g26150.1	53	13	66	54	14	3.85714	1.94753	1	1>2	9.50289e-10	5.03462e-06	hypothetical protein
14553	LOCUS_027693-RA	Mba11_g17840.1	26	6	32	27	7	3.85714	1.94753	0.999468	1>2	1.8012e-05	0.119585	Phosphatidylinositol 4-phosphate 5-kinase 6
14631	LOCUS_024749-RA	Mba11_g19180.1	26	6	32	27	7	3.85714	1.94753	0.999468	1>2	1.80846e-05	0.120053	putative inactive leucine-rich repeat receptor kinase XIAO
14607	LOCUS_001887-RA	Mba11_g18750.1	76	19	95	77	20	3.85	1.94486	1	1>2	2.02386e-13	8.9576e-10	E3 ubiquitin-protein ligase AIRP2
11417	LOCUS_012169-RA	Mba09_g03330.1	814	211	1025	815	212	3.84434	1.94274	1	1>2	0	0	18. class I heat shock protein
1648	LOCUS_018621-RA	Mba02_g01630.1	1329	345	1674	1330	346	3.84393	1.94258	1	1>2	0	0	60S ribosomal protein L14-2
2283	LOCUS_026132-RB	Mba02_g15440.1	195	50	245	196	51	3.84314	1.94228	1	1>2	0	0	UDP-glycosyltransferase 87A2
7683	LOCUS_020871-RA	Mba06_g20010.1	95	24	119	96	25	3.84	1.94111	1	1>2	3.09788e-16	1.22924e-12	LRR receptor-like serine/threonine-protein kinase FLS2
8086	LOCUS_004278-RA	Mba06_g29620.1	1462	380	1842	1463	381	3.8399	1.94107	1	1>2	0	0	Protein STICHEL
8151	LOCUS_019809-RA	Mba06_g30970.1	22	5	27	23	6	3.83333	1.9386	0.997966	1>2	7.92363e-05	0.447992	putative galacturonosyltransferase-like 2
9823	LOCUS_003434-RA	Mba08_g02090.1	320	83	403	321	84	3.82143	1.93411	1	1>2	0	0	Nuclear pore complex protein NUP62
2993	LOCUS_026101-RA	Mba03_g07470.1	144	37	181	145	38	3.81579	1.93198	1	1>2	0	0	hypothetical protein
8434	LOCUS_008698-RA	Mba06_g36620.1	2029	532	2561	2030	533	3.80863	1.92927	1	1>2	0	0	Squamosa promoter-binding-like protein 12
3335	LOCUS_021659-RA	Mba03_g14870.1	18	4	22	19	5	3.8	1.926	0.992638	1>2	0.000304408	0.910844	putative serine/threonine-protein kinase PBL19
8841	LOCUS_016790-RA	Mba07_g08060.1	18	4	22	19	5	3.8	1.926	0.992638	1>2	0.000305299	0.911501	Cytokinin dehydrogenase 6
14348	LOCUS_021666-RA	Mba11_g13240.1	314	82	396	315	83	3.79518	1.92417	1	1>2	0	0	Molybdopterin biosynthesis protein CNX1
9260	LOCUS_022939-RA	Mba07_g17540.1	33	8	41	34	9	3.77778	1.91754	0.999938	1>2	1.98517e-06	0.012913	hypothetical protein
13215	LOCUS_024531-RA	Mba10_g16170.1	33	8	41	34	9	3.77778	1.91754	0.999938	1>2	1.99429e-06	0.0129739	Kinesin-like protein KIN-12C
1870	LOCUS_004533-RA	Mba02_g06610.1	418	110	528	419	111	3.77477	1.91639	1	1>2	0	0	Two-component response regulator-like PRR1
4877	LOCUS_003857-RA	Mba04_g27690.1	446	118	564	447	119	3.7563	1.90931	1	1>2	0	0	Calmodulin-binding protein 60 B
6817	LOCUS_025359-RA	Mba06_g00960.1	461	122	583	462	123	3.7561	1.90923	1	1>2	0	0	Pentatricopeptide repeat-containing protein At5g15280, mitochondrial
2977	LOCUS_003477-RA	Mba03_g07180.1	630	167	797	631	168	3.75595	1.90918	1	1>2	0	0	Uridine-cytidine kinase C
1682	LOCUS_018275-RA	Mba02_g02440.1	59	15	74	60	16	3.75	1.90689	1	1>2	1.69802e-10	8.62252e-07	Transcription factor TCP20
4836	LOCUS_013162-RA	Mba04_g26850.1	490	130	620	491	131	3.74809	1.90616	1	1>2	0	0	Sorbitol dehydrogenase
14733	LOCUS_003295-RA	Mba11_g21350.1	343	91	434	344	92	3.73913	1.9027	1	1>2	0	0	Floral homeotic protein APETALA 2
12963	LOCUS_019164-RA	Mba10_g11000.1	237	63	300	238	64	3.71875	1.89482	1	1>2	0	0	Tyrosyl-DNA phosphodiesterase 1
6065	LOCUS_027490-RA	Mba05_g14090.1	118	31	149	119	32	3.71875	1.89482	1	1>2	0	0	Putative pentatricopeptide repeat-containing protein At1g31840
7845	LOCUS_016204-RA	Mba06_g23660.1	337	90	427	338	91	3.71429	1.89308	1	1>2	0	0	Proline iminopeptidase
2075	LOCUS_001321-RA	Mba02_g10900.1	25	6	31	26	7	3.71429	1.89308	0.999015	1>2	3.66795e-05	0.234147	Integrin-linked protein kinase 1
11248	LOCUS_022776-RA	Mba08_g33880.1	444	119	563	445	120	3.70833	1.89077	1	1>2	0	0	Uridine kinase-like protein 3
13864	LOCUS_022903-RA	Mba11_g02320.1	1895	511	2406	1896	512	3.70312	1.88874	1	1>2	0	0	Splicing factor U2AF subunit
1064	LOCUS_019228-RA	Mba01_g20690.1	36	9	45	37	10	3.7	1.88753	0.999973	1>2	8.79124e-07	0.00559053	hypothetical protein
2638	LOCUS_020253-RA	Mba02_g23320.1	778	210	988	779	211	3.69194	1.88438	1	1>2	0	0	hypothetical protein
11924	LOCUS_008072-RA	Mba09_g14490.1	608	164	772	609	165	3.69091	1.88398	1	1>2	0	0	Potassium channel KOR1
5753	LOCUS_026275-RA	Mba05_g07730.1	131	35	166	132	36	3.66667	1.87447	1	1>2	0	0	hypothetical protein
7827	LOCUS_029477-RA	Mba06_g23260.1	21	5	26	22	6	3.66667	1.87447	0.99622	1>2	0.000159736	0.708539	Zinc-finger homeodomain protein 6
5590	LOCUS_006510-RA	Mba05_g04050.1	567	154	721	568	155	3.66452	1.87362	1	1>2	0	0	Histidine--tRNA ligase, cytoplasmic
11829	LOCUS_001602-RA	Mba09_g12230.1	138	37	175	139	38	3.65789	1.87101	1	1>2	0	0	Autophagy-related protein 18b
1828	LOCUS_022406-RA	Mba02_g05480.1	375	102	477	376	103	3.65049	1.86809	1	1>2	0	0	Dr1-associated corepressor
11921	LOCUS_024449-RA	Mba09_g14450.1	112	30	142	113	31	3.64516	1.86598	1	1>2	0	0	N-alpha-acetyltransferase 40
3391	LOCUS_017553-RA	Mba03_g16320.1	39	10	49	40	11	3.63636	1.8625	0.999988	1>2	3.3759e-07	0.00208582	Wall-associated receptor kinase-like 14
10649	LOCUS_008399-RA	Mba08_g21260.1	155	42	197	156	43	3.62791	1.85914	1	1>2	0	0	ACT domain-containing protein ACR9
1357	LOCUS_009187-RA	Mba01_g27310.1	184	50	234	185	51	3.62745	1.85896	1	1>2	0	0	hypothetical protein
4041	LOCUS_007329-RA	Mba04_g07960.1	28	7	35	29	8	3.625	1.85798	0.999542	1>2	1.45676e-05	0.0972193	CASP-like protein 3A1
3032	LOCUS_021368-RA	Mba03_g08160.1	1652	456	2108	1653	457	3.61707	1.85482	1	1>2	0	0	Phytochrome C
14105	LOCUS_025485-RA	Mba11_g07500.1	129	35	164	130	36	3.61111	1.85244	1	1>2	0	0	Transcription factor IBH1-like 1
3799	LOCUS_010599-RA	Mba04_g02380.1	17	4	21	18	5	3.6	1.848	0.986157	1>2	0.000540547	0.987813	Cyclin-dependent kinase B1-1
4619	LOCUS_005886-RA	Mba04_g22290.1	17	4	21	18	5	3.6	1.848	0.986157	1>2	0.000542184	0.987981	Ethylene-responsive transcription factor ERF053
11844	LOCUS_012422-RA	Mba09_g12530.1	17	4	21	18	5	3.6	1.848	0.986157	1>2	0.00054382	0.988148	putative xyloglucan endotransglucosylase/hydrolase protein 23
13932	LOCUS_016450-RA	Mba11_g03940.1	17	4	21	18	5	3.6	1.848	0.986157	1>2	0.000545456	0.988312	Oxysterol-binding protein-related protein 2A
3071	LOCUS_013804-RA	Mba03_g09030.1	1174	326	1500	1175	327	3.59327	1.8453	1	1>2	0	0	CBL-interacting protein kinase 32
6401	LOCUS_009167-RA	Mba05_g22600.1	60	16	76	61	17	3.58824	1.84327	1	1>2	2.60369e-10	1.33543e-06	Rop guanine nucleotide exchange factor 3
13722	LOCUS_010321-RA	Mba10_g26840.1	60	16	76	61	17	3.58824	1.84327	1	1>2	2.62451e-10	1.34637e-06	DNA replication licensing factor MCM5
1510	LOCUS_011066-RA	Mba01_g30890.1	103	28	131	104	29	3.58621	1.84246	1	1>2	1.43233e-16	5.61329e-13	hypothetical protein
3981	LOCUS_007696-RA	Mba04_g06240.1	397	110	507	398	111	3.58559	1.84221	1	1>2	0	0	DnaJ subfamily B member 6
13506	LOCUS_017232-RA	Mba10_g22200.1	67	18	85	68	19	3.57895	1.83954	1	1>2	1.79652e-11	8.7257e-08	Metal tolerance protein 7
88	LOCUS_014746-RA	Mba01_g00560.1	24	6	30	25	7	3.57143	1.8365	0.998191	1>2	6.95138e-05	0.40461	Pentatricopeptide repeat-containing protein At4g13650
8762	LOCUS_005608-RA	Mba07_g06530.1	24	6	30	25	7	3.57143	1.8365	0.998191	1>2	6.97471e-05	0.405687	Probably inactive leucine-rich repeat receptor-like protein kinase IMK2
14791	LOCUS_015458-RA	Mba11_g22740.1	24	6	30	25	7	3.57143	1.8365	0.998191	1>2	6.99804e-05	0.406762	bZIP transcription factor 53
7660	LOCUS_019356-RA	Mba06_g19560.1	438	122	560	439	123	3.56911	1.83556	1	1>2	0	0	Serine/threonine-protein kinase Nek4
11453	LOCUS_001115-RA	Mba09_g03910.1	1141	320	1461	1142	321	3.55763	1.83092	1	1>2	0	0	Two-component response regulator-like PRR73
1165	LOCUS_006796-RA	Mba01_g23070.1	31	8	39	32	9	3.55556	1.83007	0.999792	1>2	6.86585e-06	0.0458332	Monocopper oxidase-like protein SKU5
5238	LOCUS_011899-RA	Mba04_g36170.1	31	8	39	32	9	3.55556	1.83007	0.999792	1>2	6.89531e-06	0.0460318	MDIS1-interacting receptor like kinase 2
11657	LOCUS_001032-RA	Mba09_g08530.1	31	8	39	32	9	3.55556	1.83007	0.999792	1>2	6.92475e-06	0.0462304	Mitotic checkpoint protein BUB3.3
414	LOCUS_013203-RA	Mba01_g07170.1	765	215	980	766	216	3.5463	1.82631	1	1>2	0	0	Importin beta-like SAD2
12266	LOCUS_024270-RA	Mba09_g22690.1	38	10	48	39	11	3.54545	1.82597	0.999979	1>2	6.86364e-07	0.00433255	hypothetical protein
4043	LOCUS_007330-RA	Mba04_g07970.1	885	249	1134	886	250	3.544	1.82538	1	1>2	0	0	Protein unc-13
11328	LOCUS_028338-RA	Mba09_g01730.1	130	36	166	131	37	3.54054	1.82397	1	1>2	0	0	Adenylyltransferase and sulfurtransferase MOCS3-2
12027	LOCUS_009337-RA	Mba09_g16610.1	1711	484	2195	1712	485	3.5299	1.81963	1	1>2	0	0	E3 ubiquitin-protein ligase listerin
1406	LOCUS_017421-RA	Mba01_g28300.1	267	75	342	268	76	3.52632	1.81816	1	1>2	0	0	Uncharacterized protein sll0005
6655	LOCUS_023696-RA	Mba05_g28340.1	302	85	387	303	86	3.52326	1.81691	1	1>2	0	0	BTB/POZ domain-containing protein At1g04390
9169	LOCUS_013506-RA	Mba07_g15550.1	1618	459	2077	1619	460	3.51957	1.8154	1	1>2	0	0	Histone-lysine N-methyltransferase ATX2
1720	LOCUS_004130-RA	Mba02_g03150.1	543	154	697	544	155	3.50968	1.81134	1	1>2	0	0	Polyadenylation and cleavage factor 4
3183	LOCUS_022641-RA	Mba03_g11510.1	3380	965	4345	3381	966	3.5	1.80735	1	1>2	0	0	Methyl-CpG-binding domain-containing protein 9
7204	LOCUS_008374-RA	Mba06_g09910.1	328	93	421	329	94	3.5	1.80735	1	1>2	0	0	Pantothenate kinase 2
365	LOCUS_027899-RA	Mba01_g06280.1	111	31	142	112	32	3.5	1.80735	1	1>2	9.83742e-18	3.73035e-14	Pumilio 12
4176	LOCUS_015849-RA	Mba04_g11290.1	90	25	115	91	26	3.5	1.80735	1	1>2	1.60544e-14	6.79101e-11	Vacuolar protein-sorting-associated protein 37 1
1050	LOCUS_011704-RA	Mba01_g20490.1	27	7	34	28	8	3.5	1.80735	0.999164	1>2	3.15364e-05	0.203872	Clathrin light chain 2
11840	LOCUS_024343-RA	Mba09_g12420.1	20	5	25	21	6	3.5	1.80735	0.993038	1>2	0.000293142	0.902112	DNA repair protein XRCC3
10294	LOCUS_000059-RA	Mba08_g13380.1	5328	1522	6850	5329	1523	3.49902	1.80695	1	1>2	0	0	Callose synthase 3
9829	LOCUS_000992-RA	Mba08_g02200.1	1818	520	2338	1819	521	3.49136	1.80379	1	1>2	0	0	Delta-1-pyrroline-5-carboxylate synthase 1
9718	LOCUS_021950-RA	Mba07_g26870.1	526	150	676	527	151	3.49007	1.80325	1	1>2	0	0	Nucleolar MIF4G domain-containing protein 1
1180	LOCUS_023837-RA	Mba01_g23480.1	142	40	182	143	41	3.4878	1.80232	1	1>2	0	0	H/ACA ribonucleoprotein complex subunit 3-like protein
8262	LOCUS_011082-RA	Mba06_g33170.1	278	79	357	279	80	3.4875	1.80219	1	1>2	0	0	putative U3 small nucleolar RNA-associated protein 11
3961	LOCUS_006590-RA	Mba04_g05860.1	1164	335	1499	1165	336	3.46726	1.7938	1	1>2	0	0	putative sucrose-phosphate synthase 1
151	LOCUS_014638-RA	Mba01_g02120.1	860	248	1108	861	249	3.45783	1.78987	1	1>2	0	0	Formin-like protein 12
11161	LOCUS_006843-RA	Mba08_g31950.1	431	124	555	432	125	3.456	1.7891	1	1>2	0	0	Late embryogenesis abundant protein Lea14-A
216	LOCUS_006692-RA	Mba01_g03300.1	75	21	96	76	22	3.45455	1.7885	1	1>2	3.58745e-12	1.68574e-08	Two-pore potassium channel 3
1170	LOCUS_005414-RA	Mba01_g23280.1	2601	753	3354	2602	754	3.45093	1.78698	1	1>2	0	0	Tuberculostearic acid methyltransferase UfaA1
7679	LOCUS_002354-RA	Mba06_g19970.1	206	59	265	207	60	3.45	1.7866	1	1>2	0	0	WPP domain-associated protein
4889	LOCUS_021499-RA	Mba04_g27990.1	254	73	327	255	74	3.44595	1.7849	1	1>2	0	0	Protein WHAT'S THIS FACTOR 1
5197	LOCUS_012398-RA	Mba04_g35250.1	30	8	38	31	9	3.44444	1.78427	0.999622	1>2	1.27583e-05	0.0853039	putative polyamine transporter At1g31830
10380	LOCUS_015553-RA	Mba08_g15030.1	30	8	38	31	9	3.44444	1.78427	0.999622	1>2	1.28106e-05	0.0856498	Oligopeptide transporter 4
11978	LOCUS_014486-RA	Mba09_g15440.1	30	8	38	31	9	3.44444	1.78427	0.999622	1>2	1.28628e-05	0.0859955	Condensin complex subunit 1
2451	LOCUS_002078-RA	Mba02_g18660.1	147	42	189	148	43	3.44186	1.78319	1	1>2	0	0	putative ADP-ribosylation factor GTPase-activating protein AGD8
10420	LOCUS_021562-RA	Mba08_g16430.1	1082	314	1396	1083	315	3.4381	1.78161	1	1>2	0	0	Caffeoylshikimate esterase
8838	LOCUS_000779-RA	Mba07_g08020.1	23	6	29	24	7	3.42857	1.77761	0.996707	1>2	0.000144058	0.669307	Beta-galactosidase
14555	LOCUS_023752-RA	Mba11_g17860.1	160	46	206	161	47	3.42553	1.77633	1	1>2	0	0	Pentatricopeptide repeat-containing protein At4g39530
12792	LOCUS_013497-RA	Mba10_g07610.1	532	155	687	533	156	3.41667	1.77259	1	1>2	0	0	Spastin
11394	LOCUS_008922-RA	Mba09_g03000.1	703	206	909	704	207	3.40097	1.76594	1	1>2	0	0	Serine/threonine-protein kinase AFC1
1601	LOCUS_009212-RA	Mba02_g00200.1	16	4	20	17	5	3.4	1.76553	0.974296	1>2	0.00114659	0.999939	Exocyst complex component EXO70A1
5437	LOCUS_012320-RA	Mba05_g00680.1	16	4	20	17	5	3.4	1.76553	0.974296	1>2	0.00114952	0.99994	Dihydroflavonol 4-reductase
5819	LOCUS_024324-RA	Mba05_g08940.1	16	4	20	17	5	3.4	1.76553	0.974296	1>2	0.00115244	0.999942	Protein DETOXIFICATION 48
12712	LOCUS_001415-RA	Mba10_g06240.1	16	4	20	17	5	3.4	1.76553	0.974296	1>2	0.00115536	0.999943	Protein IQ-DOMAIN 1
13514	LOCUS_012998-RA	Mba10_g22360.1	16	4	20	17	5	3.4	1.76553	0.974296	1>2	0.00115828	0.999945	Transcription factor HEC2
14363	LOCUS_006207-RA	Mba11_g13570.1	16	4	20	17	5	3.4	1.76553	0.974296	1>2	0.0011612	0.999946	Auxin-responsive protein SAUR71
7668	LOCUS_010554-RA	Mba06_g19770.1	332	97	429	333	98	3.39796	1.76467	1	1>2	0	0	putative receptor-like protein kinase At1g49730
9587	LOCUS_003975-RA	Mba07_g24130.1	2044	602	2646	2045	603	3.39138	1.76187	1	1>2	0	0	DmX-like protein 1
3308	LOCUS_015720-RA	Mba03_g14260.1	14184	4182	18366	14185	4183	3.39111	1.76176	1	1>2	0	0	Puromycin-sensitive aminopeptidase
2079	LOCUS_001327-RA	Mba02_g11020.1	551	162	713	552	163	3.3865	1.7598	1	1>2	0	0	U-box domain-containing protein 7
12001	LOCUS_010578-RA	Mba09_g15970.1	43	12	55	44	13	3.38462	1.75899	0.999993	1>2	1.86139e-07	0.0011309	65-kDa microtubule-associated protein 5
3428	LOCUS_017063-RA	Mba03_g17110.1	361	106	467	362	107	3.38318	1.75838	1	1>2	0	0	Chaperone protein ClpB1
10638	LOCUS_016846-RA	Mba08_g20990.1	70	20	90	71	21	3.38095	1.75743	1	1>2	2.0406e-11	9.93364e-08	putative folate-biopterin transporter 4
5473	LOCUS_015246-RA	Mba05_g01660.1	195	57	252	196	58	3.37931	1.75673	1	1>2	0	0	Molybdenum cofactor sulfurase
4628	LOCUS_007484-RA	Mba04_g22460.1	117	34	151	118	35	3.37143	1.75336	1	1>2	0	0	hypothetical protein
7365	LOCUS_010871-RA	Mba06_g13170.1	1711	507	2218	1712	508	3.37008	1.75278	1	1>2	0	0	E3 ubiquitin-protein ligase UPL7
8104	LOCUS_027407-RA	Mba06_g30070.1	63	18	81	64	19	3.36842	1.75207	1	1>2	2.8629e-10	1.47182e-06	F-box protein At1g61340
9908	LOCUS_026667-RA	Mba08_g04210.1	164	48	212	165	49	3.36735	1.75161	1	1>2	0	0	ABC transporter G family member 22
6067	LOCUS_015861-RA	Mba05_g14130.1	76	22	98	77	23	3.34783	1.74322	1	1>2	4.59723e-12	2.17219e-08	DNA topoisomerase 2
4163	LOCUS_005919-RA	Mba04_g10780.1	86	25	111	87	26	3.34615	1.7425	1	1>2	1.87683e-13	8.2956e-10	Ribonuclease P protein subunit p25
11858	LOCUS_009704-RA	Mba09_g12870.1	203	60	263	204	61	3.34426	1.74169	1	1>2	0	0	putative pectinesterase/pectinesterase inhibitor 12
12355	LOCUS_020823-RA	Mba09_g24760.1	1028	307	1335	1029	308	3.34091	1.74024	1	1>2	0	0	hypothetical protein
10933	LOCUS_011662-RA	Mba08_g27420.1	1258	376	1634	1259	377	3.33952	1.73964	1	1>2	0	0	Homeobox-DDT domain protein RLT2
2292	LOCUS_019131-RA	Mba02_g15630.1	236	70	306	237	71	3.33803	1.739	1	1>2	0	0	tRNA pseudouridine(38/39) synthase
1499	LOCUS_011518-RA	Mba01_g30470.1	1460	437	1897	1461	438	3.33562	1.73795	1	1>2	0	0	Histidine kinase 3
11306	LOCUS_026205-RA	Mba09_g01240.1	876	262	1138	877	263	3.3346	1.73751	1	1>2	0	0	Calmodulin-binding transcription activator 4
3264	LOCUS_009090-RA	Mba03_g13330.1	119	35	154	120	36	3.33333	1.73697	1	1>2	0	0	WD repeat-containing protein 44
4835	LOCUS_023008-RA	Mba04_g26790.1	79	23	102	80	24	3.33333	1.73697	1	1>2	1.96986e-12	9.13423e-09	Putative pentatricopeptide repeat-containing protein At1g68930
12707	LOCUS_021771-RA	Mba10_g06160.1	79	23	102	80	24	3.33333	1.73697	1	1>2	1.99034e-12	9.23118e-09	putative serine/threonine-protein kinase PBL28
11688	LOCUS_005149-RA	Mba09_g09380.1	1331	399	1730	1332	400	3.33	1.73552	1	1>2	0	0	DnaJ subfamily C member 14
4410	LOCUS_021814-RA	Mba04_g17200.1	515	154	669	516	155	3.32903	1.7351	1	1>2	0	0	Nuclear pore complex protein GP210
420	LOCUS_005098-RA	Mba01_g07250.1	182	54	236	183	55	3.32727	1.73434	1	1>2	0	0	Intermediate cleaving peptidase 55, mitochondrial
6319	LOCUS_008503-RA	Mba05_g20540.1	142	42	184	143	43	3.32558	1.73361	1	1>2	0	0	60S ribosomal protein L8
11742	LOCUS_000171-RA	Mba09_g10400.1	2082	626	2708	2083	627	3.32217	1.73213	1	1>2	0	0	Filament-like plant protein 7
7106	LOCUS_022238-RA	Mba06_g07530.1	268	80	348	269	81	3.32099	1.73161	1	1>2	0	0	Small ribosomal subunit biogenesis GTPase RsgA 1, mitochondrial
8390	LOCUS_028136-RA	Mba06_g35760.1	331	99	430	332	100	3.32	1.73118	1	1>2	0	0	Vesicle-associated membrane protein 711
3439	LOCUS_022081-RA	Mba03_g17430.1	62	18	80	63	19	3.31579	1.72935	1	1>2	5.26968e-10	2.75077e-06	Transcription factor TCP5
1699	LOCUS_001988-RA	Mba02_g02730.1	4402	1327	5729	4403	1328	3.31551	1.72923	1	1>2	0	0	Calreticulin-3
5057	LOCUS_013878-RA	Mba04_g32030.1	2820	851	3671	2821	852	3.31103	1.72728	1	1>2	0	0	Kinesin-like protein KIN-7F
5754	LOCUS_008662-RA	Mba05_g07770.1	687	207	894	688	208	3.30769	1.72583	1	1>2	0	0	DEAD-box ATP-dependent RNA helicase 13
7084	LOCUS_009001-RA	Mba06_g07160.1	670	202	872	671	203	3.30542	1.72483	1	1>2	0	0	Peroxisome biogenesis protein 3-2
11148	LOCUS_005470-RA	Mba08_g31600.1	609	184	793	610	185	3.2973	1.72128	1	1>2	0	0	Phospholipid-transporting ATPase 3
2218	LOCUS_004408-RA	Mba02_g14000.1	246	74	320	247	75	3.29333	1.71955	1	1>2	0	0	Methyltransferase-like protein 25
10521	LOCUS_018302-RA	Mba08_g18680.1	700	212	912	701	213	3.29108	1.71856	1	1>2	0	0	Sodium/hydrogen exchanger 7
2990	LOCUS_008768-RA	Mba03_g07400.1	22	6	28	23	7	3.28571	1.71621	0.994069	1>2	0.000245612	0.855113	MACPF domain-containing protein At1g14780
3254	LOCUS_021035-RA	Mba03_g13130.1	511	155	666	512	156	3.28205	1.7146	1	1>2	0	0	hypothetical protein
14026	LOCUS_021446-RA	Mba11_g05810.1	379	115	494	380	116	3.27586	1.71187	1	1>2	0	0	Alpha-glucosidase 2
423	LOCUS_005095-RA	Mba01_g07280.1	814	248	1062	815	249	3.27309	1.71065	1	1>2	0	0	Protein REDUCED WALL ACETYLATION 1
4350	LOCUS_020258-RA	Mba04_g15360.1	228	69	297	229	70	3.27143	1.70992	1	1>2	0	0	Splicing factor SF3a60
4603	LOCUS_011481-RA	Mba04_g21950.1	2204	674	2878	2205	675	3.26667	1.70782	1	1>2	0	0	Syndetin
7757	LOCUS_015068-RA	Mba06_g21750.1	110	33	143	111	34	3.26471	1.70695	1	1>2	2.9128e-16	1.15463e-12	U-box domain-containing protein 45
5139	LOCUS_011221-RA	Mba04_g33920.1	61	18	79	62	19	3.26316	1.70627	1	1>2	8.9926e-10	4.75797e-06	SNF1-related protein kinase regulatory subunit beta-3
5432	LOCUS_015668-RA	Mba05_g00640.1	423	129	552	424	130	3.26154	1.70555	1	1>2	0	0	Glutamate receptor 3.4
9185	LOCUS_012987-RA	Mba07_g16050.1	475	145	620	476	146	3.26027	1.70499	1	1>2	0	0	hypothetical protein
1194	LOCUS_009817-RA	Mba01_g23800.1	318	97	415	319	98	3.2551	1.7027	1	1>2	0	0	Protein O-linked-mannose beta-1,4-N-acetylglucosaminyltransferase 2
7352	LOCUS_008315-RA	Mba06_g12940.1	376	115	491	377	116	3.25	1.70044	1	1>2	0	0	WD repeat-containing protein 74
7665	LOCUS_004652-RA	Mba06_g19750.1	168	51	219	169	52	3.25	1.70044	1	1>2	0	0	Ribonucleoside-diphosphate reductase large subunit
10013	LOCUS_010896-RA	Mba08_g06730.1	77	23	100	78	24	3.25	1.70044	1	1>2	6.4036e-12	3.04747e-08	Formin-like protein 11
12112	LOCUS_017902-RA	Mba09_g18360.1	25	7	32	26	8	3.25	1.70044	0.997287	1>2	9.80643e-05	0.523632	Homeobox-leucine zipper protein ROC5
13645	LOCUS_016378-RA	Mba10_g24920.1	184	56	240	185	57	3.24561	1.69849	1	1>2	0	0	Putative hydrolase C777.06c
13650	LOCUS_014062-RA	Mba10_g25000.1	317	97	414	318	98	3.2449	1.69817	1	1>2	0	0	putative serine/threonine-protein kinase abkC
1372	LOCUS_009394-RA	Mba01_g27650.1	304	93	397	305	94	3.24468	1.69808	1	1>2	0	0	Serine/threonine-protein kinase EDR1
8211	LOCUS_022900-RA	Mba06_g32410.1	596	183	779	597	184	3.24457	1.69803	1	1>2	0	0	Cyclin-T1-4
1778	LOCUS_026947-RA	Mba02_g04440.1	106	32	138	107	33	3.24242	1.69707	1	1>2	1.1724e-15	4.75175e-12	Rho GTPase-activating protein 2
982	LOCUS_006862-RA	Mba01_g18730.1	203	62	265	204	63	3.2381	1.69515	1	1>2	0	0	Amino acid transporter AVT6E
9270	LOCUS_017834-RA	Mba07_g17710.1	67	20	87	68	21	3.2381	1.69515	1	1>2	1.54607e-10	7.83392e-07	7-ethoxycoumarin O-deethylase
309	LOCUS_003907-RA	Mba01_g05340.1	3046	940	3986	3047	941	3.23804	1.69512	1	1>2	0	0	Protein PHOTOPERIOD-INDEPENDENT EARLY FLOWERING 1
593	LOCUS_013908-RA	Mba01_g10620.1	54	16	70	55	17	3.23529	1.6939	1	1>2	9.42599e-09	5.28218e-05	Phosphatidylinositol 4-phosphate 5-kinase 2
11940	LOCUS_013464-RA	Mba09_g14710.1	41	12	53	42	13	3.23077	1.69188	0.999978	1>2	7.06243e-07	0.00446197	MOB kinase activator-like 1A
13600	LOCUS_006363-RA	Mba10_g23880.1	41	12	53	42	13	3.23077	1.69188	0.999978	1>2	7.09585e-07	0.00448374	Mitogen-activated protein kinase kinase 2
1580	LOCUS_005172-RA	Mba01_g32910.1	86	26	112	87	27	3.22222	1.68806	1	1>2	5.98939e-13	2.709e-09	Pentatricopeptide repeat-containing protein At2g13600
3815	LOCUS_003746-RA	Mba04_g02620.1	28	8	36	29	9	3.22222	1.68806	0.998781	1>2	4.47914e-05	0.279845	Nucleobase-ascorbate transporter 2
4093	LOCUS_000815-RA	Mba04_g09210.1	28	8	36	29	9	3.22222	1.68806	0.998781	1>2	4.49516e-05	0.280722	putative sarcosine oxidase
3057	LOCUS_020405-RA	Mba03_g08720.1	1405	436	1841	1406	437	3.21739	1.68589	1	1>2	0	0	hypothetical protein
12570	LOCUS_004031-RA	Mba10_g03080.1	938	291	1229	939	292	3.21575	1.68516	1	1>2	0	0	Diphthine--ammonia ligase
8658	LOCUS_025405-RA	Mba07_g04130.1	777	241	1018	778	242	3.21488	1.68476	1	1>2	0	0	Testis-expressed protein 2
14372	LOCUS_004888-RA	Mba11_g13920.1	2316	721	3037	2317	722	3.20914	1.68219	1	1>2	0	0	PH-interacting protein
2798	LOCUS_000673-RA	Mba03_g03310.1	185	57	242	186	58	3.2069	1.68118	1	1>2	0	0	Ubiquitin carboxyl-terminal hydrolase 15
7784	LOCUS_010820-RA	Mba06_g22390.1	810	252	1062	811	253	3.20553	1.68056	1	1>2	0	0	Cyclic nucleotide-gated ion channel 1
6558	LOCUS_010378-RA	Mba05_g26170.1	863	269	1132	864	270	3.2	1.67807	1	1>2	0	0	Putative cyclic nucleotide-gated ion channel 9
7769	LOCUS_028728-RA	Mba06_g21920.1	47	14	61	48	15	3.2	1.67807	0.999996	1>2	1.12634e-07	0.000674452	Glyceraldehyde-3-phosphate dehydrogenase 2, cytosolic
14483	LOCUS_008065-RA	Mba11_g16220.1	1122	350	1472	1123	351	3.19943	1.67781	1	1>2	0	0	Peroxisome biogenesis protein 1
12142	LOCUS_018089-RA	Mba09_g19220.1	551	172	723	552	173	3.19075	1.6739	1	1>2	0	0	putative FCP1 y domain-containing protein C1271.03c
1035	LOCUS_027751-RA	Mba01_g20220.1	66	20	86	67	21	3.19048	1.67377	1	1>2	2.9085e-10	1.49584e-06	Protein neuralized
4891	LOCUS_002886-RA	Mba04_g28010.1	3635	1139	4774	3636	1140	3.18947	1.67332	1	1>2	0	0	Beta-galactosidase 6
12798	LOCUS_010658-RA	Mba10_g07710.1	50	15	65	51	16	3.1875	1.67243	0.999998	1>2	4.60151e-08	0.00026883	Protein EXORDIUM-like 5
3089	LOCUS_007623-RA	Mba03_g09380.1	2269	712	2981	2270	713	3.18373	1.67072	1	1>2	0	0	E3 ubiquitin-protein ligase SHPRH
5325	LOCUS_005113-RA	Mba04_g38000.1	34	10	44	35	11	3.18182	1.66985	0.999767	1>2	7.82987e-06	0.0523285	Protein downstream neighbor of Son
14692	LOCUS_021643-RA	Mba11_g20420.1	218	68	286	219	69	3.17391	1.66626	1	1>2	0	0	Inositol phosphorylceramide glucuronosyltransferase 1
2219	LOCUS_004407-RA	Mba02_g14010.1	91	28	119	92	29	3.17241	1.66558	1	1>2	1.76298e-13	7.78355e-10	Pentatricopeptide repeat-containing protein At4g02750
5204	LOCUS_006143-RA	Mba04_g35420.1	1423	448	1871	1424	449	3.17149	1.66516	1	1>2	0	0	ETO1-like protein 1
12277	LOCUS_004628-RA	Mba09_g23050.1	265	83	348	266	84	3.16667	1.66297	1	1>2	0	0	Transcription initiation factor TFIID subunit 8
8353	LOCUS_021128-RA	Mba06_g35140.1	37	11	48	38	12	3.16667	1.66297	0.999903	1>2	3.01657e-06	0.0198224	Floral homeotic protein APETALA 2
12640	LOCUS_009314-RA	Mba10_g04820.1	18	5	23	19	6	3.16667	1.66297	0.977163	1>2	0.00104724	0.999852	Calcium-dependent protein kinase 2
14369	LOCUS_004886-RA	Mba11_g13890.1	1196	378	1574	1197	379	3.15831	1.65915	1	1>2	0	0	Cell division cycle and apoptosis regulator protein 1
2359	LOCUS_019788-RA	Mba02_g16740.1	280	88	368	281	89	3.1573	1.65869	1	1>2	0	0	Calcium-transporting ATPase 1, endoplasmic reticulum-type
1123	LOCUS_006305-RA	Mba01_g21950.1	10953	3470	14423	10954	3471	3.15586	1.65803	1	1>2	0	0	Auxin transport protein BIG
10700	LOCUS_021653-RA	Mba08_g22250.1	365	115	480	366	116	3.15517	1.65772	1	1>2	0	0	MORC family CW-type zinc finger protein 4
5800	LOCUS_019486-RA	Mba05_g08550.1	166	52	218	167	53	3.15094	1.65578	1	1>2	0	0	Mannan endo-1,4-beta-mannosidase 2
3538	LOCUS_009853-RA	Mba03_g19770.1	1592	505	2097	1593	506	3.14822	1.65454	1	1>2	0	0	Interferon-related developmental regulator 1
11171	LOCUS_000693-RA	Mba08_g32120.1	3152	1001	4153	3153	1002	3.14671	1.65384	1	1>2	0	0	Putative 1-phosphatidylinositol-3-phosphate 5-kinase FAB1D
4010	LOCUS_025484-RA	Mba04_g07190.1	21	6	27	22	7	3.14286	1.65208	0.989434	1>2	0.000442184	0.971925	Transcription repressor OFP12
14366	LOCUS_000684-RA	Mba11_g13820.1	21	6	27	22	7	3.14286	1.65208	0.989434	1>2	0.00044344	0.972221	putative pectinesterase/pectinesterase inhibitor 40
1033	LOCUS_007434-RA	Mba01_g20190.1	303	96	399	304	97	3.13402	1.64801	1	1>2	0	0	Serine/arginine-rich SC35-like splicing factor SCL30
7696	LOCUS_009453-RA	Mba06_g20370.1	46	14	60	47	15	3.13333	1.6477	0.999993	1>2	1.87201e-07	0.00113754	Sodium/hydrogen exchanger 2
11659	LOCUS_001035-RA	Mba09_g08550.1	46	14	60	47	15	3.13333	1.6477	0.999993	1>2	1.88264e-07	0.00114418	Origin of replication complex subunit 5
4910	LOCUS_006711-RA	Mba04_g28580.1	1272	406	1678	1273	407	3.12776	1.64513	1	1>2	0	0	CCR4-NOT transcription complex subunit 3
7499	LOCUS_015095-RA	Mba06_g16110.1	1234	394	1628	1235	395	3.12658	1.64459	1	1>2	0	0	E3 SUMO-protein ligase SIZ1
8200	LOCUS_021222-RA	Mba06_g32110.1	24	7	31	25	8	3.125	1.64386	0.995186	1>2	0.000195856	0.7824	hypothetical protein
9032	LOCUS_001825-RA	Mba07_g12550.1	588	188	776	589	189	3.1164	1.63988	1	1>2	0	0	ATP-dependent 6-phosphofructokinase 3
5852	LOCUS_016346-RA	Mba05_g09750.1	1185	380	1565	1186	381	3.11286	1.63824	1	1>2	0	0	Nuclear cap-binding protein subunit 1
6472	LOCUS_007536-RA	Mba05_g24110.1	914	293	1207	915	294	3.11224	1.63796	1	1>2	0	0	Pentatricopeptide repeat-containing protein At1g19720
3989	LOCUS_004999-RA	Mba04_g06410.1	83	26	109	84	27	3.11111	1.63743	1	1>2	3.40156e-12	1.59635e-08	AP-3 complex subunit delta
7818	LOCUS_002741-RA	Mba06_g23080.1	114	36	150	115	37	3.10811	1.63604	1	1>2	3.8632e-16	1.53833e-12	hypothetical protein
12584	LOCUS_014999-RA	Mba10_g03620.1	210	67	277	211	68	3.10294	1.63364	1	1>2	0	0	Serine/threonine-protein kinase HT1
1069	LOCUS_014969-RA	Mba01_g20830.1	275	88	363	276	89	3.10112	1.63279	1	1>2	0	0	hypothetical protein
1493	LOCUS_004806-RA	Mba01_g30330.1	606	195	801	607	196	3.09694	1.63084	1	1>2	0	0	Zinc finger CCCH domain-containing protein 55
3481	LOCUS_014121-RA	Mba03_g18400.1	287	92	379	288	93	3.09677	1.63077	1	1>2	0	0	UDP-glucuronate:xylan alpha-glucuronosyltransferase 1
9377	LOCUS_009673-RA	Mba07_g20100.1	194	62	256	195	63	3.09524	1.63005	1	1>2	0	0	RING-H2 finger protein ATL48
1477	LOCUS_011588-RA	Mba01_g29920.1	197	63	260	198	64	3.09375	1.62936	1	1>2	0	0	Sulfate transporter 3.1
4213	LOCUS_000011-RA	Mba04_g12200.1	463	149	612	464	150	3.09333	1.62916	1	1>2	0	0	Squamosa promoter-binding-like protein 12
13635	LOCUS_011356-RA	Mba10_g24720.1	237	76	313	238	77	3.09091	1.62803	1	1>2	0	0	hypothetical protein
4997	LOCUS_024060-RA	Mba04_g30660.1	144	46	190	145	47	3.08511	1.62532	1	1>2	0	0	Exocyst complex component EXO70E2
13444	LOCUS_022656-RA	Mba10_g20880.1	992	321	1313	993	322	3.08385	1.62473	1	1>2	0	0	WAT1-related protein At4g30420
1889	LOCUS_012302-RA	Mba02_g07100.1	147	47	194	148	48	3.08333	1.62449	1	1>2	0	0	hypothetical protein
3780	LOCUS_024632-RA	Mba04_g01990.1	1411	457	1868	1412	458	3.08297	1.62432	1	1>2	0	0	LRR receptor-like serine/threonine-protein kinase FEI 1
8456	LOCUS_020463-RA	Mba06_g37060.1	668	216	884	669	217	3.08295	1.62431	1	1>2	0	0	Pyrophosphate-energized vacuolar membrane proton pump
3123	LOCUS_009645-RA	Mba03_g10030.1	150	48	198	151	49	3.08163	1.62369	1	1>2	0	0	ASC1-like protein 1
12581	LOCUS_004177-RA	Mba10_g03560.1	190	61	251	191	62	3.08065	1.62323	1	1>2	0	0	Unknown protein 1
9472	LOCUS_025369-RA	Mba07_g21940.1	1890	614	2504	1891	615	3.0748	1.62049	1	1>2	0	0	Vacuolar-sorting receptor 1
14763	LOCUS_012144-RA	Mba11_g22190.1	371	120	491	372	121	3.07438	1.6203	1	1>2	0	0	AMP deaminase
10176	LOCUS_005740-RA	Mba08_g10330.1	85	27	112	86	28	3.07143	1.61891	1	1>2	2.33853e-12	1.08835e-08	1-aminocyclopropane-1-carboxylate oxidase
13003	LOCUS_029857-RA	Mba10_g11880.1	819	266	1085	820	267	3.07116	1.61878	1	1>2	0	0	Soluble inorganic pyrophosphatase 4
8712	LOCUS_019310-RA	Mba07_g05350.1	1822	593	2415	1823	594	3.06902	1.61778	1	1>2	0	0	Protein MODIFIER OF SNC1 1
2254	LOCUS_010530-RA	Mba02_g14720.1	266	86	352	267	87	3.06897	1.61775	1	1>2	0	0	U3 small nucleolar RNA-associated protein 6
1341	LOCUS_011358-RA	Mba01_g26930.1	563	183	746	564	184	3.06522	1.61599	1	1>2	0	0	hypothetical protein
3535	LOCUS_009840-RA	Mba03_g19720.1	94	30	124	95	31	3.06452	1.61566	1	1>2	1.80701e-13	7.98156e-10	Leucine-rich repeat protein 2
4214	LOCUS_000010-RA	Mba04_g12220.1	48	15	63	49	16	3.0625	1.61471	0.999995	1>2	1.44107e-07	0.000869164	TORTIFOLIA1-like protein 2
7103	LOCUS_015319-RA	Mba06_g07470.1	54	17	71	55	18	3.05556	1.61143	0.999999	1>2	2.51207e-08	0.000144308	hypothetical protein
7593	LOCUS_010437-RA	Mba06_g18320.1	54	17	71	55	18	3.05556	1.61143	0.999999	1>2	2.52798e-08	0.000145247	Protein SET DOMAIN GROUP 41
7891	LOCUS_028348-RA	Mba06_g24840.1	729	238	967	730	239	3.05439	1.61089	1	1>2	0	0	hypothetical protein
4282	LOCUS_006982-RA	Mba04_g13920.1	57	18	75	58	19	3.05263	1.61005	1	1>2	9.56488e-09	5.36193e-05	Transcription initiation factor TFIID subunit 4b
412	LOCUS_009858-RA	Mba01_g07160.1	1906	624	2530	1907	625	3.0512	1.60938	1	1>2	0	0	Squamosa promoter-binding-like protein 6
4324	LOCUS_020776-RA	Mba04_g14740.1	249	81	330	250	82	3.04878	1.60823	1	1>2	0	0	putative serine/threonine-protein kinase SIS8
1060	LOCUS_025468-RA	Mba01_g20640.1	66	21	87	67	22	3.04545	1.60666	1	1>2	7.24904e-10	3.81516e-06	Sacsin
7255	LOCUS_004150-RA	Mba06_g11030.1	257	84	341	258	85	3.03529	1.60184	1	1>2	0	0	putative protein phosphatase 2C 10
7445	LOCUS_002916-RA	Mba06_g14830.1	175	57	232	176	58	3.03448	1.60145	1	1>2	0	0	hypothetical protein
13726	LOCUS_017567-RA	Mba10_g26890.1	93	30	123	94	31	3.03226	1.60039	1	1>2	3.23742e-13	1.44583e-09	Hydrophobic protein OSR8
9199	LOCUS_025658-RA	Mba07_g16400.1	644	212	856	645	213	3.02817	1.59845	1	1>2	0	0	Ubiquitin recognition factor in ER-associated degradation protein 1
3423	LOCUS_026063-RA	Mba03_g17000.1	453	149	602	454	150	3.02667	1.59773	1	1>2	0	0	hypothetical protein
10320	LOCUS_007912-RA	Mba08_g13720.1	117	38	155	118	39	3.02564	1.59724	1	1>2	4.04751e-16	1.61293e-12	putative protein phosphatase 2C 60
10857	LOCUS_002483-RA	Mba08_g25860.1	238	78	316	239	79	3.02532	1.59709	1	1>2	0	0	Lysine-specific demethylase JMJ30
2180	LOCUS_006358-RA	Mba02_g13330.1	1602	529	2131	1603	530	3.02453	1.59671	1	1>2	0	0	WD repeat-containing protein 75
4672	LOCUS_008548-RA	Mba04_g23340.1	374	123	497	375	124	3.02419	1.59655	1	1>2	0	0	DNA ligase 1
4196	LOCUS_019076-RA	Mba04_g11730.1	265	87	352	266	88	3.02273	1.59585	1	1>2	0	0	Increased DNA methylation 1
5035	LOCUS_000359-RA	Mba04_g31670.1	141	46	187	142	47	3.02128	1.59516	1	1>2	0	0	Proline-rich receptor-like protein kinase PERK9
7533	LOCUS_013423-RA	Mba06_g16820.1	624	206	830	625	207	3.01932	1.59423	1	1>2	0	0	Histidine biosynthesis bifunctional protein hisIE, chloroplastic
4220	LOCUS_001900-RA	Mba04_g12460.1	162	53	215	163	54	3.01852	1.59384	1	1>2	0	0	Enhancer of rudimentary
3894	LOCUS_012461-RA	Mba04_g04630.1	243	80	323	244	81	3.01235	1.59089	1	1>2	0	0	Mast cell carboxypeptidase A
9785	LOCUS_002137-RA	Mba08_g01240.1	565	187	752	566	188	3.01064	1.59007	1	1>2	0	0	DEAD-box ATP-dependent RNA helicase 30
7385	LOCUS_013911-RA	Mba06_g13650.1	393	130	523	394	131	3.00763	1.58863	1	1>2	0	0	PH, RCC1 and FYVE domains-containing protein 1
14070	LOCUS_005269-RA	Mba11_g06740.1	417	138	555	418	139	3.00719	1.58842	1	1>2	0	0	putative galacturonosyltransferase 3
8889	LOCUS_003193-RA	Mba07_g09300.1	137	45	182	138	46	3	1.58496	1	1>2	0	0	Ribonuclease P protein subunit p30
8973	LOCUS_011166-RA	Mba07_g11330.1	56	18	74	57	19	3	1.58496	0.999999	1>2	1.86399e-08	0.000106204	Zinc finger protein CONSTANS-LIKE 6
8947	LOCUS_011119-RA	Mba07_g10930.1	53	17	70	54	18	3	1.58496	0.999998	1>2	4.71074e-08	0.000275399	Mechanosensitive ion channel protein 10
9539	LOCUS_007581-RA	Mba07_g23120.1	38	12	50	39	13	3	1.58496	0.999874	1>2	4.41642e-06	0.0292732	Pentatricopeptide repeat-containing protein At3g29230
183	LOCUS_003115-RA	Mba01_g02630.1	23	7	30	24	8	3	1.58496	0.991557	1>2	0.000365518	0.946468	hypothetical protein
12419	LOCUS_023829-RA	Mba09_g26370.1	23	7	30	24	8	3	1.58496	0.991557	1>2	0.000366529	0.94692	U-box domain-containing protein 8
6773	LOCUS_025539-RA	Mba05_g31230.1	20	6	26	21	7	3	1.58496	0.981418	1>2	0.000741786	0.997835	Peroxidase 4
8969	LOCUS_010867-RA	Mba07_g11250.1	20	6	26	21	7	3	1.58496	0.981418	1>2	0.000743953	0.997875	Cysteine-rich repeat secretory protein 60
12397	LOCUS_015069-RA	Mba09_g25750.1	2708	903	3611	2709	904	2.99668	1.58337	1	1>2	0	0	Ribonuclease J
33	LOCUS_026482-RA	Mba00_g07140.1	495	165	660	496	166	2.98795	1.57916	1	1>2	0	0	General transcription and DNA repair factor IIH subunit TFB1-1
8019	LOCUS_005176-RA	Mba06_g27940.1	217	72	289	218	73	2.9863	1.57836	1	1>2	0	0	Tobamovirus multiplication protein 1
9344	LOCUS_004209-RA	Mba07_g19210.1	294	98	392	295	99	2.9798	1.57521	1	1>2	0	0	Non-structural maintenance of chromosomes element 3
11636	LOCUS_007674-RA	Mba09_g08050.1	576	193	769	577	194	2.97423	1.57251	1	1>2	0	0	Two-component response regulator-like APRR5
5552	LOCUS_012395-RA	Mba05_g03090.1	216	72	288	217	73	2.9726	1.57173	1	1>2	0	0	Threonine dehydratase biosynthetic, chloroplastic
7987	LOCUS_020938-RA	Mba06_g27170.1	1262	424	1686	1263	425	2.97176	1.57132	1	1>2	0	0	LysM domain receptor-like kinase 3
13087	LOCUS_001672-RA	Mba10_g13360.1	91	30	121	92	31	2.96774	1.56937	1	1>2	1.06566e-12	4.88071e-09	Auxin response factor 9
12605	LOCUS_003933-RA	Mba10_g03940.1	515	173	688	516	174	2.96552	1.56828	1	1>2	0	0	Dolichyl-phosphate beta-glucosyltransferase
426	LOCUS_025308-RA	Mba01_g07330.1	257	86	343	258	87	2.96552	1.56828	1	1>2	0	0	putative serine/threonine-protein kinase SIS8
11270	LOCUS_008513-RA	Mba09_g00330.1	85	28	113	86	29	2.96552	1.56828	1	1>2	5.67818e-12	2.69543e-08	Chromatin assembly factor 1 subunit FAS2
2601	LOCUS_018244-RA	Mba02_g22530.1	221	74	295	222	75	2.96	1.5656	1	1>2	0	0	Beta-galactosidase 15
5210	LOCUS_005787-RA	Mba04_g35490.1	528	178	706	529	179	2.95531	1.56331	1	1>2	0	0	Glycine-rich RNA-binding protein RZ1C
5577	LOCUS_014304-RA	Mba05_g03700.1	1791	606	2397	1792	607	2.95222	1.5618	1	1>2	0	0	UDP-glucose:glycoprotein glucosyltransferase
7253	LOCUS_019446-RA	Mba06_g10950.1	55	18	73	56	19	2.94737	1.55943	0.999999	1>2	3.27169e-08	0.000189315	RING-H2 finger protein ATL52
11321	LOCUS_014102-RA	Mba09_g01600.1	55	18	73	56	19	2.94737	1.55943	0.999999	1>2	3.29247e-08	0.00019055	Kinesin-like protein KIN-12B
8252	LOCUS_007779-RA	Mba06_g33060.1	612	207	819	613	208	2.94712	1.5593	1	1>2	0	0	putative NOT transcription complex subunit VIP2
10293	LOCUS_011737-RA	Mba08_g13360.1	52	17	69	53	18	2.94444	1.558	0.999997	1>2	7.43975e-08	0.000440262	hypothetical protein
231	LOCUS_012438-RA	Mba01_g03680.1	49	16	65	50	17	2.94118	1.55639	0.999993	1>2	1.85079e-07	0.00112428	Floral homeotic protein APETALA 2
12904	LOCUS_009767-RA	Mba10_g09810.1	96	32	128	97	33	2.93939	1.55552	1	1>2	3.3918e-13	1.51613e-09	22. class IV heat shock protein
5912	LOCUS_000623-RA	Mba05_g10770.1	807	274	1081	808	275	2.93818	1.55492	1	1>2	0	0	Phosphatidylinositol N-acetylglucosaminyltransferase subunit A
7041	LOCUS_011309-RA	Mba06_g06220.1	46	15	61	47	16	2.9375	1.55459	0.999985	1>2	4.76702e-07	0.00297544	Kinesin-like protein KIN-10C
1414	LOCUS_003337-RA	Mba01_g28410.1	304	103	407	305	104	2.93269	1.55223	1	1>2	0	0	Small RNA 2'-O-methyltransferase
13592	LOCUS_011012-RA	Mba10_g23780.1	257	87	344	258	88	2.93182	1.5518	1	1>2	0	0	Sterol 3-beta-glucosyltransferase UGT80B1
361	LOCUS_016433-RA	Mba01_g06240.1	40	13	53	41	14	2.92857	1.5502	0.99991	1>2	2.81221e-06	0.0184505	Serine/threonine-protein kinase TOUSLED
8500	LOCUS_006153-RA	Mba07_g00500.1	277	94	371	278	95	2.92632	1.54909	1	1>2	0	0	ABC transporter B family member 25
8858	LOCUS_016489-RA	Mba07_g08470.1	356	121	477	357	122	2.92623	1.54904	1	1>2	0	0	putative complex I intermediate-associated protein 30
5605	LOCUS_010920-RA	Mba05_g04330.1	347	118	465	348	119	2.92437	1.54813	1	1>2	0	0	Shaggy-related protein kinase theta
4045	LOCUS_013700-RA	Mba04_g07970.1	730	249	979	731	250	2.924	1.54794	1	1>2	0	0	Protein unc-13
3671	LOCUS_016114-RA	Mba03_g22350.1	37	12	49	38	13	2.92308	1.54749	0.999777	1>2	7.53977e-06	0.050375	putative carboxylesterase Os04g0669500
5340	LOCUS_027044-RA	Mba04_g38540.1	718	245	963	719	246	2.92276	1.54733	1	1>2	0	0	Nucleolar complex protein 2
2927	LOCUS_008332-RA	Mba03_g06330.1	522	178	700	523	179	2.92179	1.54685	1	1>2	0	0	Protein MICROTUBULE BINDING PROTEIN 2C
14829	LOCUS_017010-RA	Mba11_g23550.1	110	37	147	111	38	2.92105	1.54649	1	1>2	8.7156e-15	3.65183e-11	hypothetical protein
8082	LOCUS_024509-RA	Mba06_g29500.1	764	261	1025	765	262	2.91985	1.54589	1	1>2	0	0	hypothetical protein
2834	LOCUS_009952-RA	Mba03_g04100.1	104	35	139	105	36	2.91667	1.54432	1	1>2	5.1013e-14	2.19968e-10	Pentatricopeptide repeat-containing protein At5g39710
2674	LOCUS_004345-RA	Mba03_g00540.1	34	11	45	35	12	2.91667	1.54432	0.999459	1>2	1.86708e-05	0.123825	Urease accessory protein UreH
7493	LOCUS_007277-RA	Mba06_g15870.1	34	11	45	35	12	2.91667	1.54432	0.999459	1>2	1.87446e-05	0.124299	Wall-associated receptor kinase 2
10812	LOCUS_023045-RA	Mba08_g24830.1	34	11	45	35	12	2.91667	1.54432	0.999459	1>2	1.88184e-05	0.124773	Transcription factor bHLH49
10288	LOCUS_006766-RA	Mba08_g13230.1	101	34	135	102	35	2.91429	1.54314	1	1>2	1.19517e-13	5.23844e-10	Auxin response factor 8
1253	LOCUS_011199-RA	Mba01_g25020.1	599	205	804	600	206	2.91262	1.54232	1	1>2	0	0	Serine/threonine-protein kinase GRIK1
11100	LOCUS_002831-RA	Mba08_g30590.1	31	10	41	32	11	2.90909	1.54057	0.998727	1>2	4.67631e-05	0.290578	von Willebrand factor A domain-containing protein 5B1
6694	LOCUS_001458-RA	Mba05_g29350.1	1522	523	2045	1523	524	2.90649	1.53928	1	1>2	0	0	Exportin-7
10622	LOCUS_002914-RA	Mba08_g20690.1	743	255	998	744	256	2.90625	1.53916	1	1>2	0	0	putative polygalacturonase
12198	LOCUS_011945-RA	Mba09_g20930.1	743	255	998	744	256	2.90625	1.53916	1	1>2	0	0	Ubiquitin carboxyl-terminal hydrolase MINDY-2
5436	LOCUS_012321-RA	Mba05_g00660.1	493	169	662	494	170	2.90588	1.53898	1	1>2	0	0	Histone-lysine N-methyltransferase ATXR2
12840	LOCUS_024903-RA	Mba10_g08650.1	60	20	80	61	21	2.90476	1.53842	1	1>2	9.22214e-09	5.16519e-05	Microfibrillar-associated protein 1
315	LOCUS_011336-RA	Mba01_g05450.1	350	120	470	351	121	2.90083	1.53646	1	1>2	0	0	E3 ubiquitin-protein ligase RNF5
11926	LOCUS_008070-RA	Mba09_g14510.1	535	184	719	536	185	2.8973	1.53471	1	1>2	0	0	Nicastrin
12803	LOCUS_010502-RA	Mba10_g07890.1	306	105	411	307	106	2.89623	1.53417	1	1>2	0	0	Protein prenyltransferase alpha subunit repeat-containing protein 1
10944	LOCUS_001874-RA	Mba08_g27640.1	436	150	586	437	151	2.89404	1.53308	1	1>2	0	0	60S ribosomal protein L37a-2
1344	LOCUS_011361-RA	Mba01_g26950.1	430	148	578	431	149	2.89262	1.53238	1	1>2	0	0	RNA polymerase II-associated protein 3
2909	LOCUS_015371-RA	Mba03_g06000.1	1467	507	1974	1468	508	2.88976	1.53095	1	1>2	0	0	hypothetical protein
724	LOCUS_003124-RA	Mba01_g14120.1	25	8	33	26	9	2.88889	1.53051	0.993421	1>2	0.000271787	0.883199	ABC transporter G family member 9
3699	LOCUS_030607-RA	Mba04_g00200.1	25	8	33	26	9	2.88889	1.53051	0.993421	1>2	0.000272587	0.883968	Putative RING-H2 finger protein ATL69
6928	LOCUS_008593-RA	Mba06_g03540.1	25	8	33	26	9	2.88889	1.53051	0.993421	1>2	0.000273386	0.884731	GLABRA2 expression modulator
5098	LOCUS_018074-RA	Mba04_g33040.1	308	106	414	309	107	2.88785	1.53	1	1>2	0	0	Prolyl endopeptidase
5277	LOCUS_007704-RA	Mba04_g36970.1	74	25	99	75	26	2.88462	1.52838	1	1>2	2.1339e-10	1.08935e-06	Non-lysosomal glucosylceramidase
10799	LOCUS_022474-RA	Mba08_g24460.1	48	16	64	49	17	2.88235	1.52725	0.999989	1>2	3.33949e-07	0.00206268	Granule-bound starch synthase 2, chloroplastic/amyloplastic
2897	LOCUS_020279-RA	Mba03_g05820.1	71	24	95	72	25	2.88	1.52607	1	1>2	5.30951e-10	2.77209e-06	Pentatricopeptide repeat-containing protein At5g48910
9871	LOCUS_022020-RA	Mba08_g03400.1	71	24	95	72	25	2.88	1.52607	1	1>2	5.34932e-10	2.79341e-06	Myosin-2
2122	LOCUS_003492-RA	Mba02_g11920.1	373	129	502	374	130	2.87692	1.52453	1	1>2	0	0	GEM-like protein 6
6970	LOCUS_021073-RA	Mba06_g04630.1	321	111	432	322	112	2.875	1.52356	1	1>2	0	0	Rab escort protein 1
6178	LOCUS_000100-RA	Mba05_g16870.1	22	7	29	23	8	2.875	1.52356	0.985384	1>2	0.00057231	0.990705	Phosphatidylinositol 4-phosphate 5-kinase 1
10390	LOCUS_022414-RA	Mba08_g15470.1	22	7	29	23	8	2.875	1.52356	0.985384	1>2	0.000574034	0.990841	putative leucine-rich repeat receptor-like protein kinase At5g49770
11990	LOCUS_006800-RA	Mba09_g15680.1	65	22	87	66	23	2.86957	1.52083	1	1>2	2.86595e-09	1.55964e-05	hypothetical protein
4388	LOCUS_020250-RA	Mba04_g16580.1	1054	367	1421	1055	368	2.86685	1.51947	1	1>2	0	0	Piezo-type mechanosensitive ion channel
10728	LOCUS_007555-RA	Mba08_g22990.1	360	125	485	361	126	2.86508	1.51858	1	1>2	0	0	Protein FIP1
8797	LOCUS_030399-RA	Mba07_g07180.1	62	21	83	63	22	2.86364	1.51785	1	1>2	6.72434e-09	3.73665e-05	NADPH-dependent aldehyde reductase-like protein, chloroplastic
7638	LOCUS_002416-RA	Mba06_g19130.1	82	28	110	83	29	2.86207	1.51706	1	1>2	2.36278e-11	1.15328e-07	hypothetical protein
11527	LOCUS_016519-RA	Mba09_g05720.1	462	161	623	463	162	2.85802	1.51502	1	1>2	0	0	Phosphoenolpyruvate carboxylase 2
8178	LOCUS_013640-RA	Mba06_g31520.1	19	6	25	20	7	2.85714	1.51457	0.967823	1>2	0.00137431	0.999992	Isoflavone 2'-hydroxylase
5565	LOCUS_014805-RA	Mba05_g03390.1	56	19	75	57	20	2.85	1.51096	0.999998	1>2	4.54804e-08	0.000265616	hypothetical protein
9154	LOCUS_006623-RA	Mba07_g15110.1	207	72	279	208	73	2.84932	1.51062	1	1>2	0	0	SNARE-interacting protein KEULE
10399	LOCUS_002449-RA	Mba08_g15820.1	2073	727	2800	2074	728	2.8489	1.51041	1	1>2	0	0	Clathrin heavy chain 1
14171	LOCUS_003571-RA	Mba11_g09030.1	90	31	121	91	32	2.84375	1.50779	1	1>2	4.24695e-12	2.00329e-08	putative catabolite repression protein creC
9347	LOCUS_004204-RA	Mba07_g19290.1	144	50	194	145	51	2.84314	1.50748	1	1>2	0	0	UBP1-associated protein 2B
6264	LOCUS_024532-RA	Mba05_g19470.1	87	30	117	88	31	2.83871	1.50524	1	1>2	8.99765e-12	4.31167e-08	putative protein phosphatase 2C 41
9681	LOCUS_006577-RA	Mba07_g26090.1	16	5	21	17	6	2.83333	1.5025	0.929974	1>2	0.00326298	1	hypothetical protein
5887	LOCUS_008201-RA	Mba05_g10390.1	1387	489	1876	1388	490	2.83265	1.50215	1	1>2	0	0	DnaJ protein ERDJ3A
5166	LOCUS_010126-RA	Mba04_g34630.1	3197	1129	4326	3198	1130	2.83009	1.50085	1	1>2	0	0	TATA-binding protein-associated factor BTAF1
2350	LOCUS_010831-RA	Mba02_g16630.1	1131	399	1530	1132	400	2.83	1.5008	1	1>2	0	0	putative serine/threonine protein kinase IREH1
5172	LOCUS_003629-RA	Mba04_g34730.1	132	46	178	133	47	2.82979	1.50069	1	1>2	6.64873e-17	2.57572e-13	Maltose excess protein 1-like, chloroplastic
13949	LOCUS_016531-RA	Mba11_g04360.1	132	46	178	133	47	2.82979	1.50069	1	1>2	6.78454e-17	2.62901e-13	Anaphase-promoting complex subunit 8
1997	LOCUS_009688-RA	Mba02_g09260.1	98	34	132	99	35	2.82857	1.50007	1	1>2	6.7937e-13	3.08162e-09	Metacaspase-1
4180	LOCUS_027233-RA	Mba04_g11380.1	81	28	109	82	29	2.82759	1.49957	1	1>2	4.44097e-11	2.19384e-07	Kinesin-like protein KIN-10C
6576	LOCUS_000291-RA	Mba05_g26550.1	64	22	86	65	23	2.82609	1.49881	1	1>2	4.78441e-09	2.63713e-05	hypothetical protein
3791	LOCUS_018229-RA	Mba04_g02220.1	725	256	981	726	257	2.8249	1.4982	1	1>2	0	0	Prefoldin subunit 1
5365	LOCUS_027442-RA	Mba04_g39200.1	160	56	216	161	57	2.82456	1.49803	1	1>2	0	0	hypothetical protein
7271	LOCUS_014436-RA	Mba06_g11310.1	47	16	63	48	17	2.82353	1.4975	0.99998	1>2	6.45329e-07	0.0040657	Transcription factor MYB88
4383	LOCUS_019323-RA	Mba04_g16320.1	126	44	170	127	45	2.82222	1.49683	1	1>2	3.8017e-16	1.51346e-12	Phytosulfokine receptor 1
12679	LOCUS_022850-RA	Mba10_g05520.1	329	116	445	330	117	2.82051	1.49596	1	1>2	0	0	snRNA-activating protein complex subunit
12804	LOCUS_017178-RA	Mba10_g07920.1	388	137	525	389	138	2.81884	1.4951	1	1>2	0	0	hypothetical protein
10102	LOCUS_013028-RA	Mba08_g08790.1	154	54	208	155	55	2.81818	1.49476	1	1>2	0	0	L-aminoadipate-semialdehyde dehydrogenase-phosphopantetheinyl transferase
9655	LOCUS_001194-RA	Mba07_g25550.1	30	10	40	31	11	2.81818	1.49476	0.997799	1>2	8.25165e-05	0.461946	Thymidine kinase
12824	LOCUS_017001-RA	Mba10_g08270.1	30	10	40	31	11	2.81818	1.49476	0.997799	1>2	8.27987e-05	0.46313	Receptor-like protein kinase 7
4265	LOCUS_028151-RA	Mba04_g13400.1	1454	516	1970	1455	517	2.81431	1.49278	1	1>2	0	0	hypothetical protein
9204	LOCUS_016259-RA	Mba07_g16510.1	241	85	326	242	86	2.81395	1.4926	1	1>2	0	0	Putative germin-like protein 2-1
3219	LOCUS_017216-RA	Mba03_g12320.1	44	15	59	45	16	2.8125	1.49185	0.999954	1>2	1.57062e-06	0.010151	Chromoplast-specific carotenoid-associated protein C1, chromoplastic
4406	LOCUS_009204-RA	Mba04_g17120.1	820	291	1111	821	292	2.81164	1.49141	1	1>2	0	0	WD repeat-containing protein 43
14828	LOCUS_017011-RA	Mba11_g23540.1	148	52	200	149	53	2.81132	1.49125	1	1>2	0	0	Putative uncharacterized protein DDB_G0277003
6642	LOCUS_007030-RA	Mba05_g28090.1	516	183	699	517	184	2.80978	1.49046	1	1>2	0	0	Polycomb group protein FIE1
3302	LOCUS_004960-RA	Mba03_g14120.1	742	264	1006	743	265	2.80377	1.48737	1	1>2	0	0	Short-chain dehydrogenase TIC 32, chloroplastic
10143	LOCUS_004374-RA	Mba08_g09560.1	198	70	268	199	71	2.80282	1.48688	1	1>2	0	0	Protein pleiotropic regulatory locus 1
1013	LOCUS_015365-RA	Mba01_g19680.1	27	9	36	28	10	2.8	1.48543	0.994978	1>2	0.000200145	0.789851	Protein RESPONSE TO LOW SULFUR 4
335	LOCUS_000228-RA	Mba01_g05820.1	290	103	393	291	104	2.79808	1.48444	1	1>2	0	0	SNF1-related protein kinase regulatory subunit beta-2
1876	LOCUS_001299-RA	Mba02_g06780.1	203	72	275	204	73	2.79452	1.4826	1	1>2	0	0	Pentatricopeptide repeat-containing protein At5g02860
1747	LOCUS_021525-RA	Mba02_g03910.1	80	28	108	81	29	2.7931	1.48187	1	1>2	8.34911e-11	4.17372e-07	TVP38/TMEM64 family membrane protein slr0305
7256	LOCUS_004148-RA	Mba06_g11050.1	147	52	199	148	53	2.79245	1.48153	1	1>2	0	0	hypothetical protein
1638	LOCUS_011124-RA	Mba02_g01300.1	1162	416	1578	1163	417	2.78897	1.47973	1	1>2	0	0	Dormancy-associated 3
11345	LOCUS_001569-RA	Mba09_g02060.1	816	292	1108	817	293	2.7884	1.47944	1	1>2	0	0	Telomere length regulation protein TEL2
897	LOCUS_005080-RA	Mba01_g17270.1	1069	383	1452	1070	384	2.78646	1.47843	1	1>2	0	0	Serine/threonine-protein kinase PAK 4
1625	LOCUS_004544-RA	Mba02_g00840.1	38	13	51	39	14	2.78571	1.47805	0.999724	1>2	9.9437e-06	0.0665475	Aspartyl protease AED3
12761	LOCUS_008805-RA	Mba10_g07060.1	617	221	838	618	222	2.78378	1.47705	1	1>2	0	0	putative apyrase 7
7956	LOCUS_024657-RA	Mba06_g26400.1	330	118	448	331	119	2.78151	1.47587	1	1>2	0	0	Serine/threonine-protein kinase STY46
1401	LOCUS_002556-RA	Mba01_g28220.1	800	287	1087	801	288	2.78125	1.47573	1	1>2	0	0	DNA ligase 4
11183	LOCUS_022205-RA	Mba08_g32280.1	177	63	240	178	64	2.78125	1.47573	1	1>2	0	0	N-lysine methyltransferase setd6
7098	LOCUS_009032-RA	Mba06_g07410.1	1503	540	2043	1504	541	2.78004	1.4751	1	1>2	0	0	E3 ubiquitin-protein ligase BRE1-like 2
741	LOCUS_026211-RA	Mba01_g14380.1	516	185	701	517	186	2.77957	1.47486	1	1>2	0	0	Lysine-specific demethylase JMJ703
10076	LOCUS_011516-RA	Mba08_g08070.1	238	85	323	239	86	2.77907	1.4746	1	1>2	0	0	GTP cyclohydrolase 1
3396	LOCUS_020745-RA	Mba03_g16430.1	24	8	32	25	9	2.77778	1.47393	0.988724	1>2	0.000465458	0.976945	Type IV inositol polyphosphate 5-phosphatase 7
3879	LOCUS_015829-RA	Mba04_g04370.1	24	8	32	25	9	2.77778	1.47393	0.988724	1>2	0.000466797	0.977205	ABC transporter B family member 19
6711	LOCUS_028047-RA	Mba05_g29770.1	24	8	32	25	9	2.77778	1.47393	0.988724	1>2	0.000468135	0.977462	Protein BREAST CANCER SUSCEPTIBILITY 2 A
10999	LOCUS_007217-RA	Mba08_g28890.1	2843	1024	3867	2844	1025	2.77463	1.4723	1	1>2	0	0	Glucose-6-phosphate 1-dehydrogenase, cytoplasmic isoform
4283	LOCUS_006981-RA	Mba04_g13940.1	60	21	81	61	22	2.77273	1.47131	0.999999	1>2	2.35849e-08	0.00013525	putative protein phosphatase 2C 78
14568	LOCUS_015132-RA	Mba11_g18070.1	1874	676	2550	1875	677	2.76957	1.46966	1	1>2	0	0	DNA polymerase zeta catalytic subunit
8748	LOCUS_005139-RA	Mba07_g06200.1	2688	970	3658	2689	971	2.76931	1.46953	1	1>2	0	0	Protein IQ-DOMAIN 32
7067	LOCUS_019336-RA	Mba06_g06810.1	143	51	194	144	52	2.76923	1.46949	1	1>2	0	0	Pyridine nucleotide-disulfide oxidoreductase domain-containing protein 2
12340	LOCUS_021589-RA	Mba09_g24510.1	35	12	47	36	13	2.76923	1.46949	0.99932	1>2	2.65571e-05	0.173611	Kinesin-like protein KIN-4C
9339	LOCUS_014856-RA	Mba07_g19050.1	538	194	732	539	195	2.7641	1.46681	1	1>2	0	0	GPI ethanolamine phosphate transferase 2
3703	LOCUS_012487-RA	Mba04_g00330.1	1055	382	1437	1056	383	2.75718	1.46319	1	1>2	0	0	Structural maintenance of chromosomes protein 5
13577	LOCUS_000956-RA	Mba10_g23540.1	200	72	272	201	73	2.75342	1.46123	1	1>2	0	0	Uncharacterized protein At2g34160
1888	LOCUS_012303-RA	Mba02_g07090.1	681	247	928	682	248	2.75	1.45943	1	1>2	0	0	PX domain-containing protein EREL1
11002	LOCUS_007214-RA	Mba08_g28920.1	32	11	43	33	12	2.75	1.45943	0.998375	1>2	6.38143e-05	0.377708	TLC domain-containing protein At5g14285
2843	LOCUS_018360-RA	Mba03_g04300.1	21	7	28	22	8	2.75	1.45943	0.975075	1>2	0.00112646	0.999927	Pentatricopeptide repeat-containing protein At4g18520, chloroplastic
9223	LOCUS_015047-RA	Mba07_g16960.1	3195	1163	4358	3196	1164	2.7457	1.45718	1	1>2	0	0	RuBisCO large subunit-binding protein subunit alpha, chloroplastic
5387	LOCUS_019740-RA	Mba04_g39740.1	336	122	458	337	123	2.73984	1.45409	1	1>2	0	0	Zinc finger CCCH domain-containing protein 36
12564	LOCUS_005420-RA	Mba10_g02940.1	456	166	622	457	167	2.73653	1.45235	1	1>2	0	0	TBC1 domain family member 5 A
3360	LOCUS_016207-RA	Mba03_g15490.1	70	25	95	71	26	2.73077	1.44931	1	1>2	1.98136e-09	1.06874e-05	hypothetical protein
8599	LOCUS_007754-RA	Mba07_g02810.1	272	99	371	273	100	2.73	1.4489	1	1>2	0	0	Zinc finger CCCH domain-containing protein 67
7566	LOCUS_014682-RA	Mba06_g17470.1	637	233	870	638	234	2.7265	1.44705	1	1>2	0	0	Myosin-binding protein 2
3932	LOCUS_015878-RA	Mba04_g05310.1	78	28	106	79	29	2.72414	1.4458	1	1>2	2.7745e-10	1.42526e-06	25. vesicle transport protein
12834	LOCUS_007316-RA	Mba10_g08460.1	78	28	106	79	29	2.72414	1.4458	1	1>2	2.79635e-10	1.43676e-06	hypothetical protein
9954	LOCUS_017777-RA	Mba08_g05220.1	573	210	783	574	211	2.72038	1.44381	1	1>2	0	0	Protein-lysine N-methyltransferase EFM3
5538	LOCUS_007471-RA	Mba05_g02800.1	1321	485	1806	1322	486	2.72016	1.44369	1	1>2	0	0	Small subunit processome component 20
12705	LOCUS_018322-RA	Mba10_g06130.1	358	131	489	359	132	2.7197	1.44345	1	1>2	0	0	Regulation of nuclear pre-mRNA domain-containing protein 1B
10363	LOCUS_011985-RA	Mba08_g14660.1	200	73	273	201	74	2.71622	1.4416	1	1>2	0	0	Charged multivesicular body protein 7
13500	LOCUS_017239-RA	Mba10_g22100.1	398	146	544	399	147	2.71429	1.44057	1	1>2	0	0	Deoxynucleoside triphosphate triphosphohydrolase SAMHD1
6821	LOCUS_016703-RA	Mba06_g01190.1	37	13	50	38	14	2.71429	1.44057	0.999521	1>2	1.55406e-05	0.103575	Deoxycytidylate deaminase
9170	LOCUS_010216-RA	Mba07_g15570.1	37	13	50	38	14	2.71429	1.44057	0.999521	1>2	1.56065e-05	0.104004	Ubiquitin carboxyl-terminal hydrolase 22
10567	LOCUS_000176-RA	Mba08_g19500.1	18	6	24	19	7	2.71429	1.44057	0.945355	1>2	0.00254228	1	F-box protein At1g47056
12398	LOCUS_015071-RA	Mba09_g25770.1	18	6	24	19	7	2.71429	1.44057	0.945355	1>2	0.00254825	1	Protein ELF4-LIKE 3
5805	LOCUS_004255-RA	Mba05_g08670.1	2144	790	2934	2145	791	2.71176	1.43923	1	1>2	0	0	Golgin candidate 5
4051	LOCUS_016827-RA	Mba04_g08080.1	1146	422	1568	1147	423	2.71158	1.43914	1	1>2	0	0	hypothetical protein
6176	LOCUS_016353-RA	Mba05_g16830.1	140	51	191	141	52	2.71154	1.43911	1	1>2	4.47317e-17	1.72307e-13	Zinc finger CCCH domain-containing protein 4
9281	LOCUS_025563-RA	Mba07_g17990.1	359	132	491	360	133	2.70677	1.43657	1	1>2	0	0	HVA22-like protein a
11792	LOCUS_008156-RA	Mba09_g11300.1	91	33	124	92	34	2.70588	1.4361	1	1>2	1.15526e-11	5.56486e-08	Peroxisomal nicotinamide adenine dinucleotide carrier
6182	LOCUS_000105-RA	Mba05_g16930.1	2185	807	2992	2186	808	2.70545	1.43587	1	1>2	0	0	hypothetical protein
5617	LOCUS_002300-RA	Mba05_g04600.1	540	199	739	541	200	2.705	1.43563	1	1>2	0	0	Structural maintenance of chromosomes protein 6B
11142	LOCUS_008539-RA	Mba08_g31450.1	1175	434	1609	1176	435	2.70345	1.4348	1	1>2	0	0	Zinc finger protein BRUTUS
4409	LOCUS_021815-RA	Mba04_g17190.1	885	327	1212	886	328	2.70122	1.43361	1	1>2	0	0	Nuclear pore complex protein GP210
90	LOCUS_017124-RA	Mba01_g00730.1	385	142	527	386	143	2.6993	1.43259	1	1>2	0	0	Ultraviolet-B receptor UVR8
10323	LOCUS_000546-RA	Mba08_g13820.1	2296	851	3147	2297	852	2.69601	1.43083	1	1>2	0	0	E3 ubiquitin-protein ligase UPL3
2654	LOCUS_022698-RA	Mba03_g00090.1	123	45	168	124	46	2.69565	1.43063	1	1>2	3.88162e-15	1.60583e-11	hypothetical protein
14172	LOCUS_003567-RA	Mba11_g09080.1	378	140	518	379	141	2.68794	1.4265	1	1>2	0	0	putative GPI-anchored protein At1g61900
6665	LOCUS_017760-RA	Mba05_g28630.1	937	348	1285	938	349	2.68768	1.42636	1	1>2	0	0	Anaphase-promoting complex subunit 7
4015	LOCUS_011422-RA	Mba04_g07430.1	85	31	116	86	32	2.6875	1.42626	1	1>2	5.10692e-11	2.52946e-07	hypothetical protein
5548	LOCUS_001231-RA	Mba05_g02980.1	566	210	776	567	211	2.6872	1.42611	1	1>2	0	0	AUGMIN subunit 3
5417	LOCUS_025893-RA	Mba05_g00250.1	93	34	127	94	35	2.68571	1.42531	1	1>2	8.2809e-12	3.96158e-08	hypothetical protein
12000	LOCUS_010571-RA	Mba09_g15960.1	246	91	337	247	92	2.68478	1.42481	1	1>2	0	0	Cytochrome P450 78A5
2614	LOCUS_011724-RA	Mba02_g22660.1	595	221	816	596	222	2.68468	1.42475	1	1>2	0	0	hypothetical protein
2401	LOCUS_018782-RA	Mba02_g17670.1	50	18	68	51	19	2.68421	1.4245	0.999981	1>2	5.64442e-07	0.00354125	Protein tesmin/TSO1-like CXC 2
5008	LOCUS_014005-RA	Mba04_g31050.1	200	74	274	201	75	2.68	1.42223	1	1>2	0	0	Sphingosine kinase 1
1042	LOCUS_007614-RA	Mba01_g20380.1	208	77	285	209	78	2.67949	1.42196	1	1>2	0	0	Putative threonine aspartase
5440	LOCUS_026724-RA	Mba05_g00760.1	333	124	457	334	125	2.672	1.41792	1	1>2	0	0	Auxin-binding protein T85
691	LOCUS_016495-RA	Mba01_g13360.1	111	41	152	112	42	2.66667	1.41504	1	1>2	1.31064e-13	5.75504e-10	Transcription factor RF2a
13530	LOCUS_002502-RA	Mba10_g22660.1	71	26	97	72	27	2.66667	1.41504	1	1>2	2.38351e-09	1.29138e-05	putative histidine kinase 6
2017	LOCUS_005335-RA	Mba02_g09700.1	55	20	75	56	21	2.66667	1.41504	0.999994	1>2	1.68199e-07	0.00101893	Protein WHAT'S THIS FACTOR 1
3311	LOCUS_013569-RA	Mba03_g14350.1	39	14	53	40	15	2.66667	1.41504	0.999666	1>2	1.16565e-05	0.0779961	ADP-ribosylation factor
13633	LOCUS_011354-RA	Mba10_g24690.1	31	11	42	32	12	2.66667	1.41504	0.997227	1>2	0.000101557	0.536529	hypothetical protein
3415	LOCUS_008667-RA	Mba03_g16850.1	15	5	20	16	6	2.66667	1.41504	0.8824	1>2	0.00655321	1	Scopoletin glucosyltransferase
4584	LOCUS_003239-RA	Mba04_g21510.1	15	5	20	16	6	2.66667	1.41504	0.8824	1>2	0.00656533	1	hypothetical protein
3457	LOCUS_022068-RA	Mba03_g17910.1	1412	529	1941	1413	530	2.66604	1.4147	1	1>2	0	0	hypothetical protein
402	LOCUS_023942-RA	Mba01_g06970.1	220	82	302	221	83	2.66265	1.41286	1	1>2	0	0	mRNA cap guanine-N7 methyltransferase 2
6495	LOCUS_009729-RA	Mba05_g24520.1	212	79	291	213	80	2.6625	1.41278	1	1>2	0	0	Sn1-specific diacylglycerol lipase alpha
12239	LOCUS_013347-RA	Mba09_g21920.1	225	84	309	226	85	2.65882	1.41079	1	1>2	0	0	Auxin-responsive protein IAA30
12067	LOCUS_000273-RA	Mba09_g17590.1	145	54	199	146	55	2.65455	1.40846	1	1>2	2.27917e-17	8.70415e-14	Lysine-specific demethylase JMJ30
9716	LOCUS_011259-RA	Mba07_g26810.1	333	125	458	334	126	2.65079	1.40642	1	1>2	0	0	Sucrose-phosphatase 1
10958	LOCUS_016896-RA	Mba08_g27900.1	219	82	301	220	83	2.6506	1.40632	1	1>2	0	0	putative galacturonosyltransferase 15
11006	LOCUS_018732-RA	Mba08_g29010.1	211	79	290	212	80	2.65	1.40599	1	1>2	0	0	TNF receptor-associated factor family protein DDB_G0277243
523	LOCUS_001336-RA	Mba01_g09180.1	105	39	144	106	40	2.65	1.40599	1	1>2	7.69293e-13	3.49952e-09	bZIP transcription factor 12
7571	LOCUS_004942-RA	Mba06_g17600.1	150	56	206	151	57	2.64912	1.40551	1	1>2	0	0	DEAD-box ATP-dependent RNA helicase 14
12253	LOCUS_012197-RA	Mba09_g22250.1	412	155	567	413	156	2.64744	1.4046	1	1>2	0	0	Calcium-dependent protein kinase 17
2300	LOCUS_000235-RA	Mba02_g15750.1	269	101	370	270	102	2.64706	1.40439	1	1>2	0	0	Polyadenylate-binding protein-interacting protein 7
8851	LOCUS_007043-RA	Mba07_g08270.1	224	84	308	225	85	2.64706	1.40439	1	1>2	0	0	Far upstream element-binding protein 2
6339	LOCUS_013940-RA	Mba05_g21010.1	44	16	60	45	17	2.64706	1.40439	0.999902	1>2	3.04507e-06	0.0200137	Cyclin-B2-2
6417	LOCUS_024508-RA	Mba05_g23050.1	44	16	60	45	17	2.64706	1.40439	0.999902	1>2	3.05932e-06	0.0201094	Ethylene-responsive transcription factor 1
14045	LOCUS_004242-RA	Mba11_g06200.1	118	44	162	119	45	2.64444	1.40296	1	1>2	2.64162e-14	1.12639e-10	Beta-glucosidase 31
3898	LOCUS_016809-RA	Mba04_g04670.1	139	52	191	140	53	2.64151	1.40136	1	1>2	1.79758e-16	7.0699e-13	Hydroxymethylglutaryl-CoA synthase
11914	LOCUS_001217-RA	Mba09_g14320.1	759	287	1046	760	288	2.63889	1.39993	1	1>2	0	0	Alpha-glucan water dikinase, chloroplastic
2253	LOCUS_010531-RA	Mba02_g14710.1	57	21	78	58	22	2.63636	1.39855	0.999996	1>2	1.2431e-07	0.000746579	Glucan endo-1,3-beta-glucosidase 1
2825	LOCUS_011534-RA	Mba03_g03880.1	207	78	285	208	79	2.63291	1.39666	1	1>2	0	0	Signal recognition particle receptor subunit beta
10698	LOCUS_009088-RA	Mba08_g22210.1	120	45	165	121	46	2.63043	1.3953	1	1>2	2.00902e-14	8.52829e-11	Protein EFFECTOR OF TRANSCRIPTION 2
5841	LOCUS_029064-RA	Mba05_g09400.1	70	26	96	71	27	2.62963	1.39486	1	1>2	4.12109e-09	2.26328e-05	Phosphoinositide phospholipase C 6
546	LOCUS_005380-RA	Mba01_g09590.1	112	42	154	113	43	2.62791	1.39391	1	1>2	1.564e-13	6.88944e-10	PHD finger protein EHD3
4520	LOCUS_023862-RA	Mba04_g20020.1	112	42	154	113	43	2.62791	1.39391	1	1>2	1.58315e-13	6.97536e-10	Protein MALE DISCOVERER 2
2227	LOCUS_022873-RA	Mba02_g14170.1	154	58	212	155	59	2.62712	1.39348	1	1>2	0	0	Plastid division protein PDV2
8772	LOCUS_021507-RA	Mba07_g06630.1	548	208	756	549	209	2.62679	1.3933	1	1>2	0	0	E3 ubiquitin protein ligase RIN2
13550	LOCUS_005207-RA	Mba10_g22990.1	435	165	600	436	166	2.62651	1.39314	1	1>2	0	0	WD repeat-containing protein 7
201	LOCUS_008104-RA	Mba01_g02960.1	427	162	589	428	163	2.62577	1.39274	1	1>2	0	0	Protein NAR1
11139	LOCUS_012948-RA	Mba08_g31400.1	41	15	56	42	16	2.625	1.39232	0.999767	1>2	7.8627e-06	0.0525496	hypothetical protein
9795	LOCUS_002071-RA	Mba08_g01470.1	1109	423	1532	1110	424	2.61792	1.38842	1	1>2	0	0	60S ribosomal protein L10
3631	LOCUS_003973-RA	Mba03_g21570.1	33	12	45	34	13	2.61538	1.38702	0.998002	1>2	7.5366e-05	0.431085	Potassium channel AKT1
11169	LOCUS_006852-RA	Mba08_g32070.1	33	12	45	34	13	2.61538	1.38702	0.998002	1>2	7.5623e-05	0.432221	Protein NRT1/ PTR FAMILY 5.10
11998	LOCUS_006290-RA	Mba09_g15860.1	33	12	45	34	13	2.61538	1.38702	0.998002	1>2	7.58799e-05	0.433356	Lipase
13977	LOCUS_020242-RA	Mba11_g04800.1	33	12	45	34	13	2.61538	1.38702	0.998002	1>2	7.61367e-05	0.434488	hypothetical protein
1005	LOCUS_014873-RA	Mba01_g19510.1	46	17	63	47	18	2.61111	1.38466	0.999929	1>2	2.26039e-06	0.0147525	Protein EXORDIUM-like 3
14774	LOCUS_011410-RA	Mba11_g22380.1	325	124	449	326	125	2.608	1.38294	1	1>2	0	0	Mediator of RNA polymerase II transcription subunit 33A
4972	LOCUS_018433-RA	Mba04_g29890.1	1488	570	2058	1489	571	2.60771	1.38278	1	1>2	0	0	Ubiquitin carboxyl-terminal hydrolase 13
4027	LOCUS_006943-RA	Mba04_g07580.1	197	75	272	198	76	2.60526	1.38143	1	1>2	0	0	Cleavage stimulating factor 64
13813	LOCUS_006383-RA	Mba11_g01300.1	327	125	452	328	126	2.60317	1.38027	1	1>2	0	0	hypothetical protein
2888	LOCUS_025088-RA	Mba03_g05600.1	907	348	1255	908	349	2.60172	1.37947	1	1>2	0	0	DNA-directed RNA polymerase V subunit 1
9221	LOCUS_020231-RA	Mba07_g16930.1	920	353	1273	921	354	2.60169	1.37945	1	1>2	0	0	Protein arginine N-methyltransferase 7
10131	LOCUS_015750-RA	Mba08_g09370.1	38	14	52	39	15	2.6	1.37851	0.999427	1>2	2.01019e-05	0.13299	Nuclear transcription factor Y subunit B-5
4081	LOCUS_008565-RA	Mba04_g08940.1	95	36	131	96	37	2.59459	1.37551	1	1>2	1.27978e-11	6.17752e-08	Protein ACTIVITY OF BC1 COMPLEX KINASE 7, chloroplastic
2887	LOCUS_027417-RA	Mba03_g05590.1	855	329	1184	856	330	2.59394	1.37514	1	1>2	0	0	Vacuolar cation/proton exchanger 3
273	LOCUS_011421-RA	Mba01_g04800.1	790	304	1094	791	305	2.59344	1.37487	1	1>2	0	0	ENHANCER OF AG-4 protein 2
8724	LOCUS_025928-RA	Mba07_g05590.1	2224	857	3081	2225	858	2.59324	1.37476	1	1>2	0	0	Kinesin-like protein KIN-7H
13570	LOCUS_028127-RA	Mba10_g23430.1	647	249	896	648	250	2.592	1.37407	1	1>2	0	0	Putative L-ascorbate peroxidase 6
9523	LOCUS_008972-RA	Mba07_g22810.1	551	212	763	552	213	2.59155	1.37381	1	1>2	0	0	Protein PLASTID TRANSCRIPTIONALLY ACTIVE 10
4875	LOCUS_024420-RA	Mba04_g27640.1	346	133	479	347	134	2.58955	1.3727	1	1>2	0	0	Ubiquitin receptor RAD23b
6883	LOCUS_007041-RA	Mba06_g02520.1	273	105	378	274	106	2.58491	1.37011	1	1>2	0	0	Protein NDL1
1327	LOCUS_020165-RA	Mba01_g26680.1	167	64	231	168	65	2.58462	1.36995	1	1>2	0	0	Germin-like protein 5-1
3925	LOCUS_007097-RA	Mba04_g05170.1	216	83	299	217	84	2.58333	1.36923	1	1>2	0	0	Transcription factor ILR3
7955	LOCUS_013085-RA	Mba06_g26350.1	123	47	170	124	48	2.58333	1.36923	1	1>2	1.75933e-14	7.45253e-11	putative Histone-lysine N-methyltransferase ATXR5
13610	LOCUS_005550-RA	Mba10_g24230.1	92	35	127	93	36	2.58333	1.36923	1	1>2	2.61634e-11	1.27939e-07	Potassium channel KAT1
13748	LOCUS_017710-RA	Mba10_g27340.1	61	23	84	62	24	2.58333	1.36923	0.999998	1>2	5.60711e-08	0.000329364	Ubiquitin-conjugating enzyme E2 5
12900	LOCUS_020575-RA	Mba10_g09750.1	30	11	41	31	12	2.58333	1.36923	0.995318	1>2	0.000182913	0.758327	Ras-related protein RABD1
975	LOCUS_020893-RA	Mba01_g18520.1	208	80	288	209	81	2.58025	1.36751	1	1>2	0	0	hypothetical protein
10833	LOCUS_003894-RA	Mba08_g25350.1	244	94	338	245	95	2.57895	1.36678	1	1>2	0	0	Spermine synthase
2249	LOCUS_010538-RA	Mba02_g14640.1	1285	498	1783	1286	499	2.57715	1.36578	1	1>2	0	0	Receptor-like protein 4
13134	LOCUS_016618-RA	Mba10_g14250.1	339	131	470	340	132	2.57576	1.365	1	1>2	0	0	Putative methyltransferase At1g22800, mitochondrial
11524	LOCUS_004926-RA	Mba09_g05670.1	120	46	166	121	47	2.57447	1.36427	1	1>2	4.67972e-14	2.01462e-10	putative protein ABIL5
8512	LOCUS_018019-RA	Mba07_g00730.1	856	332	1188	857	333	2.57357	1.36377	1	1>2	0	0	Protein DA1-related 1
9705	LOCUS_000472-RA	Mba07_g26630.1	817	317	1134	818	318	2.57233	1.36307	1	1>2	0	0	DEAD-box ATP-dependent RNA helicase 16
2127	LOCUS_020236-RA	Mba02_g12040.1	17	6	23	18	7	2.57143	1.36257	0.909528	1>2	0.00443891	1	Protein NETWORKED 1A
4494	LOCUS_002467-RA	Mba04_g19440.1	17	6	23	18	7	2.57143	1.36257	0.909528	1>2	0.00444851	1	Zinc finger CCCH domain-containing protein 30
3531	LOCUS_001309-RA	Mba03_g19560.1	1063	413	1476	1064	414	2.57005	1.3618	1	1>2	0	0	hypothetical protein
8370	LOCUS_006555-RA	Mba06_g35430.1	387	150	537	388	151	2.56954	1.36151	1	1>2	0	0	TIP41-like protein
6298	LOCUS_008002-RA	Mba05_g20160.1	130	50	180	131	51	2.56863	1.361	1	1>2	4.2666e-15	1.76765e-11	Rubredoxin
3256	LOCUS_014466-RA	Mba03_g13190.1	397	154	551	398	155	2.56774	1.3605	1	1>2	0	0	Calcium-transporting ATPase 5, plasma membrane-type
4746	LOCUS_000703-RA	Mba04_g24770.1	94	36	130	95	37	2.56757	1.3604	1	1>2	1.86051e-11	9.04207e-08	O-fucosyltransferase 29
1885	LOCUS_001286-RA	Mba02_g07010.1	266	103	369	267	104	2.56731	1.36026	1	1>2	0	0	Two-component response regulator ORR24
3759	LOCUS_006247-RA	Mba04_g01540.1	948	369	1317	949	370	2.56486	1.35888	1	1>2	0	0	putative protein phosphatase 2C 66
4832	LOCUS_026094-RA	Mba04_g26620.1	458	178	636	459	179	2.56425	1.35853	1	1>2	0	0	Transcription initiation factor TFIID subunit 6
10059	LOCUS_009576-RA	Mba08_g07700.1	599	233	832	600	234	2.5641	1.35845	1	1>2	0	0	Mitotic spindle checkpoint protein MAD1
12320	LOCUS_004860-RA	Mba09_g23970.1	340	132	472	341	133	2.56391	1.35835	1	1>2	0	0	ETHYLENE INSENSITIVE 3-like 3 protein
1725	LOCUS_014727-RA	Mba02_g03270.1	40	15	55	41	16	2.5625	1.35755	0.999603	1>2	1.3348e-05	0.0892001	Calmodulin-related protein
6002	LOCUS_011694-RA	Mba05_g12900.1	40	15	55	41	16	2.5625	1.35755	0.999603	1>2	1.34029e-05	0.0895618	Exocyst complex component EXO70A1
8458	LOCUS_009056-RA	Mba06_g37110.1	40	15	55	41	16	2.5625	1.35755	0.999603	1>2	1.34577e-05	0.0899233	hypothetical protein
11724	LOCUS_000904-RA	Mba09_g10140.1	1141	446	1587	1142	447	2.55481	1.35322	1	1>2	0	0	Spliceosome-associated protein 130 B
10122	LOCUS_020075-RA	Mba08_g09130.1	313	122	435	314	123	2.55285	1.35211	1	1>2	0	0	Ubiquitin carboxyl-terminal hydrolase 24
6648	LOCUS_025278-RA	Mba05_g28240.1	195	76	271	196	77	2.54545	1.34792	1	1>2	0	0	F-box/LRR-repeat protein 7
3053	LOCUS_016196-RA	Mba03_g08580.1	55	21	76	56	22	2.54545	1.34792	0.999988	1>2	3.56694e-07	0.00220729	putative indole-3-pyruvate monooxygenase YUCCA11
12503	LOCUS_012706-RA	Mba10_g01220.1	55	21	76	56	22	2.54545	1.34792	0.999988	1>2	3.58634e-07	0.00221964	Histone H4
6920	LOCUS_005685-RA	Mba06_g03250.1	27	10	37	28	11	2.54545	1.34792	0.989336	1>2	0.000444708	0.972517	Glutamate receptor 2.7
8306	LOCUS_027353-RA	Mba06_g34090.1	27	10	37	28	11	2.54545	1.34792	0.989336	1>2	0.000445976	0.97281	putative protein phosphatase 2C 23
8158	LOCUS_016456-RA	Mba06_g31050.1	289	113	402	290	114	2.54386	1.34702	1	1>2	0	0	TLD domain-containing protein 2
3349	LOCUS_018140-RA	Mba03_g15110.1	721	283	1004	722	284	2.54225	1.34611	1	1>2	0	0	Protein N-terminal asparagine amidohydrolase
2557	LOCUS_014976-RA	Mba02_g21490.1	32	12	44	33	13	2.53846	1.34395	0.996628	1>2	0.000148237	0.680237	U-box domain-containing protein 25
3275	LOCUS_002201-RA	Mba03_g13570.1	1407	554	1961	1408	555	2.53694	1.34309	1	1>2	0	0	Protein transport protein SEC16B
13233	LOCUS_014139-RA	Mba10_g16640.1	496	195	691	497	196	2.53571	1.34239	1	1>2	0	0	putative inactive receptor kinase At5g10020
7005	LOCUS_025937-RA	Mba06_g05470.1	37	14	51	38	15	2.53333	1.34104	0.999025	1>2	3.61596e-05	0.231133	hypothetical protein
14108	LOCUS_026046-RA	Mba11_g07540.1	80	31	111	81	32	2.53125	1.33985	1	1>2	8.50598e-10	4.49455e-06	Two-component response regulator ORR22
4401	LOCUS_004879-RA	Mba04_g16970.1	1006	397	1403	1007	398	2.53015	1.33922	1	1>2	0	0	Phosphoinositide phosphatase SAC1
1185	LOCUS_009143-RA	Mba01_g23560.1	600	237	837	601	238	2.52521	1.3364	1	1>2	0	0	putative glycosyltransferase At5g03795
6056	LOCUS_021642-RA	Mba05_g13940.1	519	205	724	520	206	2.52427	1.33587	1	1>2	0	0	Phenylalanine ammonia-lyase 3
14211	LOCUS_009554-RA	Mba11_g09900.1	390	154	544	391	155	2.52258	1.3349	1	1>2	0	0	Lipase
6237	LOCUS_021632-RA	Mba05_g18740.1	448	177	625	449	178	2.52247	1.33484	1	1>2	0	0	DNA excision repair protein CSB
14810	LOCUS_002872-RA	Mba11_g23160.1	617	244	861	618	245	2.52245	1.33483	1	1>2	0	0	Deubiquitinase OTUD6B
1464	LOCUS_009756-RA	Mba01_g29370.1	173	68	241	174	69	2.52174	1.33442	1	1>2	0	0	hypothetical protein
1363	LOCUS_003708-RA	Mba01_g27420.1	1141	452	1593	1142	453	2.52097	1.33398	1	1>2	0	0	DNA damage-binding protein 2
1358	LOCUS_009190-RA	Mba01_g27330.1	571	226	797	572	227	2.51982	1.33332	1	1>2	0	0	Putative G3BP-like protein
14212	LOCUS_009553-RA	Mba11_g09920.1	659	261	920	660	262	2.51908	1.3329	1	1>2	0	0	Homeobox protein LUMINIDEPENDENS
4940	LOCUS_006519-RA	Mba04_g29260.1	87	34	121	88	35	2.51429	1.33015	1	1>2	2.04606e-10	1.04349e-06	putative polygalacturonase At1g80170
6854	LOCUS_003280-RA	Mba06_g01900.1	609	242	851	610	243	2.51029	1.32785	1	1>2	0	0	Phosphatidylinositol-glycan biosynthesis class X protein
14107	LOCUS_025487-RA	Mba11_g07510.1	157	62	219	158	63	2.50794	1.3265	1	1>2	9.37144e-18	3.55271e-14	Cytochrome b561, DM13 and DOMON domain-containing protein At5g54830
6167	LOCUS_002464-RA	Mba05_g16610.1	187	74	261	188	75	2.50667	1.32577	1	1>2	0	0	Metal tolerance protein 2
1400	LOCUS_002558-RA	Mba01_g28210.1	519	207	726	520	208	2.5	1.32193	1	1>2	0	0	Pumilio 5
10535	LOCUS_019975-RA	Mba08_g18950.1	229	91	320	230	92	2.5	1.32193	1	1>2	0	0	Protein THYLAKOID ASSEMBLY 8-like, chloroplastic
8445	LOCUS_022505-RA	Mba06_g36890.1	24	9	33	25	10	2.5	1.32193	0.976258	1>2	0.00107918	0.999888	Aspartyl protease family protein At5g10770
3092	LOCUS_018195-RA	Mba03_g09450.1	19	7	26	20	8	2.5	1.32193	0.931616	1>2	0.00312802	1	Transcription repressor OFP3
11743	LOCUS_001598-RA	Mba09_g10400.1	1565	626	2191	1566	627	2.49761	1.32055	1	1>2	0	0	Filament-like plant protein 7
4537	LOCUS_008998-RA	Mba04_g20460.1	476	190	666	477	191	2.49738	1.32042	1	1>2	0	0	CAAX prenyl protease 1
8782	LOCUS_000493-RA	Mba07_g06830.1	1227	491	1718	1228	492	2.49593	1.31958	1	1>2	0	0	rRNA biogenesis protein RRP5
11379	LOCUS_014206-RA	Mba09_g02730.1	553	221	774	554	222	2.4955	1.31933	1	1>2	0	0	Receptor-like protein kinase THESEUS 1
14115	LOCUS_015080-RA	Mba11_g07650.1	1084	434	1518	1085	435	2.49425	1.31861	1	1>2	0	0	CCR4-NOT transcription complex subunit 4
5839	LOCUS_025124-RA	Mba05_g09360.1	368	147	515	369	148	2.49324	1.31802	1	1>2	0	0	U-box domain-containing protein 43
3461	LOCUS_002193-RA	Mba03_g17980.1	485	194	679	486	195	2.49231	1.31748	1	1>2	0	0	hypothetical protein
9986	LOCUS_012644-RA	Mba08_g06070.1	455	182	637	456	183	2.4918	1.31719	1	1>2	0	0	Sucrose nonfermenting 4-like protein
9451	LOCUS_006016-RA	Mba07_g21620.1	248	99	347	249	100	2.49	1.31615	1	1>2	0	0	putative apyrase 3
10583	LOCUS_007817-RA	Mba08_g19810.1	111	44	155	112	45	2.48889	1.3155	1	1>2	1.11459e-12	5.10927e-09	Gamma-glutamyl peptidase 5
2362	LOCUS_010903-RA	Mba02_g16770.1	554	222	776	555	223	2.48879	1.31544	1	1>2	0	0	RuvB-like protein 1
5769	LOCUS_007061-RA	Mba05_g07990.1	208	83	291	209	84	2.4881	1.31504	1	1>2	0	0	DEAD-box ATP-dependent RNA helicase 36
11143	LOCUS_013965-RA	Mba08_g31450.1	1081	434	1515	1082	435	2.48736	1.31461	1	1>2	0	0	Zinc finger protein BRUTUS
9984	LOCUS_022387-RA	Mba08_g06040.1	700	281	981	701	282	2.48582	1.31372	1	1>2	0	0	ATP-dependent DNA helicase Q-like SIM
13157	LOCUS_024340-RA	Mba10_g14830.1	255	102	357	256	103	2.48544	1.3135	1	1>2	0	0	Ribonuclease H2 subunit B
1525	LOCUS_028112-RA	Mba01_g31340.1	414	166	580	415	167	2.48503	1.31326	1	1>2	0	0	Ribosomal RNA large subunit methyltransferase N
9480	LOCUS_010696-RA	Mba07_g22070.1	436	175	611	437	176	2.48295	1.31206	1	1>2	0	0	putative GTP-binding protein EngB
9452	LOCUS_006017-RA	Mba07_g21640.1	61	24	85	62	25	2.48	1.31034	0.999996	1>2	1.25038e-07	0.000751073	Gibberellin-regulated protein 6
7094	LOCUS_024840-RA	Mba06_g07350.1	56	22	78	57	23	2.47826	1.30933	0.999985	1>2	4.64938e-07	0.0028998	putative membrane protein At4g09580
14010	LOCUS_011910-RA	Mba11_g05500.1	1051	424	1475	1052	425	2.47529	1.3076	1	1>2	0	0	F-box protein At3g54460
12190	LOCUS_023969-RA	Mba09_g20610.1	296	119	415	297	120	2.475	1.30743	1	1>2	0	0	AP-5 complex subunit beta-1
4668	LOCUS_015477-RA	Mba04_g23240.1	46	18	64	47	19	2.47368	1.30666	0.999855	1>2	4.96694e-06	0.0329963	Amino acid transporter AVT3B
13865	LOCUS_013119-RA	Mba11_g02330.1	1695	685	2380	1696	686	2.4723	1.30586	1	1>2	0	0	Protein NPGR2
1143	LOCUS_018665-RA	Mba01_g22540.1	1022	413	1435	1023	414	2.47101	1.3051	1	1>2	0	0	RNA polymerase I-specific transcription initiation factor RRN3
5185	LOCUS_027331-RA	Mba04_g34970.1	1254	507	1761	1255	508	2.47047	1.30479	1	1>2	0	0	hypothetical protein
13559	LOCUS_009418-RA	Mba10_g23170.1	1354	548	1902	1355	549	2.46812	1.30341	1	1>2	0	0	Pumilio 1
10466	LOCUS_006840-RA	Mba08_g17580.1	268	108	376	269	109	2.46789	1.30328	1	1>2	0	0	putative protein phosphatase 2C 33
11534	LOCUS_019876-RA	Mba09_g05780.1	221	89	310	222	90	2.46667	1.30256	1	1>2	0	0	Phospho-N-acetylmuramoyl-pentapeptide- transferase
1641	LOCUS_026950-RA	Mba02_g01460.1	36	14	50	37	15	2.46667	1.30256	0.998354	1>2	6.5722e-05	0.386837	putative aquaporin PIP2-2
7686	LOCUS_016242-RA	Mba06_g20050.1	68	27	95	69	28	2.46429	1.30117	0.999999	1>2	2.72426e-08	0.000156851	Protein PAT1 1
5077	LOCUS_009980-RA	Mba04_g32420.1	1443	585	2028	1444	586	2.46416	1.3011	1	1>2	0	0	Protein CHROMATIN REMODELING 20
1790	LOCUS_003687-RA	Mba02_g04700.1	1215	493	1708	1216	494	2.46154	1.29956	1	1>2	0	0	Serine/threonine-protein phosphatase 6 regulatory subunit 3
241	LOCUS_009157-RA	Mba01_g03930.1	31	12	43	32	13	2.46154	1.29956	0.994373	1>2	0.00023443	0.84118	Eukaryotic translation initiation factor isoform 4G-1
4514	LOCUS_025576-RA	Mba04_g19890.1	31	12	43	32	13	2.46154	1.29956	0.994373	1>2	0.000235118	0.842074	putative serine/threonine-protein kinase WNK5
6808	LOCUS_026571-RA	Mba06_g00620.1	31	12	43	32	13	2.46154	1.29956	0.994373	1>2	0.000235806	0.842962	Putative glucan endo-1,3-beta-glucosidase GVI
13794	LOCUS_014186-RA	Mba11_g00810.1	31	12	43	32	13	2.46154	1.29956	0.994373	1>2	0.000236494	0.843846	Putative pentatricopeptide repeat-containing protein At3g49142
2916	LOCUS_010991-RA	Mba03_g06140.1	90	36	126	91	37	2.45946	1.29834	1	1>2	1.80299e-10	9.16821e-07	Caffeoyl-CoA O-methyltransferase
14361	LOCUS_006209-RA	Mba11_g13530.1	58	23	81	59	24	2.45833	1.29768	0.999989	1>2	3.02533e-07	0.00186338	Ubiquitin thioesterase otubain-like
1271	LOCUS_023019-RA	Mba01_g25500.1	107	43	150	108	44	2.45455	1.29546	1	1>2	4.55189e-12	2.15031e-08	hypothetical protein
1317	LOCUS_017170-RA	Mba01_g26430.1	26	10	36	27	11	2.45455	1.29546	0.982411	1>2	0.000697177	0.996817	DNA replication licensing factor MCM4
12816	LOCUS_001613-RA	Mba10_g08160.1	26	10	36	27	11	2.45455	1.29546	0.982411	1>2	0.000699234	0.996873	Myb family transcription factor EFM
3099	LOCUS_023593-RA	Mba03_g09550.1	151	61	212	152	62	2.45161	1.29373	1	1>2	2.54214e-16	1.00542e-12	Sorting nexin 2B
8291	LOCUS_021900-RA	Mba06_g33840.1	195	79	274	196	80	2.45	1.29278	1	1>2	0	0	UDP-galactose/UDP-glucose transporter 5B
7905	LOCUS_022392-RA	Mba06_g25190.1	48	19	67	49	20	2.45	1.29278	0.999894	1>2	3.87998e-06	0.0256428	Cinnamoyl-CoA reductase-like SNL6
1353	LOCUS_018355-RA	Mba01_g27140.1	310	126	436	311	127	2.44882	1.29209	1	1>2	0	0	Peter Pan-like protein
3864	LOCUS_020408-RA	Mba04_g03950.1	354	144	498	355	145	2.44828	1.29177	1	1>2	0	0	Vacuolar protein sorting-associated protein 32 1
10033	LOCUS_026573-RA	Mba08_g07110.1	469	191	660	470	192	2.44792	1.29155	1	1>2	0	0	Protein transport protein Sec24-like At3g07100
10879	LOCUS_008216-RA	Mba08_g26340.1	185	75	260	186	76	2.44737	1.29123	1	1>2	0	0	(6-4)DNA photolyase
874	LOCUS_015592-RA	Mba01_g16770.1	1119	457	1576	1120	458	2.44541	1.29008	1	1>2	0	0	hypothetical protein
13193	LOCUS_012870-RA	Mba10_g15440.1	197	80	277	198	81	2.44444	1.28951	1	1>2	0	0	Exportin-T
10129	LOCUS_003875-RA	Mba08_g09330.1	21	8	29	22	9	2.44444	1.28951	0.948482	1>2	0.0024082	1	putative serine/threonine-protein kinase PBL22
764	LOCUS_003801-RA	Mba01_g14720.1	412	168	580	413	169	2.44379	1.28912	1	1>2	0	0	Homeobox protein LUMINIDEPENDENS
9916	LOCUS_020528-RA	Mba08_g04380.1	270	110	380	271	111	2.44144	1.28773	1	1>2	0	0	Peptidyl-prolyl cis-trans isomerase FKBP65
14773	LOCUS_006244-RA	Mba11_g22380.1	304	124	428	305	125	2.44	1.28688	1	1>2	0	0	Mediator of RNA polymerase II transcription subunit 33A
6830	LOCUS_004946-RA	Mba06_g01360.1	160	65	225	161	66	2.43939	1.28652	1	1>2	2.60068e-17	9.9476e-14	OTU domain-containing protein At3g57810
8437	LOCUS_025430-RA	Mba06_g36690.1	89	36	125	90	37	2.43243	1.2824	1	1>2	3.2141e-10	1.65719e-06	Protein FAR1-RELATED SEQUENCE 5
5151	LOCUS_000718-RA	Mba04_g34260.1	716	294	1010	717	295	2.43051	1.28126	1	1>2	0	0	Sphingoid long-chain bases kinase 1
12095	LOCUS_024375-RA	Mba09_g17980.1	4570	1881	6451	4571	1882	2.4288	1.28024	1	1>2	0	0	putative cellulose synthase A catalytic subunit 8 [UDP-forming]
8614	LOCUS_002544-RA	Mba07_g03180.1	67	27	94	68	28	2.42857	1.28011	0.999998	1>2	4.73813e-08	0.000277048	Serine/threonine-protein kinase STY17
14253	LOCUS_025328-RA	Mba11_g10890.1	33	13	46	34	14	2.42857	1.28011	0.996026	1>2	0.000169364	0.730346	hypothetical protein
10987	LOCUS_015985-RA	Mba08_g28660.1	16	6	22	17	7	2.42857	1.28011	0.855183	1>2	0.00819777	1	hypothetical protein
11832	LOCUS_001605-RA	Mba09_g12260.1	16	6	22	17	7	2.42857	1.28011	0.855183	1>2	0.0082125	1	UDP-glucuronate 4-epimerase 1
14402	LOCUS_002427-RA	Mba11_g14460.1	802	330	1132	803	331	2.42598	1.27857	1	1>2	0	0	putative cleavage and polyadenylation specificity factor subunit 1
6370	LOCUS_019255-RA	Mba05_g21880.1	353	145	498	354	146	2.42466	1.27778	1	1>2	0	0	Exonuclease mut-7
4373	LOCUS_015000-RA	Mba04_g16060.1	79	32	111	80	33	2.42424	1.27753	1	1>2	3.01443e-09	1.64255e-05	Phosphoglycerate mutase-like protein AT74
14034	LOCUS_001443-RA	Mba11_g06020.1	79	32	111	80	33	2.42424	1.27753	1	1>2	3.03612e-09	1.65467e-05	Arabinosyltransferase XEG113
10645	LOCUS_008392-RA	Mba08_g21190.1	222	91	313	223	92	2.42391	1.27734	1	1>2	0	0	Telomere-binding protein 1
816	LOCUS_010884-RA	Mba01_g15620.1	348	143	491	349	144	2.42361	1.27716	1	1>2	0	0	Mitogen-activated protein kinase kinase kinase 1
409	LOCUS_005522-RA	Mba01_g07090.1	577	238	815	578	239	2.41841	1.27406	1	1>2	0	0	GPI ethanolamine phosphate transferase 3
2866	LOCUS_012744-RA	Mba03_g05070.1	265	109	374	266	110	2.41818	1.27392	1	1>2	0	0	Metal tolerance protein C4
8173	LOCUS_016615-RA	Mba06_g31320.1	719	297	1016	720	298	2.41611	1.27268	1	1>2	0	0	CCR4-NOT transcription complex subunit 10
3829	LOCUS_015901-RA	Mba04_g02930.1	813	336	1149	814	337	2.41543	1.27228	1	1>2	0	0	putative helicase MAGATAMA 3
178	LOCUS_019041-RA	Mba01_g02550.1	726	300	1026	727	301	2.41528	1.27219	1	1>2	0	0	Nuclear transcription factor Y subunit A-1
6728	LOCUS_019779-RA	Mba05_g30160.1	139	57	196	140	58	2.41379	1.2713	1	1>2	6.1179e-15	2.54872e-11	Receptor-like protein kinase HERK 1
12850	LOCUS_009150-RA	Mba10_g08810.1	402	166	568	403	167	2.41317	1.27093	1	1>2	0	0	DNA polymerase eta
9715	LOCUS_011260-RA	Mba07_g26790.1	303	125	428	304	126	2.4127	1.27065	1	1>2	0	0	hypothetical protein
2338	LOCUS_005818-RA	Mba02_g16470.1	40	16	56	41	17	2.41176	1.27009	0.999219	1>2	2.94741e-05	0.191458	hypothetical protein
10226	LOCUS_011366-RA	Mba08_g11770.1	40	16	56	41	17	2.41176	1.27009	0.999219	1>2	2.95784e-05	0.19209	hypothetical protein
14423	LOCUS_010567-RA	Mba11_g14970.1	40	16	56	41	17	2.41176	1.27009	0.999219	1>2	2.96826e-05	0.192721	Pentatricopeptide repeat-containing protein At1g08070, chloroplastic
2080	LOCUS_001329-RA	Mba02_g11060.1	946	392	1338	947	393	2.40967	1.26884	1	1>2	0	0	UPF0261 protein SACE_5696
9991	LOCUS_007131-RA	Mba08_g06140.1	264	109	373	265	110	2.40909	1.26849	1	1>2	0	0	putative ATP-dependent DNA helicase CHR12
3573	LOCUS_016465-RA	Mba03_g20470.1	488	202	690	489	203	2.40887	1.26835	1	1>2	0	0	hypothetical protein
5898	LOCUS_005357-RA	Mba05_g10500.1	1085	450	1535	1086	451	2.40798	1.26782	1	1>2	0	0	E3 UFM1-protein ligase 1
3669	LOCUS_016112-RA	Mba03_g22310.1	562	233	795	563	234	2.40598	1.26663	1	1>2	0	0	Triacylglycerol lipase 1
10542	LOCUS_005982-RA	Mba08_g19080.1	232	96	328	233	97	2.40206	1.26427	1	1>2	0	0	UV-stimulated scaffold protein A
10075	LOCUS_011517-RA	Mba08_g08060.1	347	144	491	348	145	2.4	1.26303	1	1>2	0	0	Endoplasmic reticulum metallopeptidase 1
10850	LOCUS_020729-RA	Mba08_g25660.1	323	134	457	324	135	2.4	1.26303	1	1>2	0	0	Serine/threonine-protein kinase D6PKL2
4947	LOCUS_005313-RA	Mba04_g29390.1	59	24	83	60	25	2.4	1.26303	0.999987	1>2	3.62555e-07	0.0022446	hypothetical protein
9432	LOCUS_022364-RA	Mba07_g21380.1	1623	676	2299	1624	677	2.39882	1.26232	1	1>2	0	0	Proteasome adapter and scaffold protein ECM29
8183	LOCUS_013776-RA	Mba06_g31710.1	2761	1151	3912	2762	1152	2.39757	1.26157	1	1>2	0	0	hypothetical protein
13952	LOCUS_006448-RA	Mba11_g04410.1	2177	908	3085	2178	909	2.39604	1.26065	1	1>2	0	0	Uncharacterized protein At3g06530
1162	LOCUS_014010-RA	Mba01_g22930.1	157	65	222	158	66	2.39394	1.25939	1	1>2	1.74427e-16	6.85674e-13	Metacaspase-1
11123	LOCUS_014258-RA	Mba08_g31140.1	3103	1296	4399	3104	1297	2.39322	1.25895	1	1>2	0	0	putative methionine--tRNA ligase
7801	LOCUS_016108-RA	Mba06_g22760.1	676	282	958	677	283	2.39223	1.25835	1	1>2	0	0	Pseudouridine-5'-phosphate glycosidase
8398	LOCUS_004395-RA	Mba06_g35900.1	696	291	987	697	292	2.38699	1.25519	1	1>2	0	0	Protein ACTIVITY OF BC1 COMPLEX KINASE 8, chloroplastic
13467	LOCUS_018965-RA	Mba10_g21500.1	104	43	147	105	44	2.38636	1.25481	1	1>2	1.67441e-11	8.12255e-08	Protein spinster
4874	LOCUS_018414-RA	Mba04_g27620.1	371	155	526	372	156	2.38462	1.25376	1	1>2	0	0	F-box protein SKIP1
1845	LOCUS_028582-RA	Mba02_g05940.1	30	12	42	31	13	2.38462	1.25376	0.990724	1>2	0.000387736	0.955577	O-glucosyltransferase rumi
4497	LOCUS_004007-RA	Mba04_g19540.1	1398	586	1984	1399	587	2.3833	1.25296	1	1>2	0	0	Exportin-4
9518	LOCUS_018278-RA	Mba07_g22740.1	499	209	708	500	210	2.38095	1.25154	1	1>2	0	0	CBS domain-containing protein CBSCBSPB5
2058	LOCUS_013524-RA	Mba02_g10530.1	118	49	167	119	50	2.38	1.25096	1	1>2	1.08953e-12	4.99225e-09	RNA exonuclease 4
10274	LOCUS_001930-RA	Mba08_g12990.1	544	228	772	545	229	2.37991	1.25091	1	1>2	0	0	Thioredoxin-like protein YLS8
3325	LOCUS_020755-RA	Mba03_g14580.1	294	123	417	295	124	2.37903	1.25037	1	1>2	0	0	O-fucosyltransferase 16
13333	LOCUS_020091-RA	Mba10_g18620.1	715	300	1015	716	301	2.37874	1.2502	1	1>2	0	0	putative phospholipid-transporting ATPase 8
13598	LOCUS_006360-RA	Mba10_g23860.1	829	348	1177	830	349	2.37822	1.24988	1	1>2	0	0	hypothetical protein
1846	LOCUS_028581-RA	Mba02_g05950.1	18	7	25	19	8	2.375	1.24793	0.89107	1>2	0.00618367	1	Oxalate--CoA ligase
7616	LOCUS_008692-RA	Mba06_g18810.1	101	42	143	102	43	2.37209	1.24616	1	1>2	4.13047e-11	2.03756e-07	Vacuolar protein sorting-associated protein 9A
4230	LOCUS_025776-RA	Mba04_g12710.1	1605	677	2282	1606	678	2.36873	1.24411	1	1>2	0	0	ER membrane protein complex subunit 1
1936	LOCUS_012860-RA	Mba02_g08000.1	314	132	446	315	133	2.36842	1.24393	1	1>2	0	0	Protein root UVB sensitive 3
6610	LOCUS_008900-RA	Mba05_g27240.1	44	18	62	45	19	2.36842	1.24393	0.999608	1>2	1.31298e-05	0.0877595	hypothetical protein
13280	LOCUS_026524-RA	Mba10_g17660.1	418	176	594	419	177	2.36723	1.2432	1	1>2	0	0	Alanyl-tRNA editing protein AlaX-L
7286	LOCUS_027323-RA	Mba06_g11540.1	226	95	321	227	96	2.36458	1.24159	1	1>2	0	0	1-phosphatidylinositol-3-phosphate 5-kinase FAB1B
12365	LOCUS_014162-RA	Mba09_g25100.1	25	10	35	26	11	2.36364	1.24101	0.97145	1>2	0.00122264	0.999969	hypothetical protein
14698	LOCUS_019942-RA	Mba11_g20590.1	25	10	35	26	11	2.36364	1.24101	0.97145	1>2	0.00122588	0.99997	Vesicle-associated protein 2-1
9274	LOCUS_021955-RA	Mba07_g17760.1	365	154	519	366	155	2.36129	1.23958	1	1>2	0	0	U6 small nuclear RNA (adenine-(43)-N(6))-methyltransferase
10673	LOCUS_004053-RA	Mba08_g21790.1	313	132	445	314	133	2.3609	1.23934	1	1>2	0	0	Receptor-like protein kinase FERONIA
6530	LOCUS_000828-RA	Mba05_g25480.1	1383	586	1969	1384	587	2.35775	1.23741	1	1>2	0	0	Proline--tRNA ligase, cytoplasmic
12982	LOCUS_005627-RA	Mba10_g11410.1	682	289	971	683	290	2.35517	1.23583	1	1>2	0	0	RING finger and transmembrane domain-containing protein 2
9896	LOCUS_005203-RA	Mba08_g03940.1	218	92	310	219	93	2.35484	1.23563	1	1>2	0	0	U-box domain-containing protein 43
14757	LOCUS_001120-RA	Mba11_g22070.1	145	61	206	146	62	2.35484	1.23563	1	1>2	4.3333e-15	1.79572e-11	Serine/threonine-protein kinase ATM
7680	LOCUS_002353-RA	Mba06_g19980.1	479	203	682	480	204	2.35294	1.23447	1	1>2	0	0	SART-1 family protein DOT2
12721	LOCUS_022123-RA	Mba10_g06360.1	159	67	226	160	68	2.35294	1.23447	1	1>2	2.50685e-16	9.91207e-13	Two-component response regulator ORR22
7592	LOCUS_010435-RA	Mba06_g18290.1	126	53	179	127	54	2.35185	1.2338	1	1>2	3.05604e-13	1.3633e-09	5-formyltetrahydrofolate cyclo-ligase-like protein COG0212
14220	LOCUS_010209-RA	Mba11_g10120.1	554	235	789	555	236	2.35169	1.2337	1	1>2	0	0	Bifunctional purine biosynthesis protein PurH
10151	LOCUS_014069-RA	Mba08_g09820.1	307	130	437	308	131	2.35115	1.23336	1	1>2	0	0	Kinesin-like protein KIN-14F
10142	LOCUS_004372-RA	Mba08_g09550.1	7014	2983	9997	7015	2984	2.35087	1.2332	1	1>2	0	0	Putative E3 ubiquitin-protein ligase LIN-1
9383	LOCUS_008238-RA	Mba07_g20260.1	1099	467	1566	1100	468	2.35043	1.23292	1	1>2	0	0	Regulator of nonsense transcripts UPF2
12764	LOCUS_008803-RA	Mba10_g07080.1	744	316	1060	745	317	2.35016	1.23276	1	1>2	0	0	GEM-like protein 4
2934	LOCUS_008321-RA	Mba03_g06420.1	46	19	65	47	20	2.35	1.23266	0.999715	1>2	1.03377e-05	0.0691878	Lysine-specific histone demethylase 1 1
5787	LOCUS_023887-RA	Mba05_g08300.1	100	42	142	101	43	2.34884	1.23195	1	1>2	5.96257e-11	2.96161e-07	Bowman-Birk type proteinase inhibitor PVI-3(2)
14062	LOCUS_027063-RA	Mba11_g06600.1	121	51	172	122	52	2.34615	1.2303	1	1>2	9.68978e-13	4.4292e-09	DNA-(apurinic or apyrimidinic site) lyase 2
1503	LOCUS_004693-RA	Mba01_g30540.1	728	310	1038	729	311	2.34405	1.229	1	1>2	0	0	GRB10-interacting GYF protein 1
3136	LOCUS_020711-RA	Mba03_g10220.1	224	95	319	225	96	2.34375	1.22882	1	1>2	0	0	Kinesin-like protein KIN-14F
9886	LOCUS_025362-RA	Mba08_g03710.1	306	130	436	307	131	2.34351	1.22867	1	1>2	0	0	Protein arginine methyltransferase NDUFAF7, mitochondrial
1211	LOCUS_025768-RA	Mba01_g24090.1	854	364	1218	855	365	2.34247	1.22803	1	1>2	0	0	Phosphatidylinositol 3-kinase, root isoform
3351	LOCUS_002976-RA	Mba03_g15150.1	170	72	242	171	73	2.34247	1.22803	1	1>2	1.58728e-17	6.03961e-14	hypothetical protein
11769	LOCUS_009300-RA	Mba09_g10850.1	1078	460	1538	1079	461	2.34056	1.22686	1	1>2	0	0	Protein disulfide isomerase-like 5-4
10326	LOCUS_005183-RA	Mba08_g13850.1	371	158	529	372	159	2.33962	1.22628	1	1>2	0	0	DEAD-box ATP-dependent RNA helicase 28
11022	LOCUS_012029-RA	Mba08_g29350.1	661	282	943	662	283	2.33922	1.22603	1	1>2	0	0	Immune-associated nucleotide-binding protein 9
14199	LOCUS_014064-RA	Mba11_g09560.1	151	64	215	152	65	2.33846	1.22556	1	1>2	1.95482e-15	7.99716e-12	Helicase and polymerase-containing protein TEBICHI
7125	LOCUS_018504-RA	Mba06_g07900.1	1988	850	2838	1989	851	2.33725	1.22481	1	1>2	0	0	putative inactive leucine-rich repeat receptor-like protein kinase At3g03770
3868	LOCUS_011949-RA	Mba04_g04050.1	1015	434	1449	1016	435	2.33563	1.22381	1	1>2	0	0	Centromere/kinetochore protein zw10
8563	LOCUS_001173-RA	Mba07_g02150.1	823	352	1175	824	353	2.33428	1.22298	1	1>2	0	0	putative plastidic glucose transporter 1
4109	LOCUS_013959-RA	Mba04_g09570.1	986	422	1408	987	423	2.33333	1.22239	1	1>2	0	0	Exocyst complex component SEC6
7298	LOCUS_011229-RA	Mba06_g11770.1	503	215	718	504	216	2.33333	1.22239	1	1>2	0	0	GDP-Man:Man(3)GlcNAc(2)-PP-Dol alpha-1,2-mannosyltransferase
10135	LOCUS_016002-RA	Mba08_g09440.1	41	17	58	42	18	2.33333	1.22239	0.999097	1>2	3.41742e-05	0.219528	Autophagy-related protein 18a
12488	LOCUS_006321-RA	Mba10_g00780.1	27	11	38	28	12	2.33333	1.22239	0.979111	1>2	0.000979585	0.99973	Chaperone protein dnaJ 72
4839	LOCUS_027895-RA	Mba04_g26910.1	20	8	28	21	9	2.33333	1.22239	0.91816	1>2	0.00396038	1	Protein DETOXIFICATION 51
9667	LOCUS_012278-RA	Mba07_g25790.1	20	8	28	21	9	2.33333	1.22239	0.91816	1>2	0.00396912	1	Nucleobase-ascorbate transporter LPE1
9932	LOCUS_010237-RA	Mba08_g04830.1	20	8	28	21	9	2.33333	1.22239	0.91816	1>2	0.00397786	1	RNA polymerase II transcriptional coactivator KELP
11242	LOCUS_007438-RA	Mba08_g33750.1	20	8	28	21	9	2.33333	1.22239	0.91816	1>2	0.00398659	1	Pentatricopeptide repeat-containing protein At5g15300
1331	LOCUS_022624-RA	Mba01_g26740.1	1466	628	2094	1467	629	2.33227	1.22174	1	1>2	0	0	Aspartic proteinase
14258	LOCUS_002115-RA	Mba11_g10990.1	1191	511	1702	1192	512	2.32812	1.21917	1	1>2	0	0	Protein STRUBBELIG-RECEPTOR FAMILY 6
4154	LOCUS_022493-RA	Mba04_g10650.1	248	106	354	249	107	2.3271	1.21853	1	1>2	0	0	Pseudouridine kinase
3912	LOCUS_013435-RA	Mba04_g04860.1	846	363	1209	847	364	2.32692	1.21842	1	1>2	0	0	Two-component response regulator-like PRR95
14259	LOCUS_019093-RA	Mba11_g11000.1	627	269	896	628	270	2.32593	1.21781	1	1>2	0	0	Vacuolar cation/proton exchanger 2
9672	LOCUS_026302-RA	Mba07_g25890.1	92	39	131	93	40	2.325	1.21723	1	1>2	5.67499e-10	2.96801e-06	U-box domain-containing protein 4
13831	LOCUS_022790-RA	Mba11_g01710.1	224	96	320	225	97	2.31959	1.21387	1	1>2	0	0	hypothetical protein
3419	LOCUS_009226-RA	Mba03_g16940.1	750	323	1073	751	324	2.3179	1.21282	1	1>2	0	0	hypothetical protein
953	LOCUS_000057-RA	Mba01_g18090.1	365	157	522	366	158	2.31646	1.21192	1	1>2	0	0	2,3-bisphosphoglycerate-dependent phosphoglycerate mutase
5100	LOCUS_019264-RA	Mba04_g33110.1	307	132	439	308	133	2.31579	1.2115	1	1>2	0	0	Protein PIN-LIKES 5
7977	LOCUS_019198-RA	Mba06_g26900.1	404	174	578	405	175	2.31429	1.21057	1	1>2	0	0	tRNA uridine 5-carboxymethylaminomethyl modification enzyme MnmG
11650	LOCUS_001023-RA	Mba09_g08440.1	353	152	505	354	153	2.31373	1.21022	1	1>2	0	0	Protein LEO1
1586	LOCUS_012198-RA	Mba01_g33020.1	154	66	220	155	67	2.31343	1.21004	1	1>2	1.60247e-15	6.53166e-12	hypothetical protein
830	LOCUS_006086-RA	Mba01_g15850.1	799	345	1144	800	346	2.31214	1.20923	1	1>2	0	0	Serine/threonine-protein kinase PRP4
7282	LOCUS_020547-RA	Mba06_g11500.1	512	221	733	513	222	2.31081	1.2084	1	1>2	0	0	Pumilio 23
14659	LOCUS_011720-RA	Mba11_g19800.1	371	160	531	372	161	2.31056	1.20824	1	1>2	0	0	Vacuolar-sorting protein BRO1
2818	LOCUS_026223-RA	Mba03_g03730.1	1006	435	1441	1007	436	2.30963	1.20766	1	1>2	0	0	hypothetical protein
6829	LOCUS_013367-RA	Mba06_g01350.1	869	376	1245	870	377	2.30769	1.20645	1	1>2	0	0	Lysine-specific demethylase JMJ705
10949	LOCUS_024295-RA	Mba08_g27720.1	29	12	41	30	13	2.30769	1.20645	0.984914	1>2	0.000598582	0.992575	SUN domain-containing protein 3
6706	LOCUS_024175-RA	Mba05_g29660.1	813	352	1165	814	353	2.30595	1.20536	1	1>2	0	0	B3 domain-containing protein Os07g0679700
1112	LOCUS_024895-RA	Mba01_g21770.1	52	22	74	53	23	2.30435	1.20436	0.999889	1>2	3.92696e-06	0.0259606	Pentatricopeptide repeat-containing protein At3g56550
14477	LOCUS_005125-RA	Mba11_g16090.1	554	240	794	555	241	2.3029	1.20345	1	1>2	0	0	Nuclear pore complex protein NUP107
14294	LOCUS_004415-RA	Mba11_g11660.1	422	183	605	423	184	2.29891	1.20095	1	1>2	0	0	Gamma-soluble NSF attachment protein
2339	LOCUS_005820-RA	Mba02_g16490.1	272	118	390	273	119	2.29412	1.19794	1	1>2	0	0	putative LRR receptor-like serine/threonine-protein kinase At1g34110
120	LOCUS_005835-RA	Mba01_g01530.1	210	91	301	211	92	2.29348	1.19754	1	1>2	0	0	FH protein interacting protein FIP2
2908	LOCUS_007909-RA	Mba03_g06000.1	1164	507	1671	1165	508	2.29331	1.19743	1	1>2	0	0	hypothetical protein
13535	LOCUS_015935-RA	Mba10_g22700.1	1003	437	1440	1004	438	2.29224	1.19676	1	1>2	0	0	Serine/threonine-protein kinase 11-interacting protein
9657	LOCUS_001196-RA	Mba07_g25570.1	109	47	156	110	48	2.29167	1.1964	1	1>2	2.13317e-11	1.03928e-07	Zinc finger CCCH domain-containing protein 18
7120	LOCUS_016407-RA	Mba06_g07810.1	361	157	518	362	158	2.29114	1.19607	1	1>2	0	0	putative Ufm1-specific protease
13868	LOCUS_011958-RA	Mba11_g02410.1	70	30	100	71	31	2.29032	1.19555	0.999997	1>2	6.79704e-08	0.000401285	putative calcium-binding protein At1g02270
7773	LOCUS_005893-RA	Mba06_g21980.1	1066	465	1531	1067	466	2.2897	1.19516	1	1>2	0	0	MAP3K epsilon protein kinase 1
12311	LOCUS_023623-RA	Mba09_g23760.1	86	37	123	87	38	2.28947	1.19502	1	1>2	2.45909e-09	1.33331e-05	F-box protein At-B
13896	LOCUS_007539-RA	Mba11_g03120.1	452	197	649	453	198	2.28788	1.19401	1	1>2	0	0	Bifunctional fucokinase/fucose pyrophosphorylase
2226	LOCUS_024890-RA	Mba02_g14150.1	15	6	21	16	7	2.28571	1.19265	0.778224	1>2	0.0140424	1	Elongation of fatty acids protein 3-like
6063	LOCUS_010711-RA	Mba05_g14060.1	15	6	21	16	7	2.28571	1.19265	0.778224	1>2	0.0140641	1	Patatin-like protein 6
6807	LOCUS_023573-RA	Mba06_g00600.1	15	6	21	16	7	2.28571	1.19265	0.778224	1>2	0.0140857	1	hypothetical protein
8492	LOCUS_011559-RA	Mba07_g00290.1	15	6	21	16	7	2.28571	1.19265	0.778224	1>2	0.0141074	1	Transcription factor MYB97
9839	LOCUS_015284-RA	Mba08_g02600.1	15	6	21	16	7	2.28571	1.19265	0.778224	1>2	0.014129	1	hypothetical protein
10103	LOCUS_013029-RA	Mba08_g08800.1	15	6	21	16	7	2.28571	1.19265	0.778224	1>2	0.0141507	1	Auxin efflux carrier component 1a
11814	LOCUS_009046-RA	Mba09_g11750.1	200	87	287	201	88	2.28409	1.19162	1	1>2	0	0	Zinc finger protein CONSTANS-LIKE 10
8769	LOCUS_020009-RA	Mba07_g06570.1	907	397	1304	908	398	2.28141	1.18992	1	1>2	0	0	Coatomer subunit alpha-3
4989	LOCUS_022108-RA	Mba04_g30440.1	56	24	80	57	25	2.28	1.18903	0.999944	1>2	1.73456e-06	0.0112424	Mitogen-activated protein kinase kinase kinase 5
9163	LOCUS_026475-RA	Mba07_g15410.1	56	24	80	57	25	2.28	1.18903	0.999944	1>2	1.74291e-06	0.0112979	Beta-glucuronosyltransferase GlcAT14B
8501	LOCUS_006152-RA	Mba07_g00520.1	425	186	611	426	187	2.27807	1.18782	1	1>2	0	0	LRR receptor-like serine/threonine-protein kinase RPK2
1626	LOCUS_021856-RA	Mba02_g00850.1	892	391	1283	893	392	2.27806	1.18781	1	1>2	0	0	Paladin
8690	LOCUS_000508-RA	Mba07_g04870.1	368	161	529	369	162	2.27778	1.18763	1	1>2	0	0	NADPH--cytochrome P450 reductase
7670	LOCUS_017373-RA	Mba06_g19830.1	8082	3552	11634	8083	3553	2.27498	1.18585	1	1>2	0	0	Lactoylglutathione lyase
2987	LOCUS_014899-RA	Mba03_g07370.1	1075	472	1547	1076	473	2.27484	1.18577	1	1>2	0	0	Mediator of RNA polymerase II transcription subunit 23
11620	LOCUS_011105-RA	Mba09_g07720.1	852	374	1226	853	375	2.27467	1.18566	1	1>2	0	0	Suppressor of mec-8 and unc-52 1
3056	LOCUS_016345-RA	Mba03_g08720.1	993	436	1429	994	437	2.2746	1.18561	1	1>2	0	0	MORC family CW-type zinc finger protein 4
7735	LOCUS_012336-RA	Mba06_g21190.1	74	32	106	75	33	2.27273	1.18442	0.999999	1>2	3.73531e-08	0.000216923	FHA domain-containing protein FHA2
11049	LOCUS_020038-RA	Mba08_g29740.1	24	10	34	25	11	2.27273	1.18442	0.954531	1>2	0.00216341	1	Auxin efflux carrier component 3a
14759	LOCUS_001997-RA	Mba11_g22100.1	267	117	384	268	118	2.27119	1.18345	1	1>2	0	0	RNA pseudouridine synthase 5
14044	LOCUS_010009-RA	Mba11_g06190.1	58	25	83	59	26	2.26923	1.1822	0.99996	1>2	1.21526e-06	0.00779824	Protein ROOT PRIMORDIUM DEFECTIVE 1
4790	LOCUS_006097-RA	Mba04_g25880.1	346	152	498	347	153	2.26797	1.1814	1	1>2	0	0	WD repeat-containing protein GTS1
9949	LOCUS_002476-RA	Mba08_g05120.1	865	381	1246	866	382	2.26702	1.18079	1	1>2	0	0	Protein SUPPRESSOR OF PHYA-105 1
11526	LOCUS_011458-RA	Mba09_g05720.1	366	161	527	367	162	2.26543	1.17979	1	1>2	0	0	Phosphoenolpyruvate carboxylase, housekeeping isozyme
544	LOCUS_005385-RA	Mba01_g09550.1	110	48	158	111	49	2.26531	1.17971	1	1>2	2.33554e-11	1.13974e-07	UDP-galactose transporter 1
5200	LOCUS_002335-RA	Mba04_g35310.1	153	67	220	154	68	2.26471	1.17932	1	1>2	3.94422e-15	1.63212e-11	Septin and tuftelin-interacting protein 1 1
5503	LOCUS_002344-RA	Mba05_g02150.1	76	33	109	77	34	2.26471	1.17932	0.999999	1>2	2.70747e-08	0.000155857	hypothetical protein
11485	LOCUS_010526-RA	Mba09_g04680.1	968	427	1395	969	428	2.26402	1.17889	1	1>2	0	0	Spastin
4145	LOCUS_012608-RA	Mba04_g10450.1	259	114	373	260	115	2.26087	1.17688	1	1>2	0	0	60S ribosomal protein L10a
12032	LOCUS_026884-RA	Mba09_g16730.1	51	22	73	52	23	2.26087	1.17688	0.999821	1>2	6.06651e-06	0.0404381	hypothetical protein
14358	LOCUS_002489-RA	Mba11_g13460.1	60	26	86	61	27	2.25926	1.17585	0.999972	1>2	8.91759e-07	0.00567331	Transmembrane protein 56-B
8080	LOCUS_016734-RA	Mba06_g29480.1	710	314	1024	711	315	2.25714	1.1745	1	1>2	0	0	Protein NLP2
5472	LOCUS_008175-RA	Mba05_g01650.1	315	139	454	316	140	2.25714	1.1745	1	1>2	0	0	CCG-binding protein 1
613	LOCUS_002362-RA	Mba01_g11310.1	87	38	125	88	39	2.25641	1.17403	1	1>2	3.14617e-09	1.71622e-05	YTH domain-containing family protein 1
454	LOCUS_005351-RA	Mba01_g07810.1	114	50	164	115	51	2.2549	1.17306	1	1>2	1.35258e-11	6.53565e-08	hypothetical protein
5011	LOCUS_018391-RA	Mba04_g31090.1	238	105	343	239	106	2.25472	1.17295	1	1>2	0	0	Vesicle-associated protein 4-2
7830	LOCUS_010318-RA	Mba06_g23320.1	2248	997	3245	2249	998	2.25351	1.17217	1	1>2	0	0	Polygalacturonase At1g48100
14448	LOCUS_024751-RA	Mba11_g15420.1	925	410	1335	926	411	2.25304	1.17187	1	1>2	0	0	hypothetical protein
7767	LOCUS_014446-RA	Mba06_g21900.1	3829	1699	5528	3830	1700	2.25294	1.17181	1	1>2	0	0	Protein SABRE
3522	LOCUS_017808-RA	Mba03_g19390.1	303	134	437	304	135	2.25185	1.17111	1	1>2	0	0	Nuclear factor related to kappa-B-binding protein
8636	LOCUS_019928-RA	Mba07_g03610.1	3514	1560	5074	3515	1561	2.25176	1.17105	1	1>2	0	0	Sister-chromatid cohesion protein 3
11570	LOCUS_016328-RA	Mba09_g06610.1	35	15	50	36	16	2.25	1.16993	0.994867	1>2	0.000213361	0.811295	Protein ANTAGONIST OF LIKE HETEROCHROMATIN PROTEIN 1
6590	LOCUS_024155-RA	Mba05_g26790.1	17	7	24	18	8	2.25	1.16993	0.832538	1>2	0.0091865	1	Peroxidase 51
13303	LOCUS_029468-RA	Mba10_g18170.1	703	312	1015	704	313	2.2492	1.16941	1	1>2	0	0	Vacuolar protein sorting-associated protein 45
1781	LOCUS_017698-RA	Mba02_g04520.1	615	273	888	616	274	2.24818	1.16875	1	1>2	0	0	Protein tas
14321	LOCUS_017856-RA	Mba11_g12320.1	289	128	417	290	129	2.24806	1.16868	1	1>2	0	0	DnaJ subfamily B member 12
6189	LOCUS_004713-RA	Mba05_g17170.1	1037	461	1498	1038	462	2.24675	1.16784	1	1>2	0	0	ATPase 10, plasma membrane-type
1500	LOCUS_019028-RA	Mba01_g30470.1	982	437	1419	983	438	2.24429	1.16626	1	1>2	0	0	putative histidine kinase 3
3077	LOCUS_026301-RA	Mba03_g09170.1	607	270	877	608	271	2.24354	1.16578	1	1>2	0	0	Mediator of RNA polymerase II transcription subunit 27
12084	LOCUS_001144-RA	Mba09_g17980.1	4221	1881	6102	4222	1882	2.24336	1.16566	1	1>2	0	0	putative cellulose synthase A catalytic subunit 1 [UDP-forming]
380	LOCUS_021286-RA	Mba01_g06580.1	447	199	646	448	200	2.24	1.1635	1	1>2	0	0	Protein NLP3
6619	LOCUS_004284-RA	Mba05_g27500.1	55	24	79	56	25	2.24	1.1635	0.999909	1>2	2.86518e-06	0.018806	hypothetical protein
1571	LOCUS_026581-RA	Mba01_g32720.1	149	66	215	150	67	2.23881	1.16273	1	1>2	1.37567e-14	5.80531e-11	Beta-arabinofuranosyltransferase RAY1
1189	LOCUS_001241-RA	Mba01_g23630.1	234	104	338	235	105	2.2381	1.16227	1	1>2	0	0	Protein Dr1
4441	LOCUS_026934-RA	Mba04_g17870.1	46	20	66	47	21	2.2381	1.16227	0.999458	1>2	1.88923e-05	0.125247	Non-specific lipid-transfer protein
10651	LOCUS_014450-RA	Mba08_g21370.1	46	20	66	47	21	2.2381	1.16227	0.999458	1>2	1.89661e-05	0.125721	Protein NETWORKED 2A
13316	LOCUS_010033-RA	Mba10_g18370.1	377	168	545	378	169	2.23669	1.16136	1	1>2	0	0	NADH-cytochrome b5 reductase-like protein
12295	LOCUS_002996-RA	Mba09_g23440.1	37	16	53	38	17	2.23529	1.16046	0.996496	1>2	0.000151645	0.688894	hypothetical protein
3346	LOCUS_022246-RA	Mba03_g15070.1	209	93	302	210	94	2.23404	1.15966	1	1>2	0	0	CDPK-related kinase 3
10331	LOCUS_023760-RA	Mba08_g13950.1	2255	1009	3264	2256	1010	2.23366	1.15941	1	1>2	0	0	Brefeldin A-inhibited guanine nucleotide-exchange protein 3
2307	LOCUS_000245-RA	Mba02_g15870.1	1368	612	1980	1369	613	2.23328	1.15916	1	1>2	0	0	Acyl-coenzyme A oxidase 3, peroxisomal
2015	LOCUS_005333-RA	Mba02_g09670.1	459	205	664	460	206	2.23301	1.15899	1	1>2	0	0	3'(2'),5'-bisphosphate nucleotidase
1266	LOCUS_018373-RA	Mba01_g25370.1	814	364	1178	815	365	2.23288	1.1589	1	1>2	0	0	Serine/threonine-protein kinase PRP4
7582	LOCUS_023864-RA	Mba06_g18000.1	135	60	195	136	61	2.22951	1.15673	1	1>2	3.27562e-13	1.46322e-09	Ultraviolet-B receptor UVR8
4099	LOCUS_015057-RA	Mba04_g09310.1	525	235	760	526	236	2.22881	1.15628	1	1>2	0	0	Embryogenesis-associated protein EMB8
6270	LOCUS_023227-RA	Mba05_g19620.1	155	69	224	156	70	2.22857	1.15612	1	1>2	4.99758e-15	2.0755e-11	Cyclin-D4-1
539	LOCUS_005390-RA	Mba01_g09490.1	215	96	311	216	97	2.2268	1.15497	1	1>2	0	0	Carboxymethylenebutenolidase
4794	LOCUS_000593-RA	Mba04_g26030.1	611	274	885	612	275	2.22545	1.1541	1	1>2	0	0	mRNA-decapping enzyme subunit 2
7032	LOCUS_005034-RA	Mba06_g06060.1	404	181	585	405	182	2.22527	1.15398	1	1>2	0	0	Serine/threonine-protein kinase 38-like
9430	LOCUS_012230-RA	Mba07_g21360.1	59	26	85	60	27	2.22222	1.152	0.999955	1>2	1.46835e-06	0.00947134	hypothetical protein
11826	LOCUS_006629-RA	Mba09_g12100.1	39	17	56	40	18	2.22222	1.152	0.997593	1>2	8.98862e-05	0.492081	Alpha/beta hydrolase domain-containing protein 17C
13053	LOCUS_009806-RA	Mba10_g12810.1	19	8	27	20	9	2.22222	1.152	0.873845	1>2	0.00695942	1	Extra-large guanine nucleotide-binding protein 1
7783	LOCUS_004214-RA	Mba06_g22350.1	2142	964	3106	2143	965	2.22073	1.15103	1	1>2	0	0	Histone-lysine N-methyltransferase ATXR7
10441	LOCUS_007105-RA	Mba08_g17030.1	252	113	365	253	114	2.2193	1.1501	1	1>2	0	0	E3 ubiquitin-protein ligase At4g11680
4851	LOCUS_014568-RA	Mba04_g27170.1	285	128	413	286	129	2.21705	1.14864	1	1>2	0	0	hypothetical protein
2932	LOCUS_008325-RA	Mba03_g06390.1	81	36	117	82	37	2.21622	1.1481	0.999999	1>2	1.34809e-08	7.61779e-05	Tobamovirus multiplication protein 1
4966	LOCUS_014982-RA	Mba04_g29850.1	112	50	162	113	51	2.21569	1.14775	1	1>2	3.58396e-11	1.76295e-07	Pentatricopeptide repeat-containing protein At5g03800
10652	LOCUS_014451-RA	Mba08_g21380.1	112	50	162	113	51	2.21569	1.14775	1	1>2	3.62053e-11	1.7813e-07	Protein IN2-1 B
6956	LOCUS_002569-RA	Mba06_g04300.1	708	319	1027	709	320	2.21563	1.14771	1	1>2	0	0	Ubiquitin carboxyl-terminal hydrolase 12
11452	LOCUS_001114-RA	Mba09_g03900.1	643	290	933	644	291	2.21306	1.14604	1	1>2	0	0	TBC1 domain family member 9
6828	LOCUS_004947-RA	Mba06_g01350.1	833	376	1209	834	377	2.2122	1.14548	1	1>2	0	0	Lysine-specific demethylase JMJ705
10540	LOCUS_016188-RA	Mba08_g19060.1	629	284	913	630	285	2.21053	1.14439	1	1>2	0	0	Phosphatidylinositol 4-kinase beta 1
9174	LOCUS_015749-RA	Mba07_g15600.1	83	37	120	84	38	2.21053	1.14439	1	1>2	1.00097e-08	5.61728e-05	E3 ubiquitin-protein ligase KEG
11622	LOCUS_011107-RA	Mba09_g07750.1	41	18	59	42	19	2.21053	1.14439	0.99832	1>2	6.70119e-05	0.392941	ABC transporter G family member 25
12906	LOCUS_009769-RA	Mba10_g09830.1	41	18	59	42	19	2.21053	1.14439	0.99832	1>2	6.72286e-05	0.393961	CAAX prenyl protease 2
996	LOCUS_018190-RA	Mba01_g19350.1	273	123	396	274	124	2.20968	1.14384	1	1>2	0	0	Enhancer of polycomb 2
12655	LOCUS_026281-RA	Mba10_g05080.1	136	61	197	137	62	2.20968	1.14384	1	1>2	3.88695e-13	1.74213e-09	putative galacturonosyltransferase 7
6400	LOCUS_009168-RA	Mba05_g22590.1	231	104	335	232	105	2.20952	1.14374	1	1>2	0	0	Protein TRM32
2953	LOCUS_007361-RA	Mba03_g06740.1	604	273	877	605	274	2.20803	1.14276	1	1>2	0	0	Armadillo repeat-containing protein 6
12935	LOCUS_013067-RA	Mba10_g10320.1	1010	457	1467	1011	458	2.20742	1.14236	1	1>2	0	0	hypothetical protein
13472	LOCUS_022586-RA	Mba10_g21550.1	63	28	91	64	29	2.2069	1.14202	0.999978	1>2	7.16436e-07	0.00452836	putative nitronate monooxygenase
3852	LOCUS_007251-RA	Mba04_g03630.1	288	130	418	289	131	2.20611	1.1415	1	1>2	0	0	Protein NAR1
400	LOCUS_023628-RA	Mba01_g06940.1	731	331	1062	732	332	2.20482	1.14066	1	1>2	0	0	CSC1-like protein At4g02900
4909	LOCUS_015588-RA	Mba04_g28560.1	107	48	155	108	49	2.20408	1.14018	1	1>2	1.14538e-10	5.76469e-07	hypothetical protein
8124	LOCUS_005064-RA	Mba06_g30490.1	206	93	299	207	94	2.20213	1.1389	1	1>2	0	0	DEAD-box ATP-dependent RNA helicase 37
11098	LOCUS_002827-RA	Mba08_g30550.1	349	158	507	350	159	2.20126	1.13833	1	1>2	0	0	40S ribosomal protein SA
1943	LOCUS_018042-RA	Mba02_g08090.1	415	188	603	416	189	2.20106	1.1382	1	1>2	0	0	Histone-lysine N-methyltransferase ATX4
14012	LOCUS_009165-RA	Mba11_g05560.1	109	49	158	110	50	2.2	1.1375	1	1>2	8.50497e-11	4.25334e-07	Protein N-terminal glutamine amidohydrolase
5227	LOCUS_010154-RA	Mba04_g35940.1	65	29	94	66	30	2.2	1.1375	0.999984	1>2	4.8642e-07	0.00303795	hypothetical protein
10133	LOCUS_015752-RA	Mba08_g09410.1	43	19	62	44	20	2.2	1.1375	0.998804	1>2	4.41543e-05	0.276345	Polyneuridine-aldehyde esterase
12236	LOCUS_015134-RA	Mba09_g21820.1	32	14	46	33	15	2.2	1.1375	0.987912	1>2	0.000484696	0.980414	Chromatin remodeling protein EBS
992	LOCUS_005190-RA	Mba01_g19290.1	122	55	177	123	56	2.19643	1.13516	1	1>2	7.31964e-12	3.49293e-08	RNA-binding motif protein, X chromosome
2250	LOCUS_010535-RA	Mba02_g14660.1	225	102	327	226	103	2.19417	1.13368	1	1>2	0	0	Glyoxysomal processing protease, glyoxysomal
1764	LOCUS_018810-RA	Mba02_g04170.1	249	113	362	250	114	2.19298	1.13289	1	1>2	0	0	hypothetical protein
14292	LOCUS_004800-RA	Mba11_g11610.1	378	172	550	379	173	2.19075	1.13143	1	1>2	0	0	putative peptide/nitrate transporter At3g43790
4834	LOCUS_023010-RA	Mba04_g26730.1	137	62	199	138	63	2.19048	1.13124	1	1>2	4.53069e-13	2.037e-09	Nudix hydrolase 2
8290	LOCUS_021897-RA	Mba06_g33820.1	69	31	100	70	32	2.1875	1.12928	0.999992	1>2	2.26934e-07	0.00138629	Protein IN2-1 B
8770	LOCUS_017742-RA	Mba07_g06600.1	69	31	100	70	32	2.1875	1.12928	0.999992	1>2	2.28208e-07	0.0013943	O-fucosyltransferase 29
9719	LOCUS_021949-RA	Mba07_g26880.1	561	256	817	562	257	2.18677	1.1288	1	1>2	0	0	RNA polymerase II C-terminal domain phosphatase-like 4
10054	LOCUS_022630-RA	Mba08_g07600.1	58	26	84	59	27	2.18519	1.12776	0.999927	1>2	2.324e-06	0.0151782	Tol-Pal system protein TolB
472	LOCUS_027977-RA	Mba01_g08220.1	71	32	103	72	33	2.18182	1.12553	0.999994	1>2	1.59738e-07	0.000966271	Cold-responsive protein kinase 1
8684	LOCUS_021467-RA	Mba07_g04730.1	47	21	68	48	22	2.18182	1.12553	0.99937	1>2	2.54124e-05	0.166514	Nitrate regulatory gene2 protein
4202	LOCUS_005036-RA	Mba04_g11920.1	23	10	33	24	11	2.18182	1.12553	0.929215	1>2	0.00330114	1	Homeobox protein BEL1
6583	LOCUS_029479-RA	Mba05_g26640.1	23	10	33	24	11	2.18182	1.12553	0.929215	1>2	0.00330879	1	F-box/kelch-repeat protein At1g80440
9070	LOCUS_012883-RA	Mba07_g13380.1	374	171	545	375	172	2.18023	1.12448	1	1>2	0	0	C2 domain-containing protein At1g53590
5116	LOCUS_019089-RA	Mba04_g33460.1	1912	877	2789	1913	878	2.17882	1.12354	1	1>2	0	0	Mediator of RNA polymerase II transcription subunit 12
1323	LOCUS_013632-RA	Mba01_g26550.1	378	173	551	379	174	2.17816	1.12311	1	1>2	0	0	Ubiquitin fusion degradation protein 1
3128	LOCUS_023038-RA	Mba03_g10100.1	643	295	938	644	296	2.17568	1.12146	1	1>2	0	0	O-fucosyltransferase 34
7237	LOCUS_026969-RA	Mba06_g10670.1	482	221	703	483	222	2.17568	1.12146	1	1>2	0	0	Kinesin-like protein KIN-7D, mitochondrial
5974	LOCUS_006195-RA	Mba05_g12260.1	421	193	614	422	194	2.17526	1.12119	1	1>2	0	0	Magnesium-transporting ATPase, P-type 1
8223	LOCUS_013742-RA	Mba06_g32560.1	534	245	779	535	246	2.1748	1.12088	1	1>2	0	0	Protein STICHEL-like 3
6627	LOCUS_023699-RA	Mba05_g27680.1	164	75	239	165	76	2.17105	1.11839	1	1>2	3.04925e-15	1.25659e-11	Alkaline/neutral invertase CINV2
2550	LOCUS_008131-RA	Mba02_g21380.1	153	70	223	154	71	2.16901	1.11704	1	1>2	2.56555e-14	1.09344e-10	O-fucosyltransferase 9
10928	LOCUS_020193-RA	Mba08_g27310.1	322	148	470	323	149	2.16779	1.11622	1	1>2	0	0	Ribosome maturation factor RimM
7213	LOCUS_014709-RA	Mba06_g10110.1	1646	759	2405	1647	760	2.16711	1.11577	1	1>2	0	0	Calpain-type cysteine protease ADL1
1205	LOCUS_021583-RA	Mba01_g23990.1	272	125	397	273	126	2.16667	1.11548	1	1>2	0	0	Endonuclease 4
10364	LOCUS_019762-RA	Mba08_g14680.1	64	29	93	65	30	2.16667	1.11548	0.999975	1>2	7.90507e-07	0.00501111	Pentatricopeptide repeat-containing protein At3g16610
8985	LOCUS_011348-RA	Mba07_g11610.1	51	23	74	52	24	2.16667	1.11548	0.999669	1>2	1.15643e-05	0.0773825	Pentatricopeptide repeat-containing protein At5g27460
8289	LOCUS_024808-RA	Mba06_g33810.1	38	17	55	39	18	2.16667	1.11548	0.996108	1>2	0.000166424	0.723861	DNA topoisomerase 6 subunit A
2088	LOCUS_002249-RA	Mba02_g11250.1	1178	544	1722	1179	545	2.1633	1.11324	1	1>2	0	0	Lysine-specific histone demethylase 1 3
9622	LOCUS_000406-RA	Mba07_g24770.1	293	135	428	294	136	2.16176	1.11221	1	1>2	0	0	GDSL esterase/lipase At4g10955
10970	LOCUS_016423-RA	Mba08_g28140.1	133	61	194	134	62	2.16129	1.11189	1	1>2	1.57922e-12	7.28967e-09	putative protein phosphatase 2C 52
5320	LOCUS_005119-RA	Mba04_g37940.1	187	86	273	188	87	2.16092	1.11165	1	1>2	4.74617e-17	1.82965e-13	hypothetical protein
8332	LOCUS_028210-RA	Mba06_g34690.1	161	74	235	162	75	2.16	1.11103	1	1>2	6.30632e-15	2.62848e-11	18. class I heat shock protein
583	LOCUS_014359-RA	Mba01_g10350.1	40	18	58	41	19	2.15789	1.10962	0.9973	1>2	9.66825e-05	0.518438	UBP1-associated protein 2A
12290	LOCUS_022428-RA	Mba09_g23340.1	40	18	58	41	19	2.15789	1.10962	0.9973	1>2	9.70271e-05	0.519738	Galactoside 2-alpha-L-fucosyltransferase
94	LOCUS_004156-RA	Mba01_g00860.1	301	139	440	302	140	2.15714	1.10912	1	1>2	0	0	Cytochrome b561 and DOMON domain-containing protein At3g61750
4853	LOCUS_014570-RA	Mba04_g27200.1	480	222	702	481	223	2.15695	1.10899	1	1>2	0	0	WD repeat-containing protein 6
11007	LOCUS_025595-RA	Mba08_g29020.1	316	146	462	317	147	2.15646	1.10867	1	1>2	0	0	Protein NLP2
12515	LOCUS_008731-RA	Mba10_g01470.1	68	31	99	69	32	2.15625	1.10852	0.999987	1>2	3.82456e-07	0.00237148	Eukaryotic translation initiation factor 3 subunit G
7881	LOCUS_021386-RA	Mba06_g24560.1	113	52	165	114	53	2.15094	1.10497	1	1>2	6.95937e-11	3.46646e-07	ACT domain-containing protein ACR4
14604	LOCUS_001892-RA	Mba11_g18720.1	158	73	231	159	74	2.14865	1.10343	1	1>2	1.28836e-14	5.43174e-11	Oxysterol-binding protein-related protein 2A
8285	LOCUS_001125-RA	Mba06_g33690.1	465	216	681	466	217	2.14747	1.10263	1	1>2	0	0	E3 SUMO-protein ligase SIZ1
2005	LOCUS_014575-RA	Mba02_g09420.1	482	224	706	483	225	2.14667	1.1021	1	1>2	0	0	Protein OBERON 4
2854	LOCUS_024450-RA	Mba03_g04640.1	14	6	20	15	7	2.14286	1.09954	0.678666	1>2	0.0214576	1	UDP-glucuronate 4-epimerase 1
7563	LOCUS_026418-RA	Mba06_g17430.1	14	6	20	15	7	2.14286	1.09954	0.678666	1>2	0.021488	1	putative carboxylesterase 17
7778	LOCUS_015746-RA	Mba06_g22250.1	14	6	20	15	7	2.14286	1.09954	0.678666	1>2	0.0215183	1	hypothetical protein
8096	LOCUS_017537-RA	Mba06_g29870.1	14	6	20	15	7	2.14286	1.09954	0.678666	1>2	0.0215487	1	Amino acid permease 6
8617	LOCUS_002549-RA	Mba07_g03260.1	14	6	20	15	7	2.14286	1.09954	0.678666	1>2	0.021579	1	Putative UDP-rhamnose:rhamnosyltransferase 1
13685	LOCUS_018561-RA	Mba10_g25680.1	14	6	20	15	7	2.14286	1.09954	0.678666	1>2	0.0216093	1	E2F transcription factor-like E2FE
14435	LOCUS_001909-RA	Mba11_g15210.1	14	6	20	15	7	2.14286	1.09954	0.678666	1>2	0.0216396	1	hypothetical protein
2973	LOCUS_025788-RA	Mba03_g07120.1	136	63	199	137	64	2.14062	1.09803	1	1>2	1.27171e-12	5.84476e-09	hypothetical protein
7152	LOCUS_012314-RA	Mba06_g08670.1	91	42	133	92	43	2.13953	1.0973	1	1>2	5.24064e-09	2.89489e-05	Protein DENND6B
3871	LOCUS_012692-RA	Mba04_g04140.1	153	71	224	154	72	2.13889	1.09686	1	1>2	5.22704e-14	2.25494e-10	putative CCR4-associated factor 1 7
7195	LOCUS_008221-RA	Mba06_g09670.1	600	280	880	601	281	2.13879	1.09679	1	1>2	0	0	Protein NSP-INTERACTING KINASE 3
13118	LOCUS_024524-RA	Mba10_g13900.1	416	194	610	417	195	2.13846	1.09657	1	1>2	0	0	OTU domain-containing protein 5
5895	LOCUS_007273-RA	Mba05_g10480.1	379	177	556	380	178	2.13483	1.09412	1	1>2	0	0	Nuclear factor related to kappa-B-binding protein
13433	LOCUS_026742-RA	Mba10_g20730.1	142	66	208	143	67	2.13433	1.09378	1	1>2	4.83068e-13	2.17477e-09	putative receptor-like serine/threonine-protein kinase At5g57670
6764	LOCUS_018943-RA	Mba05_g30910.1	31	14	45	32	15	2.13333	1.09311	0.980723	1>2	0.000920307	0.999545	Floral homeotic protein APETALA 2
14069	LOCUS_006936-RA	Mba11_g06720.1	31	14	45	32	15	2.13333	1.09311	0.980723	1>2	0.000922515	0.999554	Protein ELC-like
10387	LOCUS_011633-RA	Mba08_g15340.1	400	187	587	401	188	2.13298	1.09287	1	1>2	0	0	Transcription termination/antitermination protein NusG
9942	LOCUS_001944-RA	Mba08_g05050.1	370	173	543	371	174	2.13218	1.09233	1	1>2	0	0	Histone-lysine N-methyltransferase, H3 lysine-9 specific SUVH6
7119	LOCUS_016408-RA	Mba06_g07800.1	146	68	214	147	69	2.13043	1.09115	1	1>2	2.25569e-13	1.0004e-09	Oxysterol-binding protein-related protein 1D
11051	LOCUS_020036-RA	Mba08_g29780.1	146	68	214	147	69	2.13043	1.09115	1	1>2	2.28231e-13	1.01243e-09	ATP synthase delta chain, chloroplastic
5462	LOCUS_005760-RA	Mba05_g01350.1	163	76	239	164	77	2.12987	1.09077	1	1>2	8.46908e-15	3.54685e-11	MLO-like protein 1
8883	LOCUS_005290-RA	Mba07_g09070.1	1611	756	2367	1612	757	2.12946	1.09049	1	1>2	0	0	Nuclear pore complex protein NUP205
5339	LOCUS_013697-RA	Mba04_g38510.1	544	255	799	545	256	2.12891	1.09011	1	1>2	0	0	Serine/threonine-protein kinase 38-like
8348	LOCUS_008925-RA	Mba06_g35040.1	199	93	292	200	94	2.12766	1.08927	1	1>2	0	0	Syntaxin-52
2485	LOCUS_007266-RA	Mba02_g19620.1	730	343	1073	731	344	2.125	1.08746	1	1>2	0	0	DnaJ protein P58IPK B
12968	LOCUS_015975-RA	Mba10_g11090.1	152	71	223	153	72	2.125	1.08746	1	1>2	7.87027e-14	3.42199e-10	GDSL esterase/lipase At1g54790
7434	LOCUS_015324-RA	Mba06_g14640.1	67	31	98	68	32	2.125	1.08746	0.99998	1>2	6.63789e-07	0.00418572	Splicing factor ESS-2
2418	LOCUS_022597-RA	Mba02_g18140.1	16	7	23	17	8	2.125	1.08746	0.753675	1>2	0.0166446	1	PRA1 family protein F2
3748	LOCUS_015060-RA	Mba04_g01260.1	16	7	23	17	8	2.125	1.08746	0.753675	1>2	0.0166683	1	LysM domain receptor-like kinase 4
7261	LOCUS_004144-RA	Mba06_g11100.1	16	7	23	17	8	2.125	1.08746	0.753675	1>2	0.0166919	1	Ethylene-responsive transcription factor RAP2-4
13851	LOCUS_006607-RA	Mba11_g02050.1	16	7	23	17	8	2.125	1.08746	0.753675	1>2	0.0167156	1	Protein UPSTREAM OF FLC
14587	LOCUS_000734-RA	Mba11_g18270.1	16	7	23	17	8	2.125	1.08746	0.753675	1>2	0.0167392	1	hypothetical protein
7383	LOCUS_004789-RA	Mba06_g13610.1	479	225	704	480	226	2.12389	1.08671	1	1>2	0	0	hypothetical protein
14330	LOCUS_003764-RA	Mba11_g12930.1	1958	922	2880	1959	923	2.12243	1.08571	1	1>2	0	0	Increased DNA methylation 1
8073	LOCUS_010240-RA	Mba06_g29310.1	1819	857	2676	1820	858	2.12121	1.08489	1	1>2	0	0	hypothetical protein
5531	LOCUS_021160-RA	Mba05_g02680.1	52	24	76	53	25	2.12	1.08406	0.999624	1>2	1.2706e-05	0.0849579	Replication factor C subunit 5
10315	LOCUS_007919-RA	Mba08_g13640.1	374	176	550	375	177	2.11864	1.08314	1	1>2	0	0	Protein S-acyltransferase 10
6239	LOCUS_011745-RA	Mba05_g18770.1	554	261	815	555	262	2.11832	1.08292	1	1>2	0	0	Actin-related protein 2
11871	LOCUS_006417-RA	Mba09_g13250.1	789	372	1161	790	373	2.11796	1.08268	1	1>2	0	0	Nuclear-pore anchor
8976	LOCUS_022347-RA	Mba07_g11360.1	215	101	316	216	102	2.11765	1.08246	1	1>2	0	0	hypothetical protein
888	LOCUS_005534-RA	Mba01_g17050.1	1053	497	1550	1054	498	2.11647	1.08166	1	1>2	0	0	putative AAA domain-containing protein C31G5.19
9088	LOCUS_021568-RA	Mba07_g13700.1	109	51	160	110	52	2.11538	1.08092	1	1>2	3.26349e-10	1.68331e-06	Dol-P-Glc:Glc(2)Man(9)GlcNAc(2)-PP-Dol alpha-1,2-glucosyltransferase
858	LOCUS_014630-RA	Mba01_g16490.1	623	294	917	624	295	2.11525	1.08083	1	1>2	0	0	Protein FAM135B
6217	LOCUS_006216-RA	Mba05_g18190.1	587	277	864	588	278	2.11511	1.08073	1	1>2	0	0	DNA mismatch repair protein MLH1
12967	LOCUS_014180-RA	Mba10_g11070.1	900	425	1325	901	426	2.11502	1.08067	1	1>2	0	0	ENHANCER OF AG-4 protein 2
3182	LOCUS_022640-RA	Mba03_g11510.1	2042	965	3007	2043	966	2.11491	1.08059	1	1>2	0	0	Methyl-CpG-binding domain-containing protein 9
5550	LOCUS_001227-RA	Mba05_g03020.1	73	34	107	74	35	2.11429	1.08017	0.999993	1>2	1.99437e-07	0.00121403	hypothetical protein
7355	LOCUS_008311-RA	Mba06_g13000.1	130	61	191	131	62	2.1129	1.07923	1	1>2	6.46755e-12	3.07856e-08	Furostanol glycoside 26-O-beta-glucosidase
13007	LOCUS_011975-RA	Mba10_g11960.1	299	141	440	300	142	2.11268	1.07907	1	1>2	0	0	60S ribosomal protein L36-2
9899	LOCUS_006025-RA	Mba08_g04040.1	168	79	247	169	80	2.1125	1.07895	1	1>2	4.68814e-15	1.94511e-11	tRNA (guanine-N(7)-)-methyltransferase non-catalytic subunit wdr4
9348	LOCUS_015024-RA	Mba07_g19320.1	206	97	303	207	98	2.11224	1.07878	1	1>2	0	0	Phosphopantothenate--cysteine ligase 2
8383	LOCUS_004299-RA	Mba06_g35680.1	677	320	997	678	321	2.11215	1.07871	1	1>2	0	0	Nuclear pore complex protein NUP133
6307	LOCUS_007430-RA	Mba05_g20300.1	987	467	1454	988	468	2.11111	1.078	1	1>2	0	0	Zinc finger CCCH domain-containing protein 24
4724	LOCUS_016794-RA	Mba04_g24380.1	37	17	54	38	18	2.11111	1.078	0.993753	1>2	0.000255303	0.866209	Arogenate dehydratase/prephenate dehydratase 1, chloroplastic
526	LOCUS_001340-RA	Mba01_g09230.1	18	8	26	19	9	2.11111	1.078	0.812542	1>2	0.0108656	1	DNA polymerase alpha catalytic subunit
3587	LOCUS_026852-RA	Mba03_g20710.1	18	8	26	19	9	2.11111	1.078	0.812542	1>2	0.0108844	1	hypothetical protein
5730	LOCUS_007535-RA	Mba05_g07240.1	18	8	26	19	9	2.11111	1.078	0.812542	1>2	0.0109031	1	Amino acid transporter AVT1C
6489	LOCUS_023333-RA	Mba05_g24350.1	18	8	26	19	9	2.11111	1.078	0.812542	1>2	0.0109218	1	hypothetical protein
14697	LOCUS_019940-RA	Mba11_g20580.1	18	8	26	19	9	2.11111	1.078	0.812542	1>2	0.0109405	1	Flavanone 3-dioxygenase 3
10194	LOCUS_016834-RA	Mba08_g10840.1	3107	1472	4579	3108	1473	2.10998	1.07723	1	1>2	0	0	hypothetical protein
718	LOCUS_012725-RA	Mba01_g13970.1	520	246	766	521	247	2.10931	1.07677	1	1>2	0	0	putative 1-acyl-sn-glycerol-3-phosphate acyltransferase 5
5152	LOCUS_006738-RA	Mba04_g34260.1	621	294	915	622	295	2.10847	1.0762	1	1>2	0	0	Sphingoid long-chain bases kinase 1
6652	LOCUS_014962-RA	Mba05_g28290.1	817	387	1204	818	388	2.10825	1.07604	1	1>2	0	0	Geranylgeranyl transferase type-2 subunit alpha 1
11984	LOCUS_025771-RA	Mba09_g15580.1	233	110	343	234	111	2.10811	1.07595	1	1>2	0	0	RNA-binding protein BRN1
1113	LOCUS_024836-RA	Mba01_g21790.1	58	27	85	59	28	2.10714	1.07529	0.999869	1>2	4.52742e-06	0.0300242	Flap endonuclease 1-A
2109	LOCUS_020358-RA	Mba02_g11710.1	157	74	231	158	75	2.10667	1.07496	1	1>2	4.3883e-14	1.88697e-10	E3 ubiquitin-protein ligase RNF25
11691	LOCUS_005152-RA	Mba09_g09410.1	60	28	88	61	29	2.10345	1.07276	0.999908	1>2	2.90551e-06	0.0190767	Hydroxyproline O-galactosyltransferase GALT2
2860	LOCUS_011451-RA	Mba03_g04770.1	62	29	91	63	30	2.1	1.07039	0.999935	1>2	2.0698e-06	0.0134781	Glutamate receptor 2.2
3408	LOCUS_003538-RA	Mba03_g16760.1	41	19	60	42	20	2.1	1.07039	0.996974	1>2	0.000111083	0.570053	DnaJ subfamily B member 4
11728	LOCUS_016051-RA	Mba09_g10200.1	975	464	1439	976	465	2.09892	1.06965	1	1>2	0	0	Vacuolar protein sorting-associated protein 35B
12733	LOCUS_002706-RA	Mba10_g06610.1	425	202	627	426	203	2.09852	1.06937	1	1>2	0	0	Peptidyl-prolyl cis-trans isomerase CYP20-1
6521	LOCUS_019986-RA	Mba05_g25280.1	173	82	255	174	83	2.09639	1.0679	1	1>2	3.13738e-15	1.29354e-11	Aldose 1-epimerase
6804	LOCUS_005704-RA	Mba06_g00530.1	108	51	159	109	52	2.09615	1.06774	1	1>2	4.79682e-10	2.49818e-06	F-box/LRR-repeat MAX2 A
8781	LOCUS_000492-RA	Mba07_g06820.1	655	312	967	656	313	2.09585	1.06753	1	1>2	0	0	Protein phosphatase 2C 70
10342	LOCUS_015882-RA	Mba08_g14210.1	87	41	128	88	42	2.09524	1.06711	0.999999	1>2	1.98724e-08	0.000113425	UPF0565 protein C2orf69
1444	LOCUS_006398-RA	Mba01_g29010.1	1289	615	1904	1290	616	2.09416	1.06637	1	1>2	0	0	Serine/threonine-protein kinase ATR
1188	LOCUS_026400-RA	Mba01_g23600.1	68	32	100	69	33	2.09091	1.06413	0.999977	1>2	7.26808e-07	0.00459594	Phosphate transporter PHO1-2
1467	LOCUS_021941-RA	Mba01_g29420.1	22	10	32	23	11	2.09091	1.06413	0.89278	1>2	0.00604969	1	BTB/POZ domain-containing protein At5g03250
4453	LOCUS_027692-RA	Mba04_g18230.1	22	10	32	23	11	2.09091	1.06413	0.89278	1>2	0.00606079	1	Inositol-tetrakisphosphate 1-kinase 5
14398	LOCUS_019991-RA	Mba11_g14350.1	279	133	412	280	134	2.08955	1.06319	1	1>2	0	0	UTP:RNA uridylyltransferase 1
482	LOCUS_010841-RA	Mba01_g08350.1	1035	495	1530	1036	496	2.08871	1.06261	1	1>2	0	0	Nucleolar pre-ribosomal-associated protein 1
4745	LOCUS_000705-RA	Mba04_g24750.1	707	338	1045	708	339	2.0885	1.06246	1	1>2	0	0	E3 ubiquitin protein ligase RIN2
4975	LOCUS_009656-RA	Mba04_g29920.1	47	22	69	48	23	2.08696	1.0614	0.99886	1>2	4.26205e-05	0.267854	Calcium-dependent protein kinase 10
6066	LOCUS_015706-RA	Mba05_g14130.1	47	22	69	48	23	2.08696	1.0614	0.99886	1>2	4.27706e-05	0.268689	DNA topoisomerase 2
12375	LOCUS_002238-RA	Mba09_g25320.1	360	172	532	361	173	2.08671	1.06123	1	1>2	0	0	putative exonuclease domain-containing protein At3g15140
1816	LOCUS_009207-RA	Mba02_g05220.1	24	11	35	25	12	2.08333	1.05889	0.920184	1>2	0.00387401	1	Protein yippee-like At4g27745
7911	LOCUS_012356-RA	Mba06_g25410.1	1509	724	2233	1510	725	2.08276	1.0585	1	1>2	0	0	Calcium-transporting ATPase 3, endoplasmic reticulum-type
13853	LOCUS_006609-RA	Mba11_g02070.1	328	157	485	329	158	2.08228	1.05816	1	1>2	0	0	Uncharacterized protein MJ1232
11733	LOCUS_019004-RA	Mba09_g10280.1	1289	619	1908	1290	620	2.08065	1.05703	1	1>2	0	0	CHD3-type chromatin-remodeling factor PICKLE
1664	LOCUS_020784-RA	Mba02_g02070.1	725	348	1073	726	349	2.08023	1.05674	1	1>2	0	0	putative galacturonosyltransferase 7
14106	LOCUS_001291-RA	Mba11_g07510.1	130	62	192	131	63	2.07937	1.05614	1	1>2	1.13274e-11	5.45417e-08	Cytochrome b561, DM13 and DOMON domain-containing protein At5g54830
12902	LOCUS_009763-RA	Mba10_g09780.1	290	139	429	291	140	2.07857	1.05559	1	1>2	0	0	General transcription factor 3C polypeptide 3
10930	LOCUS_020304-RA	Mba08_g27360.1	456	219	675	457	220	2.07727	1.05469	1	1>2	0	0	GTP-binding protein TypA/BipA
14288	LOCUS_004796-RA	Mba11_g11560.1	1106	532	1638	1107	533	2.07692	1.05445	1	1>2	0	0	Paired amphipathic helix protein Sin3-like 4
8982	LOCUS_013595-RA	Mba07_g11510.1	161	77	238	162	78	2.07692	1.05445	1	1>2	3.69513e-14	1.5841e-10	Protein SCAI
9987	LOCUS_012645-RA	Mba08_g06080.1	134	64	198	135	65	2.07692	1.05445	1	1>2	5.73553e-12	2.72323e-08	hypothetical protein
1838	LOCUS_010588-RA	Mba02_g05770.1	26	12	38	27	13	2.07692	1.05445	0.941354	1>2	0.00281924	1	hypothetical protein
702	LOCUS_017223-RA	Mba01_g13650.1	522	251	773	523	252	2.0754	1.05339	1	1>2	0	0	Transmembrane E3 ubiquitin-protein ligase FLY1
9067	LOCUS_024898-RA	Mba07_g13340.1	443	213	656	444	214	2.07477	1.05295	1	1>2	0	0	Receptor-like protein kinase HSL1
8733	LOCUS_001055-RA	Mba07_g05790.1	897	432	1329	898	433	2.0739	1.05235	1	1>2	0	0	WPP domain-interacting tail-anchored protein 1
8647	LOCUS_003356-RA	Mba07_g03900.1	420	202	622	421	203	2.07389	1.05234	1	1>2	0	0	Cytoplasmic tRNA 2-thiolation protein 1
11686	LOCUS_026658-RA	Mba09_g09240.1	113	54	167	114	55	2.07273	1.05153	1	1>2	3.02385e-10	1.55668e-06	Zinc transport protein ZntB
6179	LOCUS_000101-RA	Mba05_g16880.1	237	114	351	238	115	2.06957	1.04933	1	1>2	0	0	Protein WEAK CHLOROPLAST MOVEMENT UNDER BLUE LIGHT 1
12592	LOCUS_001430-RA	Mba10_g03720.1	584	282	866	585	283	2.06714	1.04763	1	1>2	0	0	putative serine/threonine-protein kinase dyrk2
10262	LOCUS_021054-RA	Mba08_g12720.1	61	29	90	62	30	2.06667	1.04731	0.999898	1>2	3.17546e-06	0.0208897	4-coumarate--CoA ligase-like 1
8199	LOCUS_017314-RA	Mba06_g32080.1	850	411	1261	851	412	2.06553	1.04651	1	1>2	0	0	Vacuolar protein sorting-associated protein 53 A
5099	LOCUS_023435-RA	Mba04_g33040.1	220	106	326	221	107	2.06542	1.04644	1	1>2	0	0	Prolyl endopeptidase
14418	LOCUS_009040-RA	Mba11_g14860.1	224	108	332	225	109	2.06422	1.0456	1	1>2	0	0	General transcription and DNA repair factor IIH helicase subunit XPD
6786	LOCUS_004596-RA	Mba06_g00100.1	193	93	286	194	94	2.06383	1.04532	1	1>2	1.89099e-16	7.44294e-13	Serine incorporator 3
9489	LOCUS_016942-RA	Mba07_g22240.1	263	127	390	264	128	2.0625	1.04439	1	1>2	0	0	Shewanella-like protein phosphatase 1
2474	LOCUS_001395-RA	Mba02_g19430.1	32	15	47	33	16	2.0625	1.04439	0.978866	1>2	0.000989196	0.999752	Clathrin coat assembly protein AP180
12160	LOCUS_026716-RA	Mba09_g19610.1	32	15	47	33	16	2.0625	1.04439	0.978866	1>2	0.00099161	0.999758	Brassinosteroid LRR receptor kinase BRL1
6394	LOCUS_013427-RA	Mba05_g22450.1	102	49	151	103	50	2.06	1.04264	1	1>2	2.15346e-09	1.16394e-05	Oxidation resistance protein 1
14466	LOCUS_023037-RA	Mba11_g15870.1	454	220	674	455	221	2.05882	1.04182	1	1>2	0	0	Protein transport protein SEC23
2174	LOCUS_008078-RA	Mba02_g13180.1	1753	851	2604	1754	852	2.05869	1.04172	1	1>2	0	0	Synaptotagmin-5
8948	LOCUS_011118-RA	Mba07_g10940.1	106	51	157	107	52	2.05769	1.04103	1	1>2	1.18298e-09	6.29933e-06	Mechanosensitive ion channel protein 10
11809	LOCUS_002097-RA	Mba09_g11650.1	106	51	157	107	52	2.05769	1.04103	1	1>2	1.19202e-09	6.34869e-06	Ubiquitin-conjugating enzyme E2
14660	LOCUS_018099-RA	Mba11_g19800.1	330	160	490	331	161	2.0559	1.03977	1	1>2	0	0	Vacuolar-sorting protein BRO1
8545	LOCUS_001776-RA	Mba07_g01840.1	1538	748	2286	1539	749	2.05474	1.03896	1	1>2	0	0	Vacuolar protein sorting-associated protein 52 A
4478	LOCUS_029128-RA	Mba04_g18960.1	38	18	56	39	19	2.05263	1.03747	0.99317	1>2	0.000287289	0.897248	Purple acid phosphatase 2
11320	LOCUS_010274-RA	Mba09_g01600.1	38	18	56	39	19	2.05263	1.03747	0.99317	1>2	0.000288116	0.89795	Kinesin-like protein KIN-12A
12094	LOCUS_020838-RA	Mba09_g17980.1	3860	1881	5741	3861	1882	2.05154	1.03671	1	1>2	0	0	putative cellulose synthase A catalytic subunit 3 [UDP-forming]
12157	LOCUS_016263-RA	Mba09_g19540.1	165	80	245	166	81	2.04938	1.03519	1	1>2	3.19902e-14	1.36822e-10	Cellulose synthase-like protein E6
5847	LOCUS_004244-RA	Mba05_g09620.1	339	165	504	340	166	2.04819	1.03435	1	1>2	0	0	Integrator complex subunit 9
12448	LOCUS_014721-RA	Mba09_g27100.1	212	103	315	213	104	2.04808	1.03427	1	1>2	0	0	Urease accessory protein D
7729	LOCUS_014382-RA	Mba06_g21000.1	515	251	766	516	252	2.04762	1.03395	1	1>2	0	0	putative bifunctional methylthioribulose-1-phosphate dehydratase/enolase-phosphatase E1
1233	LOCUS_024232-RA	Mba01_g24600.1	42	20	62	43	21	2.04762	1.03395	0.99661	1>2	0.000149919	0.684538	Pentatricopeptide repeat-containing protein At4g39530
7539	LOCUS_013136-RA	Mba06_g16960.1	951	464	1415	952	465	2.04731	1.03373	1	1>2	0	0	Transport inhibitor response 1-like protein Os04g0395600
12089	LOCUS_007921-RA	Mba09_g17980.1	3851	1881	5732	3852	1882	2.04676	1.03334	1	1>2	0	0	putative cellulose synthase A catalytic subunit 8 [UDP-forming]
5371	LOCUS_013053-RA	Mba04_g39310.1	177	86	263	178	87	2.04598	1.03279	1	1>2	4.61562e-15	1.91456e-11	hypothetical protein
3816	LOCUS_007375-RA	Mba04_g02650.1	44	21	65	45	22	2.04545	1.03242	0.997554	1>2	9.08226e-05	0.495792	NAC domain-containing protein 73
3025	LOCUS_001958-RA	Mba03_g08020.1	811	396	1207	812	397	2.04534	1.03234	1	1>2	0	0	ATP-dependent RNA helicase DEAH13
[truncated: 11,550 more rows]
