# Supplementary material for: RNA-Seq Reveals Differentially Expressed Genes Associated with High Fiber Quality in Abaca (Musa textilis Nee)
Source: Genes (Basel). 2022 Mar 15;13(3):519. doi: 10.3390/genes13030519 (PMC8953247; doi:10.3390/genes13030519)
Supplement: Supplementary file 1 [file genes-13-00519-s001.zip › genes-1568159-supplementary/Supplementary Materials Final/Table S5. Tangongon vs Pacol PDE.xlsx]

## Sheet: Tangongon_vs_Pacol_DE_output
Table S5. Tangongon vs Pacol PDE
	Transcript orthologs/Geneid		Tangongon	Pacol	Tang+Pacol	Tang+1	Pacol+1	Exp ratio	LogFC	likes	DE	FDR.DE	FWER.DE	Description
57	LOCUS_023583-RA	Mba00_g11170.1	70070	0	70070	70071	1	70071	16.0965	1	1>2	0	0	Photosystem I assembly protein Ycf3
73	LOCUS_025531-RA	Mba00_g18830.1	57310	0	57310	57311	1	57311	15.8065	1	1>2	0	0	NAD(P)H-quinone oxidoreductase chain 4, chloroplastic
9	LOCUS_028890-RA	Mba00_g01990.1	30047	0	30047	30048	1	30048	14.875	1	1>2	0	0	DNA-directed RNA polymerase subunit alpha
61	LOCUS_025532-RA	Mba00_g12600.1	21738	0	21738	21739	1	21739	14.408	1	1>2	0	0	NAD(P)H-quinone oxidoreductase subunit 5, chloroplastic
51	LOCUS_030169-RA	Mba00_g09300.1	20143	0	20143	20144	1	20144	14.2981	1	1>2	0	0	Photosystem II CP47 reaction center protein
54	LOCUS_028889-RA	Mba00_g10770.1	17627	0	17627	17628	1	17628	14.1056	1	1>2	0	0	Cytochrome b6
18	LOCUS_011033-RA	Mba00_g03530.1	12915	0	12915	12916	1	12916	13.6569	1	1>2	0	0	DNA-directed RNA polymerase subunit beta'
20	LOCUS_028891-RA	Mba00_g04160.1	41690	3	41693	41691	4	10422.8	13.3474	1	1>2	0	0	Translation initiation factor IF-1, chloroplastic
70	LOCUS_028222-RA	Mba00_g17760.1	77965	9	77974	77966	10	7796.6	12.9286	1	1>2	0	0	Uncharacterized protein ycf68
9177	LOCUS_012301-RA	Mba07_g15700.1	7512	0	7512	7513	1	7513	12.8752	1	1>2	0	0	Pre-mRNA-processing-splicing factor 8A
14249	LOCUS_006277-RA	Mba11_g10640.1	25708	4	25712	25709	5	5141.8	12.3281	1	1>2	0	0	ATP synthase protein MI25
17	LOCUS_025945-RA	Mba00_g03000.1	4445	0	4445	4446	1	4446	12.1183	1	1>2	0	0	DNA-directed RNA polymerase subunit beta
7825	LOCUS_015865-RA	Mba06_g23210.1	3690	0	3690	3691	1	3691	11.8498	1	1>2	0	0	Serine carboxypeptidase-like 50
63	LOCUS_032280-RA	Mba00_g12840.1	3549	0	3549	3550	1	3550	11.7936	1	1>2	0	0	ATP synthase subunit beta, chloroplastic
52	LOCUS_025398-RA	Mba00_g10140.1	1766	0	1766	1767	1	1767	10.7871	1	1>2	0	0	Protein Ycf2
55	LOCUS_026372-RA	Mba00_g10960.1	11685	6	11691	11686	7	1669.43	10.7051	1	1>2	0	0	NAD(P)H-quinone oxidoreductase subunit K, chloroplastic
65	LOCUS_014239-RB	Mba00_g13800.1	2866	1	2867	2867	2	1433.5	10.4853	1	1>2	0	0	50S ribosomal protein L23, chloroplastic
12454	LOCUS_021332-RA	Mba09_g27180.1	1407	0	1407	1408	1	1408	10.4594	1	1>2	0	0	Peroxidase 39
8400	LOCUS_025449-RA	Mba06_g35940.1	1360	0	1360	1361	1	1361	10.4105	1	1>2	0	0	Beta-xylosidase/alpha-L-arabinofuranosidase 2
4253	LOCUS_026349-RA	Mba04_g13140.1	1268	0	1268	1269	1	1269	10.3095	1	1>2	0	0	Calcium permeable stress-gated cation channel 1
10225	LOCUS_011855-RA	Mba08_g11710.1	1069	0	1069	1070	1	1070	10.0634	1	1>2	0	0	Peroxidase 5
8	LOCUS_025944-RB	Mba00_g01530.1	1024	0	1024	1025	1	1025	10.0014	1	1>2	0	0	DNA-directed RNA polymerase subunit beta'
64	LOCUS_032380-RA	Mba00_g13220.1	938	0	938	939	1	939	9.87498	1	1>2	0	0	NAD(P)H-quinone oxidoreductase subunit 1, chloroplastic
19	LOCUS_026375-RA	Mba00_g03580.1	1810	1	1811	1811	2	905.5	9.82257	1	1>2	0	0	ATP synthase subunit beta, chloroplastic
66	LOCUS_025535-RA	Mba00_g14160.1	7160	8	7168	7161	9	795.667	9.63602	1	1>2	0	0	NAD(P)H-quinone oxidoreductase subunit H, chloroplastic
11332	LOCUS_006380-RA	Mba09_g01800.1	778	0	778	779	1	779	9.60548	1	1>2	0	0	Protein NBR1
1811	LOCUS_022835-RA	Mba02_g05120.1	743	0	743	744	1	744	9.53916	1	1>2	0	0	3-phosphoshikimate 1-carboxyvinyltransferase, chloroplastic
7419	LOCUS_008580-RA	Mba06_g14290.1	727	0	727	728	1	728	9.50779	1	1>2	0	0	Fasciclin-like arabinogalactan protein 6
8840	LOCUS_019365-RA	Mba07_g08020.1	4748	6	4754	4749	7	678.429	9.40605	1	1>2	0	0	Beta-galactosidase
21	LOCUS_031502-RA	Mba00_g04380.1	2825	4	2829	2826	5	565.2	9.14262	1	1>2	0	0	ATP synthase subunit alpha, chloroplastic
9635	LOCUS_011933-RA	Mba07_g24980.1	552	0	552	553	1	553	9.11114	1	1>2	0	0	Basic leucine zipper 34
2322	LOCUS_001743-RA	Mba02_g16160.1	534	0	534	535	1	535	9.0634	1	1>2	0	0	Peroxidase P7
3762	LOCUS_022908-RA	Mba04_g01620.1	485	0	485	486	1	486	8.92481	1	1>2	0	0	putative galacturonosyltransferase 4
307	LOCUS_005171-RA	Mba01_g05320.1	466	0	466	467	1	467	8.86728	1	1>2	0	0	putative serine/threonine-protein kinase PIX7
12272	LOCUS_024944-RA	Mba09_g22800.1	463	0	463	464	1	464	8.85798	1	1>2	0	0	Cold-regulated 413 plasma membrane protein 2
59	LOCUS_033217-RA	Mba00_g11820.1	920	1	921	921	2	460.5	8.84706	1	1>2	0	0	Protein TIC 214
5686	LOCUS_001077-RA	Mba05_g06310.1	453	0	453	454	1	454	8.82655	1	1>2	0	0	HMG1/2-like protein
69	LOCUS_014239-RA	Mba00_g17290.1	883	1	884	884	2	442	8.7879	1	1>2	0	0	50S ribosomal protein L2, chloroplastic
53	LOCUS_025944-RA	Mba00_g10700.1	441	0	441	442	1	442	8.7879	1	1>2	0	0	DNA-directed RNA polymerase subunit beta
67	LOCUS_015602-RA	Mba00_g14990.1	1308	2	1310	1309	3	436.333	8.76929	1	1>2	0	0	ATP synthase epsilon chain, chloroplastic
7508	LOCUS_002062-RA	Mba06_g16310.1	435	0	435	436	1	436	8.76818	1	1>2	0	0	Wound-induced protein 1
13408	LOCUS_010337-RA	Mba10_g20060.1	420	0	420	421	1	421	8.71768	1	1>2	0	0	NAD-specific glutamate dehydrogenase
7715	LOCUS_016650-RA	Mba06_g20700.1	407	0	407	408	1	408	8.67243	1	1>2	0	0	NAC domain-containing protein 83
5089	LOCUS_007170-RA	Mba04_g32850.1	4323	10	4333	4324	11	393.091	8.61872	1	1>2	0	0	GDSL esterase/lipase EXL3
14571	LOCUS_015511-RA	Mba11_g18090.1	374	0	374	375	1	375	8.55075	1	1>2	0	0	Potassium transporter 7
8839	LOCUS_009522-RA	Mba07_g08020.1	2619	6	2625	2620	7	374.286	8.548	1	1>2	0	0	Beta-galactosidase
58	LOCUS_031358-RB	Mba00_g11740.1	373	0	373	374	1	374	8.54689	1	1>2	0	0	Protein Ycf2
71	LOCUS_031358-RA	Mba00_g17840.1	370	0	370	371	1	371	8.53528	1	1>2	0	0	Protein Ycf2
10769	LOCUS_015397-RA	Mba08_g23930.1	351	0	351	352	1	352	8.45943	1	1>2	0	0	hypothetical protein
7	LOCUS_023588-RA	Mba00_g01410.1	3053	8	3061	3054	9	339.333	8.40656	1	1>2	0	0	Photosystem II CP43 reaction center protein
10145	LOCUS_016639-RA	Mba08_g09610.1	335	0	335	336	1	336	8.39232	1	1>2	0	0	Bidirectional sugar transporter SWEET17
13916	LOCUS_022856-RA	Mba11_g03590.1	333	0	333	334	1	334	8.3837	1	1>2	0	0	Subtilisin-like protease SBT1.2
4941	LOCUS_006520-RA	Mba04_g29270.1	328	0	328	329	1	329	8.36194	1	1>2	0	0	putative galactinol--sucrose galactosyltransferase 2
10939	LOCUS_001866-RA	Mba08_g27530.1	973	2	975	974	3	324.667	8.34282	1	1>2	0	0	CBL-interacting protein kinase 5
7052	LOCUS_024796-RA	Mba06_g06460.1	901	2	903	902	3	300.667	8.23202	1	1>2	0	0	Subtilisin-like protease SBT1.2
337	LOCUS_000229-RA	Mba01_g05840.1	294	0	294	295	1	295	8.20457	1	1>2	0	0	B2 protein
22	LOCUS_014237-RA	Mba00_g04400.1	25075	85	25160	25076	86	291.581	8.18775	1	1>2	0	0	30S ribosomal protein S3, chloroplastic
5961	LOCUS_012562-RA	Mba05_g11870.1	256	0	256	257	1	257	8.00562	1	1>2	0	0	3-ketoacyl-CoA synthase 6
13395	LOCUS_005650-RA	Mba10_g19760.1	246	0	246	247	1	247	7.94837	1	1>2	0	0	hypothetical protein
5319	LOCUS_005120-RA	Mba04_g37930.1	242	0	242	243	1	243	7.92481	1	1>2	0	0	60S ribosomal protein L37
7980	LOCUS_026552-RA	Mba06_g27010.1	241	0	241	242	1	242	7.91886	1	1>2	0	0	Subtilisin-like protease SBT5.6
12716	LOCUS_001418-RA	Mba10_g06280.1	230	0	230	231	1	231	7.85175	1	1>2	0	0	Ran-binding protein 1 c
9002	LOCUS_010043-RA	Mba07_g11890.1	221	0	221	222	1	222	7.79442	1	1>2	0	0	hypothetical protein
6577	LOCUS_014433-RA	Mba05_g26570.1	219	0	219	220	1	220	7.78136	1	1>2	0	0	Metallothiol transferase FosB
6762	LOCUS_003293-RA	Mba05_g30890.1	1051	4	1055	1052	5	210.4	7.71699	1	1>2	0	0	Putative respiratory burst oxidase H
4370	LOCUS_026464-RA	Mba04_g15970.1	203	0	203	204	1	204	7.67243	1	1>2	0	0	Mediator of RNA polymerase II transcription subunit 36a
6279	LOCUS_001535-RA	Mba05_g19820.1	203	0	203	204	1	204	7.67243	1	1>2	0	0	Transcription factor MYC2
7726	LOCUS_021634-RA	Mba06_g20960.1	200	0	200	201	1	201	7.65105	1	1>2	0	0	hypothetical protein
9938	LOCUS_004263-RA	Mba08_g04940.1	199	0	199	200	1	200	7.64386	1	1>2	0	0	Zinc finger CCCH domain-containing protein 59
8344	LOCUS_002637-RA	Mba06_g34960.1	21636	108	21744	21637	109	198.505	7.63303	1	1>2	0	0	Protein ESMERALDA 1
12319	LOCUS_000278-RA	Mba09_g23950.1	191	0	191	192	1	192	7.58496	1	1>2	0	0	hypothetical protein
10148	LOCUS_003927-RA	Mba08_g09680.1	189	0	189	190	1	190	7.56986	1	1>2	0	0	RING-H2 finger protein ATL60
14373	LOCUS_004889-RA	Mba11_g13930.1	189	0	189	190	1	190	7.56986	1	1>2	0	0	putative cytochrome c oxidase subunit 5C-3
7872	LOCUS_004202-RA	Mba06_g24300.1	1324	6	1330	1325	7	189.286	7.56442	1	1>2	0	0	MKI67 FHA domain-interacting nucleolar phosphoprotein
6378	LOCUS_013795-RA	Mba05_g22060.1	507	2	509	508	3	169.333	7.40372	1	1>2	0	0	Phospholipase D beta 1
14056	LOCUS_007771-RA	Mba11_g06430.1	168	0	168	169	1	169	7.40088	1	1>2	0	0	Protein EXORDIUM-like 7
12183	LOCUS_027262-RA	Mba09_g20340.1	10018	60	10078	10019	61	164.246	7.35971	1	1>2	0	0	ABC transporter F family member 1
3341	LOCUS_017147-RA	Mba03_g15020.1	464	2	466	465	3	155	7.27612	1	1>2	0	0	SPX domain-containing membrane protein Os02g45520
8057	LOCUS_017748-RA	Mba06_g28910.1	151	0	151	152	1	152	7.24793	1	1>2	0	0	Receptor like protein kinase S.2
3897	LOCUS_016808-RA	Mba04_g04660.1	149	0	149	150	1	150	7.22882	1	1>2	0	0	Glutelin type-B 2
5059	LOCUS_026892-RA	Mba04_g32060.1	146	0	146	147	1	147	7.19967	1	1>2	0	0	GATA transcription factor 12
1813	LOCUS_025043-RA	Mba02_g05150.1	140	0	140	141	1	141	7.13955	1	1>2	0	0	Arginine decarboxylase
600	LOCUS_017431-RA	Mba01_g10800.1	703	4	707	704	5	140.8	7.1375	1	1>2	0	0	Actin-interacting protein 1-2
7565	LOCUS_014681-RA	Mba06_g17460.1	139	0	139	140	1	140	7.12928	1	1>2	0	0	Chemocyanin
14572	LOCUS_016344-RA	Mba11_g18090.1	138	0	138	139	1	139	7.11894	1	1>2	0	0	Potassium transporter 7
646	LOCUS_004456-RA	Mba01_g12240.1	137	0	137	138	1	138	7.10852	1	1>2	0	0	FT-interacting protein 1
12245	LOCUS_021363-RA	Mba09_g22060.1	133	0	133	134	1	134	7.06609	1	1>2	0	0	Non-specific lipid transfer protein GPI-anchored 2
10259	LOCUS_027986-RA	Mba08_g12620.1	132	0	132	133	1	133	7.05528	1	1>2	0	0	Bifunctional monodehydroascorbate reductase and carbonic anhydrase nectarin-3
12200	LOCUS_012011-RA	Mba09_g20990.1	132	0	132	133	1	133	7.05528	1	1>2	0	0	CDPK-related kinase 3
9104	LOCUS_023810-RA	Mba07_g14150.1	663	4	667	664	5	132.8	7.05311	1	1>2	0	0	Importin-11
2171	LOCUS_017355-RA	Mba02_g13090.1	128	0	128	129	1	129	7.01123	1	1>2	0	0	Ribose-phosphate pyrophosphokinase 1
1483	LOCUS_018023-RA	Mba01_g30100.1	126	0	126	127	1	127	6.98868	1	1>2	0	0	ABC transporter G family member 22
1880	LOCUS_017206-RA	Mba02_g06840.1	121	0	121	122	1	122	6.93074	1	1>2	0	0	PTI1-like tyrosine-protein kinase At3g15890
9458	LOCUS_022558-RA	Mba07_g21730.1	121	0	121	122	1	122	6.93074	1	1>2	0	0	NAC domain-containing protein 68
3880	LOCUS_025672-RA	Mba04_g04370.1	1079	8	1087	1080	9	120	6.90689	1	1>2	0	0	ABC transporter B family member 1
4820	LOCUS_017931-RA	Mba04_g26440.1	589	4	593	590	5	118	6.88264	1	1>2	0	0	Pyrophosphate--fructose 6-phosphate 1-phosphotransferase subunit alpha
3007	LOCUS_006036-RA	Mba03_g07720.1	117	0	117	118	1	118	6.88264	1	1>2	0	0	Photosystem II reaction center X protein
7231	LOCUS_019826-RA	Mba06_g10550.1	115	0	115	116	1	116	6.85798	1	1>2	0	0	Delta(7)-sterol-C5(6)-desaturase
11765	LOCUS_014274-RA	Mba09_g10760.1	456	3	459	457	4	114.25	6.83605	1	1>2	0	0	Phospholipase A I
12213	LOCUS_004044-RA	Mba09_g21450.1	107	0	107	108	1	108	6.75489	1	1>2	0	0	hypothetical protein
5982	LOCUS_007155-RA	Mba05_g12500.1	106	0	106	107	1	107	6.74147	1	1>2	0	0	hypothetical protein
3668	LOCUS_016110-RA	Mba03_g22280.1	103	0	103	104	1	104	6.70044	1	1>2	0	0	Transcription factor MYB73
1719	LOCUS_015928-RA	Mba02_g03140.1	308	2	310	309	3	103	6.6865	1	1>2	0	0	ABC transporter G family member 45
3619	LOCUS_006414-RA	Mba03_g21380.1	102	0	102	103	1	103	6.6865	1	1>2	0	0	ABC transporter A family member 7
5653	LOCUS_019955-RA	Mba05_g05320.1	98	0	98	99	1	99	6.62936	1	1>2	0	0	Protein ECERIFERUM 26-like
5004	LOCUS_015557-RA	Mba04_g30860.1	390	3	393	391	4	97.75	6.61102	1	1>2	0	0	SPX and EXS domain-containing protein 1
2617	LOCUS_011728-RA	Mba02_g22720.1	96	0	96	97	1	97	6.59991	1	1>2	0	0	Cyclic dof factor 3
14761	LOCUS_001994-RA	Mba11_g22160.1	94	0	94	95	1	95	6.56986	1	1>2	0	0	Zinc finger CCCH domain-containing protein 33
2282	LOCUS_026132-RA	Mba02_g15430.1	93	0	93	94	1	94	6.55459	1	1>2	0	0	UDP-glycosyltransferase 87A2
5923	LOCUS_000608-RA	Mba05_g10910.1	93	0	93	94	1	94	6.55459	1	1>2	0	0	S-type anion channel SLAH3
5743	LOCUS_000876-RA	Mba05_g07500.1	91	0	91	92	1	92	6.52356	1	1>2	0	0	Ataxin-10
2596	LOCUS_013847-RA	Mba02_g22450.1	90	0	90	91	1	91	6.50779	1	1>2	0	0	DNA (cytosine-5)-methyltransferase 1
2879	LOCUS_004322-RA	Mba03_g05320.1	90	0	90	91	1	91	6.50779	1	1>2	0	0	Preprotein translocase subunit SECE1
8828	LOCUS_009274-RA	Mba07_g07870.1	347	3	350	348	4	87	6.44294	1	1>2	0	0	F-box protein SKIP23
13076	LOCUS_002845-RA	Mba10_g13180.1	602	6	608	603	7	86.1429	6.42866	1	1>2	0	0	Transcription factor MYB3R-1
3176	LOCUS_003226-RA	Mba03_g11310.1	1279	14	1293	1280	15	85.3333	6.41504	1	1>2	0	0	Fructose-bisphosphate aldolase 1, cytoplasmic
11	LOCUS_027963-RA	Mba00_g02210.1	83	0	83	84	1	84	6.39232	1	1>2	0	0	Sugar transport protein MST4
3020	LOCUS_003731-RA	Mba03_g07920.1	83	0	83	84	1	84	6.39232	1	1>2	0	0	Uncharacterized protein At5g01610
14479	LOCUS_018289-RA	Mba11_g16130.1	82	0	82	83	1	83	6.37504	1	1>2	0	0	Putative glutaredoxin-C14
7327	LOCUS_007803-RA	Mba06_g12450.1	412	4	416	413	5	82.6	6.36807	1	1>2	0	0	hypothetical protein
11085	LOCUS_008234-RA	Mba08_g30280.1	80	0	80	81	1	81	6.33985	1	1>2	0	0	Desiccation-related protein PCC13-62
6398	LOCUS_007480-RA	Mba05_g22570.1	79	0	79	80	1	80	6.32193	1	1>2	0	0	Xyloglucan galactosyltransferase MUR3
8651	LOCUS_003347-RA	Mba07_g03990.1	79	0	79	80	1	80	6.32193	1	1>2	0	0	WUSCHEL-related homeobox 8
11273	LOCUS_008508-RA	Mba09_g00400.1	79	0	79	80	1	80	6.32193	1	1>2	0	0	Gibberellin-regulated protein 3
13086	LOCUS_000387-RA	Mba10_g13310.1	237	2	239	238	3	79.3333	6.30986	1	1>2	0	0	hypothetical protein
7209	LOCUS_027746-RA	Mba06_g10040.1	78	0	78	79	1	79	6.30378	1	1>2	0	0	Receptor-like protein EIX2
164	LOCUS_015241-RA	Mba01_g02290.1	1311	16	1327	1312	17	77.1765	6.27009	1	1>2	0	0	Calcium-transporting ATPase 10, plasma membrane-type
3797	LOCUS_010596-RA	Mba04_g02350.1	230	2	232	231	3	77	6.26679	1	1>2	0	0	NAC domain-containing protein 68
11782	LOCUS_010497-RA	Mba09_g11150.1	76	0	76	77	1	77	6.26679	1	1>2	0	0	Receptor-like serine/threonine-protein kinase SD1-8
7614	LOCUS_013809-RA	Mba06_g18760.1	1141	14	1155	1142	15	76.1333	6.25046	1	1>2	0	0	Non-lysosomal glucosylceramidase
6295	LOCUS_008006-RA	Mba05_g20090.1	75	0	75	76	1	76	6.24793	1	1>2	0	0	PRA1 family protein D
7585	LOCUS_009774-RA	Mba06_g18110.1	73	0	73	74	1	74	6.20945	1	1>2	0	0	Dirigent protein 19
11913	LOCUS_001215-RA	Mba09_g14290.1	73	0	73	74	1	74	6.20945	1	1>2	0	0	Transcription factor MYB20
6221	LOCUS_006396-RA	Mba05_g18230.1	72	0	72	73	1	73	6.18982	1	1>2	0	0	Protein NRT1/ PTR FAMILY 4.3
7404	LOCUS_002900-RA	Mba06_g14020.1	214	2	216	215	3	71.6667	6.16323	1	1>2	0	0	DNA mismatch repair protein MSH2
8393	LOCUS_004402-RA	Mba06_g35810.1	69	0	69	70	1	70	6.12928	1	1>2	0	0	Arogenate dehydrogenase 1, chloroplastic
1824	LOCUS_017350-RA	Mba02_g05410.1	68	0	68	69	1	69	6.10852	1	1>2	0	0	1-Cys peroxiredoxin
10008	LOCUS_026258-RA	Mba08_g06650.1	68	0	68	69	1	69	6.10852	1	1>2	0	0	Cytochrome P450 77A3
921	LOCUS_002982-RA	Mba01_g17680.1	16646	243	16889	16647	244	68.2254	6.09224	1	1>2	0	0	ABC transporter G family member 31
1379	LOCUS_002301-RA	Mba01_g27870.1	67	0	67	68	1	68	6.08746	1	1>2	0	0	Structural maintenance of chromosomes protein 6A
9863	LOCUS_008863-RA	Mba08_g03120.1	67	0	67	68	1	68	6.08746	1	1>2	0	0	Myb-related protein Hv33
2373	LOCUS_000071-RA	Mba02_g17110.1	201	2	203	202	3	67.3333	6.07325	1	1>2	0	0	Putative leucine-rich repeat receptor-like protein kinase At2g19210
3781	LOCUS_021352-RA	Mba04_g02010.1	331	4	335	332	5	66.4	6.05311	1	1>2	0	0	LRR receptor-like serine/threonine-protein kinase FEI 1
2781	LOCUS_027089-RA	Mba03_g02840.1	65	0	65	66	1	66	6.04439	1	1>2	0	0	Aspartic proteinase
8336	LOCUS_018688-RA	Mba06_g34770.1	65	0	65	66	1	66	6.04439	1	1>2	0	0	hypothetical protein
7135	LOCUS_015518-RA	Mba06_g08280.1	130	1	131	131	2	65.5	6.03342	1	1>2	0	0	Exocyst complex component EXO70B1
10891	LOCUS_014602-RA	Mba08_g26640.1	64	0	64	65	1	65	6.02237	1	1>2	0	0	Cytochrome P450 90B1
14570	LOCUS_003873-RA	Mba11_g18090.1	64	0	64	65	1	65	6.02237	1	1>2	0	0	Potassium transporter 7
13751	LOCUS_017457-RA	Mba10_g27370.1	127	1	128	128	2	64	6	1	1>2	0	0	Alpha/beta hydrolase domain-containing protein 17B
1230	LOCUS_014610-RA	Mba01_g24520.1	62	0	62	63	1	63	5.97728	1	1>2	0	0	Tubulin-folding cofactor C
10718	LOCUS_013917-RA	Mba08_g22720.1	62	0	62	63	1	63	5.97728	1	1>2	0	0	Xyloglucan 6-xylosyltransferase 2
10979	LOCUS_015426-RA	Mba08_g28490.1	62	0	62	63	1	63	5.97728	1	1>2	0	0	putative magnesium transporter NIPA3
136	LOCUS_018025-RA	Mba01_g01820.1	61	0	61	62	1	62	5.9542	1	1>2	0	0	Glycine-rich RNA-binding protein GRP1A
12021	LOCUS_016803-RA	Mba09_g16460.1	61	0	61	62	1	62	5.9542	1	1>2	0	0	Eukaryotic translation initiation factor 2 subunit beta
2357	LOCUS_005839-RA	Mba02_g16740.1	5491	88	5579	5492	89	61.7079	5.94738	1	1>2	0	0	Calcium-transporting ATPase, endoplasmic reticulum-type
9338	LOCUS_014516-RA	Mba07_g19030.1	184	2	186	185	3	61.6667	5.94642	1	1>2	0	0	Zinc finger protein ZOP1
7003	LOCUS_025941-RA	Mba06_g05440.1	183	2	185	184	3	61.3333	5.9386	1	1>2	0	0	ABC transporter G family member 11
2113	LOCUS_007165-RA	Mba02_g11760.1	59	0	59	60	1	60	5.90689	1	1>2	0	0	NDR1/HIN1-like protein 26
13781	LOCUS_005168-RA	Mba11_g00560.1	58	0	58	59	1	59	5.88264	1	1>2	0	0	hypothetical protein
2751	LOCUS_003593-RA	Mba03_g02170.1	55	0	55	56	1	56	5.80735	1	1>2	1.68563e-17	6.03961e-14	Seipin-1
5441	LOCUS_026725-RA	Mba05_g00780.1	54	0	54	55	1	55	5.78136	1	1>2	4.12535e-17	1.49214e-13	Protein kinase PVPK-1
6284	LOCUS_010910-RA	Mba05_g19910.1	876	15	891	877	16	54.8125	5.77643	1	1>2	0	0	ABC transporter C family member 5
4538	LOCUS_018618-RA	Mba04_g20470.1	53	0	53	54	1	54	5.75489	1	1>2	1.01783e-16	3.73035e-13	hypothetical protein
10157	LOCUS_002175-RA	Mba08_g09910.1	53	0	53	54	1	54	5.75489	1	1>2	1.03693e-16	3.8014e-13	bZIP transcription factor 53
12502	LOCUS_027765-RA	Mba10_g01210.1	53	0	53	54	1	54	5.75489	1	1>2	1.05603e-16	3.87246e-13	Protein NETWORKED 2A
12618	LOCUS_007641-RA	Mba10_g04320.1	53	0	53	54	1	54	5.75489	1	1>2	1.07511e-16	3.94351e-13	putative WRKY transcription factor 49
7266	LOCUS_004135-RA	Mba06_g11190.1	51	0	51	52	1	52	5.70044	1	1>2	4.35084e-16	1.6307e-12	40S ribosomal protein S16
11708	LOCUS_007317-RA	Mba09_g09750.1	51	0	51	52	1	52	5.70044	1	1>2	4.42075e-16	1.65734e-12	hypothetical protein
14706	LOCUS_010108-RA	Mba11_g20850.1	51	0	51	52	1	52	5.70044	1	1>2	4.49063e-16	1.68399e-12	Protein TORNADO 2
4077	LOCUS_008570-RA	Mba04_g08880.1	356	6	362	357	7	51	5.67243	1	1>2	0	0	Serine carboxypeptidase II-2
9196	LOCUS_018709-RA	Mba07_g16350.1	152	2	154	153	3	51	5.67243	1	1>2	0	0	Paired amphipathic helix protein Sin3-like 4
1415	LOCUS_027733-RA	Mba01_g28440.1	100	1	101	101	2	50.5	5.65821	1	1>2	0	0	hypothetical protein
5050	LOCUS_019185-RA	Mba04_g31940.1	49	0	49	50	1	50	5.64386	1	1>2	1.84061e-15	7.07345e-12	putative trehalose-phosphate phosphatase G
6111	LOCUS_020411-RA	Mba05_g15130.1	49	0	49	50	1	50	5.64386	1	1>2	1.86693e-15	7.17648e-12	hypothetical protein
13719	LOCUS_030572-RA	Mba10_g26800.1	49	0	49	50	1	50	5.64386	1	1>2	1.89324e-15	7.27951e-12	(S)-beta-bisabolene synthase
3820	LOCUS_026829-RA	Mba04_g02760.1	539	10	549	540	11	49.0909	5.61738	1	1>2	0	0	Cytochrome P450 72A15
1866	LOCUS_004537-RA	Mba02_g06560.1	48	0	48	49	1	49	5.61471	1	1>2	3.40362e-15	1.32196e-11	Pentatricopeptide repeat-containing protein At4g02750
12383	LOCUS_010471-RA	Mba09_g25460.1	48	0	48	49	1	49	5.61471	1	1>2	3.45441e-15	1.34204e-11	Red chlorophyll catabolite reductase, chloroplastic
5064	LOCUS_024120-RA	Mba04_g32250.1	241	4	245	242	5	48.4	5.59694	1	1>2	0	0	Phospholipase D beta 1
5985	LOCUS_028855-RA	Mba05_g12580.1	47	0	47	48	1	48	5.58496	1	1>2	7.45123e-15	2.93578e-11	Copper transporter 5
3608	LOCUS_002440-RA	Mba03_g21160.1	189	3	192	190	4	47.5	5.56986	1	1>2	0	0	hypothetical protein
7948	LOCUS_024804-RA	Mba06_g26250.1	46	0	46	47	1	47	5.55459	1	1>2	1.51493e-14	6.05365e-11	Methylesterase 17
6917	LOCUS_014739-RA	Mba06_g03160.1	1079	22	1101	1080	23	46.9565	5.55325	1	1>2	0	0	Auxin response factor 5
3605	LOCUS_002994-RA	Mba03_g21110.1	45	0	45	46	1	46	5.52356	1	1>2	2.73084e-14	1.10326e-10	MADS-box transcription factor 27
3851	LOCUS_007252-RA	Mba04_g03620.1	45	0	45	46	1	46	5.52356	1	1>2	2.76876e-14	1.11886e-10	Protein YLS3
6595	LOCUS_027959-RA	Mba05_g26900.1	45	0	45	46	1	46	5.52356	1	1>2	2.80666e-14	1.13445e-10	Auxin efflux carrier component 5
12263	LOCUS_018697-RA	Mba09_g22650.1	45	0	45	46	1	46	5.52356	1	1>2	2.84454e-14	1.15005e-10	Homeobox-leucine zipper protein HAT22
12619	LOCUS_007640-RA	Mba10_g04330.1	45	0	45	46	1	46	5.52356	1	1>2	2.88241e-14	1.16565e-10	hypothetical protein
13927	LOCUS_010830-RA	Mba11_g03810.1	45	0	45	46	1	46	5.52356	1	1>2	2.92025e-14	1.18124e-10	CBS domain-containing protein CBSX5
9597	LOCUS_007603-RA	Mba07_g24320.1	44	0	44	45	1	45	5.49185	1	1>2	6.26551e-14	2.57387e-10	Pentatricopeptide repeat-containing protein At4g01030, mitochondrial
12115	LOCUS_006046-RA	Mba09_g18450.1	44	0	44	45	1	45	5.49185	1	1>2	6.33933e-14	2.60483e-10	Kinesin-like protein KIN-7A
12254	LOCUS_012196-RA	Mba09_g22260.1	44	0	44	45	1	45	5.49185	1	1>2	6.41312e-14	2.63579e-10	hypothetical protein
10773	LOCUS_010727-RA	Mba08_g23980.1	133	2	135	134	3	44.6667	5.48113	1	1>2	0	0	putative polygalacturonase
7293	LOCUS_006428-RA	Mba06_g11660.1	209	4	213	210	5	42	5.39232	1	1>2	0	0	U-box domain-containing protein 11
10487	LOCUS_024309-RA	Mba08_g17990.1	585	13	598	586	14	41.8571	5.3874	1	1>2	0	0	AMSH-like ubiquitin thioesterase 1
9929	LOCUS_025752-RA	Mba08_g04760.1	40	0	40	41	1	41	5.35755	1	1>2	9.0471e-13	3.92825e-09	Nuclear transcription factor Y subunit B-8
12395	LOCUS_022237-RA	Mba09_g25700.1	40	0	40	41	1	41	5.35755	1	1>2	9.15653e-13	3.97668e-09	hypothetical protein
8736	LOCUS_011955-RA	Mba07_g05840.1	363	8	371	364	9	40.4444	5.33787	1	1>2	0	0	DNA-directed RNA polymerases I and III subunit rpac1
7080	LOCUS_014677-RA	Mba06_g07080.1	120	2	122	121	3	40.3333	5.3339	1	1>2	0	0	65-kDa microtubule-associated protein 7
8172	LOCUS_016617-RA	Mba06_g31310.1	120	2	122	121	3	40.3333	5.3339	1	1>2	0	0	Transcription factor ILI5
1847	LOCUS_004458-RA	Mba02_g06000.1	39	0	39	40	1	40	5.32193	1	1>2	1.84012e-12	8.09651e-09	putative aquaporin PIP1-2
1886	LOCUS_001285-RA	Mba02_g07020.1	39	0	39	40	1	40	5.32193	1	1>2	1.86156e-12	8.19271e-09	Zinc finger protein 1
4564	LOCUS_021538-RA	Mba04_g20970.1	39	0	39	40	1	40	5.32193	1	1>2	1.88299e-12	8.28891e-09	F-box protein At5g07670
6996	LOCUS_000774-RA	Mba06_g05250.1	39	0	39	40	1	40	5.32193	1	1>2	1.90441e-12	8.3851e-09	Extracellular ribonuclease LE
10605	LOCUS_025832-RA	Mba08_g20290.1	39	0	39	40	1	40	5.32193	1	1>2	1.92582e-12	8.4813e-09	Histone-lysine N-methyltransferase SUVR3
14681	LOCUS_016501-RA	Mba11_g20150.1	39	0	39	40	1	40	5.32193	1	1>2	1.94722e-12	8.5775e-09	Benzoate--CoA ligase, peroxisomal
14851	LOCUS_031180-RA	Mba11_g24000.1	39	0	39	40	1	40	5.32193	1	1>2	1.96861e-12	8.67369e-09	Premnaspirodiene oxygenase
4692	LOCUS_024427-RA	Mba04_g23810.1	274	6	280	275	7	39.2857	5.29593	1	1>2	0	0	hypothetical protein
5938	LOCUS_010291-RA	Mba05_g11360.1	2077	52	2129	2078	53	39.2075	5.29306	1	1>2	0	0	hypothetical protein
397	LOCUS_003156-RA	Mba01_g06810.1	38	0	38	39	1	39	5.2854	1	1>2	4.5662e-12	2.0484e-08	Gibberellin receptor GID1C
1397	LOCUS_015350-RA	Mba01_g28170.1	38	0	38	39	1	39	5.2854	1	1>2	4.60772e-12	2.06748e-08	Auxin-responsive protein SAUR71
5674	LOCUS_017102-RA	Mba05_g05940.1	38	0	38	39	1	39	5.2854	1	1>2	4.64922e-12	2.08657e-08	Glutathione S-transferase U10
12439	LOCUS_009604-RA	Mba09_g26910.1	38	0	38	39	1	39	5.2854	1	1>2	4.6907e-12	2.10566e-08	Germin-like protein 12-1
12853	LOCUS_009146-RA	Mba10_g08860.1	38	0	38	39	1	39	5.2854	1	1>2	4.73216e-12	2.12474e-08	Ethylene-responsive transcription factor 9
1785	LOCUS_016034-RA	Mba02_g04570.1	1461	37	1498	1462	38	38.4737	5.2658	1	1>2	0	0	Putative potassium transporter 12
9069	LOCUS_005637-RA	Mba07_g13370.1	37	0	37	38	1	38	5.24793	1	1>2	8.48292e-12	3.86227e-08	Ras-related protein RABA1f
13164	LOCUS_020197-RA	Mba10_g14940.1	37	0	37	38	1	38	5.24793	1	1>2	8.56411e-12	3.9001e-08	hypothetical protein
802	LOCUS_022393-RA	Mba01_g15370.1	1737	45	1782	1738	46	37.7826	5.23965	1	1>2	0	0	Glutamine--tRNA ligase
7636	LOCUS_007209-RA	Mba06_g19070.1	74	1	75	75	2	37.5	5.22882	1	1>2	0	0	Auxin response factor 17
165	LOCUS_019905-RA	Mba01_g02290.1	632	16	648	633	17	37.2353	5.2186	1	1>2	0	0	Calcium-transporting ATPase 10, plasma membrane-type
31	LOCUS_005866-RA	Mba00_g06580.1	36	0	36	37	1	37	5.20945	1	1>2	1.43645e-11	6.61487e-08	Uncharacterized protein ycf72
1549	LOCUS_014954-RA	Mba01_g32100.1	36	0	36	37	1	37	5.20945	1	1>2	1.4524e-11	6.68974e-08	SNF1-related protein kinase regulatory subunit gamma-1
7684	LOCUS_024266-RA	Mba06_g20020.1	36	0	36	37	1	37	5.20945	1	1>2	1.46834e-11	6.76462e-08	Zinc transport protein ZntB
9009	LOCUS_009867-RA	Mba07_g12040.1	108	2	110	109	3	36.3333	5.18322	1	1>2	0	0	DNA mismatch repair protein MSH7
6139	LOCUS_014577-RA	Mba05_g15910.1	143	3	146	144	4	36	5.16993	1	1>2	0	0	Uncharacterized protein At4g15970
4443	LOCUS_024092-RA	Mba04_g17990.1	107	2	109	108	3	36	5.16993	1	1>2	0	0	Protein ESKIMO 1
810	LOCUS_015171-RA	Mba01_g15530.1	35	0	35	36	1	36	5.16993	1	1>2	2.67909e-11	1.24899e-07	putative glycosyltransferase At5g03795
5631	LOCUS_024699-RA	Mba05_g04960.1	35	0	35	36	1	36	5.16993	1	1>2	2.71028e-11	1.26381e-07	hypothetical protein
7705	LOCUS_012888-RA	Mba06_g20520.1	35	0	35	36	1	36	5.16993	1	1>2	2.74146e-11	1.27862e-07	Late embryogenesis abundant protein Lea5-D
12169	LOCUS_009585-RA	Mba09_g19770.1	35	0	35	36	1	36	5.16993	1	1>2	2.77263e-11	1.29343e-07	Cytochrome c oxidase assembly protein COX11, mitochondrial
8759	LOCUS_025999-RA	Mba07_g06440.1	178	4	182	179	5	35.8	5.16189	1	1>2	0	0	SNF2 domain-containing protein CLASSY 3
5114	LOCUS_027750-RA	Mba04_g33420.1	105	2	107	106	3	35.3333	5.14296	1	1>2	0	0	Receptor-like protein EIX2
5940	LOCUS_010289-RA	Mba05_g11380.1	34	0	34	35	1	35	5.12928	1	1>2	5.9064e-11	2.79845e-07	putative LRR receptor-like serine/threonine-protein kinase At3g47570
7820	LOCUS_002742-RA	Mba06_g23100.1	34	0	34	35	1	35	5.12928	1	1>2	5.96698e-11	2.82775e-07	Sugar transport protein 14
8118	LOCUS_005071-RA	Mba06_g30410.1	34	0	34	35	1	35	5.12928	1	1>2	6.02752e-11	2.85705e-07	Protein IRX15-LIKE
5439	LOCUS_012318-RA	Mba05_g00720.1	103	2	105	104	3	34.6667	5.11548	1	1>2	0	0	putative galacturonosyltransferase 10
2328	LOCUS_001753-RA	Mba02_g16250.1	68	1	69	69	2	34.5	5.10852	1	1>2	0	0	E3 ubiquitin-protein ligase CCNB1IP1
8581	LOCUS_005010-RA	Mba07_g02510.1	33	0	33	34	1	34	5.08746	1	1>2	1.20067e-10	5.77403e-07	Transcription factor GAMYB
10588	LOCUS_008286-RA	Mba08_g19970.1	33	0	33	34	1	34	5.08746	1	1>2	1.21247e-10	5.83198e-07	Horcolin
603	LOCUS_011262-RA	Mba01_g10930.1	236	6	242	237	7	33.8571	5.08139	1	1>2	0	0	CDP-diacylglycerol--serine O-phosphatidyltransferase 1
11718	LOCUS_000915-RA	Mba09_g10000.1	197	5	202	198	6	33	5.04439	1	1>2	0	0	hypothetical protein
5880	LOCUS_004919-RA	Mba05_g10160.1	32	0	32	33	1	33	5.04439	1	1>2	2.59029e-10	1.26769e-06	Late embryogenesis abundant protein At1g64065
10285	LOCUS_006771-RA	Mba08_g13180.1	32	0	32	33	1	33	5.04439	1	1>2	2.61319e-10	1.27916e-06	Photosynthetic NDH subunit of lumenal location 3, chloroplastic
11015	LOCUS_011992-RA	Mba08_g29190.1	32	0	32	33	1	33	5.04439	1	1>2	2.63608e-10	1.29063e-06	22. heat shock protein
14480	LOCUS_018288-RA	Mba11_g16150.1	32	0	32	33	1	33	5.04439	1	1>2	2.65897e-10	1.3021e-06	Protein SRC2
3539	LOCUS_015174-RA	Mba03_g19780.1	64	1	65	65	2	32.5	5.02237	1	1>2	0	0	U-box domain-containing protein 4
14284	LOCUS_023530-RA	Mba11_g11510.1	64	1	65	65	2	32.5	5.02237	1	1>2	0	0	Protein O-linked-mannose beta-1,4-N-acetylglucosaminyltransferase 2
2203	LOCUS_000854-RA	Mba02_g13820.1	418	12	430	419	13	32.2308	5.01037	1	1>2	0	0	Methyl-CpG-binding domain-containing protein 11
540	LOCUS_005389-RA	Mba01_g09500.1	31	0	31	32	1	32	5	1	1>2	5.12377e-10	2.55061e-06	Patellin-3
6476	LOCUS_028833-RA	Mba05_g24150.1	31	0	31	32	1	32	5	1	1>2	5.16838e-10	2.57333e-06	Auxin-responsive protein SAUR50
7057	LOCUS_006492-RA	Mba06_g06570.1	31	0	31	32	1	32	5	1	1>2	5.21297e-10	2.59606e-06	IQ domain-containing protein IQM1
12131	LOCUS_009872-RA	Mba09_g18790.1	31	0	31	32	1	32	5	1	1>2	5.25754e-10	2.61878e-06	Homeobox-leucine zipper protein HOX14
6377	LOCUS_004096-RA	Mba05_g22060.1	93	2	95	94	3	31.3333	4.96963	1	1>2	0	0	Phospholipase D beta 1
1197	LOCUS_009821-RA	Mba01_g23830.1	30	0	30	31	1	31	4.9542	1	1>2	1.08312e-09	5.48707e-06	hypothetical protein
3158	LOCUS_021466-RA	Mba03_g10830.1	30	0	30	31	1	31	4.9542	1	1>2	1.0918e-09	5.53213e-06	Subtilisin-like protease SBT3.13
4284	LOCUS_006980-RA	Mba04_g13950.1	30	0	30	31	1	31	4.9542	1	1>2	1.10047e-09	5.57718e-06	hypothetical protein
8997	LOCUS_022429-RA	Mba07_g11810.1	30	0	30	31	1	31	4.9542	1	1>2	1.10914e-09	5.62224e-06	Protein WEAK CHLOROPLAST MOVEMENT UNDER BLUE LIGHT 1
9676	LOCUS_018789-RA	Mba07_g25970.1	30	0	30	31	1	31	4.9542	1	1>2	1.11781e-09	5.6673e-06	LOB domain-containing protein 38
12305	LOCUS_000811-RA	Mba09_g23600.1	30	0	30	31	1	31	4.9542	1	1>2	1.12648e-09	5.71235e-06	E3 ubiquitin-protein ligase RING1-like
14469	LOCUS_016063-RA	Mba11_g15940.1	30	0	30	31	1	31	4.9542	1	1>2	1.13514e-09	5.75741e-06	Dual specificity protein phosphatase PHS1
3489	LOCUS_010768-RA	Mba03_g18600.1	463	14	477	464	15	30.9333	4.95109	1	1>2	0	0	Cytochrome P450 77A3
3995	LOCUS_015703-RA	Mba04_g06810.1	1444	46	1490	1445	47	30.7447	4.94226	1	1>2	0	0	Myosin-17
2117	LOCUS_003483-RA	Mba02_g11830.1	91	2	93	92	3	30.6667	4.9386	1	1>2	0	0	DUF724 domain-containing protein 10
4258	LOCUS_021573-RA	Mba04_g13280.1	91	2	93	92	3	30.6667	4.9386	1	1>2	0	0	putative E3 ubiquitin ligase SUD1
6718	LOCUS_014536-RA	Mba05_g29920.1	698	22	720	699	23	30.3913	4.92559	1	1>2	0	0	Asparagine synthetase [glutamine-hydrolyzing]
1462	LOCUS_009754-RA	Mba01_g29340.1	19357	636	19993	19358	637	30.3893	4.92549	1	1>2	0	0	Acidic endochitinase
2691	LOCUS_013116-RA	Mba03_g00840.1	29	0	29	30	1	30	4.90689	1	1>2	2.01522e-09	1.03602e-05	Protein ECERIFERUM 3
3667	LOCUS_016109-RA	Mba03_g22260.1	29	0	29	30	1	30	4.90689	1	1>2	2.03222e-09	1.04496e-05	Pentatricopeptide repeat-containing protein At1g79540
5873	LOCUS_018105-RA	Mba05_g10050.1	29	0	29	30	1	30	4.90689	1	1>2	2.04921e-09	1.0539e-05	E3 ubiquitin-protein ligase SIRP1
7960	LOCUS_009615-RA	Mba06_g26510.1	29	0	29	30	1	30	4.90689	1	1>2	2.06619e-09	1.06284e-05	Increased DNA methylation 1
9276	LOCUS_012471-RA	Mba07_g17810.1	29	0	29	30	1	30	4.90689	1	1>2	2.08317e-09	1.07178e-05	Cytochrome P450 94A1
5278	LOCUS_011782-RA	Mba04_g36970.1	765	25	790	766	26	29.4615	4.88076	1	1>2	0	0	Non-lysosomal glucosylceramidase
639	LOCUS_016022-RA	Mba01_g11980.1	28	0	28	29	1	29	4.85798	1	1>2	4.88723e-09	2.56918e-05	hypothetical protein
5216	LOCUS_026993-RA	Mba04_g35650.1	28	0	28	29	1	29	4.85798	1	1>2	4.92005e-09	2.58693e-05	Disease resistance protein RPS5
10597	LOCUS_010224-RA	Mba08_g20160.1	28	0	28	29	1	29	4.85798	1	1>2	4.95285e-09	2.60467e-05	Protein LIFEGUARD 4
12637	LOCUS_016709-RA	Mba10_g04770.1	28	0	28	29	1	29	4.85798	1	1>2	4.98565e-09	2.62242e-05	Sorting nexin 2A
14449	LOCUS_009258-RA	Mba11_g15470.1	200	6	206	201	7	28.7143	4.8437	1	1>2	0	0	Peroxisome biogenesis protein 19-1
10931	LOCUS_020302-RA	Mba08_g27390.1	85	2	87	86	3	28.6667	4.8413	1	1>2	0	0	Ras-related protein RABA1f
11057	LOCUS_022626-RA	Mba08_g29840.1	540	18	558	541	19	28.4737	4.83156	1	1>2	0	0	ABC transporter B family member 4
13830	LOCUS_001918-RA	Mba11_g01700.1	251	8	259	252	9	28	4.80735	1	1>2	0	0	putative xyloglucan endotransglucosylase/hydrolase protein 32
2329	LOCUS_008340-RA	Mba02_g16270.1	83	2	85	84	3	28	4.80735	1	1>2	0	0	Serine/threonine-protein kinase HT1
3	LOCUS_020005-RA	Mba00_g00230.1	27	0	27	28	1	28	4.80735	1	1>2	9.04802e-09	4.83786e-05	Benzyl alcohol O-benzoyltransferase
3542	LOCUS_007398-RA	Mba03_g19880.1	27	0	27	28	1	28	4.80735	1	1>2	9.11214e-09	4.87305e-05	Transcription factor MYB52
7597	LOCUS_024688-RA	Mba06_g18450.1	27	0	27	28	1	28	4.80735	1	1>2	9.17624e-09	4.90825e-05	Protein MKS1
14489	LOCUS_016130-RA	Mba11_g16400.1	27	0	27	28	1	28	4.80735	1	1>2	9.24031e-09	4.94345e-05	NDR1/HIN1-like protein 13
1752	LOCUS_010142-RA	Mba02_g03990.1	388	13	401	389	14	27.7857	4.79627	1	1>2	0	0	Gamma carbonic anhydrase 1, mitochondrial
14653	LOCUS_004908-RA	Mba11_g19660.1	110	3	113	111	4	27.75	4.79442	1	1>2	0	0	DNA repair protein RAD5B
6567	LOCUS_028250-RA	Mba05_g26370.1	80	2	82	81	3	27	4.75489	1	1>2	0	0	Protein WEAK CHLOROPLAST MOVEMENT UNDER BLUE LIGHT-like 1
3049	LOCUS_026528-RA	Mba03_g08510.1	26	0	26	27	1	27	4.75489	0.999999	1>2	1.79766e-08	9.7788e-05	Mediator of DNA damage checkpoint protein 1
3139	LOCUS_003180-RA	Mba03_g10330.1	26	0	26	27	1	27	4.75489	0.999999	1>2	1.81014e-08	9.8485e-05	MLO-like protein 1
3491	LOCUS_010766-RA	Mba03_g18620.1	26	0	26	27	1	27	4.75489	0.999999	1>2	1.82262e-08	9.91821e-05	Phosphatidylinositol 4-phosphate 5-kinase 6
7118	LOCUS_006175-RA	Mba06_g07770.1	26	0	26	27	1	27	4.75489	0.999999	1>2	1.83509e-08	9.98791e-05	Glycosyl hydrolase 5 family protein
10219	LOCUS_007427-RA	Mba08_g11540.1	26	0	26	27	1	27	4.75489	0.999999	1>2	1.84756e-08	0.000100576	Transcription repressor OFP6
12283	LOCUS_016783-RA	Mba09_g23160.1	241	8	249	242	9	26.8889	4.74894	1	1>2	0	0	DNA replication licensing factor MCM2
4962	LOCUS_024286-RA	Mba04_g29760.1	79	2	81	80	3	26.6667	4.73697	1	1>2	0	0	Guanylate-binding protein 5
4592	LOCUS_024443-RA	Mba04_g21680.1	25	0	25	26	1	26	4.70044	0.999999	1>2	3.51684e-08	0.000194744	E3 ubiquitin-protein ligase RHA2B
5914	LOCUS_000620-RA	Mba05_g10800.1	25	0	25	26	1	26	4.70044	0.999999	1>2	3.54107e-08	0.000196121	Serine/threonine-protein kinase AGC1-7
8430	LOCUS_012017-RA	Mba06_g36470.1	25	0	25	26	1	26	4.70044	0.999999	1>2	3.56529e-08	0.000197498	Plant cysteine oxidase 1
7850	LOCUS_012584-RA	Mba06_g23810.1	76	2	78	77	3	25.6667	4.68182	1	1>2	0	0	B-box zinc finger protein 22
12484	LOCUS_023423-RA	Mba10_g00650.1	76	2	78	77	3	25.6667	4.68182	1	1>2	0	0	Sugar transporter ERD6-like 7
6964	LOCUS_009642-RA	Mba06_g04450.1	49	1	50	50	2	25	4.64386	1	1>2	4.51508e-14	1.84215e-10	Phosphatidylinositol/phosphatidylcholine transfer protein SFH6
2777	LOCUS_014762-RA	Mba03_g02770.1	24	0	24	25	1	25	4.64386	0.999997	1>2	7.21945e-08	0.000407672	hypothetical protein
6263	LOCUS_024533-RA	Mba05_g19460.1	24	0	24	25	1	25	4.64386	0.999997	1>2	7.26616e-08	0.000410382	Transcription factor MYB93
7304	LOCUS_006618-RA	Mba06_g11900.1	24	0	24	25	1	25	4.64386	0.999997	1>2	7.31286e-08	0.000413091	Protein VAC14
13662	LOCUS_003048-RA	Mba10_g25270.1	24	0	24	25	1	25	4.64386	0.999997	1>2	7.35954e-08	0.000415801	Omega-hydroxypalmitate O-feruloyl transferase
14778	LOCUS_006238-RA	Mba11_g22490.1	24	0	24	25	1	25	4.64386	0.999997	1>2	7.4062e-08	0.000418511	Transcription factor CSA
12273	LOCUS_024943-RA	Mba09_g22830.1	73	2	75	74	3	24.6667	4.62449	1	1>2	0	0	BTB/POZ domain-containing protein At5g66560
11525	LOCUS_004924-RA	Mba09_g05700.1	196	7	203	197	8	24.625	4.62205	1	1>2	0	0	CBL-interacting serine/threonine-protein kinase 12
2275	LOCUS_024184-RA	Mba02_g15240.1	269	10	279	270	11	24.5455	4.61738	1	1>2	0	0	Serine/threonine-protein kinase ATM
6205	LOCUS_007349-RA	Mba05_g17770.1	72	2	74	73	3	24.3333	4.60486	1	1>2	0	0	hypothetical protein
1088	LOCUS_015644-RA	Mba01_g21250.1	23	0	23	24	1	24	4.58496	0.999995	1>2	1.34277e-07	0.000770722	putative alpha,alpha-trehalose-phosphate synthase [UDP-forming] 9
2411	LOCUS_010547-RA	Mba02_g17970.1	23	0	23	24	1	24	4.58496	0.999995	1>2	1.35179e-07	0.000776031	hypothetical protein
5048	LOCUS_010155-RA	Mba04_g31890.1	23	0	23	24	1	24	4.58496	0.999995	1>2	1.3608e-07	0.000781341	hypothetical protein
10023	LOCUS_003230-RA	Mba08_g06940.1	23	0	23	24	1	24	4.58496	0.999995	1>2	1.36982e-07	0.00078665	Arogenate dehydratase/prephenate dehydratase 6, chloroplastic
12040	LOCUS_023740-RA	Mba09_g16870.1	23	0	23	24	1	24	4.58496	0.999995	1>2	1.37882e-07	0.00079196	E3 ubiquitin-protein ligase RNF144B
5032	LOCUS_000356-RA	Mba04_g31630.1	280	11	291	281	12	23.4167	4.54946	1	1>2	0	0	EGF domain-specific O-linked N-acetylglucosamine transferase
13424	LOCUS_015271-RA	Mba10_g20400.1	116	4	120	117	5	23.4	4.54844	1	1>2	0	0	hypothetical protein
12503	LOCUS_012706-RA	Mba10_g01220.1	509	21	530	510	22	23.1818	4.53492	1	1>2	0	0	Histone H4
2327	LOCUS_001751-RA	Mba02_g16240.1	22	0	22	23	1	23	4.52356	0.99999	1>2	2.77283e-07	0.00162274	Transcription elongation factor 1
5811	LOCUS_011173-RA	Mba05_g08810.1	22	0	22	23	1	23	4.52356	0.99999	1>2	2.79006e-07	0.00163309	Cinnamoyl-CoA reductase-like SNL6
6233	LOCUS_027425-RA	Mba05_g18600.1	22	0	22	23	1	23	4.52356	0.99999	1>2	2.80728e-07	0.00164344	TPD1 1B
8470	LOCUS_007199-RA	Mba06_g37310.1	22	0	22	23	1	23	4.52356	0.99999	1>2	2.82449e-07	0.00165379	PH, RCC1 and FYVE domains-containing protein 1
10086	LOCUS_002230-RA	Mba08_g08430.1	22	0	22	23	1	23	4.52356	0.99999	1>2	2.84169e-07	0.00166413	Cytochrome b561 and DOMON domain-containing protein At3g07570
12464	LOCUS_023548-RA	Mba10_g00180.1	22	0	22	23	1	23	4.52356	0.99999	1>2	2.85889e-07	0.00167448	PRA1 family protein F4
23	LOCUS_004636-RA	Mba00_g05090.1	67	2	69	68	3	22.6667	4.5025	1	1>2	0	0	Cytochrome c1-1, heme protein, mitochondrial
9055	LOCUS_026975-RA	Mba07_g13100.1	180	7	187	181	8	22.625	4.49985	1	1>2	0	0	Kinesin-like protein KIN-13B
12104	LOCUS_011333-RA	Mba09_g18050.1	292	12	304	293	13	22.5385	4.49432	1	1>2	0	0	Amino-acid permease BAT1
9258	LOCUS_002785-RA	Mba07_g17510.1	44	1	45	45	2	22.5	4.49185	1	1>2	1.11231e-12	4.84857e-09	hypothetical protein
8837	LOCUS_022540-RA	Mba07_g08010.1	246	10	256	247	11	22.4545	4.48894	1	1>2	0	0	GDSL esterase/lipase APG
74	LOCUS_015780-RA	Mba00_g19320.1	66	2	68	67	3	22.3333	4.48113	1	1>2	0	0	ATP-dependent DNA helicase Q-like 1
1134	LOCUS_025571-RA	Mba01_g22190.1	110	4	114	111	5	22.2	4.47249	1	1>2	0	0	C2 and GRAM domain-containing protein At1g03370
4897	LOCUS_001707-RA	Mba04_g28170.1	21	0	21	22	1	22	4.45943	0.99998	1>2	5.96642e-07	0.00356277	F-box/LRR-repeat protein 17
5977	LOCUS_006188-RA	Mba05_g12360.1	21	0	21	22	1	22	4.45943	0.99998	1>2	5.99908e-07	0.00358284	hypothetical protein
8547	LOCUS_001151-RA	Mba07_g01910.1	21	0	21	22	1	22	4.45943	0.99998	1>2	6.03173e-07	0.0036029	Receptor-like serine/threonine-protein kinase SD1-8
10775	LOCUS_010725-RA	Mba08_g24010.1	21	0	21	22	1	22	4.45943	0.99998	1>2	6.06436e-07	0.00362296	Trihelix transcription factor ASIL2
13492	LOCUS_025816-RA	Mba10_g21930.1	21	0	21	22	1	22	4.45943	0.99998	1>2	6.09699e-07	0.00364303	Galactoside 2-alpha-L-fucosyltransferase
14005	LOCUS_023921-RA	Mba11_g05340.1	21	0	21	22	1	22	4.45943	0.99998	1>2	6.1296e-07	0.00366309	Glutaredoxin-C1
1474	LOCUS_013654-RA	Mba01_g29720.1	171	7	178	172	8	21.5	4.42626	1	1>2	0	0	Polygalacturonase At1g48100
3662	LOCUS_006594-RA	Mba03_g22210.1	2466	114	2580	2467	115	21.4522	4.42305	1	1>2	0	0	Kinesin-like protein KIN-4A
4780	LOCUS_026647-RA	Mba04_g25490.1	20	0	20	21	1	21	4.39232	0.999961	1>2	1.21332e-06	0.00740049	Calcium-dependent protein kinase 15
7618	LOCUS_015037-RA	Mba06_g18840.1	20	0	20	21	1	21	4.39232	0.999961	1>2	1.21949e-06	0.00743918	Putative clathrin assembly protein At1g03050
7982	LOCUS_023356-RA	Mba06_g27030.1	20	0	20	21	1	21	4.39232	0.999961	1>2	1.22565e-06	0.00747786	Early nodulin-like protein 1
8328	LOCUS_007858-RA	Mba06_g34590.1	20	0	20	21	1	21	4.39232	0.999961	1>2	1.23181e-06	0.00751654	Cell division control protein 6
11762	LOCUS_009198-RA	Mba09_g10740.1	20	0	20	21	1	21	4.39232	0.999961	1>2	1.23797e-06	0.00755522	F-box protein PP2-B10
4818	LOCUS_017933-RA	Mba04_g26420.1	3032	145	3177	3033	146	20.774	4.37671	1	1>2	0	0	Kinesin-like protein KIN-14I
4735	LOCUS_006679-RA	Mba04_g24590.1	911	43	954	912	44	20.7273	4.37346	1	1>2	0	0	Cytochrome b5 isoform E
1711	LOCUS_019774-RA	Mba02_g02990.1	1030	49	1079	1031	50	20.62	4.36597	1	1>2	0	0	26S proteasome non-ATPase regulatory subunit 11
8047	LOCUS_014199-RA	Mba06_g28600.1	1603	78	1681	1604	79	20.3038	4.34368	1	1>2	0	0	hypothetical protein
166	LOCUS_025085-RA	Mba01_g02290.1	334	16	350	335	17	19.7059	4.30055	1	1>2	0	0	putative calcium-transporting ATPase 9, plasma membrane-type
7708	LOCUS_012910-RA	Mba06_g20570.1	58	2	60	59	3	19.6667	4.29768	1	1>2	2.19568e-15	8.46434e-12	hypothetical protein
11201	LOCUS_017665-RA	Mba08_g32660.1	841	42	883	842	43	19.5814	4.29141	1	1>2	0	0	Ubiquitin carboxyl-terminal hydrolase 14
5379	LOCUS_015439-RA	Mba04_g39510.1	57	2	59	58	3	19.3333	4.27302	1	1>2	4.35824e-15	1.70015e-11	Alpha-1,6-mannosyl-glycoprotein 2-beta-N-acetylglucosaminyltransferase
56	LOCUS_030578-RA	Mba00_g11160.1	10772	563	11335	10773	564	19.1011	4.25558	1	1>2	0	0	Photosystem I P700 chlorophyll a apoprotein A1
1698	LOCUS_001989-RA	Mba02_g02720.1	132	6	138	133	7	19	4.24793	1	1>2	0	0	putative transcription factor PosF21
4732	LOCUS_011500-RA	Mba04_g24530.1	643	33	676	644	34	18.9412	4.24345	1	1>2	0	0	Molybdate-anion transporter
11834	LOCUS_027987-RA	Mba09_g12310.1	467	24	491	468	25	18.72	4.22651	1	1>2	0	0	Eukaryotic translation initiation factor 3 subunit C
14328	LOCUS_001342-RA	Mba11_g12830.1	390	20	410	391	21	18.619	4.21871	1	1>2	0	0	40S ribosomal protein S10-2
1194	LOCUS_009817-RA	Mba01_g23800.1	1805	97	1902	1806	98	18.4286	4.20387	1	1>2	0	0	Protein O-linked-mannose beta-1,4-N-acetylglucosaminyltransferase 2
13426	LOCUS_019725-RA	Mba10_g20450.1	386	20	406	387	21	18.4286	4.20387	1	1>2	0	0	Protein PHOSPHATE STARVATION RESPONSE 3
1195	LOCUS_011593-RA	Mba01_g23800.1	1804	97	1901	1805	98	18.4184	4.20307	1	1>2	0	0	EGF domain-specific O-linked N-acetylglucosamine transferase
11282	LOCUS_001247-RA	Mba09_g00660.1	54	2	56	55	3	18.3333	4.1964	1	1>2	3.15956e-14	1.27994e-10	U-box domain-containing protein 4
6773	LOCUS_025539-RA	Mba05_g31230.1	126	6	132	127	7	18.1429	4.18133	1	1>2	0	0	Peroxidase 4
6691	LOCUS_016586-RA	Mba05_g29310.1	53	2	55	54	3	18	4.16993	1	1>2	6.56319e-14	2.69878e-10	Aquaporin SIP2-1
12053	LOCUS_014343-RA	Mba09_g17290.1	35	1	36	36	2	18	4.16993	1	1>2	4.99075e-10	2.4829e-06	Protein FAM32A-like
2986	LOCUS_001393-RA	Mba03_g07330.1	142	7	149	143	8	17.875	4.15987	1	1>2	0	0	Cysteine-rich repeat secretory protein 12
3842	LOCUS_010609-RA	Mba04_g03360.1	124	6	130	125	7	17.8571	4.15843	1	1>2	0	0	Mitotic checkpoint protein BUB3.2
9056	LOCUS_018948-RA	Mba07_g13110.1	70	3	73	71	4	17.75	4.14975	1	1>2	5.01088e-19	1.77636e-15	Proline-rich receptor-like protein kinase PERK1
4905	LOCUS_017317-RA	Mba04_g28410.1	52	2	54	53	3	17.6667	4.14296	1	1>2	1.28347e-13	5.35337e-10	putative N-acetyltransferase p20
7428	LOCUS_016439-RA	Mba06_g14480.1	52	2	54	53	3	17.6667	4.14296	1	1>2	1.29749e-13	5.41313e-10	DNA replication licensing factor MCM6
10227	LOCUS_011365-RA	Mba08_g11780.1	52	2	54	53	3	17.6667	4.14296	1	1>2	1.3115e-13	5.47288e-10	hypothetical protein
14207	LOCUS_009430-RA	Mba11_g09740.1	34	1	35	35	2	17.5	4.12928	1	1>2	9.72239e-10	4.91271e-06	hypothetical protein
1161	LOCUS_024401-RA	Mba01_g22890.1	260	14	274	261	15	17.4	4.12102	1	1>2	0	0	Auxin response factor 11
12839	LOCUS_001593-RA	Mba10_g08640.1	1058	60	1118	1059	61	17.3607	4.11775	1	1>2	0	0	Phosphatidate cytidylyltransferase 1
14114	LOCUS_015079-RA	Mba11_g07640.1	68	3	71	69	4	17.25	4.10852	1	1>2	4.41636e-17	1.59872e-13	putative DNA helicase MCM8
14162	LOCUS_010875-RA	Mba11_g08800.1	119	6	125	120	7	17.1429	4.09954	1	1>2	0	0	putative protein S-acyltransferase 7
6915	LOCUS_009383-RA	Mba06_g03160.1	390	22	412	391	23	17	4.08746	1	1>2	0	0	Auxin response factor 5
13644	LOCUS_016376-RA	Mba10_g24910.1	101	5	106	102	6	17	4.08746	1	1>2	0	0	Tyrosine/DOPA decarboxylase 2
860	LOCUS_021485-RA	Mba01_g16530.1	33	1	34	34	2	17	4.08746	1	1>2	1.81902e-09	9.32972e-06	Zinc-finger homeodomain protein 4
12671	LOCUS_005004-RA	Mba10_g05410.1	219	12	231	220	13	16.9231	4.08092	1	1>2	0	0	Auxin response factor 10
11054	LOCUS_002285-RA	Mba08_g29840.1	317	18	335	318	19	16.7368	4.06496	1	1>2	0	0	ABC transporter B family member 11
13462	LOCUS_007260-RA	Mba10_g21430.1	1168	69	1237	1169	70	16.7	4.06178	1	1>2	0	0	Protein SODIUM POTASSIUM ROOT DEFECTIVE 1
2441	LOCUS_002092-RA	Mba02_g18530.1	82	4	86	83	5	16.6	4.05311	1	1>2	0	0	putative inactive poly [ADP-ribose] polymerase SRO2
10920	LOCUS_006537-RA	Mba08_g27190.1	761	45	806	762	46	16.5652	4.05009	1	1>2	0	0	Pentatricopeptide repeat-containing protein At3g23020
1081	LOCUS_019544-RA	Mba01_g21150.1	32	1	33	33	2	16.5	4.04439	1	1>2	4.00492e-09	2.09415e-05	1-aminocyclopropane-1-carboxylate oxidase 3
13031	LOCUS_024949-RA	Mba10_g12390.1	81	4	85	82	5	16.4	4.03562	1	1>2	0	0	Transcription factor MYBS3
8327	LOCUS_007854-RA	Mba06_g34540.1	489	29	518	490	30	16.3333	4.02975	1	1>2	0	0	Arginyl-tRNA--protein transferase 1
6855	LOCUS_003279-RA	Mba06_g01910.1	244	14	258	245	15	16.3333	4.02975	1	1>2	0	0	putative LRR receptor-like serine/threonine-protein kinase At5g45780
9018	LOCUS_027644-RA	Mba07_g12220.1	48	2	50	49	3	16.3333	4.02975	1	1>2	1.35799e-12	5.94121e-09	Cationic amino acid transporter 5
7898	LOCUS_008770-RA	Mba06_g25070.1	208	12	220	209	13	16.0769	4.00692	1	1>2	0	0	Serine/threonine-protein kinase STY13
1619	LOCUS_004352-RA	Mba02_g00730.1	47	2	49	48	3	16	4	1	1>2	2.89614e-12	1.28617e-08	Kinesin-like protein KIN-14K
10515	LOCUS_010171-RA	Mba08_g18580.1	31	1	32	32	2	16	4	1	1>2	8.091e-09	4.31322e-05	hypothetical protein
4774	LOCUS_014248-RA	Mba04_g25340.1	2082	130	2212	2083	131	15.9008	3.99102	1	1>2	0	0	Inactive protein kinase SELMODRAFT_444075
4041	LOCUS_007329-RA	Mba04_g07960.1	126	7	133	127	8	15.875	3.98868	1	1>2	0	0	CASP-like protein 3A1
8622	LOCUS_019277-RA	Mba07_g03360.1	126	7	133	127	8	15.875	3.98868	1	1>2	0	0	Protein translation factor SUI1
10655	LOCUS_023264-RA	Mba08_g21430.1	189	11	200	190	12	15.8333	3.98489	1	1>2	0	0	DNA repair protein RAD51 2
1759	LOCUS_021927-RA	Mba02_g04100.1	173	10	183	174	11	15.8182	3.98351	1	1>2	0	0	Huntingtin-interacting protein K
1165	LOCUS_006796-RA	Mba01_g23070.1	141	8	149	142	9	15.7778	3.97982	1	1>2	0	0	Monocopper oxidase-like protein SKU5
1997	LOCUS_009688-RA	Mba02_g09260.1	551	34	585	552	35	15.7714	3.97924	1	1>2	0	0	Metacaspase-1
8295	LOCUS_025764-RA	Mba06_g33890.1	46	2	48	47	3	15.6667	3.96963	1	1>2	6.37271e-12	2.88238e-08	hypothetical protein
5129	LOCUS_011777-RA	Mba04_g33740.1	170	10	180	171	11	15.5455	3.95842	1	1>2	0	0	putative inositol transporter 2
2803	LOCUS_000667-RA	Mba03_g03430.1	337	21	358	338	22	15.3636	3.94145	1	1>2	0	0	Protein PIN-LIKES 1
5677	LOCUS_023496-RA	Mba05_g06000.1	45	2	47	46	3	15.3333	3.9386	1	1>2	1.09072e-11	4.99439e-08	Beta-galactosidase 1
14790	LOCUS_015456-RA	Mba11_g22690.1	4061	264	4325	4062	265	15.3283	3.93813	1	1>2	0	0	ATP-citrate synthase alpha chain protein 2
8683	LOCUS_016950-RA	Mba07_g04720.1	259	16	275	260	17	15.2941	3.9349	1	1>2	0	0	Protein STRUBBELIG-RECEPTOR FAMILY 5
3620	LOCUS_006413-RA	Mba03_g21400.1	44	2	46	45	3	15	3.90689	1	1>2	1.89475e-11	8.7727e-08	ABC transporter A family member 2
13430	LOCUS_014738-RA	Mba10_g20490.1	537	35	572	538	36	14.9444	3.90154	1	1>2	0	0	L-arabinokinase
3003	LOCUS_008716-RA	Mba03_g07650.1	446	29	475	447	30	14.9	3.89724	1	1>2	0	0	Phospholipid:diacylglycerol acyltransferase 1
8374	LOCUS_004312-RA	Mba06_g35510.1	133	8	141	134	9	14.8889	3.89616	1	1>2	0	0	LYR motif-containing protein 4
12932	LOCUS_013075-RA	Mba10_g10280.1	252	16	268	253	17	14.8824	3.89553	1	1>2	0	0	hypothetical protein
6712	LOCUS_005482-RA	Mba05_g29820.1	162	10	172	163	11	14.8182	3.8893	1	1>2	0	0	Importin subunit beta-1
4937	LOCUS_006512-RA	Mba04_g29160.1	102	6	108	103	7	14.7143	3.87915	1	1>2	0	0	60S ribosomal protein L23A
3708	LOCUS_013619-RA	Mba04_g00410.1	87	5	92	88	6	14.6667	3.87447	1	1>2	0	0	Beta-1,3-galactosyltransferase GALT1
13411	LOCUS_008039-RA	Mba10_g20180.1	380	25	405	381	26	14.6538	3.87321	1	1>2	0	0	Uncharacterized protein YKR070W
6618	LOCUS_005595-RA	Mba05_g27460.1	833	56	889	834	57	14.6316	3.87101	1	1>2	0	0	Zinc finger CCCH domain-containing protein 19
6287	LOCUS_016857-RA	Mba05_g19910.1	233	15	248	234	16	14.625	3.87036	1	1>2	0	0	ABC transporter C family member 5
13230	LOCUS_014440-RA	Mba10_g16590.1	334	22	356	335	23	14.5652	3.86446	1	1>2	0	0	ABC transporter F family member 5
14597	LOCUS_022988-RA	Mba11_g18540.1	724	49	773	725	50	14.5	3.85798	1	1>2	0	0	CBL-interacting protein kinase 1
353	LOCUS_003698-RA	Mba01_g06110.1	301	20	321	302	21	14.381	3.84609	1	1>2	0	0	Serine carboxypeptidase-like 18
11577	LOCUS_016406-RA	Mba09_g06800.1	678	47	725	679	48	14.1458	3.82231	1	1>2	0	0	T-complex protein 1 subunit epsilon
10349	LOCUS_014907-RA	Mba08_g14320.1	1281	90	1371	1282	91	14.0879	3.81639	1	1>2	0	0	Beta-glucosidase 18
8934	LOCUS_022861-RA	Mba07_g10530.1	224	15	239	225	16	14.0625	3.81378	1	1>2	0	0	Alcohol dehydrogenase-like 7
5787	LOCUS_023887-RA	Mba05_g08300.1	603	42	645	604	43	14.0465	3.81214	1	1>2	0	0	Bowman-Birk type proteinase inhibitor PVI-3(2)
8648	LOCUS_003354-RA	Mba07_g03940.1	462	32	494	463	33	14.0303	3.81047	1	1>2	0	0	Auxin-responsive protein SAUR36
9050	LOCUS_016271-RA	Mba07_g12940.1	293	20	313	294	21	14	3.80735	1	1>2	0	0	CMP-sialic acid transporter 1
10856	LOCUS_002484-RA	Mba08_g25840.1	125	8	133	126	9	14	3.80735	1	1>2	0	0	ETHYLENE INSENSITIVE 3-like 3 protein
7827	LOCUS_029477-RA	Mba06_g23260.1	83	5	88	84	6	14	3.80735	1	1>2	0	0	Zinc-finger homeodomain protein 6
2159	LOCUS_020270-RA	Mba02_g12770.1	69	4	73	70	5	14	3.80735	1	1>2	3.7627e-16	1.40687e-12	Protein NTM1-like 9
14133	LOCUS_012676-RA	Mba11_g08000.1	41	2	43	42	3	14	3.80735	1	1>2	1.4782e-10	7.14116e-07	Fructokinase-1
3405	LOCUS_003540-RA	Mba03_g16670.1	27	1	28	28	2	14	3.80735	0.999996	1>2	1.06979e-07	0.000610449	Rho guanine nucleotide exchange factor 8
2214	LOCUS_007429-RA	Mba02_g13950.1	1028	73	1101	1029	74	13.9054	3.79757	1	1>2	0	0	Homeobox-leucine zipper protein HOX9
12980	LOCUS_005625-RA	Mba10_g11390.1	123	8	131	124	9	13.7778	3.78427	1	1>2	0	0	ATP-dependent DNA helicase RecQ
13778	LOCUS_021960-RA	Mba11_g00470.1	205	14	219	206	15	13.7333	3.77961	1	1>2	0	0	Hydrophobic protein LTI6B
10742	LOCUS_002500-RA	Mba08_g23300.1	150	10	160	151	11	13.7273	3.77897	1	1>2	0	0	Potassium channel KOR1
287	LOCUS_023908-RA	Mba01_g05050.1	40	2	42	41	3	13.6667	3.77259	1	1>2	3.01582e-10	1.48137e-06	Endochitinase CH25
7133	LOCUS_023607-RA	Mba06_g08260.1	40	2	42	41	3	13.6667	3.77259	1	1>2	3.04026e-10	1.49368e-06	WAT1-related protein At5g64700
9950	LOCUS_029040-RA	Mba08_g05140.1	40	2	42	41	3	13.6667	3.77259	1	1>2	3.06469e-10	1.50599e-06	Magnesium-protoporphyrin IX monomethyl ester [oxidative] cyclase, chloroplastic
13465	LOCUS_018963-RA	Mba10_g21480.1	26	1	27	27	2	13.5	3.75489	0.999992	1>2	2.10842e-07	0.00122488	hypothetical protein
1447	LOCUS_017517-RA	Mba01_g29130.1	644	47	691	645	48	13.4375	3.74819	1	1>2	0	0	Synaptotagmin-5
3109	LOCUS_016589-RA	Mba03_g09750.1	39	2	41	40	3	13.3333	3.73697	1	1>2	5.39364e-10	2.68818e-06	Auxin response factor 16
6565	LOCUS_002995-RA	Mba05_g26330.1	39	2	41	40	3	13.3333	3.73697	1	1>2	5.43927e-10	2.71147e-06	Cysteine-rich receptor-like protein kinase 10
1327	LOCUS_020165-RA	Mba01_g26680.1	864	64	928	865	65	13.3077	3.73419	1	1>2	0	0	Germin-like protein 5-1
1187	LOCUS_009145-RA	Mba01_g23580.1	211	15	226	212	16	13.25	3.72792	1	1>2	0	0	hypothetical protein
8638	LOCUS_016096-RA	Mba07_g03630.1	7717	583	8300	7718	584	13.2158	3.72419	1	1>2	0	0	Superoxide dismutase [Cu-Zn]
9231	LOCUS_008279-RA	Mba07_g17040.1	65	4	69	66	5	13.2	3.72247	1	1>2	4.81635e-15	1.88223e-11	4-coumarate--CoA ligase-like 5
931	LOCUS_007054-RA	Mba01_g17740.1	1303	99	1402	1304	100	13.04	3.70487	1	1>2	0	0	GTP-binding nuclear protein Ran-3
12191	LOCUS_019923-RA	Mba09_g20650.1	611	46	657	612	47	13.0213	3.7028	1	1>2	0	0	putative polyamine oxidase 4
9022	LOCUS_012598-RA	Mba07_g12330.1	64	4	68	65	5	13	3.70044	1	1>2	1.02849e-14	4.07798e-11	putative serine/threonine-protein kinase PBL23
4150	LOCUS_020458-RA	Mba04_g10530.1	38	2	40	39	3	13	3.70044	1	1>2	1.01434e-09	5.13054e-06	hypothetical protein
3470	LOCUS_004737-RA	Mba03_g18240.1	295	22	317	296	23	12.8696	3.68589	1	1>2	0	0	Potassium channel KOR2
1424	LOCUS_025605-RA	Mba01_g28580.1	192	14	206	193	15	12.8667	3.68557	1	1>2	0	0	PAX-interacting protein 1
1289	LOCUS_024374-RA	Mba01_g25850.1	89	6	95	90	7	12.8571	3.6845	1	1>2	0	0	Cyclin-dependent protein kinase inhibitor SMR13
12058	LOCUS_009731-RA	Mba09_g17400.1	63	4	67	64	5	12.8	3.67807	1	1>2	1.77237e-14	7.10365e-11	ATP-dependent 6-phosphofructokinase 2
4764	LOCUS_026534-RA	Mba04_g25150.1	50	3	53	51	4	12.75	3.67243	1	1>2	6.73621e-12	3.05083e-08	Calmodulin-like protein 8
11568	LOCUS_002369-RA	Mba09_g06600.1	856	67	923	857	68	12.6029	3.65569	1	1>2	0	0	Importin beta-like SAD2
14239	LOCUS_027293-RA	Mba11_g10470.1	301	23	324	302	24	12.5833	3.65344	1	1>2	0	0	Putative MO25-like protein At5g47540
4959	LOCUS_014686-RA	Mba04_g29710.1	238	18	256	239	19	12.5789	3.65294	1	1>2	0	0	DNA (cytosine-5)-methyltransferase 1A
13374	LOCUS_009714-RA	Mba10_g19320.1	338	26	364	339	27	12.5556	3.65025	1	1>2	0	0	hypothetical protein
989	LOCUS_025386-RA	Mba01_g19090.1	61	4	65	62	5	12.4	3.63227	1	1>2	6.71885e-14	2.76414e-10	Serine/arginine-rich splicing factor RS40
8640	LOCUS_000654-RA	Mba07_g03760.1	135	10	145	136	11	12.3636	3.62803	1	1>2	0	0	Rac-like GTP-binding protein 7
1529	LOCUS_012094-RA	Mba01_g31500.1	183	14	197	184	15	12.2667	3.61667	1	1>2	0	0	BTB/POZ domain-containing protein At3g08570
9687	LOCUS_006441-RA	Mba07_g26250.1	792	64	856	793	65	12.2	3.60881	1	1>2	0	0	DNA annealing helicase and endonuclease ZRANB3
3066	LOCUS_006292-RA	Mba03_g08860.1	2680	220	2900	2681	221	12.1312	3.60065	1	1>2	0	0	Squamosa promoter-binding-like protein 9
11532	LOCUS_008461-RA	Mba09_g05770.1	324	26	350	325	27	12.037	3.58941	1	1>2	0	0	Potassium channel KAT1
11543	LOCUS_020099-RA	Mba09_g06080.1	1476	122	1598	1477	123	12.0081	3.58594	1	1>2	0	0	Pre-mRNA-processing factor 39
10096	LOCUS_001366-RA	Mba08_g08660.1	71	5	76	72	6	12	3.58496	1	1>2	9.66245e-16	3.67173e-12	Mini zinc finger protein 2
13222	LOCUS_005234-RA	Mba10_g16380.1	71	5	76	72	6	12	3.58496	1	1>2	9.80478e-16	3.7268e-12	putative calcium-binding protein CML46
10822	LOCUS_008091-RA	Mba08_g25120.1	59	4	63	60	5	12	3.58496	1	1>2	2.3634e-13	9.98535e-10	Transcription factor MYB36
12051	LOCUS_026889-RA	Mba09_g17200.1	23	1	24	24	2	12	3.58496	0.999947	1>2	1.66649e-06	0.0102561	Tetraspanin-7
2460	LOCUS_027755-RA	Mba02_g19010.1	82	6	88	83	7	11.8571	3.56768	1	1>2	0	0	Putative L-cysteine desulfhydrase 1
4135	LOCUS_014801-RA	Mba04_g10060.1	460	38	498	461	39	11.8205	3.56322	1	1>2	0	0	Protein SAWADEE HOMEODOMAIN HOMOLOG 2
9517	LOCUS_003051-RA	Mba07_g22730.1	58	4	62	59	5	11.8	3.56071	1	1>2	4.3843e-13	1.87692e-09	hypothetical protein
8465	LOCUS_026401-RA	Mba06_g37190.1	151	12	163	152	13	11.6923	3.54749	1	1>2	0	0	KIN14B-interacting protein At4g14310
10388	LOCUS_017312-RA	Mba08_g15390.1	34	2	36	35	3	11.6667	3.54432	0.999999	1>2	1.34108e-08	7.24155e-05	hypothetical protein
11254	LOCUS_023464-RA	Mba08_g34030.1	34	2	36	35	3	11.6667	3.54432	0.999999	1>2	1.35099e-08	7.29643e-05	Uncharacterized protein At4g06598
498	LOCUS_012362-RA	Mba01_g08770.1	856	73	929	857	74	11.5811	3.5337	1	1>2	0	0	Transcriptional activator DEMETER
8973	LOCUS_011166-RA	Mba07_g11330.1	219	18	237	220	19	11.5789	3.53343	1	1>2	0	0	Zinc finger protein CONSTANS-LIKE 6
9354	LOCUS_017568-RA	Mba07_g19520.1	137	11	148	138	12	11.5	3.52356	1	1>2	0	0	QWRF motif-containing protein 4
12371	LOCUS_002234-RA	Mba09_g25270.1	68	5	73	69	6	11.5	3.52356	1	1>2	6.23602e-15	2.44889e-11	Transcription factor GHD7
6923	LOCUS_005690-RA	Mba06_g03340.1	790	68	858	791	69	11.4638	3.51901	1	1>2	0	0	Ubiquitin carboxyl-terminal hydrolase 23
1468	LOCUS_007355-RA	Mba01_g29460.1	102	8	110	103	9	11.4444	3.51658	1	1>2	0	0	Putative beta-glucosidase 41
13895	LOCUS_007538-RA	Mba11_g03110.1	182	15	197	183	16	11.4375	3.5157	1	1>2	0	0	Transcription factor LHW
10589	LOCUS_013352-RA	Mba08_g19980.1	170	14	184	171	15	11.4	3.51096	1	1>2	0	0	GRF1-interacting factor 1
13680	LOCUS_002945-RA	Mba10_g25580.1	603	52	655	604	53	11.3962	3.51048	1	1>2	0	0	Universal stress protein A-like protein
6243	LOCUS_016487-RA	Mba05_g18880.1	463	40	503	464	41	11.3171	3.50043	1	1>2	0	0	Obtusifoliol 14-alpha demethylase
4213	LOCUS_000011-RA	Mba04_g12200.1	1695	149	1844	1696	150	11.3067	3.4991	1	1>2	0	0	Squamosa promoter-binding-like protein 12
7381	LOCUS_026059-RA	Mba06_g13560.1	78	6	84	79	7	11.2857	3.49643	1	1>2	9.12695e-17	3.33955e-13	Serine/threonine-protein kinase SAPK7
2809	LOCUS_010853-RA	Mba03_g03550.1	302	26	328	303	27	11.2222	3.48829	1	1>2	0	0	Ribose-phosphate pyrophosphokinase 1
1361	LOCUS_015190-RA	Mba01_g27390.1	301	26	327	302	27	11.1852	3.48352	1	1>2	0	0	Protein UXT
1050	LOCUS_011704-RA	Mba01_g20490.1	88	7	95	89	8	11.125	3.47573	1	1>2	0	0	Clathrin light chain 2
14105	LOCUS_025485-RA	Mba11_g07500.1	398	35	433	399	36	11.0833	3.47032	1	1>2	0	0	Transcription factor IBH1-like 1
11992	LOCUS_006797-RA	Mba09_g15720.1	120	10	130	121	11	11	3.45943	1	1>2	0	0	putative isomerase BH0283
14295	LOCUS_028537-RA	Mba11_g11670.1	54	4	58	55	5	11	3.45943	1	1>2	5.82817e-12	2.63025e-08	hypothetical protein
2808	LOCUS_000658-RA	Mba03_g03540.1	32	2	34	33	3	11	3.45943	0.999998	1>2	5.18155e-08	0.000289969	3-oxoacyl-[acyl-carrier-protein] reductase FabG
13524	LOCUS_012449-RA	Mba10_g22560.1	32	2	34	33	3	11	3.45943	0.999998	1>2	5.21485e-08	0.000291885	Transcription initiation factor TFIID subunit 9
2443	LOCUS_002090-RA	Mba02_g18550.1	21	1	22	22	2	11	3.45943	0.999816	1>2	5.98591e-06	0.0378924	Choline-phosphate cytidylyltransferase 2
12926	LOCUS_011575-RA	Mba10_g10210.1	21	1	22	22	2	11	3.45943	0.999816	1>2	6.0135e-06	0.0380694	Protein SYM1
13529	LOCUS_000582-RA	Mba10_g22660.1	295	26	321	296	27	10.963	3.45457	1	1>2	0	0	putative histidine kinase 4
10780	LOCUS_012933-RA	Mba08_g24080.1	408	37	445	409	38	10.7632	3.42803	1	1>2	0	0	Ethylene-responsive transcription factor 1
5950	LOCUS_001146-RA	Mba05_g11610.1	42	3	45	43	4	10.75	3.42626	1	1>2	8.91712e-10	4.49689e-06	hypothetical protein
5815	LOCUS_017944-RA	Mba05_g08880.1	74	6	80	75	7	10.7143	3.42146	1	1>2	1.07552e-15	4.0945e-12	Calmodulin
9152	LOCUS_013148-RA	Mba07_g15080.1	191	17	208	192	18	10.6667	3.41504	1	1>2	0	0	Glyoxylate/hydroxypyruvate reductase HPR3
7613	LOCUS_012426-RA	Mba06_g18760.1	159	14	173	160	15	10.6667	3.41504	1	1>2	0	0	Non-lysosomal glucosylceramidase
11446	LOCUS_022061-RA	Mba09_g03770.1	6089	571	6660	6090	572	10.6469	3.41236	1	1>2	0	0	Kinesin-like protein KIN-5A
10150	LOCUS_010208-RA	Mba08_g09740.1	573	53	626	574	54	10.6296	3.41002	1	1>2	0	0	GDSL esterase/lipase At1g28570
740	LOCUS_000596-RA	Mba01_g14380.1	1973	185	2158	1974	186	10.6129	3.40775	1	1>2	0	0	Lysine-specific demethylase JMJ703
13352	LOCUS_015771-RA	Mba10_g18990.1	232	21	253	233	22	10.5909	3.40475	1	1>2	0	0	putative beta-1,3-galactosyltransferase 13
932	LOCUS_000961-RA	Mba01_g17750.1	727	68	795	728	69	10.5507	3.39927	1	1>2	0	0	Phospholipase D alpha 1
9802	LOCUS_025749-RA	Mba08_g01670.1	20	1	21	21	2	10.5	3.39232	0.999661	1>2	1.12949e-05	0.0717162	WRKY transcription factor WRKY24
9319	LOCUS_012917-RA	Mba07_g18700.1	1079	102	1181	1080	103	10.4854	3.39032	1	1>2	0	0	RNA-dependent RNA polymerase 1
463	LOCUS_024135-RA	Mba01_g07950.1	51	4	55	52	5	10.4	3.37851	1	1>2	2.64788e-11	1.23418e-07	Zinc transporter 3
3815	LOCUS_003746-RA	Mba04_g02620.1	92	8	100	93	9	10.3333	3.36923	1	1>2	0	0	Nucleobase-ascorbate transporter 2
5223	LOCUS_018673-RA	Mba04_g35850.1	30	2	32	31	3	10.3333	3.36923	0.999993	1>2	1.8145e-07	0.00104986	Cell cycle serine/threonine-protein kinase hsk1
12402	LOCUS_017017-RA	Mba09_g25850.1	30	2	32	31	3	10.3333	3.36923	0.999993	1>2	1.82567e-07	0.00105651	Peroxidase 12
9204	LOCUS_016259-RA	Mba07_g16510.1	886	85	971	887	86	10.314	3.36653	1	1>2	0	0	Putative germin-like protein 2-1
9210	LOCUS_018633-RA	Mba07_g16660.1	522	50	572	523	51	10.2549	3.35824	1	1>2	0	0	hypothetical protein
6658	LOCUS_004618-RA	Mba05_g28440.1	50	4	54	51	5	10.2	3.3505	1	1>2	5.21865e-11	2.46633e-07	hypothetical protein
7621	LOCUS_002576-RA	Mba06_g18870.1	60	5	65	61	6	10.1667	3.34577	1	1>2	8.32272e-13	3.6079e-09	Serine/threonine-protein kinase CDG1
12627	LOCUS_013015-RA	Mba10_g04520.1	70	6	76	71	7	10.1429	3.34239	1	1>2	1.26736e-14	5.04663e-11	hypothetical protein
10380	LOCUS_015553-RA	Mba08_g15030.1	89	8	97	90	9	10	3.32193	1	1>2	0	0	Oligopeptide transporter 4
3617	LOCUS_017227-RA	Mba03_g21360.1	59	5	64	60	6	10	3.32193	1	1>2	1.44453e-12	6.32703e-09	Ras-related protein Rab7
3819	LOCUS_018999-RA	Mba04_g02710.1	49	4	53	50	5	10	3.32193	1	1>2	9.41721e-11	4.50613e-07	Cytochrome P450 CYP72A219
14332	LOCUS_014939-RA	Mba11_g12960.1	49	4	53	50	5	10	3.32193	1	1>2	9.51395e-11	4.55338e-07	putative magnesium transporter NIPA3
9740	LOCUS_024090-RA	Mba08_g00130.1	19	1	20	20	2	10	3.32193	0.999379	1>2	2.21417e-05	0.138769	putative calcium-binding protein CML36
2355	LOCUS_002729-RA	Mba02_g16740.1	888	88	976	889	89	9.98876	3.32031	1	1>2	0	0	Calcium-transporting ATPase 4, endoplasmic reticulum-type
7285	LOCUS_026494-RA	Mba06_g11540.1	956	95	1051	957	96	9.96875	3.31741	1	1>2	0	0	1-phosphatidylinositol-3-phosphate 5-kinase FAB1B
10093	LOCUS_001370-RA	Mba08_g08580.1	2842	285	3127	2843	286	9.94056	3.31333	1	1>2	0	0	Calmodulin-binding transcription activator 4
2149	LOCUS_005879-RA	Mba02_g12530.1	465	46	511	466	47	9.91489	3.3096	1	1>2	0	0	hypothetical protein
10401	LOCUS_013380-RA	Mba08_g15820.1	7155	727	7882	7156	728	9.82967	3.29714	1	1>2	0	0	Clathrin heavy chain 1
10956	LOCUS_016894-RA	Mba08_g27860.1	48	4	52	49	5	9.8	3.29278	1	1>2	1.89942e-10	9.22926e-07	Protodermal factor 1
11907	LOCUS_018684-RA	Mba09_g14170.1	48	4	52	49	5	9.8	3.29278	1	1>2	1.91661e-10	9.31473e-07	LysM domain-containing GPI-anchored protein 1
3125	LOCUS_009647-RA	Mba03_g10060.1	87	8	95	88	9	9.77778	3.28951	1	1>2	3.49972e-18	1.24345e-14	Putative U-box domain-containing protein 42
1246	LOCUS_007499-RA	Mba01_g24850.1	857	87	944	858	88	9.75	3.2854	1	1>2	0	0	hypothetical protein
8820	LOCUS_004375-RA	Mba07_g07530.1	38	3	41	39	4	9.75	3.2854	1	1>2	1.1029e-08	5.92682e-05	hypothetical protein
11957	LOCUS_013460-RA	Mba09_g15080.1	1157	118	1275	1158	119	9.73109	3.2826	1	1>2	0	0	Protein FAM91A1
13087	LOCUS_001672-RA	Mba10_g13360.1	299	30	329	300	31	9.67742	3.27462	1	1>2	0	0	Auxin response factor 9
8562	LOCUS_001171-RA	Mba07_g02130.1	28	2	30	29	3	9.66667	3.27302	0.999977	1>2	7.0602e-07	0.00423703	putative transcription factor At5g28040
11756	LOCUS_015114-RA	Mba09_g10630.1	143	14	157	144	15	9.6	3.26303	1	1>2	0	0	DNA repair protein RAD16
3328	LOCUS_018832-RA	Mba03_g14700.1	47	4	51	48	5	9.6	3.26303	1	1>2	3.84147e-10	1.89884e-06	50S ribosomal protein L20
9389	LOCUS_026160-RA	Mba07_g20350.1	85	8	93	86	9	9.55556	3.25634	1	1>2	4.22241e-17	1.52767e-13	Disease resistance RPP8-like protein 3
12112	LOCUS_017902-RA	Mba09_g18360.1	75	7	82	76	8	9.5	3.24793	1	1>2	3.66325e-15	1.42464e-11	Homeobox-leucine zipper protein ROC5
4963	LOCUS_024775-RA	Mba04_g29800.1	226	23	249	227	24	9.45833	3.24159	1	1>2	0	0	Serine/threonine-protein kinase Nek2
4695	LOCUS_021004-RA	Mba04_g23870.1	159	16	175	160	17	9.41176	3.23447	1	1>2	0	0	Bifunctional riboflavin kinase/FMN phosphatase
7528	LOCUS_015979-RA	Mba06_g16650.1	553	58	611	554	59	9.38983	3.2311	1	1>2	0	0	Autophagy-related protein 18g
1845	LOCUS_028582-RA	Mba02_g05940.1	121	12	133	122	13	9.38462	3.2303	1	1>2	0	0	O-glucosyltransferase rumi
261	LOCUS_005035-RA	Mba01_g04540.1	438	46	484	439	47	9.34043	3.22349	1	1>2	0	0	UMP-CMP kinase 4
2805	LOCUS_000664-RA	Mba03_g03460.1	139	14	153	140	15	9.33333	3.22239	1	1>2	0	0	AT-hook motif nuclear-localized protein 10
14672	LOCUS_015033-RA	Mba11_g19960.1	45	4	49	46	5	9.2	3.20163	1	1>2	1.24438e-09	6.32641e-06	DNA polymerase delta small subunit
13525	LOCUS_012450-RA	Mba10_g22590.1	146	15	161	147	16	9.1875	3.19967	1	1>2	0	0	F-box/LRR-repeat protein 20
14334	LOCUS_017816-RA	Mba11_g12980.1	109	11	120	110	12	9.16667	3.1964	1	1>2	0	0	3-phosphoinositide-dependent protein kinase 1
11417	LOCUS_012169-RA	Mba09_g03330.1	1942	211	2153	1943	212	9.16509	3.19615	1	1>2	0	0	18. class I heat shock protein
11466	LOCUS_018586-RA	Mba09_g04160.1	576	62	638	577	63	9.15873	3.19515	1	1>2	0	0	LIMR family protein At5g01460
7899	LOCUS_007888-RA	Mba06_g25080.1	2133	233	2366	2134	234	9.11966	3.18898	1	1>2	0	0	Protein NETWORKED 1A
12739	LOCUS_011078-RA	Mba10_g06730.1	2342	256	2598	2343	257	9.11673	3.18852	1	1>2	0	0	Eyes absent
3473	LOCUS_004734-RA	Mba03_g18270.1	144	15	159	145	16	9.0625	3.17991	1	1>2	0	0	Zinc finger BED domain-containing protein RICESLEEPER 2
9371	LOCUS_012206-RA	Mba07_g19960.1	251	27	278	252	28	9	3.16993	1	1>2	0	0	VCP-like ATPase
14789	LOCUS_015454-RA	Mba11_g22660.1	71	7	78	72	8	9	3.16993	1	1>2	4.26204e-14	1.73678e-10	hypothetical protein
8140	LOCUS_015311-RA	Mba06_g30800.1	26	2	28	27	3	9	3.16993	0.999922	1>2	2.50239e-06	0.0155629	Protein BREAST CANCER SUSCEPTIBILITY 1
12427	LOCUS_013048-RA	Mba09_g26550.1	610	67	677	611	68	8.98529	3.16757	1	1>2	0	0	Glutamate receptor 3.4
10121	LOCUS_014338-RA	Mba08_g09120.1	249	27	276	250	28	8.92857	3.15843	1	1>2	0	0	Hexokinase-3
12124	LOCUS_015463-RA	Mba09_g18670.1	547	61	608	548	62	8.83871	3.14384	1	1>2	0	0	Diacylglycerol kinase 5
12640	LOCUS_009314-RA	Mba10_g04820.1	52	5	57	53	6	8.83333	3.14296	1	1>2	1.00151e-10	4.79824e-07	Calcium-dependent protein kinase 2
11161	LOCUS_006843-RA	Mba08_g31950.1	1101	124	1225	1102	125	8.816	3.14012	1	1>2	0	0	Late embryogenesis abundant protein Lea14-A
4597	LOCUS_027087-RA	Mba04_g21780.1	43	4	47	44	5	8.8	3.1375	1	1>2	4.21527e-09	2.20709e-05	E3 ubiquitin-protein ligase ATL4
3132	LOCUS_023183-RA	Mba03_g10180.1	34	3	37	35	4	8.75	3.12928	0.999995	1>2	1.33375e-07	0.000765412	putative E3 ubiquitin-protein ligase XERICO
12532	LOCUS_005802-RA	Mba10_g01910.1	1722	197	1919	1723	198	8.70202	3.12135	1	1>2	0	0	Putative callose synthase 8
3848	LOCUS_023178-RA	Mba04_g03500.1	251	28	279	252	29	8.68966	3.1193	1	1>2	0	0	E3 ubiquitin ligase BIG BROTHER
2724	LOCUS_025894-RA	Mba03_g01570.1	390	44	434	391	45	8.68889	3.11917	1	1>2	0	0	hypothetical protein
867	LOCUS_007788-RA	Mba01_g16680.1	268	30	298	269	31	8.67742	3.11727	1	1>2	0	0	Plant intracellular Ras-group-related LRR protein 1
5197	LOCUS_012398-RA	Mba04_g35250.1	77	8	85	78	9	8.66667	3.11548	1	1>2	6.41008e-15	2.51852e-11	putative polyamine transporter At1g31830
14250	LOCUS_021664-RA	Mba11_g10690.1	25	2	27	26	3	8.66667	3.11548	0.999857	1>2	4.60913e-06	0.0290597	30S ribosomal protein S21, chloroplastic
1801	LOCUS_018989-RA	Mba02_g04920.1	94	10	104	95	11	8.63636	3.11042	1	1>2	0	0	Peroxidase 39
2155	LOCUS_011882-RA	Mba02_g12630.1	68	7	75	69	8	8.625	3.10852	1	1>2	2.41665e-13	1.02152e-09	Transmembrane protein 208
13078	LOCUS_000379-RA	Mba10_g13200.1	404	46	450	405	47	8.61702	3.10719	1	1>2	0	0	TOM1-like protein 9
11253	LOCUS_021080-RA	Mba08_g34020.1	852	98	950	853	99	8.61616	3.10705	1	1>2	0	0	GDP-mannose transporter GONST1
11809	LOCUS_002097-RA	Mba09_g11650.1	447	51	498	448	52	8.61538	3.10692	1	1>2	0	0	Ubiquitin-conjugating enzyme E2
6922	LOCUS_005689-RA	Mba06_g03330.1	42	4	46	43	5	8.6	3.10434	1	1>2	7.7606e-09	4.13243e-05	Putrescine hydroxycinnamoyltransferase 1
6843	LOCUS_015196-RA	Mba06_g01750.1	59	6	65	60	7	8.57143	3.09954	1	1>2	1.00004e-11	4.57018e-08	Protein C2-DOMAIN ABA-RELATED 7
1362	LOCUS_020365-RA	Mba01_g27410.1	825	96	921	826	97	8.51546	3.09009	1	1>2	0	0	Signal peptide peptidase 1
1008	LOCUS_014876-RA	Mba01_g19570.1	101	11	112	102	12	8.5	3.08746	1	1>2	0	0	ATP-dependent DNA helicase 2 subunit KU80
3777	LOCUS_014669-RA	Mba04_g01930.1	33	3	36	34	4	8.5	3.08746	0.999991	1>2	2.54327e-07	0.00148493	Hydroxycinnamoyltransferase 1
9086	LOCUS_007732-RA	Mba07_g13640.1	381	44	425	382	45	8.48889	3.08558	1	1>2	0	0	Scarecrow-like protein 9
12413	LOCUS_026312-RA	Mba09_g26180.1	820	96	916	821	97	8.46392	3.08133	1	1>2	0	0	Ferredoxin-3, chloroplastic
12434	LOCUS_020869-RA	Mba09_g26800.1	895	105	1000	896	106	8.45283	3.07943	1	1>2	0	0	Putative lysine-specific demethylase JMJ16
2216	LOCUS_018909-RA	Mba02_g13950.1	623	73	696	624	74	8.43243	3.07595	1	1>2	0	0	Homeobox-leucine zipper protein HOX32
6418	LOCUS_012840-RA	Mba05_g23060.1	730	86	816	731	87	8.4023	3.07078	1	1>2	0	0	Putative U-box domain-containing protein 53
6916	LOCUS_014415-RA	Mba06_g03160.1	192	22	214	193	23	8.3913	3.0689	1	1>2	0	0	Auxin response factor 5
7284	LOCUS_009700-RA	Mba06_g11540.1	804	95	899	805	96	8.38542	3.06788	1	1>2	0	0	1-phosphatidylinositol-3-phosphate 5-kinase FAB1B
10440	LOCUS_026376-RA	Mba08_g16970.1	72766	8686	81452	72767	8687	8.37654	3.06635	1	1>2	0	0	Cytochrome f
9025	LOCUS_012601-RA	Mba07_g12360.1	174	20	194	175	21	8.33333	3.05889	1	1>2	0	0	SH3 domain-containing protein PJ696.02
3396	LOCUS_020745-RA	Mba03_g16430.1	74	8	82	75	9	8.33333	3.05889	1	1>2	3.77899e-14	1.53616e-10	Type IV inositol polyphosphate 5-phosphatase 7
1053	LOCUS_011701-RA	Mba01_g20540.1	24	2	26	25	3	8.33333	3.05889	0.99974	1>2	7.94225e-06	0.0504083	E3 ubiquitin-protein ligase Hakai
4904	LOCUS_017318-RA	Mba04_g28390.1	24	2	26	25	3	8.33333	3.05889	0.99974	1>2	7.98098e-06	0.0506555	hypothetical protein
6461	LOCUS_012955-RA	Mba05_g23950.1	24	2	26	25	3	8.33333	3.05889	0.99974	1>2	8.01971e-06	0.0509025	putative WRKY transcription factor 11
9993	LOCUS_007135-RA	Mba08_g06180.1	24	2	26	25	3	8.33333	3.05889	0.99974	1>2	8.05842e-06	0.0511495	hypothetical protein
9707	LOCUS_000470-RA	Mba07_g26660.1	157	18	175	158	19	8.31579	3.05585	1	1>2	0	0	Growth-regulating factor 6
3043	LOCUS_002297-RA	Mba03_g08320.1	32	3	35	33	4	8.25	3.04439	0.999983	1>2	4.41003e-07	0.00261218	putative membrane-associated kinase regulator 1
3879	LOCUS_015829-RA	Mba04_g04370.1	73	8	81	74	9	8.22222	3.03953	1	1>2	6.87708e-14	2.83061e-10	ABC transporter B family member 19
1348	LOCUS_014191-RA	Mba01_g27060.1	40	4	44	41	5	8.2	3.03562	0.999999	1>2	2.45122e-08	0.00013444	DNA primase small subunit
13722	LOCUS_010321-RA	Mba10_g26840.1	138	16	154	139	17	8.17647	3.03148	1	1>2	0	0	DNA replication licensing factor MCM5
517	LOCUS_013190-RA	Mba01_g09070.1	56	6	62	57	7	8.14286	3.02554	1	1>2	5.05693e-11	2.38839e-07	Apoptosis-inducing factor A
13511	LOCUS_012995-RA	Mba10_g22320.1	137	16	153	138	17	8.11765	3.02106	1	1>2	0	0	Mitogen-activated protein kinase kinase kinase 1
11858	LOCUS_009704-RA	Mba09_g12870.1	494	60	554	495	61	8.11475	3.02055	1	1>2	0	0	putative pectinesterase/pectinesterase inhibitor 12
10131	LOCUS_015750-RA	Mba08_g09370.1	120	14	134	121	15	8.06667	3.01197	1	1>2	0	0	Nuclear transcription factor Y subunit B-5
13033	LOCUS_025943-RA	Mba10_g12410.1	321	39	360	322	40	8.05	3.00899	1	1>2	0	0	Protein phosphatase 1 regulatory inhibitor subunit PPP1R7
9235	LOCUS_015006-RA	Mba07_g17080.1	487	60	547	488	61	8	3	1	1>2	0	0	Protein HESO1
8094	LOCUS_017540-RA	Mba06_g29850.1	351	43	394	352	44	8	3	1	1>2	0	0	Auxin response factor 7
2065	LOCUS_006654-RA	Mba02_g10730.1	199	24	223	200	25	8	3	1	1>2	0	0	UPF0678 fatty acid-binding protein-like protein At1g79260
14366	LOCUS_000684-RA	Mba11_g13820.1	55	6	61	56	7	8	3	1	1>2	9.13357e-11	4.36767e-07	putative pectinesterase/pectinesterase inhibitor 40
10554	LOCUS_020840-RA	Mba08_g19250.1	23	2	25	24	3	8	3	0.99953	1>2	1.56617e-05	0.0991193	Ethylene-responsive transcription factor 4
1369	LOCUS_018930-RA	Mba01_g27590.1	118	14	132	119	15	7.93333	2.98793	1	1>2	0	0	U-box domain-containing protein 12
8023	LOCUS_025874-RA	Mba06_g28000.1	78	9	87	79	10	7.9	2.98185	1	1>2	1.7959e-14	7.19975e-11	Siroheme synthase 2
12844	LOCUS_025445-RA	Mba10_g08710.1	307	38	345	308	39	7.89744	2.98138	1	1>2	0	0	DNA repair protein REV1
11570	LOCUS_016328-RA	Mba09_g06610.1	125	15	140	126	16	7.875	2.97728	1	1>2	0	0	Protein ANTAGONIST OF LIKE HETEROCHROMATIN PROTEIN 1
2944	LOCUS_020955-RA	Mba03_g06610.1	117	14	131	118	15	7.86667	2.97575	1	1>2	0	0	E3 ubiquitin-protein ligase ATL6
8454	LOCUS_010640-RA	Mba06_g37060.1	1705	216	1921	1706	217	7.86175	2.97485	1	1>2	0	0	Pyrophosphate-energized vacuolar membrane proton pump
379	LOCUS_009995-RA	Mba01_g06570.1	54	6	60	55	7	7.85714	2.974	1	1>2	1.80029e-10	8.73679e-07	Olee1-like protein
11989	LOCUS_006801-RA	Mba09_g15660.1	54	6	60	55	7	7.85714	2.974	1	1>2	1.8164e-10	8.81682e-07	Cullin-1
12598	LOCUS_014413-RA	Mba10_g03840.1	54	6	60	55	7	7.85714	2.974	1	1>2	1.83252e-10	8.89686e-07	Protein ALP1-like
12239	LOCUS_013347-RA	Mba09_g21920.1	666	84	750	667	85	7.84706	2.97215	1	1>2	0	0	Auxin-responsive protein IAA30
7763	LOCUS_025432-RA	Mba06_g21840.1	382	48	430	383	49	7.81633	2.96649	1	1>2	0	0	U3 small nucleolar RNA-associated protein 18
9634	LOCUS_011934-RA	Mba07_g24950.1	2357	302	2659	2358	303	7.78218	2.96017	1	1>2	0	0	Katanin p60 ATPase-containing subunit A-like 2
9667	LOCUS_012278-RA	Mba07_g25790.1	69	8	77	70	9	7.77778	2.95936	1	1>2	6.02751e-13	2.59665e-09	Nucleobase-ascorbate transporter LPE1
11659	LOCUS_001035-RA	Mba09_g08550.1	115	14	129	116	15	7.73333	2.95109	1	1>2	0	0	Origin of replication complex subunit 5
3087	LOCUS_004054-RA	Mba03_g09350.1	485	62	547	486	63	7.71429	2.94753	1	1>2	0	0	Eukaryotic translation initiation factor 2 subunit beta
1681	LOCUS_018279-RA	Mba02_g02430.1	283	36	319	284	37	7.67568	2.94029	1	1>2	0	0	F-box only protein 6
6425	LOCUS_002171-RA	Mba05_g23210.1	1629	213	1842	1630	214	7.61682	2.92919	1	1>2	0	0	Calmodulin-binding transcription activator CBT
7704	LOCUS_012887-RA	Mba06_g20490.1	75	9	84	76	10	7.6	2.926	1	1>2	1.04927e-13	4.35763e-10	Poly [ADP-ribose] polymerase 2-A
163	LOCUS_004249-RA	Mba01_g02290.1	128	16	144	129	17	7.58824	2.92376	1	1>2	0	0	putative calcium-transporting ATPase 9, plasma membrane-type
8694	LOCUS_000511-RA	Mba07_g04910.1	97	12	109	98	13	7.53846	2.91427	1	1>2	1.78379e-17	6.39488e-14	Ubiquitin carboxyl-terminal hydrolase 19
5719	LOCUS_003811-RA	Mba05_g06890.1	172	22	194	173	23	7.52174	2.91107	1	1>2	0	0	hypothetical protein
3684	LOCUS_018146-RA	Mba03_g22620.1	502	66	568	503	67	7.50746	2.90833	1	1>2	0	0	RNA-binding protein Musashi 1
6256	LOCUS_000500-RA	Mba05_g19270.1	44	5	49	45	6	7.5	2.90689	1	1>2	1.18051e-08	6.35446e-05	hypothetical protein
2126	LOCUS_016167-RA	Mba02_g12000.1	3156	423	3579	3157	424	7.44575	2.89642	1	1>2	0	0	UPF0301 protein Clim_0777
11663	LOCUS_008792-RA	Mba09_g08660.1	66	8	74	67	9	7.44444	2.89616	1	1>2	3.65793e-12	1.63253e-08	QWRF motif-containing protein 2
14697	LOCUS_019940-RA	Mba11_g20580.1	66	8	74	67	9	7.44444	2.89616	1	1>2	3.69482e-12	1.64937e-08	Flavanone 3-dioxygenase 3
6428	LOCUS_007138-RA	Mba05_g23310.1	378	50	428	379	51	7.43137	2.89363	1	1>2	0	0	putative ethylene response sensor 1
8455	LOCUS_017519-RA	Mba06_g37060.1	1607	216	1823	1608	217	7.41014	2.8895	1	1>2	0	0	Pyrophosphate-energized vacuolar membrane proton pump
8853	LOCUS_007040-RA	Mba07_g08330.1	132	17	149	133	18	7.38889	2.88536	1	1>2	0	0	Mitochondrial carrier protein CoAc2
9834	LOCUS_018942-RA	Mba08_g02420.1	889	120	1009	890	121	7.35537	2.8788	1	1>2	0	0	Serine/threonine-protein kinase ATM
7610	LOCUS_029030-RA	Mba06_g18690.1	124	16	140	125	17	7.35294	2.87832	1	1>2	0	0	Peroxidase 47
9672	LOCUS_026302-RA	Mba07_g25890.1	293	39	332	294	40	7.35	2.87774	1	1>2	0	0	U-box domain-containing protein 4
12307	LOCUS_007948-RA	Mba09_g23670.1	146	19	165	147	20	7.35	2.87774	1	1>2	0	0	Replication protein A DNA-binding subunit A
10747	LOCUS_002491-RA	Mba08_g23350.1	410	55	465	411	56	7.33929	2.87564	1	1>2	0	0	DNA repair protein RAD4
14760	LOCUS_007688-RA	Mba11_g22110.1	65	8	73	66	9	7.33333	2.87447	1	1>2	6.86308e-12	3.10966e-08	hypothetical protein
2260	LOCUS_005580-RA	Mba02_g14960.1	43	5	48	44	6	7.33333	2.87447	0.999999	1>2	2.25796e-08	0.000123571	Dynein light chain LC6, flagellar outer arm
10715	LOCUS_019280-RA	Mba08_g22630.1	21	2	23	22	3	7.33333	2.87447	0.998506	1>2	4.99183e-05	0.292852	hypothetical protein
1998	LOCUS_014864-RA	Mba02_g09280.1	899	122	1021	900	123	7.31707	2.87127	1	1>2	0	0	CDPK-related kinase 5
3671	LOCUS_016114-RA	Mba03_g22350.1	94	12	106	95	13	7.30769	2.86942	1	1>2	1.56936e-16	5.79092e-13	putative carboxylesterase Os04g0669500
6177	LOCUS_016603-RA	Mba05_g16860.1	72	9	81	73	10	7.3	2.8679	1	1>2	5.03803e-13	2.16283e-09	NDR1/HIN1-like protein 2
5049	LOCUS_019186-RA	Mba04_g31900.1	101	13	114	102	14	7.28571	2.86507	1	1>2	0	0	Cyclin-U2-2
6186	LOCUS_005868-RA	Mba05_g17110.1	457	62	519	458	63	7.26984	2.86192	1	1>2	0	0	LRR receptor kinase BAK1
14620	LOCUS_013519-RA	Mba11_g18960.1	5730	789	6519	5731	790	7.25443	2.85886	1	1>2	0	0	CLIP-associated protein
5943	LOCUS_004445-RA	Mba05_g11440.1	28	3	31	29	4	7.25	2.85798	0.999818	1>2	5.73908e-06	0.0363088	putative LRR receptor-like serine/threonine-protein kinase At1g14390
7189	LOCUS_006905-RA	Mba06_g09580.1	28	3	31	29	4	7.25	2.85798	0.999818	1>2	5.76638e-06	0.0364839	CBL-interacting protein kinase 18
12730	LOCUS_009606-RA	Mba10_g06540.1	28	3	31	29	4	7.25	2.85798	0.999818	1>2	5.79368e-06	0.036659	hypothetical protein
11749	LOCUS_015584-RA	Mba09_g10510.1	35	4	39	36	5	7.2	2.848	0.999982	1>2	4.90075e-07	0.00291074	Metacaspase-5
7769	LOCUS_028728-RA	Mba06_g21920.1	106	14	120	107	15	7.13333	2.83458	1	1>2	0	0	Glyceraldehyde-3-phosphate dehydrogenase 2, cytosolic
183	LOCUS_003115-RA	Mba01_g02630.1	56	7	63	57	8	7.125	2.83289	1	1>2	2.56737e-10	1.25621e-06	hypothetical protein
14772	LOCUS_018770-RA	Mba11_g22370.1	978	137	1115	979	138	7.0942	2.82664	1	1>2	0	0	Ycf54-like protein
3712	LOCUS_011130-RA	Mba04_g00490.1	460	64	524	461	65	7.09231	2.82626	1	1>2	0	0	PH, RCC1 and FYVE domains-containing protein 1
3924	LOCUS_007099-RA	Mba04_g05140.1	77	10	87	78	11	7.09091	2.82597	1	1>2	1.464e-13	6.12392e-10	Lignin-forming anionic peroxidase
3032	LOCUS_021368-RA	Mba03_g08160.1	3206	456	3662	3207	457	7.01751	2.81096	1	1>2	0	0	Phytochrome C
4877	LOCUS_003857-RA	Mba04_g27690.1	833	118	951	834	119	7.0084	2.80909	1	1>2	0	0	Calmodulin-binding protein 60 B
2997	LOCUS_018250-RA	Mba03_g07530.1	62	8	70	63	9	7	2.80735	1	1>2	3.06378e-11	1.43201e-07	DNA polymerase epsilon subunit B
9316	LOCUS_013182-RA	Mba07_g18670.1	34	4	38	35	5	7	2.80735	0.999968	1>2	1.0549e-06	0.00640802	Putative clathrin assembly protein At1g25240
2024	LOCUS_008612-RA	Mba02_g09790.1	27	3	30	28	4	7	2.80735	0.999675	1>2	1.08581e-05	0.0689493	RHOMBOID-like protein 5
266	LOCUS_009914-RA	Mba01_g04630.1	20	2	22	21	3	7	2.80735	0.997373	1>2	9.08791e-05	0.475074	Zinc finger CCCH domain-containing protein 17
237	LOCUS_009161-RA	Mba01_g03870.1	152	21	173	153	22	6.95455	2.79796	1	1>2	0	0	Alpha/beta hydrolase domain-containing protein 17C
1005	LOCUS_014873-RA	Mba01_g19510.1	124	17	141	125	18	6.94444	2.79586	1	1>2	0	0	Protein EXORDIUM-like 3
14505	LOCUS_011325-RA	Mba11_g16830.1	317	45	362	318	46	6.91304	2.78932	1	1>2	0	0	Alpha-soluble NSF attachment protein
1013	LOCUS_015365-RA	Mba01_g19680.1	68	9	77	69	10	6.9	2.7866	1	1>2	5.572e-12	2.51186e-08	Protein RESPONSE TO LOW SULFUR 4
9144	LOCUS_023334-RA	Mba07_g14940.1	10357	1501	11858	10358	1502	6.89614	2.78579	1	1>2	0	0	Protein CELLULOSE SYNTHASE INTERACTIVE 1
1209	LOCUS_024030-RA	Mba01_g24070.1	688	99	787	689	100	6.89	2.7845	1	1>2	0	0	Zinc finger protein BRUTUS
933	LOCUS_005295-RA	Mba01_g17750.1	472	68	540	473	69	6.85507	2.77717	1	1>2	0	0	Phospholipase D alpha 1
4983	LOCUS_027712-RA	Mba04_g30250.1	88	12	100	89	13	6.84615	2.77529	1	1>2	5.23603e-15	2.04938e-11	putative BOI-related E3 ubiquitin-protein ligase 3
1585	LOCUS_009860-RA	Mba01_g32990.1	989	144	1133	990	145	6.82759	2.77138	1	1>2	0	0	Alpha-N-acetylglucosaminidase
6998	LOCUS_000139-RA	Mba06_g05330.1	360	52	412	361	53	6.81132	2.76793	1	1>2	0	0	F-box/kelch-repeat protein At1g22040
7584	LOCUS_009773-RA	Mba06_g18100.1	176	25	201	177	26	6.80769	2.76717	1	1>2	0	0	ATP-dependent DNA helicase Q-like 4A
1064	LOCUS_019228-RA	Mba01_g20690.1	67	9	76	68	10	6.8	2.76553	1	1>2	8.90258e-12	4.0578e-08	hypothetical protein
1018	LOCUS_000688-RA	Mba01_g19850.1	33	4	37	34	5	6.8	2.76553	0.999943	1>2	1.80372e-06	0.0111245	Secoisolariciresinol dehydrogenase
11921	LOCUS_024449-RA	Mba09_g14450.1	209	30	239	210	31	6.77419	2.76005	1	1>2	0	0	N-alpha-acetyltransferase 40
12308	LOCUS_007949-RA	Mba09_g23690.1	87	12	99	88	13	6.76923	2.75899	1	1>2	9.54091e-15	3.77725e-11	hypothetical protein
11529	LOCUS_023890-RA	Mba09_g05720.1	1093	161	1254	1094	162	6.75309	2.75555	1	1>2	0	0	Phosphoenolpyruvate carboxylase 2
6696	LOCUS_001457-RA	Mba05_g29360.1	80	11	91	81	12	6.75	2.75489	1	1>2	1.201e-13	5.00215e-10	hypothetical protein
3925	LOCUS_007097-RA	Mba04_g05170.1	565	83	648	566	84	6.7381	2.75234	1	1>2	0	0	Transcription factor ILR3
11056	LOCUS_014421-RA	Mba08_g29840.1	127	18	145	128	19	6.73684	2.75207	1	1>2	0	0	ABC transporter B family member 11
10404	LOCUS_020070-RA	Mba08_g15930.1	46	6	52	47	7	6.71429	2.74723	0.999999	1>2	1.87286e-08	0.000101991	Protein O-linked-mannose beta-1,4-N-acetylglucosaminyltransferase 2
5927	LOCUS_000165-RA	Mba05_g11040.1	1099	163	1262	1100	164	6.70732	2.74574	1	1>2	0	0	Putative E3 ubiquitin-protein ligase UBR7
7144	LOCUS_010218-RA	Mba06_g08470.1	247	36	283	248	37	6.7027	2.74474	1	1>2	0	0	Chloride channel protein CLC-c
248	LOCUS_000738-RA	Mba01_g04110.1	882	131	1013	883	132	6.68939	2.74188	1	1>2	0	0	putative membrane protein At1g16860
4098	LOCUS_004105-RA	Mba04_g09310.1	1576	235	1811	1577	236	6.6822	2.74032	1	1>2	0	0	Embryogenesis-associated protein EMB8
2170	LOCUS_017354-RA	Mba02_g13080.1	460	68	528	461	69	6.68116	2.7401	1	1>2	0	0	hypothetical protein
4250	LOCUS_016904-RA	Mba04_g13070.1	326	48	374	327	49	6.67347	2.73844	1	1>2	0	0	Protein kinase and PP2C-like domain-containing protein
5630	LOCUS_012984-RA	Mba05_g04950.1	386	57	443	387	58	6.67241	2.73821	1	1>2	0	0	60S ribosomal protein L21-1
8947	LOCUS_011119-RA	Mba07_g10930.1	119	17	136	120	18	6.66667	2.73697	1	1>2	0	0	Mechanosensitive ion channel protein 10
3649	LOCUS_011238-RA	Mba03_g21910.1	19	2	21	20	3	6.66667	2.73697	0.995423	1>2	0.000170628	0.710353	Putative receptor-like protein kinase At1g80870
14518	LOCUS_019493-RA	Mba11_g17120.1	1570	235	1805	1571	236	6.65678	2.73482	1	1>2	0	0	Leucine--tRNA ligase, cytoplasmic
10622	LOCUS_002914-RA	Mba08_g20690.1	1703	255	1958	1704	256	6.65625	2.73471	1	1>2	0	0	putative polygalacturonase
101	LOCUS_022486-RA	Mba01_g01020.1	72	10	82	73	11	6.63636	2.73039	1	1>2	2.14981e-12	9.48925e-09	Basic leucine zipper 34
7445	LOCUS_002916-RA	Mba06_g14830.1	382	57	439	383	58	6.60345	2.72322	1	1>2	0	0	hypothetical protein
10801	LOCUS_020791-RA	Mba08_g24490.1	32	4	36	33	5	6.6	2.72247	0.9999	1>2	3.2547e-06	0.0203728	Pentatricopeptide repeat-containing protein At1g74630
3994	LOCUS_013476-RA	Mba04_g06810.1	309	46	355	310	47	6.59574	2.72154	1	1>2	0	0	Myosin-11
8390	LOCUS_028136-RA	Mba06_g35760.1	657	99	756	658	100	6.58	2.71809	1	1>2	0	0	Vesicle-associated membrane protein 711
8762	LOCUS_005608-RA	Mba07_g06530.1	45	6	51	46	7	6.57143	2.71621	0.999999	1>2	3.22024e-08	0.000177902	Probably inactive leucine-rich repeat receptor-like protein kinase IMK2
12744	LOCUS_006129-RA	Mba10_g06820.1	45	6	51	46	7	6.57143	2.71621	0.999999	1>2	3.24184e-08	0.000179128	E3 ubiquitin-protein ligase RHA1B
11829	LOCUS_001602-RA	Mba09_g12230.1	248	37	285	249	38	6.55263	2.71207	1	1>2	0	0	Autophagy-related protein 18b
12266	LOCUS_024270-RA	Mba09_g22690.1	71	10	81	72	11	6.54545	2.71049	1	1>2	4.11572e-12	1.84179e-08	hypothetical protein
11998	LOCUS_006290-RA	Mba09_g15860.1	84	12	96	85	13	6.53846	2.70895	1	1>2	5.32412e-14	2.1797e-10	Lipase
12	LOCUS_006135-RA	Mba00_g02260.1	2512	384	2896	2513	385	6.52727	2.70648	1	1>2	0	0	60S ribosomal protein L2, mitochondrial
1320	LOCUS_015856-RA	Mba01_g26490.1	162	24	186	163	25	6.52	2.70487	1	1>2	0	0	Phosphatidylinositol/phosphatidylcholine transfer protein SFH6
12553	LOCUS_019030-RA	Mba10_g02660.1	266	40	306	267	41	6.5122	2.70314	1	1>2	0	0	hypothetical protein
1682	LOCUS_018275-RA	Mba02_g02440.1	103	15	118	104	16	6.5	2.70044	1	1>2	5.86418e-17	2.13163e-13	Transcription factor TCP20
13645	LOCUS_016378-RA	Mba10_g24920.1	369	56	425	370	57	6.49123	2.69849	1	1>2	0	0	Putative hydrolase C777.06c
6387	LOCUS_003515-RA	Mba05_g22290.1	70	10	80	71	11	6.45455	2.69032	1	1>2	7.12602e-12	3.23165e-08	B3 domain-containing protein Os03g0120900
13444	LOCUS_022656-RA	Mba10_g20880.1	2075	321	2396	2076	322	6.4472	2.68867	1	1>2	0	0	WAT1-related protein At4g30420
7471	LOCUS_002026-RA	Mba06_g15440.1	294	45	339	295	46	6.41304	2.68101	1	1>2	0	0	Nuclear poly(A) polymerase 4
14348	LOCUS_021666-RA	Mba11_g13240.1	531	82	613	532	83	6.40964	2.68024	1	1>2	0	0	Molybdopterin biosynthesis protein CNX1
5607	LOCUS_010917-RA	Mba05_g04350.1	114	17	131	115	18	6.38889	2.67557	1	1>2	0	0	Bifunctional UDP-glucose 4-epimerase and UDP-xylose 4-epimerase 1
6319	LOCUS_008503-RA	Mba05_g20540.1	273	42	315	274	43	6.37209	2.67177	1	1>2	0	0	60S ribosomal protein L8
12415	LOCUS_028963-RA	Mba09_g26240.1	69	10	79	70	11	6.36364	2.66985	1	1>2	1.12373e-11	5.14892e-08	Uncharacterized protein At4g04980
2459	LOCUS_009942-RA	Mba02_g18970.1	457	71	528	458	72	6.36111	2.66928	1	1>2	0	0	ELMO domain-containing protein A
2165	LOCUS_002750-RA	Mba02_g12910.1	164	25	189	165	26	6.34615	2.66588	1	1>2	0	0	Kinesin-like protein KIN-7F
865	LOCUS_011529-RA	Mba01_g16650.1	240	37	277	241	38	6.34211	2.66496	1	1>2	0	0	4-coumarate--CoA ligase-like 7
12927	LOCUS_011573-RA	Mba10_g10230.1	75	11	86	76	12	6.33333	2.66297	1	1>2	1.46308e-12	6.40976e-09	hypothetical protein
5679	LOCUS_017971-RA	Mba05_g06050.1	18	2	20	19	3	6.33333	2.66297	0.992089	1>2	0.000294877	0.887933	Cysteine-rich receptor-like protein kinase 2
10139	LOCUS_004367-RA	Mba08_g09520.1	18	2	20	19	3	6.33333	2.66297	0.992089	1>2	0.000295905	0.88882	putative E3 ubiquitin-protein ligase BAH1-like 1
7632	LOCUS_007203-RA	Mba06_g19010.1	2503	395	2898	2504	396	6.32323	2.66066	1	1>2	0	0	Erythroid differentiation-related factor 1
6270	LOCUS_023227-RA	Mba05_g19620.1	441	69	510	442	70	6.31429	2.65862	1	1>2	0	0	Cyclin-D4-1
5330	LOCUS_007927-RA	Mba04_g38120.1	106	16	122	107	17	6.29412	2.654	1	1>2	3.73659e-17	1.35003e-13	Nuclear transcription factor Y subunit A-3
5570	LOCUS_003937-RA	Mba05_g03500.1	106	16	122	107	17	6.29412	2.654	1	1>2	3.83386e-17	1.38556e-13	Protein FAR1-RELATED SEQUENCE 3
7803	LOCUS_026900-RA	Mba06_g22830.1	131	20	151	132	21	6.28571	2.65208	1	1>2	0	0	putative NADH kinase
12594	LOCUS_012869-RA	Mba10_g03760.1	118	18	136	119	19	6.26316	2.64689	1	1>2	0	0	Protein GPR107
4739	LOCUS_000712-RA	Mba04_g24650.1	143	22	165	144	23	6.26087	2.64636	1	1>2	0	0	Mediator of RNA polymerase II transcription subunit 19a
13851	LOCUS_006607-RA	Mba11_g02050.1	49	7	56	50	8	6.25	2.64386	0.999999	1>2	1.30175e-08	7.02399e-05	Protein UPSTREAM OF FLC
10924	LOCUS_020106-RA	Mba08_g27270.1	24	3	27	25	4	6.25	2.64386	0.998209	1>2	6.08016e-05	0.346202	Transcription initiation factor TFIID subunit 15
2451	LOCUS_002078-RA	Mba02_g18660.1	266	42	308	267	43	6.2093	2.63443	1	1>2	0	0	putative ADP-ribosylation factor GTPase-activating protein AGD8
10693	LOCUS_019208-RA	Mba08_g22110.1	30	4	34	31	5	6.2	2.63227	0.999689	1>2	9.96857e-06	0.0633064	Histone H2AX
12323	LOCUS_004855-RA	Mba09_g24020.1	30	4	34	31	5	6.2	2.63227	0.999689	1>2	1.00144e-05	0.0635975	hypothetical protein
9447	LOCUS_020969-RA	Mba07_g21570.1	129	20	149	130	21	6.19048	2.63005	1	1>2	0	0	Non-structural maintenance of chromosomes element 1
1499	LOCUS_011518-RA	Mba01_g30470.1	2710	437	3147	2711	438	6.1895	2.62982	1	1>2	0	0	Histidine kinase 3
9296	LOCUS_005542-RA	Mba07_g18320.1	67	10	77	68	11	6.18182	2.62803	1	1>2	2.89951e-11	1.35378e-07	Peptide-N4-(N-acetyl-beta- glucosaminyl)asparagine amidase A
1816	LOCUS_009207-RA	Mba02_g05220.1	73	11	84	74	12	6.16667	2.62449	1	1>2	5.67394e-12	2.55895e-08	Protein yippee-like At4g27745
8353	LOCUS_021128-RA	Mba06_g35140.1	73	11	84	74	12	6.16667	2.62449	1	1>2	5.72529e-12	2.58268e-08	Floral homeotic protein APETALA 2
14204	LOCUS_009437-RA	Mba11_g09680.1	36	5	41	37	6	6.16667	2.62449	0.999955	1>2	1.45003e-06	0.00888962	Exocyst complex component EXO70A1
12085	LOCUS_001166-RA	Mba09_g17980.1	11600	1881	13481	11601	1882	6.16419	2.62391	1	1>2	0	0	putative cellulose synthase A catalytic subunit 3 [UDP-forming]
12906	LOCUS_009769-RA	Mba10_g09830.1	116	18	134	117	19	6.15789	2.62244	1	1>2	0	0	CAAX prenyl protease 2
12515	LOCUS_008731-RA	Mba10_g01470.1	196	31	227	197	32	6.15625	2.62205	1	1>2	0	0	Eukaryotic translation initiation factor 3 subunit G
4836	LOCUS_013162-RA	Mba04_g26850.1	805	130	935	806	131	6.15267	2.62121	1	1>2	0	0	Sorbitol dehydrogenase
14762	LOCUS_002053-RA	Mba11_g22190.1	743	120	863	744	121	6.14876	2.6203	1	1>2	0	0	AMP deaminase
3219	LOCUS_017216-RA	Mba03_g12320.1	97	15	112	98	16	6.125	2.61471	1	1>2	1.97624e-15	7.60458e-12	Chromoplast-specific carotenoid-associated protein C1, chromoplastic
6890	LOCUS_015863-RA	Mba06_g02650.1	299	48	347	300	49	6.12245	2.61411	1	1>2	0	0	putative GTP diphosphokinase RSH3, chloroplastic
1477	LOCUS_011588-RA	Mba01_g29920.1	389	63	452	390	64	6.09375	2.60733	1	1>2	0	0	Sulfate transporter 3.1
9394	LOCUS_028678-RA	Mba07_g20430.1	218	35	253	219	36	6.08333	2.60486	1	1>2	0	0	BAG family molecular chaperone regulator 5, mitochondrial
12963	LOCUS_019164-RA	Mba10_g11000.1	388	63	451	389	64	6.07812	2.60363	1	1>2	0	0	Tyrosyl-DNA phosphodiesterase 1
5526	LOCUS_007932-RA	Mba05_g02490.1	193	31	224	194	32	6.0625	2.59991	1	1>2	0	0	hypothetical protein
335	LOCUS_000228-RA	Mba01_g05820.1	627	103	730	628	104	6.03846	2.59418	1	1>2	0	0	SNF1-related protein kinase regulatory subunit beta-2
11535	LOCUS_019877-RA	Mba09_g05800.1	432	71	503	433	72	6.01389	2.5883	1	1>2	0	0	Putative methyltransferase NSUN6
3871	LOCUS_012692-RA	Mba04_g04140.1	431	71	502	432	72	6	2.58496	1	1>2	0	0	putative CCR4-associated factor 1 7
14171	LOCUS_003571-RA	Mba11_g09030.1	191	31	222	192	32	6	2.58496	1	1>2	0	0	putative catabolite repression protein creC
488	LOCUS_001976-RA	Mba01_g08550.1	59	9	68	60	10	6	2.58496	1	1>2	7.06901e-10	3.54581e-06	Calcium/calmodulin-regulated receptor-like kinase 1
11373	LOCUS_011907-RA	Mba09_g02620.1	59	9	68	60	10	6	2.58496	1	1>2	7.12998e-10	3.5771e-06	hypothetical protein
526	LOCUS_001340-RA	Mba01_g09230.1	53	8	61	54	9	6	2.58496	1	1>2	6.21083e-09	3.28734e-05	DNA polymerase alpha catalytic subunit
6590	LOCUS_024155-RA	Mba05_g26790.1	47	7	54	48	8	6	2.58496	0.999998	1>2	4.15053e-08	0.000230867	Peroxidase 51
10286	LOCUS_006770-RA	Mba08_g13190.1	47	7	54	48	8	6	2.58496	0.999998	1>2	4.17825e-08	0.000232451	Glutaredoxin-2
3281	LOCUS_026078-RA	Mba03_g13720.1	41	6	47	42	7	6	2.58496	0.999989	1>2	3.07119e-07	0.0018024	TIMELESS-interacting protein
2717	LOCUS_003314-RA	Mba03_g01420.1	29	4	33	30	5	6	2.58496	0.999457	1>2	1.78499e-05	0.112639	Protein UPSTREAM OF FLC
7472	LOCUS_002027-RA	Mba06_g15460.1	29	4	33	30	5	6	2.58496	0.999457	1>2	1.79283e-05	0.113121	Protein IQ-DOMAIN 31
14363	LOCUS_006207-RA	Mba11_g13570.1	29	4	33	30	5	6	2.58496	0.999457	1>2	1.80068e-05	0.113603	Auxin-responsive protein SAUR71
9205	LOCUS_022984-RA	Mba07_g16560.1	23	3	26	24	4	6	2.58496	0.996889	1>2	0.000106817	0.533266	54S ribosomal protein L12, mitochondrial
7030	LOCUS_024848-RA	Mba06_g05900.1	178	29	207	179	30	5.96667	2.57693	1	1>2	0	0	LOB domain-containing protein 36
12192	LOCUS_025194-RA	Mba09_g20730.1	2308	386	2694	2309	387	5.96641	2.57686	1	1>2	0	0	BTB/POZ domain-containing protein At2g30600
8676	LOCUS_013568-RA	Mba07_g04580.1	964	161	1125	965	162	5.95679	2.57454	1	1>2	0	0	Protection of telomeres protein 1a
7271	LOCUS_014436-RA	Mba06_g11310.1	100	16	116	101	17	5.94118	2.57075	1	1>2	1.34877e-15	5.15499e-12	Transcription factor MYB88
5525	LOCUS_000855-RA	Mba05_g02490.1	189	31	220	190	32	5.9375	2.56986	1	1>2	0	0	hypothetical protein
2474	LOCUS_001395-RA	Mba02_g19430.1	94	15	109	95	16	5.9375	2.56986	1	1>2	1.13248e-14	4.49933e-11	Clathrin coat assembly protein AP180
2528	LOCUS_013511-RA	Mba02_g20790.1	1288	217	1505	1289	218	5.91284	2.56385	1	1>2	0	0	Ubiquitin carboxyl-terminal hydrolase 15
1317	LOCUS_017170-RA	Mba01_g26430.1	64	10	74	65	11	5.90909	2.56294	1	1>2	1.6909e-10	8.19411e-07	DNA replication licensing factor MCM4
13277	LOCUS_023291-RA	Mba10_g17630.1	58	9	67	59	10	5.9	2.56071	1	1>2	1.3053e-09	6.64395e-06	hypothetical protein
1747	LOCUS_021525-RA	Mba02_g03910.1	170	28	198	171	29	5.89655	2.55987	1	1>2	0	0	TVP38/TMEM64 family membrane protein slr0305
412	LOCUS_009858-RA	Mba01_g07160.1	3684	624	4308	3685	625	5.896	2.55974	1	1>2	0	0	Squamosa promoter-binding-like protein 6
8691	LOCUS_016262-RA	Mba07_g04870.1	954	161	1115	955	162	5.89506	2.55951	1	1>2	0	0	NADPH--cytochrome P450 reductase
5157	LOCUS_022665-RA	Mba04_g34370.1	563	95	658	564	96	5.875	2.55459	1	1>2	0	0	Protein HOTHEAD
10390	LOCUS_022414-RA	Mba08_g15470.1	46	7	53	47	8	5.875	2.55459	0.999997	1>2	7.17272e-08	0.000404962	putative leucine-rich repeat receptor-like protein kinase At5g49770
11955	LOCUS_001959-RA	Mba09_g15030.1	767	130	897	768	131	5.8626	2.55154	1	1>2	0	0	Dual specificity protein phosphatase PHS1
3481	LOCUS_014121-RA	Mba03_g18400.1	544	92	636	545	93	5.86022	2.55095	1	1>2	0	0	UDP-glucuronate:xylan alpha-glucuronosyltransferase 1
4016	LOCUS_011423-RA	Mba04_g07440.1	40	6	46	41	7	5.85714	2.5502	0.999981	1>2	5.05066e-07	0.00300216	hypothetical protein
12531	LOCUS_005801-RA	Mba10_g01910.1	1158	197	1355	1159	198	5.85354	2.54931	1	1>2	0	0	Putative callose synthase 8
11527	LOCUS_016519-RA	Mba09_g05720.1	947	161	1108	948	162	5.85185	2.54889	1	1>2	0	0	Phosphoenolpyruvate carboxylase 2
8019	LOCUS_005176-RA	Mba06_g27940.1	426	72	498	427	73	5.84932	2.54827	1	1>2	0	0	Tobamovirus multiplication protein 1
7649	LOCUS_006647-RA	Mba06_g19350.1	250	42	292	251	43	5.83721	2.54528	1	1>2	0	0	hypothetical protein
6013	LOCUS_018461-RA	Mba05_g13180.1	69	11	80	70	12	5.83333	2.54432	1	1>2	3.90157e-11	1.83257e-07	Putative leucine-rich repeat receptor-like serine/threonine-protein kinase At2g24130
12668	LOCUS_015251-RA	Mba10_g05360.1	63	10	73	64	11	5.81818	2.54057	1	1>2	3.23968e-10	1.59424e-06	Putative pentatricopeptide repeat-containing protein At3g15130
11878	LOCUS_002040-RA	Mba09_g13390.1	150	25	175	151	26	5.80769	2.53797	1	1>2	0	0	Protein NSP-INTERACTING KINASE 1
3970	LOCUS_013726-RA	Mba04_g06070.1	28	4	32	29	5	5.8	2.53605	0.999055	1>2	3.0722e-05	0.189194	E3 ubiquitin-protein ligase WAV3
7668	LOCUS_010554-RA	Mba06_g19770.1	567	97	664	568	98	5.79592	2.53504	1	1>2	0	0	putative receptor-like protein kinase At1g49730
10958	LOCUS_016896-RA	Mba08_g27900.1	479	82	561	480	83	5.78313	2.53185	1	1>2	0	0	putative galacturonosyltransferase 15
9556	LOCUS_004529-RA	Mba07_g23520.1	149	25	174	150	26	5.76923	2.52838	1	1>2	0	0	hypothetical protein
11742	LOCUS_000171-RA	Mba09_g10400.1	3616	626	4242	3617	627	5.76874	2.52826	1	1>2	0	0	Filament-like plant protein 7
14362	LOCUS_017230-RA	Mba11_g13560.1	97	16	113	98	17	5.76471	2.52725	1	1>2	7.05759e-15	2.77787e-11	hypothetical protein
9595	LOCUS_010744-RA	Mba07_g24300.1	350	60	410	351	61	5.7541	2.52459	1	1>2	0	0	Beclin-1-like protein
13633	LOCUS_011354-RA	Mba10_g24690.1	68	11	79	69	12	5.75	2.52356	1	1>2	6.84558e-11	3.2537e-07	hypothetical protein
14738	LOCUS_019903-RA	Mba11_g21450.1	22	3	25	23	4	5.75	2.52356	0.994655	1>2	0.000191376	0.752435	hypothetical protein
8332	LOCUS_028210-RA	Mba06_g34690.1	430	74	504	431	75	5.74667	2.52273	1	1>2	0	0	18. class I heat shock protein
8434	LOCUS_008698-RA	Mba06_g36620.1	3060	532	3592	3061	533	5.74296	2.5218	1	1>2	0	0	Squamosa promoter-binding-like protein 12
9268	LOCUS_020968-RA	Mba07_g17670.1	131	22	153	132	23	5.73913	2.52083	1	1>2	0	0	Lysophospholipid acyltransferase LPEAT2
1372	LOCUS_009394-RA	Mba01_g27650.1	538	93	631	539	94	5.73404	2.51955	1	1>2	0	0	Serine/threonine-protein kinase EDR1
11106	LOCUS_025848-RA	Mba08_g30740.1	136	23	159	137	24	5.70833	2.51307	1	1>2	0	0	Disease resistance protein RPM1
4232	LOCUS_023569-RA	Mba04_g12780.1	181	31	212	182	32	5.6875	2.50779	1	1>2	0	0	Cellulose synthase-like protein E6
9427	LOCUS_012233-RA	Mba07_g21330.1	215	37	252	216	38	5.68421	2.50696	1	1>2	0	0	Zinc finger protein 830
12290	LOCUS_022428-RA	Mba09_g23340.1	107	18	125	108	19	5.68421	2.50696	1	1>2	3.8889e-16	1.45484e-12	Galactoside 2-alpha-L-fucosyltransferase
12680	LOCUS_022847-RA	Mba10_g05530.1	107	18	125	108	19	5.68421	2.50696	1	1>2	3.95432e-16	1.47971e-12	Protein phosphatase 1 regulatory subunit INH3
239	LOCUS_009159-RA	Mba01_g03890.1	720	126	846	721	127	5.67717	2.50517	1	1>2	0	0	Phosphatidylinositol/phosphatidylcholine transfer protein SFH11
8115	LOCUS_012541-RA	Mba06_g30330.1	186	32	218	187	33	5.66667	2.5025	1	1>2	0	0	hypothetical protein
324	LOCUS_000218-RA	Mba01_g05700.1	248	43	291	249	44	5.65909	2.50057	1	1>2	0	0	Sucrose transport protein SUT2
14829	LOCUS_017010-RA	Mba11_g23550.1	213	37	250	214	38	5.63158	2.49354	1	1>2	0	0	hypothetical protein
11139	LOCUS_012948-RA	Mba08_g31400.1	89	15	104	90	16	5.625	2.49185	1	1>2	1.56849e-13	6.57039e-10	hypothetical protein
5432	LOCUS_015668-RA	Mba05_g00640.1	729	129	858	730	130	5.61538	2.48938	1	1>2	0	0	Glutamate receptor 3.4
12581	LOCUS_004177-RA	Mba10_g03560.1	346	61	407	347	62	5.59677	2.4846	1	1>2	0	0	Unknown protein 1
11973	LOCUS_007994-RA	Mba09_g15380.1	3921	702	4623	3922	703	5.57895	2.47999	1	1>2	0	0	Rho GTPase-activating protein 7
4334	LOCUS_010191-RA	Mba04_g14920.1	105	18	123	106	19	5.57895	2.47999	1	1>2	1.14384e-15	4.35918e-12	Zinc finger CCCH domain-containing protein 49
7113	LOCUS_017586-RA	Mba06_g07660.1	38	6	44	39	7	5.57143	2.47805	0.999945	1>2	1.75081e-06	0.0107895	Phosphatidylinositol/phosphatidylcholine transfer protein SFH9
8812	LOCUS_004389-RA	Mba07_g07410.1	88	15	103	89	16	5.5625	2.47573	1	1>2	2.70152e-13	1.14463e-09	hypothetical protein
11740	LOCUS_018218-RA	Mba09_g10370.1	110	19	129	111	20	5.55	2.47249	1	1>2	2.43926e-16	9.05942e-13	Transcription factor SPATULA
8279	LOCUS_021921-RA	Mba06_g33540.1	121	21	142	122	22	5.54545	2.47131	1	1>2	0	0	Zinc finger CCCH domain-containing protein 33
1461	LOCUS_002181-RA	Mba01_g29320.1	636	114	750	637	115	5.53913	2.46966	1	1>2	0	0	hypothetical protein
4220	LOCUS_001900-RA	Mba04_g12460.1	298	53	351	299	54	5.53704	2.46911	1	1>2	0	0	Enhancer of rudimentary
8258	LOCUS_011437-RA	Mba06_g33110.1	1425	257	1682	1426	258	5.52713	2.46653	1	1>2	0	0	putative LRR receptor-like serine/threonine-protein kinase At1g06840
7702	LOCUS_005800-RA	Mba06_g20460.1	579	104	683	580	105	5.52381	2.46566	1	1>2	0	0	DNA mismatch repair protein PMS1
1666	LOCUS_019815-RA	Mba02_g02100.1	286	51	337	287	52	5.51923	2.46447	1	1>2	0	0	Telomerase reverse transcriptase
12095	LOCUS_024375-RA	Mba09_g17980.1	10376	1881	12257	10377	1882	5.51382	2.46305	1	1>2	0	0	putative cellulose synthase A catalytic subunit 8 [UDP-forming]
8573	LOCUS_007576-RA	Mba07_g02370.1	32	5	37	33	6	5.5	2.45943	0.999593	1>2	1.39355e-05	0.0883508	putative E3 ubiquitin-protein ligase RHC1A
150	LOCUS_010674-RA	Mba01_g02120.1	1367	248	1615	1368	249	5.49398	2.45785	1	1>2	0	0	Formin-like protein 5
2432	LOCUS_021972-RA	Mba02_g18390.1	224	40	264	225	41	5.4878	2.45623	1	1>2	0	0	UDP-N-acetylmuramate--L-alanine ligase
6576	LOCUS_000291-RA	Mba05_g26550.1	125	22	147	126	23	5.47826	2.45372	1	1>2	0	0	hypothetical protein
14757	LOCUS_001120-RA	Mba11_g22070.1	338	61	399	339	62	5.46774	2.45095	1	1>2	0	0	Serine/threonine-protein kinase ATM
8062	LOCUS_021291-RA	Mba06_g29010.1	245	44	289	246	45	5.46667	2.45066	1	1>2	0	0	Isocitrate dehydrogenase [NAD] regulatory subunit 2, mitochondrial
1950	LOCUS_015857-RA	Mba02_g08260.1	37	6	43	38	7	5.42857	2.44057	0.999906	1>2	3.12131e-06	0.0195186	bZIP transcription factor 44
14781	LOCUS_013867-RA	Mba11_g22560.1	37	6	43	38	7	5.42857	2.44057	0.999906	1>2	3.13564e-06	0.0196104	hypothetical protein
4478	LOCUS_029128-RA	Mba04_g18960.1	102	18	120	103	19	5.42105	2.43857	1	1>2	5.90821e-15	2.31779e-11	Purple acid phosphatase 2
11223	LOCUS_023203-RA	Mba08_g33220.1	416	76	492	417	77	5.41558	2.43712	1	1>2	0	0	Lipase
1921	LOCUS_016732-RA	Mba02_g07650.1	1089	201	1290	1090	202	5.39604	2.4319	1	1>2	0	0	Glutamine-dependent NAD(+) synthetase
8808	LOCUS_006661-RA	Mba07_g07360.1	659	122	781	660	123	5.36585	2.42381	1	1>2	0	0	DNA-directed RNA polymerase I subunit 1
11524	LOCUS_004926-RA	Mba09_g05670.1	251	46	297	252	47	5.3617	2.42269	1	1>2	0	0	putative protein ABIL5
2292	LOCUS_019131-RA	Mba02_g15630.1	379	70	449	380	71	5.35211	2.42011	1	1>2	0	0	tRNA pseudouridine(38/39) synthase
10586	LOCUS_008284-RA	Mba08_g19870.1	191	35	226	192	36	5.33333	2.41504	1	1>2	0	0	Protein NUCLEAR FUSION DEFECTIVE 4
7005	LOCUS_025937-RA	Mba06_g05470.1	79	14	93	80	15	5.33333	2.41504	1	1>2	9.16626e-12	4.18073e-08	hypothetical protein
6841	LOCUS_015198-RA	Mba06_g01710.1	31	5	36	32	6	5.33333	2.41504	0.999301	1>2	2.43953e-05	0.152265	hypothetical protein
9555	LOCUS_004528-RA	Mba07_g23510.1	260	48	308	261	49	5.32653	2.4132	1	1>2	0	0	Ribonuclease 2
2069	LOCUS_001313-RA	Mba02_g10800.1	244	45	289	245	46	5.32609	2.41308	1	1>2	0	0	LysM domain receptor-like kinase 3
2367	LOCUS_005924-RA	Mba02_g16880.1	180	33	213	181	34	5.32353	2.41238	1	1>2	0	0	Osmotin-like protein
12242	LOCUS_005659-RA	Mba09_g21970.1	350	65	415	351	66	5.31818	2.41093	1	1>2	0	0	Lysine-specific demethylase JMJ30
9395	LOCUS_004818-RA	Mba07_g20440.1	461	86	547	462	87	5.31034	2.40881	1	1>2	0	0	Vacuolar protein sorting-associated protein 27
8543	LOCUS_001780-RA	Mba07_g01810.1	68	12	80	69	13	5.30769	2.40808	1	1>2	2.41221e-10	1.1786e-06	COMPASS-like H3K4 histone methylase component WDR5B
10133	LOCUS_015752-RA	Mba08_g09410.1	105	19	124	106	20	5.3	2.40599	1	1>2	3.93955e-15	1.53406e-11	Polyneuridine-aldehyde esterase
11328	LOCUS_028338-RA	Mba09_g01730.1	195	36	231	196	37	5.2973	2.40526	1	1>2	0	0	Adenylyltransferase and sulfurtransferase MOCS3-2
1143	LOCUS_018665-RA	Mba01_g22540.1	2191	413	2604	2192	414	5.29469	2.40455	1	1>2	0	0	RNA polymerase I-specific transcription initiation factor RRN3
7487	LOCUS_014618-RA	Mba06_g15750.1	36	6	42	37	7	5.28571	2.4021	0.99984	1>2	5.08866e-06	0.0321377	7-deoxyloganetic acid glucosyltransferase
775	LOCUS_002269-RA	Mba01_g14910.1	664	125	789	665	126	5.27778	2.39993	1	1>2	0	0	Folylpolyglutamate synthase
1646	LOCUS_014908-RA	Mba02_g01590.1	484	91	575	485	92	5.27174	2.39828	1	1>2	0	0	Protein GRAVITROPIC IN THE LIGHT 1
9821	LOCUS_021792-RA	Mba08_g02050.1	41	7	48	42	8	5.25	2.39232	0.999963	1>2	1.17118e-06	0.00713624	hypothetical protein
14750	LOCUS_017640-RA	Mba11_g21830.1	20	3	23	21	4	5.25	2.39232	0.984811	1>2	0.000616316	0.991161	Glucan endo-1,3-beta-glucosidase
4441	LOCUS_026934-RA	Mba04_g17870.1	109	20	129	110	21	5.2381	2.38904	1	1>2	1.63693e-15	6.27765e-12	Non-specific lipid-transfer protein
11185	LOCUS_016569-RA	Mba08_g32320.1	156	29	185	157	30	5.23333	2.38773	1	1>2	0	0	TLC domain-containing protein 2
2601	LOCUS_018244-RA	Mba02_g22530.1	390	74	464	391	75	5.21333	2.38221	1	1>2	0	0	Beta-galactosidase 15
11078	LOCUS_008224-RA	Mba08_g30180.1	562	107	669	563	108	5.21296	2.3821	1	1>2	0	0	Aldehyde dehydrogenase family 3 member H1
5139	LOCUS_011221-RA	Mba04_g33920.1	98	18	116	99	19	5.21053	2.38143	1	1>2	4.96715e-14	2.03057e-10	SNF1-related protein kinase regulatory subunit beta-3
130	LOCUS_021596-RA	Mba01_g01720.1	25	4	29	26	5	5.2	2.37851	0.995208	1>2	0.000176861	0.723674	AP2-like ethylene-responsive transcription factor ANT
5911	LOCUS_000627-RA	Mba05_g10740.1	25	4	29	26	5	5.2	2.37851	0.995208	1>2	0.000177496	0.724998	BEL1-like homeodomain protein 9
10054	LOCUS_022630-RA	Mba08_g07600.1	139	26	165	140	27	5.18519	2.3744	1	1>2	0	0	Tol-Pal system protein TolB
2508	LOCUS_001687-RA	Mba02_g20300.1	56	10	66	57	11	5.18182	2.37346	0.999999	1>2	1.23509e-08	6.65568e-05	putative LRR receptor-like serine/threonine-protein kinase At1g14390
3260	LOCUS_011214-RA	Mba03_g13280.1	180	34	214	181	35	5.17143	2.37056	1	1>2	0	0	Gamma-glutamylcyclotransferase 2-2
2642	LOCUS_016279-RA	Mba02_g23450.1	61	11	72	62	12	5.16667	2.36923	1	1>2	2.8425e-09	1.47326e-05	Fruit protein pKIWI502
91	LOCUS_017123-RA	Mba01_g00740.1	30	5	35	31	6	5.16667	2.36923	0.998807	1>2	3.9532e-05	0.238283	GATA transcription factor 9
10583	LOCUS_007817-RA	Mba08_g19810.1	231	44	275	232	45	5.15556	2.36613	1	1>2	0	0	Gamma-glutamyl peptidase 5
10222	LOCUS_011852-RA	Mba08_g11670.1	143	27	170	144	28	5.14286	2.36257	1	1>2	0	0	Transcription factor bHLH70
2932	LOCUS_008325-RA	Mba03_g06390.1	189	36	225	190	37	5.13514	2.3604	1	1>2	0	0	Tobamovirus multiplication protein 1
11120	LOCUS_014256-RA	Mba08_g31120.1	362	70	432	363	71	5.11268	2.35408	1	1>2	0	0	hypothetical protein
5730	LOCUS_007535-RA	Mba05_g07240.1	45	8	53	46	9	5.11111	2.35364	0.999985	1>2	3.79734e-07	0.00224096	Amino acid transporter AVT1C
13569	LOCUS_014775-RA	Mba10_g23420.1	6517	1277	7794	6518	1278	5.10016	2.35054	1	1>2	0	0	Endoplasmin
674	LOCUS_014771-RA	Mba01_g12950.1	284	55	339	285	56	5.08929	2.34746	1	1>2	0	0	ER lumen protein-retaining receptor
1033	LOCUS_007434-RA	Mba01_g20190.1	492	96	588	493	97	5.08247	2.34553	1	1>2	0	0	Serine/arginine-rich SC35-like splicing factor SCL30
2200	LOCUS_000859-RA	Mba02_g13780.1	329	64	393	330	65	5.07692	2.34395	1	1>2	0	0	3-oxo-5-alpha-steroid 4-dehydrogenase 1
974	LOCUS_004718-RA	Mba01_g18500.1	131	25	156	132	26	5.07692	2.34395	1	1>2	0	0	Gluconokinase
5918	LOCUS_000614-RA	Mba05_g10840.1	70	13	83	71	14	5.07143	2.34239	1	1>2	2.91842e-10	1.43236e-06	hypothetical protein
6728	LOCUS_019779-RA	Mba05_g30160.1	293	57	350	294	58	5.06897	2.34169	1	1>2	0	0	Receptor-like protein kinase HERK 1
174	LOCUS_020489-RA	Mba01_g02480.1	353	69	422	354	70	5.05714	2.33832	1	1>2	0	0	WRKY transcription factor SUSIBA2
3759	LOCUS_006247-RA	Mba04_g01540.1	1870	369	2239	1871	370	5.05676	2.33821	1	1>2	0	0	putative protein phosphatase 2C 66
3065	LOCUS_003385-RA	Mba03_g08860.1	1111	220	1331	1112	221	5.03167	2.33104	1	1>2	0	0	Squamosa promoter-binding-like protein 9
958	LOCUS_016414-RA	Mba01_g18170.1	732	145	877	733	146	5.02055	2.32784	1	1>2	0	0	Uncharacterized protein At2g02148
12609	LOCUS_011741-RA	Mba10_g04030.1	460	91	551	461	92	5.01087	2.32506	1	1>2	0	0	Pumilio 2
6521	LOCUS_019986-RA	Mba05_g25280.1	414	82	496	415	83	5	2.32193	1	1>2	0	0	Aldose 1-epimerase
1510	LOCUS_011066-RA	Mba01_g30890.1	144	28	172	145	29	5	2.32193	1	1>2	0	0	hypothetical protein
10135	LOCUS_016002-RA	Mba08_g09440.1	89	17	106	90	18	5	2.32193	1	1>2	1.40881e-12	6.16776e-09	Autophagy-related protein 18a
4453	LOCUS_027692-RA	Mba04_g18230.1	54	10	64	55	11	5	2.32193	0.999999	1>2	3.78666e-08	0.0002101	Inositol-tetrakisphosphate 1-kinase 5
1715	LOCUS_019944-RA	Mba02_g03040.1	34	6	40	35	7	5	2.32193	0.99954	1>2	1.52577e-05	0.0966074	hypothetical protein
6392	LOCUS_018594-RA	Mba05_g22400.1	34	6	40	35	7	5	2.32193	0.99954	1>2	1.53246e-05	0.0970233	Cyclin-dependent kinase inhibitor 3
10103	LOCUS_013029-RA	Mba08_g08800.1	34	6	40	35	7	5	2.32193	0.99954	1>2	1.53914e-05	0.097439	Auxin efflux carrier component 1a
669	LOCUS_002800-RA	Mba01_g12870.1	548	109	657	549	110	4.99091	2.3193	1	1>2	0	0	hypothetical protein
7660	LOCUS_019356-RA	Mba06_g19560.1	612	122	734	613	123	4.98374	2.31723	1	1>2	0	0	Serine/threonine-protein kinase Nek4
10260	LOCUS_026984-RA	Mba08_g12700.1	198	39	237	199	40	4.975	2.3147	1	1>2	0	0	OTU domain-containing protein DDB_G0284757
5392	LOCUS_027492-RA	Mba04_g39810.1	148	29	177	149	30	4.96667	2.31228	1	1>2	0	0	Squamosa promoter-binding-like protein 13
10013	LOCUS_010896-RA	Mba08_g06730.1	118	23	141	119	24	4.95833	2.30986	1	1>2	6.25398e-16	2.359e-12	Formin-like protein 11
10651	LOCUS_014450-RA	Mba08_g21370.1	103	20	123	104	21	4.95238	2.30812	1	1>2	3.68711e-14	1.49807e-10	Protein NETWORKED 2A
6786	LOCUS_004596-RA	Mba06_g00100.1	462	93	555	463	94	4.92553	2.30028	1	1>2	0	0	Serine incorporator 3
11940	LOCUS_013464-RA	Mba09_g14710.1	63	12	75	64	13	4.92308	2.29956	1	1>2	3.2767e-09	1.70452e-05	MOB kinase activator-like 1A
2215	LOCUS_014081-RA	Mba02_g13950.1	363	73	436	364	74	4.91892	2.29834	1	1>2	0	0	Homeobox-leucine zipper protein HOX32
8437	LOCUS_025430-RA	Mba06_g36690.1	181	36	217	182	37	4.91892	2.29834	1	1>2	0	0	Protein FAR1-RELATED SEQUENCE 5
10812	LOCUS_023045-RA	Mba08_g24830.1	58	11	69	59	12	4.91667	2.29768	0.999999	1>2	1.33116e-08	7.18667e-05	Transcription factor bHLH49
5011	LOCUS_018391-RA	Mba04_g31090.1	519	105	624	520	106	4.90566	2.29445	1	1>2	0	0	Vesicle-associated protein 4-2
2359	LOCUS_019788-RA	Mba02_g16740.1	435	88	523	436	89	4.89888	2.29245	1	1>2	0	0	Calcium-transporting ATPase 1, endoplasmic reticulum-type
7784	LOCUS_010820-RA	Mba06_g22390.1	1237	252	1489	1238	253	4.89328	2.2908	1	1>2	0	0	Cyclic nucleotide-gated ion channel 1
12982	LOCUS_005627-RA	Mba10_g11410.1	1413	289	1702	1414	290	4.87586	2.28566	1	1>2	0	0	RING finger and transmembrane domain-containing protein 2
14845	LOCUS_017173-RA	Mba11_g23860.1	247	50	297	248	51	4.86275	2.28177	1	1>2	0	0	Cytochrome P450 71A1
178	LOCUS_019041-RA	Mba01_g02550.1	1462	300	1762	1463	301	4.86047	2.28109	1	1>2	0	0	Nuclear transcription factor Y subunit A-1
8716	LOCUS_019306-RA	Mba07_g05400.1	33	6	39	34	7	4.85714	2.28011	0.999223	1>2	2.65851e-05	0.16521	Ubiquitin-conjugating enzyme E2 32
12398	LOCUS_015071-RA	Mba09_g25770.1	33	6	39	34	7	4.85714	2.28011	0.999223	1>2	2.66956e-05	0.165859	Protein ELF4-LIKE 3
11379	LOCUS_014206-RA	Mba09_g02730.1	1075	221	1296	1076	222	4.84685	2.27705	1	1>2	0	0	Receptor-like protein kinase THESEUS 1
4350	LOCUS_020258-RA	Mba04_g15360.1	338	69	407	339	70	4.84286	2.27586	1	1>2	0	0	Splicing factor SF3a60
11014	LOCUS_027979-RA	Mba08_g29150.1	86	17	103	87	18	4.83333	2.27302	1	1>2	7.5488e-12	3.42791e-08	Cinnamoyl-CoA reductase 1
10143	LOCUS_004374-RA	Mba08_g09560.1	342	70	412	343	71	4.83099	2.27232	1	1>2	0	0	Protein pleiotropic regulatory locus 1
11552	LOCUS_005061-RA	Mba09_g06270.1	76	15	91	77	16	4.8125	2.26679	1	1>2	1.15406e-10	5.54526e-07	Cinnamoyl-CoA reductase-like SNL6
13105	LOCUS_016885-RA	Mba10_g13660.1	321	66	387	322	67	4.80597	2.26483	1	1>2	0	0	Glucomannan 4-beta-mannosyltransferase 9
5531	LOCUS_021160-RA	Mba05_g02680.1	119	24	143	120	25	4.8	2.26303	1	1>2	1.04247e-15	3.9666e-12	Replication factor C subunit 5
739	LOCUS_016202-RA	Mba01_g14350.1	23	4	27	24	5	4.8	2.26303	0.986517	1>2	0.000560607	0.986189	Wall-associated receptor kinase 5
1760	LOCUS_014246-RA	Mba02_g04120.1	23	4	27	24	5	4.8	2.26303	0.986517	1>2	0.000562305	0.986376	DNA replication licensing factor MCM7
12311	LOCUS_023623-RA	Mba09_g23760.1	181	37	218	182	38	4.78947	2.25987	1	1>2	0	0	F-box protein At-B
13194	LOCUS_004358-RA	Mba10_g15450.1	90	18	108	91	19	4.78947	2.25987	1	1>2	2.80421e-12	1.24451e-08	Subtilisin-like protease SBT1.8
1885	LOCUS_001286-RA	Mba02_g07010.1	497	103	600	498	104	4.78846	2.25956	1	1>2	0	0	Two-component response regulator ORR24
706	LOCUS_018739-RA	Mba01_g13750.1	66	13	79	67	14	4.78571	2.25873	1	1>2	1.94823e-09	1.0008e-05	Putative pentatricopeptide repeat-containing protein At3g13770, mitochondrial
9542	LOCUS_008685-RA	Mba07_g23260.1	66	13	79	67	14	4.78571	2.25873	1	1>2	1.96475e-09	1.00949e-05	Phospholipase D delta
7474	LOCUS_002029-RA	Mba06_g15500.1	372	77	449	373	78	4.78205	2.25763	1	1>2	0	0	Endoribonuclease YBEY, chloroplastic
7077	LOCUS_023824-RA	Mba06_g07020.1	42	8	50	43	9	4.77778	2.25634	0.999932	1>2	2.08091e-06	0.0128827	putative inactive receptor kinase At1g48480
10279	LOCUS_001936-RA	Mba08_g13080.1	42	8	50	43	9	4.77778	2.25634	0.999932	1>2	2.09152e-06	0.01295	hypothetical protein
5187	LOCUS_009717-RA	Mba04_g35010.1	566	118	684	567	119	4.76471	2.25239	1	1>2	0	0	Expansin-A9
8290	LOCUS_021897-RA	Mba06_g33820.1	151	31	182	152	32	4.75	2.24793	1	1>2	0	0	Protein IN2-1 B
4605	LOCUS_017282-RA	Mba04_g22010.1	75	15	90	76	16	4.75	2.24793	1	1>2	2.09635e-10	1.02092e-06	Pentatricopeptide repeat-containing protein At2g26790, mitochondrial
12117	LOCUS_031413-RA	Mba09_g18480.1	18	3	21	19	4	4.75	2.24793	0.959271	1>2	0.00189255	1	Non-specific lipid-transfer protein 2
8748	LOCUS_005139-RA	Mba07_g06200.1	4601	970	5571	4602	971	4.73944	2.24472	1	1>2	0	0	Protein IQ-DOMAIN 32
14733	LOCUS_003295-RA	Mba11_g21350.1	435	91	526	436	92	4.73913	2.24462	1	1>2	0	0	Floral homeotic protein APETALA 2
5731	LOCUS_007533-RA	Mba05_g07270.1	51	10	61	52	11	4.72727	2.24101	0.999993	1>2	1.7922e-07	0.00103661	Calmodulin-binding receptor-like cytoplasmic kinase 2
7782	LOCUS_004215-RA	Mba06_g22330.1	344	72	416	345	73	4.72603	2.24063	1	1>2	0	0	NAC domain-containing protein 17
8182	LOCUS_013778-RA	Mba06_g31690.1	65	13	78	66	14	4.71429	2.23704	1	1>2	3.58113e-09	1.86719e-05	Structural maintenance of chromosomes protein 4
2912	LOCUS_007232-RA	Mba03_g06060.1	32	6	38	33	7	4.71429	2.23704	0.998695	1>2	4.3698e-05	0.260605	CST complex subunit CTC1
8838	LOCUS_000779-RA	Mba07_g08020.1	32	6	38	33	7	4.71429	2.23704	0.998695	1>2	4.38806e-05	0.26157	Beta-galactosidase
5473	LOCUS_015246-RA	Mba05_g01660.1	272	57	329	273	58	4.7069	2.23478	1	1>2	0	0	Molybdenum cofactor sulfurase
983	LOCUS_006860-RA	Mba01_g18750.1	375	79	454	376	80	4.7	2.23266	1	1>2	0	0	Aberrant root formation protein 4
8960	LOCUS_023292-RA	Mba07_g11130.1	46	9	55	47	10	4.7	2.23266	0.999973	1>2	8.70961e-07	0.00525983	Pentatricopeptide repeat-containing protein At4g33170
7089	LOCUS_021849-RA	Mba06_g07220.1	154	32	186	155	33	4.69697	2.23173	1	1>2	0	0	Zinc finger protein CONSTANS-LIKE 15
3632	LOCUS_017812-RA	Mba03_g21570.1	60	12	72	61	13	4.69231	2.2303	0.999999	1>2	1.44175e-08	7.79959e-05	Potassium channel AKT1
13192	LOCUS_004359-RA	Mba10_g15440.1	379	80	459	380	81	4.69136	2.23001	1	1>2	0	0	Exportin-T
7887	LOCUS_021769-RA	Mba06_g24720.1	210	44	254	211	45	4.68889	2.22925	1	1>2	0	0	IST1-like protein
10220	LOCUS_011850-RA	Mba08_g11650.1	74	15	89	75	16	4.6875	2.22882	1	1>2	3.78098e-10	1.86818e-06	RING-H2 finger protein ATL1
2988	LOCUS_011301-RA	Mba03_g07380.1	327	69	396	328	70	4.68571	2.22827	1	1>2	0	0	Programmed cell death protein 2
6860	LOCUS_010445-RA	Mba06_g02070.1	177	37	214	178	38	4.68421	2.22781	1	1>2	0	0	Protein FAR1-RELATED SEQUENCE 5
10929	LOCUS_020192-RA	Mba08_g27330.1	1293	276	1569	1294	277	4.67148	2.22388	1	1>2	0	0	CTD small phosphatase-like protein 2
5472	LOCUS_008175-RA	Mba05_g01650.1	653	139	792	654	140	4.67143	2.22386	1	1>2	0	0	CCG-binding protein 1
7706	LOCUS_012890-RA	Mba06_g20540.1	265	56	321	266	57	4.66667	2.22239	1	1>2	0	0	Glycine-rich domain-containing protein 1
724	LOCUS_003124-RA	Mba01_g14120.1	41	8	49	42	9	4.66667	2.22239	0.999888	1>2	3.67816e-06	0.0230863	ABC transporter G family member 9
90	LOCUS_017124-RA	Mba01_g00730.1	664	142	806	665	143	4.65035	2.21734	1	1>2	0	0	Ultraviolet-B receptor UVR8
8851	LOCUS_007043-RA	Mba07_g08270.1	394	84	478	395	85	4.64706	2.21632	1	1>2	0	0	Far upstream element-binding protein 2
14026	LOCUS_021446-RA	Mba11_g05810.1	538	115	653	539	116	4.64655	2.21616	1	1>2	0	0	Alpha-glucosidase 2
1414	LOCUS_003337-RA	Mba01_g28410.1	482	103	585	483	104	4.64423	2.21544	1	1>2	0	0	Small RNA 2'-O-methyltransferase
7204	LOCUS_008374-RA	Mba06_g09910.1	435	93	528	436	94	4.6383	2.2136	1	1>2	0	0	Pantothenate kinase 2
11100	LOCUS_002831-RA	Mba08_g30590.1	50	10	60	51	11	4.63636	2.21299	0.999989	1>2	3.03542e-07	0.00178081	von Willebrand factor A domain-containing protein 5B1
13521	LOCUS_016975-RA	Mba10_g22460.1	50	10	60	51	11	4.63636	2.21299	0.999989	1>2	3.05328e-07	0.00179159	Uncharacterized protein At3g61260
6056	LOCUS_021642-RA	Mba05_g13940.1	952	205	1157	953	206	4.62621	2.20983	1	1>2	0	0	Phenylalanine ammonia-lyase 3
14695	LOCUS_007342-RA	Mba11_g20500.1	369	79	448	370	80	4.625	2.20945	1	1>2	0	0	putative beta-1,4-xylosyltransferase IRX9H
592	LOCUS_013909-RA	Mba01_g10610.1	262	56	318	263	57	4.61404	2.20603	1	1>2	0	0	Oxysterol-binding protein-related protein 1C
1069	LOCUS_014969-RA	Mba01_g20830.1	409	88	497	410	89	4.60674	2.20375	1	1>2	0	0	hypothetical protein
4720	LOCUS_016748-RA	Mba04_g24310.1	22	4	26	23	5	4.6	2.20163	0.977852	1>2	0.000914938	0.999218	Ataxin-10
7414	LOCUS_010356-RA	Mba06_g14200.1	22	4	26	23	5	4.6	2.20163	0.977852	1>2	0.000917669	0.999235	hypothetical protein
12188	LOCUS_004070-RA	Mba09_g20530.1	22	4	26	23	5	4.6	2.20163	0.977852	1>2	0.0009204	0.999252	hypothetical protein
6543	LOCUS_015257-RA	Mba05_g25800.1	155	33	188	156	34	4.58824	2.19794	1	1>2	0	0	Kinesin-like protein KIN-4C
9581	LOCUS_009303-RA	Mba07_g24010.1	31	6	37	32	7	4.57143	2.19265	0.997819	1>2	7.88558e-05	0.426654	Vacuolar-processing enzyme
6088	LOCUS_027191-RA	Mba05_g14520.1	296	64	360	297	65	4.56923	2.19195	1	1>2	0	0	putative serine/threonine-protein kinase At1g01540
13134	LOCUS_016618-RA	Mba10_g14250.1	602	131	733	603	132	4.56818	2.19162	1	1>2	0	0	Putative methyltransferase At1g22800, mitochondrial
10460	LOCUS_008056-RA	Mba08_g17430.1	369	80	449	370	81	4.5679	2.19153	1	1>2	0	0	BRCA1-associated protein
3186	LOCUS_019400-RA	Mba03_g11560.1	168	36	204	169	37	4.56757	2.19143	1	1>2	0	0	hypothetical protein
4031	LOCUS_016521-RA	Mba04_g07710.1	72	15	87	73	16	4.5625	2.18982	1	1>2	8.84045e-10	4.45735e-06	3-deoxy-manno-octulosonate cytidylyltransferase, mitochondrial
13760	LOCUS_013079-RA	Mba11_g00030.1	519	113	632	520	114	4.5614	2.18948	1	1>2	0	0	Acetylornithine deacetylase
7420	LOCUS_008583-RA	Mba06_g14310.1	40	8	48	41	9	4.55556	2.18763	0.999816	1>2	5.93073e-06	0.0375382	hypothetical protein
13215	LOCUS_024531-RA	Mba10_g16170.1	40	8	48	41	9	4.55556	2.18763	0.999816	1>2	5.95832e-06	0.0377153	Kinesin-like protein KIN-12C
4417	LOCUS_011522-RA	Mba04_g17370.1	272	59	331	273	60	4.55	2.18587	1	1>2	0	0	hypothetical protein
4033	LOCUS_016933-RA	Mba04_g07760.1	99	21	120	100	22	4.54545	2.18442	1	1>2	7.50129e-13	3.24506e-09	Protein MALE DISCOVERER 2
14045	LOCUS_004242-RA	Mba11_g06200.1	203	44	247	204	45	4.53333	2.18057	1	1>2	0	0	Beta-glucosidase 31
231	LOCUS_012438-RA	Mba01_g03680.1	76	16	92	77	17	4.52941	2.17932	1	1>2	3.99932e-10	1.97886e-06	Floral homeotic protein APETALA 2
10638	LOCUS_016846-RA	Mba08_g20990.1	94	20	114	95	21	4.52381	2.17754	1	1>2	3.15747e-12	1.40476e-08	putative folate-biopterin transporter 4
5605	LOCUS_010920-RA	Mba05_g04330.1	537	118	655	538	119	4.52101	2.17664	1	1>2	0	0	Shaggy-related protein kinase theta
1293	LOCUS_006809-RA	Mba01_g25960.1	121	26	147	122	27	4.51852	2.17585	1	1>2	3.30241e-15	1.282e-11	Sulfhydryl oxidase 1
9908	LOCUS_026667-RA	Mba08_g04210.1	220	48	268	221	49	4.5102	2.17319	1	1>2	0	0	ABC transporter G family member 22
9910	LOCUS_025228-RA	Mba08_g04260.1	125	27	152	126	28	4.5	2.16993	1	1>2	1.47473e-15	5.64526e-12	hypothetical protein
2585	LOCUS_015164-RA	Mba02_g22310.1	17	3	20	18	4	4.5	2.16993	0.934974	1>2	0.00304915	1	hypothetical protein
10608	LOCUS_001261-RA	Mba08_g20370.1	17	3	20	18	4	4.5	2.16993	0.934974	1>2	0.0030567	1	hypothetical protein
11831	LOCUS_001604-RA	Mba09_g12250.1	17	3	20	18	4	4.5	2.16993	0.934974	1>2	0.00306424	1	Protein GAMETE EXPRESSED 2
8452	LOCUS_008061-RA	Mba06_g37060.1	974	216	1190	975	217	4.49309	2.16771	1	1>2	0	0	Pyrophosphate-energized vacuolar membrane proton pump
7707	LOCUS_012891-RA	Mba06_g20550.1	470	104	574	471	105	4.48571	2.16534	1	1>2	0	0	F-box/LRR-repeat protein 3
13467	LOCUS_018965-RA	Mba10_g21500.1	196	43	239	197	44	4.47727	2.16262	1	1>2	0	0	Protein spinster
9132	LOCUS_020468-RA	Mba07_g14720.1	666	148	814	667	149	4.47651	2.16237	1	1>2	0	0	QWRF motif-containing protein 2
1042	LOCUS_007614-RA	Mba01_g20380.1	348	77	425	349	78	4.47436	2.16168	1	1>2	0	0	Putative threonine aspartase
13610	LOCUS_005550-RA	Mba10_g24230.1	160	35	195	161	36	4.47222	2.16099	1	1>2	0	0	Potassium channel KAT1
8554	LOCUS_001156-RA	Mba07_g01990.1	674	150	824	675	151	4.4702	2.16034	1	1>2	0	0	IRK-interacting protein
6573	LOCUS_023749-RA	Mba05_g26460.1	1013	226	1239	1014	227	4.46696	2.15929	1	1>2	0	0	Telomere repeat-binding protein 6
7141	LOCUS_005855-RA	Mba06_g08410.1	48	10	58	49	11	4.45455	2.15528	0.999971	1>2	9.38646e-07	0.00568143	GDP-L-galactose phosphorylase 1
4054	LOCUS_024513-RA	Mba04_g08120.1	159	35	194	160	36	4.44444	2.152	1	1>2	0	0	Jasmonic acid-amido synthetase JAR1
13431	LOCUS_022710-RA	Mba10_g20490.1	159	35	194	160	36	4.44444	2.152	1	1>2	0	0	L-arabinokinase
13053	LOCUS_009806-RA	Mba10_g12810.1	39	8	47	40	9	4.44444	2.152	0.999699	1>2	9.47064e-06	0.0601434	Extra-large guanine nucleotide-binding protein 1
13621	LOCUS_014398-RA	Mba10_g24390.1	670	150	820	671	151	4.44371	2.15176	1	1>2	0	0	Histone deacetylase 2
4891	LOCUS_002886-RA	Mba04_g28010.1	5064	1139	6203	5065	1140	4.44298	2.15153	1	1>2	0	0	Beta-galactosidase 6
5548	LOCUS_001231-RA	Mba05_g02980.1	934	210	1144	935	211	4.43128	2.14772	1	1>2	0	0	AUGMIN subunit 3
6479	LOCUS_021888-RA	Mba05_g24210.1	309	69	378	310	70	4.42857	2.14684	1	1>2	0	0	Metal tolerance protein 12
5552	LOCUS_012395-RA	Mba05_g03090.1	322	72	394	323	73	4.42466	2.14557	1	1>2	0	0	Threonine dehydratase biosynthetic, chloroplastic
13007	LOCUS_011975-RA	Mba10_g11960.1	627	141	768	628	142	4.42254	2.14487	1	1>2	0	0	60S ribosomal protein L36-2
8712	LOCUS_019310-RA	Mba07_g05350.1	2623	593	3216	2624	594	4.41751	2.14323	1	1>2	0	0	Protein MODIFIER OF SNC1 1
10363	LOCUS_011985-RA	Mba08_g14660.1	325	73	398	326	74	4.40541	2.13927	1	1>2	0	0	Charged multivesicular body protein 7
10315	LOCUS_007919-RA	Mba08_g13640.1	778	176	954	779	177	4.40113	2.13787	1	1>2	0	0	Protein S-acyltransferase 10
10678	LOCUS_027830-RA	Mba08_g21840.1	263	59	322	264	60	4.4	2.1375	1	1>2	0	0	Zinc finger CCCH domain-containing protein 53
4628	LOCUS_007484-RA	Mba04_g22460.1	153	34	187	154	35	4.4	2.1375	1	1>2	0	0	hypothetical protein
2429	LOCUS_003390-RA	Mba02_g18340.1	87	19	106	88	20	4.4	2.1375	1	1>2	3.301e-11	1.5452e-07	Glucan endo-1,3-beta-glucosidase 4
13686	LOCUS_008905-RA	Mba10_g25710.1	43	9	52	44	10	4.4	2.1375	0.999882	1>2	3.81991e-06	0.0239952	hypothetical protein
5800	LOCUS_019486-RA	Mba05_g08550.1	232	52	284	233	53	4.39623	2.13627	1	1>2	0	0	Mannan endo-1,4-beta-mannosidase 2
4447	LOCUS_017753-RA	Mba04_g18040.1	989	225	1214	990	226	4.38053	2.13111	1	1>2	0	0	Chalcone--flavonone isomerase
12565	LOCUS_009230-RA	Mba10_g02940.1	730	166	896	731	167	4.37725	2.13002	1	1>2	0	0	TBC1 domain family member 5 A
344	LOCUS_026295-RA	Mba01_g05920.1	47	10	57	48	11	4.36364	2.12553	0.999953	1>2	1.50087e-06	0.00921028	IQ domain-containing protein IQM1
1306	LOCUS_027370-RA	Mba01_g26250.1	47	10	57	48	11	4.36364	2.12553	0.999953	1>2	1.50824e-06	0.00925684	BEL1-like homeodomain protein 7
5117	LOCUS_022378-RA	Mba04_g33480.1	108	24	132	109	25	4.36	2.12433	1	1>2	2.31133e-13	9.76074e-10	Cytochrome P450 86A2
753	LOCUS_003270-RA	Mba01_g14510.1	282	64	346	283	65	4.35385	2.12229	1	1>2	0	0	Acid phosphatase 1
14070	LOCUS_005269-RA	Mba11_g06740.1	604	138	742	605	139	4.35252	2.12185	1	1>2	0	0	putative galacturonosyltransferase 3
5496	LOCUS_008255-RA	Mba05_g02010.1	634	145	779	635	146	4.34932	2.12079	1	1>2	0	0	rRNA-processing protein fcf2
11636	LOCUS_007674-RA	Mba09_g08050.1	842	193	1035	843	194	4.34536	2.11948	1	1>2	0	0	Two-component response regulator-like APRR5
14108	LOCUS_026046-RA	Mba11_g07540.1	138	31	169	139	32	4.34375	2.11894	1	1>2	1.74944e-16	6.46594e-13	Two-component response regulator ORR22
3256	LOCUS_014466-RA	Mba03_g13190.1	672	154	826	673	155	4.34194	2.11834	1	1>2	0	0	Calcium-transporting ATPase 5, plasma membrane-type
3961	LOCUS_006590-RA	Mba04_g05860.1	1457	335	1792	1458	336	4.33929	2.11746	1	1>2	0	0	putative sucrose-phosphate synthase 1
7593	LOCUS_010437-RA	Mba06_g18320.1	77	17	94	78	18	4.33333	2.11548	1	1>2	6.27234e-10	3.13742e-06	Protein SET DOMAIN GROUP 41
5238	LOCUS_011899-RA	Mba04_g36170.1	38	8	46	39	9	4.33333	2.11548	0.999509	1>2	1.62839e-05	0.102979	MDIS1-interacting receptor like kinase 2
9932	LOCUS_010237-RA	Mba08_g04830.1	38	8	46	39	9	4.33333	2.11548	0.999509	1>2	1.63551e-05	0.10342	RNA polymerase II transcriptional coactivator KELP
339	LOCUS_000232-RA	Mba01_g05860.1	341	78	419	342	79	4.32911	2.11407	1	1>2	0	0	PITH domain-containing protein 1
10857	LOCUS_002483-RA	Mba08_g25860.1	341	78	419	342	79	4.32911	2.11407	1	1>2	0	0	Lysine-specific demethylase JMJ30
11180	LOCUS_011387-RA	Mba08_g32250.1	107	24	131	108	25	4.32	2.11103	1	1>2	3.63509e-13	1.55e-09	Protein trichome berefringence-like 7
2360	LOCUS_025803-RA	Mba02_g16740.1	383	88	471	384	89	4.31461	2.10923	1	1>2	0	0	Calcium-transporting ATPase 4, endoplasmic reticulum-type
7888	LOCUS_026999-RA	Mba06_g24750.1	68	15	83	69	16	4.3125	2.10852	1	1>2	7.08e-09	3.76083e-05	Zinc finger protein VAR3, chloroplastic
13109	LOCUS_018171-RA	Mba10_g13710.1	714	165	879	715	166	4.30723	2.10676	1	1>2	0	0	BTB/POZ domain-containing protein FBL11
3011	LOCUS_010385-RA	Mba03_g07770.1	115	26	141	116	27	4.2963	2.10309	1	1>2	6.48761e-14	2.66706e-10	hypothetical protein
4817	LOCUS_000975-RA	Mba04_g26420.1	626	145	771	627	146	4.29452	2.1025	1	1>2	0	0	Kinesin-like protein KIN-14I
11526	LOCUS_011458-RA	Mba09_g05720.1	693	161	854	694	162	4.28395	2.09894	1	1>2	0	0	Phosphoenolpyruvate carboxylase, housekeeping isozyme
1095	LOCUS_008412-RA	Mba01_g21370.1	277	64	341	278	65	4.27692	2.09657	1	1>2	0	0	Bifunctional protein FolD 2
8500	LOCUS_006153-RA	Mba07_g00500.1	405	94	499	406	95	4.27368	2.09548	1	1>2	0	0	ABC transporter B family member 25
7318	LOCUS_004361-RA	Mba06_g12180.1	251	58	309	252	59	4.27119	2.09464	1	1>2	0	0	hypothetical protein
6224	LOCUS_004326-RA	Mba05_g18280.1	80	18	98	81	19	4.26316	2.09192	1	1>2	4.29582e-10	2.12943e-06	Putative DEAD-box ATP-dependent RNA helicase 33
11394	LOCUS_008922-RA	Mba09_g03000.1	881	206	1087	882	207	4.26087	2.09115	1	1>2	0	0	Serine/threonine-protein kinase AFC1
3461	LOCUS_002193-RA	Mba03_g17980.1	829	194	1023	830	195	4.25641	2.08964	1	1>2	0	0	hypothetical protein
5639	LOCUS_005024-RA	Mba05_g05100.1	118	27	145	119	28	4.25	2.08746	1	1>2	4.41245e-14	1.7994e-10	putative DNA-directed RNA polymerase I subunit RPA43
4759	LOCUS_007882-RA	Mba04_g25070.1	33	7	40	34	8	4.25	2.08746	0.997816	1>2	7.94529e-05	0.429156	Subtilisin-like protease SBT3.18
5057	LOCUS_013878-RA	Mba04_g32030.1	3614	851	4465	3615	852	4.24296	2.08507	1	1>2	0	0	Kinesin-like protein KIN-7F
591	LOCUS_013910-RA	Mba01_g10590.1	105	24	129	106	25	4.24	2.08406	1	1>2	8.52415e-13	3.69692e-09	Vacuolar protein sorting-associated protein 9A
2122	LOCUS_003492-RA	Mba02_g11920.1	550	129	679	551	130	4.23846	2.08354	1	1>2	0	0	GEM-like protein 6
12067	LOCUS_000273-RA	Mba09_g17590.1	232	54	286	233	55	4.23636	2.08283	1	1>2	0	0	Lysine-specific demethylase JMJ30
3071	LOCUS_013804-RA	Mba03_g09030.1	1384	326	1710	1385	327	4.23547	2.08252	1	1>2	0	0	CBL-interacting protein kinase 32
4163	LOCUS_005919-RA	Mba04_g10780.1	109	25	134	110	26	4.23077	2.08092	1	1>2	3.76197e-13	1.60523e-09	Ribonuclease P protein subunit p25
13836	LOCUS_022165-RA	Mba11_g01760.1	54	12	66	55	13	4.23077	2.08092	0.999989	1>2	3.1073e-07	0.00182419	ABC transporter G family member 28
6558	LOCUS_010378-RA	Mba05_g26170.1	1140	269	1409	1141	270	4.22593	2.07927	1	1>2	0	0	Putative cyclic nucleotide-gated ion channel 9
11218	LOCUS_024460-RA	Mba08_g33110.1	113	26	139	114	27	4.22222	2.078	1	1>2	1.65922e-13	6.95877e-10	Haloacid dehalogenase-like hydrolase domain-containing protein 3
257	LOCUS_025643-RA	Mba01_g04390.1	20	4	24	21	5	4.2	2.07039	0.94346	1>2	0.00264856	1	Transcription factor TT2
1820	LOCUS_026409-RA	Mba02_g05280.1	20	4	24	21	5	4.2	2.07039	0.94346	1>2	0.00265517	1	Kinesin-like protein KIN-7H
2375	LOCUS_001666-RA	Mba02_g17130.1	20	4	24	21	5	4.2	2.07039	0.94346	1>2	0.00266177	1	Transcription factor bHLH115
3603	LOCUS_016481-RA	Mba03_g21020.1	20	4	24	21	5	4.2	2.07039	0.94346	1>2	0.00266837	1	hypothetical protein
5056	LOCUS_013877-RA	Mba04_g32020.1	20	4	24	21	5	4.2	2.07039	0.94346	1>2	0.00267497	1	DNA repair protein rhp7
6386	LOCUS_024467-RA	Mba05_g22280.1	20	4	24	21	5	4.2	2.07039	0.94346	1>2	0.00268157	1	Peroxidase 5
7320	LOCUS_012871-RA	Mba06_g12220.1	20	4	24	21	5	4.2	2.07039	0.94346	1>2	0.00268816	1	Cation/calcium exchanger 4
12326	LOCUS_004852-RA	Mba09_g24060.1	20	4	24	21	5	4.2	2.07039	0.94346	1>2	0.00269476	1	Transcription factor bHLH130
12655	LOCUS_026281-RA	Mba10_g05080.1	259	61	320	260	62	4.19355	2.06817	1	1>2	0	0	putative galacturonosyltransferase 7
1453	LOCUS_026857-RA	Mba01_g29200.1	175	41	216	176	42	4.19048	2.06711	1	1>2	0	0	Histone H3.2
6289	LOCUS_025881-RA	Mba05_g19910.1	66	15	81	67	16	4.1875	2.06609	0.999999	1>2	1.57824e-08	8.55687e-05	ABC transporter C family member 3
5382	LOCUS_011871-RA	Mba04_g39600.1	45	10	55	46	11	4.18182	2.06413	0.999878	1>2	3.9296e-06	0.0246986	hypothetical protein
10176	LOCUS_005740-RA	Mba08_g10330.1	116	27	143	117	28	4.17857	2.06301	1	1>2	1.07374e-13	4.46137e-10	1-aminocyclopropane-1-carboxylate oxidase
1171	LOCUS_015537-RA	Mba01_g23300.1	1131	270	1401	1132	271	4.17712	2.06251	1	1>2	0	0	Protein ECERIFERUM 1
9380	LOCUS_009669-RA	Mba07_g20180.1	24	5	29	25	6	4.16667	2.05889	0.974737	1>2	0.00105183	0.999746	hypothetical protein
4514	LOCUS_025576-RA	Mba04_g19890.1	53	12	65	54	13	4.15385	2.05445	0.999982	1>2	4.78375e-07	0.00283943	putative serine/threonine-protein kinase WNK5
7881	LOCUS_021386-RA	Mba06_g24560.1	219	52	271	220	53	4.15094	2.05344	1	1>2	0	0	ACT domain-containing protein ACR4
9472	LOCUS_025369-RA	Mba07_g21940.1	2548	614	3162	2549	615	4.14472	2.05127	1	1>2	0	0	Vacuolar-sorting receptor 1
3514	LOCUS_008520-RA	Mba03_g19250.1	173	41	214	174	42	4.14286	2.05063	1	1>2	0	0	F-box protein At2g32560
361	LOCUS_016433-RA	Mba01_g06240.1	57	13	70	58	14	4.14286	2.05063	0.999993	1>2	1.80333e-07	0.00104322	Serine/threonine-protein kinase TOUSLED
42	LOCUS_017049-RA	Mba00_g07350.1	28	6	34	29	7	4.14286	2.05063	0.990231	1>2	0.00041388	0.955757	Curcumin synthase 2
561	LOCUS_005592-RA	Mba01_g09960.1	28	6	34	29	7	4.14286	2.05063	0.990231	1>2	0.000415125	0.956189	Fructokinase-2
10341	LOCUS_015883-RA	Mba08_g14200.1	28	6	34	29	7	4.14286	2.05063	0.990231	1>2	0.000416369	0.956617	Cytokinin riboside 5'-monophosphate phosphoribohydrolase LOG3
13685	LOCUS_018561-RA	Mba10_g25680.1	28	6	34	29	7	4.14286	2.05063	0.990231	1>2	0.000417614	0.957041	E2F transcription factor-like E2FE
579	LOCUS_016200-RA	Mba01_g10260.1	437	105	542	438	106	4.13208	2.04687	1	1>2	0	0	Peptidyl-prolyl cis-trans isomerase CYP23
10320	LOCUS_007912-RA	Mba08_g13720.1	160	38	198	161	39	4.12821	2.04551	1	1>2	0	0	putative protein phosphatase 2C 60
1888	LOCUS_012303-RA	Mba02_g07090.1	1022	247	1269	1023	248	4.125	2.04439	1	1>2	0	0	PX domain-containing protein EREL1
2941	LOCUS_020958-RA	Mba03_g06570.1	102	24	126	103	25	4.12	2.04264	1	1>2	4.07582e-12	1.82352e-08	Blue copper protein
5754	LOCUS_008662-RA	Mba05_g07770.1	855	207	1062	856	208	4.11538	2.04103	1	1>2	0	0	DEAD-box ATP-dependent RNA helicase 13
4940	LOCUS_006519-RA	Mba04_g29260.1	143	34	177	144	35	4.11429	2.04064	1	1>2	3.64588e-16	1.36247e-12	putative polygalacturonase At1g80170
2571	LOCUS_021290-RA	Mba02_g21800.1	147	35	182	148	36	4.11111	2.03953	1	1>2	1.46504e-16	5.40012e-13	Surfeit locus protein 2
7217	LOCUS_009679-RA	Mba06_g10200.1	2530	615	3145	2531	616	4.10877	2.03871	1	1>2	0	0	Heat shock protein 17
9896	LOCUS_005203-RA	Mba08_g03940.1	381	92	473	382	93	4.10753	2.03827	1	1>2	0	0	U-box domain-containing protein 43
11148	LOCUS_005470-RA	Mba08_g31600.1	758	184	942	759	185	4.1027	2.03657	1	1>2	0	0	Phospholipid-transporting ATPase 3
1207	LOCUS_024237-RA	Mba01_g24050.1	1136	277	1413	1137	278	4.08993	2.03208	1	1>2	0	0	Chromatin modification-related protein EAF1 A
7757	LOCUS_015068-RA	Mba06_g21750.1	138	33	171	139	34	4.08824	2.03148	1	1>2	1.38987e-15	5.31486e-12	U-box domain-containing protein 45
11990	LOCUS_006800-RA	Mba09_g15680.1	93	22	115	94	23	4.08696	2.03103	1	1>2	3.51366e-11	1.64685e-07	hypothetical protein
11958	LOCUS_025103-RA	Mba09_g15080.1	485	118	603	486	119	4.08403	2.02999	1	1>2	0	0	Protein FAM91A1
4176	LOCUS_015849-RA	Mba04_g11290.1	105	25	130	106	26	4.07692	2.02748	1	1>2	2.29885e-12	1.01609e-08	Vacuolar protein-sorting-associated protein 37 1
1838	LOCUS_010588-RA	Mba02_g05770.1	52	12	64	53	13	4.07692	2.02748	0.999971	1>2	9.15677e-07	0.00553823	hypothetical protein
12354	LOCUS_020821-RA	Mba09_g24730.1	52	12	64	53	13	4.07692	2.02748	0.999971	1>2	9.20239e-07	0.00556666	BTB/POZ domain-containing protein At5g60050
10502	LOCUS_003836-RA	Mba08_g18320.1	56	13	69	57	14	4.07143	2.02554	0.999989	1>2	2.91112e-07	0.00170592	Ras-related protein Rab11D
13590	LOCUS_027276-RA	Mba10_g23740.1	174	42	216	175	43	4.06977	2.02495	1	1>2	0	0	hypothetical protein
7041	LOCUS_011309-RA	Mba06_g06220.1	64	15	79	65	16	4.0625	2.02237	0.999998	1>2	4.37734e-08	0.000243832	Kinesin-like protein KIN-10C
2638	LOCUS_020253-RA	Mba02_g23320.1	855	210	1065	856	211	4.05687	2.02037	1	1>2	0	0	hypothetical protein
5565	LOCUS_014805-RA	Mba05_g03390.1	80	19	99	81	20	4.05	2.01792	1	1>2	1.06577e-09	5.39706e-06	hypothetical protein
12984	LOCUS_005633-RA	Mba10_g11480.1	545	134	679	546	135	4.04444	2.01594	1	1>2	0	0	Transcription factor bHLH61
1709	LOCUS_016176-RA	Mba02_g02930.1	108	26	134	109	27	4.03704	2.0133	1	1>2	1.37488e-12	6.01649e-09	F-box protein SKP2A
12355	LOCUS_020823-RA	Mba09_g24760.1	1242	307	1549	1243	308	4.03571	2.01282	1	1>2	0	0	hypothetical protein
11691	LOCUS_005152-RA	Mba09_g09410.1	116	28	144	117	29	4.03448	2.01238	1	1>2	2.76234e-13	1.17096e-09	Hydroxyproline O-galactosyltransferase GALT2
3216	LOCUS_010972-RA	Mba03_g12160.1	237	58	295	238	59	4.0339	2.01217	1	1>2	0	0	hypothetical protein
10441	LOCUS_007105-RA	Mba08_g17030.1	458	113	571	459	114	4.02632	2.00946	1	1>2	0	0	E3 ubiquitin-protein ligase At4g11680
7084	LOCUS_009001-RA	Mba06_g07160.1	814	202	1016	815	203	4.01478	2.00532	1	1>2	0	0	Peroxisome biogenesis protein 3-2
5320	LOCUS_005119-RA	Mba04_g37940.1	348	86	434	349	87	4.01149	2.00414	1	1>2	0	0	hypothetical protein
13372	LOCUS_024942-RA	Mba10_g19270.1	267	66	333	268	67	4	2	1	1>2	0	0	GTPase Der
10288	LOCUS_006766-RA	Mba08_g13230.1	139	34	173	140	35	4	2	1	1>2	2.2627e-15	8.72724e-12	Auxin response factor 8
3439	LOCUS_022081-RA	Mba03_g17430.1	75	18	93	76	19	4	2	1	1>2	5.08497e-09	2.67618e-05	Transcription factor TCP5
11264	LOCUS_019119-RA	Mba09_g00190.1	59	14	73	60	15	4	2	0.999993	1>2	1.77024e-07	0.00102356	Syntaxin-71
838	LOCUS_016245-RA	Mba01_g15980.1	51	12	63	52	13	4	2	0.999954	1>2	1.47156e-06	0.00902543	putative serine/threonine-protein kinase WNK11
4017	LOCUS_011425-RA	Mba04_g07450.1	43	10	53	44	11	4	2	0.99969	1>2	9.92271e-06	0.0630153	Stem-specific protein TSJT1
4093	LOCUS_000815-RA	Mba04_g09210.1	35	8	43	36	9	4	2	0.997896	1>2	6.93905e-05	0.385681	putative sarcosine oxidase
4361	LOCUS_021208-RA	Mba04_g15630.1	19	4	23	20	5	4	2	0.912706	1>2	0.00460032	1	putative polyamine oxidase 5
6651	LOCUS_014963-RA	Mba05_g28280.1	19	4	23	20	5	4	2	0.912706	1>2	0.00461017	1	Remorin 4.1
9029	LOCUS_001830-RA	Mba07_g12500.1	19	4	23	20	5	4	2	0.912706	1>2	0.00462002	1	Protein IQ-DOMAIN 31
3615	LOCUS_017229-RA	Mba03_g21320.1	1140	285	1425	1141	286	3.98951	1.99621	1	1>2	0	0	hypothetical protein
1271	LOCUS_023019-RA	Mba01_g25500.1	174	43	217	175	44	3.97727	1.99178	1	1>2	0	0	hypothetical protein
3653	LOCUS_011234-RA	Mba03_g22030.1	170	42	212	171	43	3.97674	1.99159	1	1>2	0	0	Nicotinamide/nicotinic acid mononucleotide adenylyltransferase
6781	LOCUS_024414-RA	Mba06_g00010.1	844	212	1056	845	213	3.96714	1.9881	1	1>2	0	0	hypothetical protein
151	LOCUS_014638-RA	Mba01_g02120.1	986	248	1234	987	249	3.96386	1.9869	1	1>2	0	0	Formin-like protein 12
12320	LOCUS_004860-RA	Mba09_g23970.1	526	132	658	527	133	3.96241	1.98638	1	1>2	0	0	ETHYLENE INSENSITIVE 3-like 3 protein
12707	LOCUS_021771-RA	Mba10_g06160.1	94	23	117	95	24	3.95833	1.98489	1	1>2	5.55132e-11	2.62689e-07	putative serine/threonine-protein kinase PBL28
3776	LOCUS_014668-RA	Mba04_g01910.1	240	60	300	241	61	3.95082	1.98215	1	1>2	0	0	Kinesin-like protein KIN-7I
14210	LOCUS_009556-RA	Mba11_g09820.1	78	19	97	79	20	3.95	1.98185	1	1>2	2.62604e-09	1.35844e-05	Aldehyde dehydrogenase family 3 member H1
6444	LOCUS_022767-RA	Mba05_g23600.1	721	182	903	722	183	3.94536	1.98016	1	1>2	0	0	Chitin elicitor receptor kinase 1
9169	LOCUS_013506-RA	Mba07_g15550.1	1807	459	2266	1808	460	3.93043	1.97469	1	1>2	0	0	Histone-lysine N-methyltransferase ATX2
9636	LOCUS_005998-RA	Mba07_g25010.1	498	126	624	499	127	3.92913	1.97421	1	1>2	0	0	Auxin response factor 2
13677	LOCUS_001416-RA	Mba10_g25520.1	211	53	264	212	54	3.92593	1.97303	1	1>2	0	0	Protein DWARF 53-LIKE
4045	LOCUS_013700-RA	Mba04_g07970.1	979	249	1228	980	250	3.92	1.97085	1	1>2	0	0	Protein unc-13
13509	LOCUS_028626-RA	Mba10_g22290.1	2892	738	3630	2893	739	3.91475	1.96892	1	1>2	0	0	Phospholipase A2-alpha
1638	LOCUS_011124-RA	Mba02_g01300.1	1631	416	2047	1632	417	3.91367	1.96852	1	1>2	0	0	Dormancy-associated 3
10435	LOCUS_011046-RA	Mba08_g16860.1	378	96	474	379	97	3.90722	1.96614	1	1>2	0	0	Pollen-specific protein C13
8418	LOCUS_018423-RA	Mba06_g36240.1	120	30	150	121	31	3.90323	1.96467	1	1>2	2.8885e-13	1.22559e-09	ADP,ATP carrier protein ER-ANT1
13575	LOCUS_027432-RA	Mba10_g23520.1	38	9	47	39	10	3.9	1.96347	0.998743	1>2	4.26175e-05	0.254872	Beta-glucuronosyltransferase GlcAT14B
10768	LOCUS_015399-RA	Mba08_g23910.1	190	48	238	191	49	3.89796	1.96272	1	1>2	0	0	hypothetical protein
3300	LOCUS_004958-RA	Mba03_g14100.1	408	104	512	409	105	3.89524	1.96171	1	1>2	0	0	hypothetical protein
4324	LOCUS_020776-RA	Mba04_g14740.1	318	81	399	319	82	3.89024	1.95986	1	1>2	0	0	putative serine/threonine-protein kinase SIS8
13936	LOCUS_006104-RA	Mba11_g04030.1	69	17	86	70	18	3.88889	1.95936	0.999999	1>2	2.91431e-08	0.000160566	Vesicle-associated protein 1-1
8942	LOCUS_016914-RA	Mba07_g10830.1	1381	355	1736	1382	356	3.88202	1.95681	1	1>2	0	0	hypothetical protein
3123	LOCUS_009645-RA	Mba03_g10030.1	189	48	237	190	49	3.87755	1.95515	1	1>2	0	0	ASC1-like protein 1
2820	LOCUS_011542-RA	Mba03_g03780.1	30	7	37	31	8	3.875	1.9542	0.990601	1>2	0.000396731	0.94936	Aspartyl protease family protein At5g10770
7893	LOCUS_001425-RA	Mba06_g24890.1	456	117	573	457	118	3.87288	1.95341	1	1>2	0	0	DNA topoisomerase 2-binding protein 1-A
10104	LOCUS_013031-RA	Mba08_g08830.1	115	29	144	116	30	3.86667	1.95109	1	1>2	9.38402e-13	4.07736e-09	Serine/threonine-protein phosphatase 7 long form
401	LOCUS_023941-RA	Mba01_g06960.1	84	21	105	85	22	3.86364	1.94996	1	1>2	9.97366e-10	5.04267e-06	DUF21 domain-containing protein At4g14240
10042	LOCUS_008677-RA	Mba08_g07360.1	196	50	246	197	51	3.86275	1.94963	1	1>2	0	0	Protein S-acyltransferase 8
7159	LOCUS_001503-RA	Mba06_g08830.1	993	257	1250	994	258	3.85271	1.94587	1	1>2	0	0	putative protein S-acyltransferase 22
11392	LOCUS_008919-RA	Mba09_g02970.1	365	94	459	366	95	3.85263	1.94584	1	1>2	0	0	Elongator complex protein 5
5868	LOCUS_009989-RA	Mba05_g09990.1	1106	287	1393	1107	288	3.84375	1.94251	1	1>2	0	0	Phosphatidylinositol 3,4,5-trisphosphate 3-phosphatase and protein-tyrosine-phosphatase PTEN2A
10524	LOCUS_004673-RA	Mba08_g18750.1	122	31	153	123	32	3.84375	1.94251	1	1>2	2.98707e-13	1.26831e-09	putative protein S-acyltransferase 7
14595	LOCUS_017349-RA	Mba11_g18510.1	195	50	245	196	51	3.84314	1.94228	1	1>2	0	0	Glycerol-3-phosphate acyltransferase 9
8230	LOCUS_025322-RA	Mba06_g32720.1	233	60	293	234	61	3.83607	1.93963	1	1>2	0	0	hypothetical protein
773	LOCUS_002271-RA	Mba01_g14870.1	68	17	85	69	18	3.83333	1.9386	0.999998	1>2	4.67087e-08	0.000260647	Hexokinase-3
10499	LOCUS_003840-RA	Mba08_g18240.1	22	5	27	23	6	3.83333	1.9386	0.937246	1>2	0.00293749	1	hypothetical protein
7499	LOCUS_015095-RA	Mba06_g16110.1	1513	394	1907	1514	395	3.83291	1.93844	1	1>2	0	0	E3 SUMO-protein ligase SIZ1
7947	LOCUS_028096-RA	Mba06_g26240.1	317	82	399	318	83	3.83133	1.93784	1	1>2	0	0	Transcription elongation factor TFIIS
4196	LOCUS_019076-RA	Mba04_g11730.1	336	87	423	337	88	3.82955	1.93717	1	1>2	0	0	Increased DNA methylation 1
205	LOCUS_020945-RA	Mba01_g03040.1	217	56	273	218	57	3.82456	1.93529	1	1>2	0	0	AUGMIN subunit 2
1065	LOCUS_006276-RA	Mba01_g20700.1	194	50	244	195	51	3.82353	1.9349	1	1>2	0	0	Uncharacterized protein At2g24330
8628	LOCUS_004645-RA	Mba07_g03480.1	561	146	707	562	147	3.82313	1.93475	1	1>2	0	0	putative protein S-acyltransferase 19
8658	LOCUS_025405-RA	Mba07_g04130.1	924	241	1165	925	242	3.82231	1.93445	1	1>2	0	0	Testis-expressed protein 2
14483	LOCUS_008065-RA	Mba11_g16220.1	1338	350	1688	1339	351	3.81481	1.93161	1	1>2	0	0	Peroxisome biogenesis protein 1
722	LOCUS_003118-RA	Mba01_g14070.1	102	26	128	103	27	3.81481	1.93161	1	1>2	2.13024e-11	9.88646e-08	Protein ULTRAPETALA 1
10575	LOCUS_012265-RA	Mba08_g19690.1	102	26	128	103	27	3.81481	1.93161	1	1>2	2.1533e-11	9.9956e-08	Glucan endo-1,3-beta-glucosidase 4
12798	LOCUS_010658-RA	Mba10_g07710.1	60	15	75	61	16	3.8125	1.93074	0.99999	1>2	2.70467e-07	0.00158179	Protein EXORDIUM-like 5
3669	LOCUS_016112-RA	Mba03_g22310.1	891	233	1124	892	234	3.81197	1.93054	1	1>2	0	0	Triacylglycerol lipase 1
11409	LOCUS_019427-RA	Mba09_g03230.1	79	20	99	80	21	3.80952	1.92961	1	1>2	4.65817e-09	2.44551e-05	L-type lectin-domain containing receptor kinase S.4
4107	LOCUS_013885-RA	Mba04_g09490.1	189	49	238	190	50	3.8	1.926	1	1>2	0	0	putative inactive receptor kinase At5g67200
2547	LOCUS_017717-RA	Mba02_g21210.1	94	24	118	95	25	3.8	1.926	1	1>2	1.49172e-10	7.20798e-07	Exocyst complex component EXO70A1
12236	LOCUS_015134-RA	Mba09_g21820.1	56	14	70	57	15	3.8	1.926	0.999974	1>2	8.32391e-07	0.00502003	Chromatin remodeling protein EBS
1473	LOCUS_013653-RA	Mba01_g29710.1	18	4	22	19	5	3.8	1.926	0.868947	1>2	0.00680768	1	DNA-3-methyladenine glycosylase 1
3335	LOCUS_021659-RA	Mba03_g14870.1	18	4	22	19	5	3.8	1.926	0.868947	1>2	0.00682216	1	putative serine/threonine-protein kinase PBL19
3799	LOCUS_010599-RA	Mba04_g02380.1	18	4	22	19	5	3.8	1.926	0.868947	1>2	0.00683664	1	Cyclin-dependent kinase B1-1
3918	LOCUS_002601-RA	Mba04_g04970.1	18	4	22	19	5	3.8	1.926	0.868947	1>2	0.00685111	1	Aspartyl protease family protein 1
5142	LOCUS_009470-RA	Mba04_g34010.1	18	4	22	19	5	3.8	1.926	0.868947	1>2	0.00686558	1	putative pectinesterase 68
5799	LOCUS_022432-RA	Mba05_g08510.1	18	4	22	19	5	3.8	1.926	0.868947	1>2	0.00688004	1	Transcription repressor OFP7
6795	LOCUS_001266-RA	Mba06_g00390.1	18	4	22	19	5	3.8	1.926	0.868947	1>2	0.00689451	1	Fimbrin-5
11970	LOCUS_007992-RA	Mba09_g15350.1	18	4	22	19	5	3.8	1.926	0.868947	1>2	0.00690897	1	Kinesin-like protein KIN-14A
11306	LOCUS_026205-RA	Mba09_g01240.1	998	262	1260	999	263	3.79848	1.92542	1	1>2	0	0	Calmodulin-binding transcription activator 4
7364	LOCUS_010874-RA	Mba06_g13150.1	1928	507	2435	1929	508	3.79724	1.92495	1	1>2	0	0	Ankyrin repeat protein SKIP35
3164	LOCUS_026072-RA	Mba03_g11070.1	629	165	794	630	166	3.79518	1.92417	1	1>2	0	0	Protein EMSY-LIKE 3
3033	LOCUS_014328-RA	Mba03_g08170.1	71	18	89	72	19	3.78947	1.922	0.999999	1>2	2.87556e-08	0.000158373	Pentatricopeptide repeat-containing protein At1g08070, chloroplastic
8104	LOCUS_027407-RA	Mba06_g30070.1	71	18	89	72	19	3.78947	1.922	0.999999	1>2	2.89494e-08	0.000159469	F-box protein At1g61340
1976	LOCUS_012567-RA	Mba02_g08790.1	506	133	639	507	134	3.78358	1.91975	1	1>2	0	0	hypothetical protein
444	LOCUS_009460-RA	Mba01_g07660.1	309	81	390	310	82	3.78049	1.91857	1	1>2	0	0	Protein RALF-like 33
7592	LOCUS_010435-RA	Mba06_g18290.1	203	53	256	204	54	3.77778	1.91754	1	1>2	0	0	5-formyltetrahydrofolate cyclo-ligase-like protein COG0212
8331	LOCUS_023026-RA	Mba06_g34660.1	3558	943	4501	3559	944	3.77013	1.91461	1	1>2	0	0	Alpha-glucan phosphorylase, H isozyme
11760	LOCUS_009196-RA	Mba09_g10700.1	1517	402	1919	1518	403	3.76675	1.91332	1	1>2	0	0	Microtubule-associated protein TORTIFOLIA1
9675	LOCUS_018790-RA	Mba07_g25960.1	112	29	141	113	30	3.76667	1.91329	1	1>2	4.27717e-12	1.91574e-08	BTB/POZ domain-containing protein NPY2
8158	LOCUS_016456-RA	Mba06_g31050.1	428	113	541	429	114	3.76316	1.91194	1	1>2	0	0	TLD domain-containing protein 2
9833	LOCUS_004171-RA	Mba08_g02420.1	454	120	574	455	121	3.76033	1.91086	1	1>2	0	0	Serine/threonine-protein kinase ATM
10294	LOCUS_000059-RA	Mba08_g13380.1	5725	1522	7247	5726	1523	3.75968	1.91061	1	1>2	0	0	Callose synthase 3
8126	LOCUS_007816-RA	Mba06_g30560.1	1698	451	2149	1699	452	3.75885	1.91029	1	1>2	0	0	Aspartic proteinase-like protein 2
2798	LOCUS_000673-RA	Mba03_g03310.1	217	57	274	218	58	3.75862	1.9102	1	1>2	0	0	Ubiquitin carboxyl-terminal hydrolase 15
7679	LOCUS_002354-RA	Mba06_g19970.1	224	59	283	225	60	3.75	1.90689	1	1>2	0	0	WPP domain-associated protein
11411	LOCUS_005219-RA	Mba09_g03250.1	59	15	74	60	16	3.75	1.90689	0.999984	1>2	4.02898e-07	0.00238112	Methylsterol monooxygenase 2-1
2366	LOCUS_005923-RA	Mba02_g16870.1	505	134	639	506	135	3.74815	1.90618	1	1>2	0	0	Zinc finger protein GIS2
14421	LOCUS_026952-RA	Mba11_g14940.1	598	159	757	599	160	3.74375	1.90448	1	1>2	0	0	ABC transporter G family member 3
13726	LOCUS_017567-RA	Mba10_g26890.1	115	30	145	116	31	3.74194	1.90378	1	1>2	2.40396e-12	1.06351e-08	Hydrophobic protein OSR8
3989	LOCUS_004999-RA	Mba04_g06410.1	100	26	126	101	27	3.74074	1.90332	1	1>2	5.27319e-11	2.49264e-07	AP-3 complex subunit delta
14551	LOCUS_010878-RA	Mba11_g17810.1	40	10	50	41	11	3.72727	1.89812	0.998788	1>2	4.03789e-05	0.242867	Kinesin-like protein KIN-14J
10999	LOCUS_007217-RA	Mba08_g28890.1	3818	1024	4842	3819	1025	3.72585	1.89757	1	1>2	0	0	Glucose-6-phosphate 1-dehydrogenase, cytoplasmic isoform
4775	LOCUS_016105-RA	Mba04_g25340.1	487	130	617	488	131	3.72519	1.89731	1	1>2	0	0	Proline-rich receptor-like protein kinase PERK13
6692	LOCUS_001460-RA	Mba05_g29320.1	408	109	517	409	110	3.71818	1.8946	1	1>2	0	0	Alpha-L-arabinofuranosidase 1
4672	LOCUS_008548-RA	Mba04_g23340.1	460	123	583	461	124	3.71774	1.89443	1	1>2	0	0	DNA ligase 1
12084	LOCUS_001144-RA	Mba09_g17980.1	6994	1881	8875	6995	1882	3.71679	1.89406	1	1>2	0	0	putative cellulose synthase A catalytic subunit 1 [UDP-forming]
2226	LOCUS_024890-RA	Mba02_g14150.1	25	6	31	26	7	3.71429	1.89308	0.960121	1>2	0.00176263	0.999999	Elongation of fatty acids protein 3-like
569	LOCUS_003525-RA	Mba01_g10100.1	348	93	441	349	94	3.71277	1.89249	1	1>2	0	0	Heterogeneous nuclear ribonucleoprotein U-like protein 1
14361	LOCUS_006209-RA	Mba11_g13530.1	88	23	111	89	24	3.70833	1.89077	1	1>2	9.2342e-10	4.66049e-06	Ubiquitin thioesterase otubain-like
283	LOCUS_009475-RA	Mba01_g04970.1	62	16	78	63	17	3.70588	1.88982	0.99999	1>2	2.68784e-07	0.00157169	putative serine/threonine-protein kinase PIX13
5841	LOCUS_029064-RA	Mba05_g09400.1	99	26	125	100	27	3.7037	1.88897	1	1>2	8.34499e-11	3.98306e-07	Phosphoinositide phospholipase C 6
7567	LOCUS_004935-RA	Mba06_g17550.1	110	29	139	111	30	3.7	1.88753	1	1>2	1.00952e-11	4.61452e-08	F-box protein PP2-A15
6817	LOCUS_025359-RA	Mba06_g00960.1	454	122	576	455	123	3.69919	1.88721	1	1>2	0	0	Pentatricopeptide repeat-containing protein At5g15280, mitochondrial
7067	LOCUS_019336-RA	Mba06_g06810.1	191	51	242	192	52	3.69231	1.88452	1	1>2	0	0	Pyridine nucleotide-disulfide oxidoreductase domain-containing protein 2
613	LOCUS_002362-RA	Mba01_g11310.1	143	38	181	144	39	3.69231	1.88452	1	1>2	1.49561e-14	5.97495e-11	YTH domain-containing family protein 1
5411	LOCUS_019294-RA	Mba05_g00140.1	986	267	1253	987	268	3.68284	1.88082	1	1>2	0	0	Universal stress protein A-like protein
2249	LOCUS_010538-RA	Mba02_g14640.1	1835	498	2333	1836	499	3.67936	1.87945	1	1>2	0	0	Receptor-like protein 4
975	LOCUS_020893-RA	Mba01_g18520.1	296	80	376	297	81	3.66667	1.87447	1	1>2	0	0	hypothetical protein
2218	LOCUS_004408-RA	Mba02_g14000.1	274	74	348	275	75	3.66667	1.87447	1	1>2	0	0	Methyltransferase-like protein 25
1956	LOCUS_005558-RA	Mba02_g08360.1	208	56	264	209	57	3.66667	1.87447	1	1>2	0	0	A-kinase anchor protein 17A
5346	LOCUS_019751-RA	Mba04_g38620.1	142	38	180	143	39	3.66667	1.87447	1	1>2	2.21455e-14	8.91358e-11	BTB/POZ domain and ankyrin repeat-containing protein NPR2
11975	LOCUS_025952-RA	Mba09_g15410.1	142	38	180	143	39	3.66667	1.87447	1	1>2	2.24361e-14	9.03277e-11	putative NADPH:quinone oxidoreductase 1
11533	LOCUS_019875-RA	Mba09_g05770.1	98	26	124	99	27	3.66667	1.87447	1	1>2	1.34762e-10	6.49689e-07	Potassium channel KAT1
11002	LOCUS_007214-RA	Mba08_g28920.1	43	11	54	44	12	3.66667	1.87447	0.99925	1>2	2.61461e-05	0.162629	TLC domain-containing protein At5g14285
692	LOCUS_006764-RA	Mba01_g13400.1	32	8	40	33	9	3.66667	1.87447	0.991316	1>2	0.000340574	0.921389	Ubiquitin fusion degradation protein 1
11477	LOCUS_011411-RA	Mba09_g04420.1	32	8	40	33	9	3.66667	1.87447	0.991316	1>2	0.000341694	0.922072	putative calcium-binding protein CML27
13141	LOCUS_003451-RA	Mba10_g14390.1	21	5	26	22	6	3.66667	1.87447	0.904573	1>2	0.00510281	1	Protein SHORT-ROOT
10927	LOCUS_022030-RA	Mba08_g27300.1	1601	436	2037	1602	437	3.6659	1.87417	1	1>2	0	0	hypothetical protein
6465	LOCUS_013780-RA	Mba05_g24010.1	325	88	413	326	89	3.66292	1.87299	1	1>2	0	0	18S rRNA (guanine-N(7))-methyltransferase RID2
6495	LOCUS_009729-RA	Mba05_g24520.1	292	79	371	293	80	3.6625	1.87283	1	1>2	0	0	Sn1-specific diacylglycerol lipase alpha
8073	LOCUS_010240-RA	Mba06_g29310.1	3140	857	3997	3141	858	3.66084	1.87217	1	1>2	0	0	hypothetical protein
13003	LOCUS_029857-RA	Mba10_g11880.1	976	266	1242	977	267	3.65918	1.87152	1	1>2	0	0	Soluble inorganic pyrophosphatase 4
3373	LOCUS_025737-RA	Mba03_g15950.1	887	242	1129	888	243	3.65432	1.8696	1	1>2	0	0	putative E3 ubiquitin-protein ligase RZFP34
11121	LOCUS_019392-RA	Mba08_g31130.1	843	230	1073	844	231	3.65368	1.86935	1	1>2	0	0	COP9 signalosome complex subunit 4
7094	LOCUS_024840-RA	Mba06_g07350.1	83	22	105	84	23	3.65217	1.86876	1	1>2	4.18469e-09	2.19066e-05	putative membrane protein At4g09580
1870	LOCUS_004533-RA	Mba02_g06610.1	404	110	514	405	111	3.64865	1.86736	1	1>2	0	0	Two-component response regulator-like PRR1
6978	LOCUS_021034-RA	Mba06_g04760.1	305	83	388	306	84	3.64286	1.86507	1	1>2	0	0	C2 and GRAM domain-containing protein At1g03370
8086	LOCUS_004278-RA	Mba06_g29620.1	1386	380	1766	1387	381	3.64042	1.8641	1	1>2	0	0	Protein STICHEL
4647	LOCUS_015650-RA	Mba04_g22930.1	3644	1001	4645	3645	1002	3.63772	1.86304	1	1>2	0	0	Filament-like plant protein 4
12754	LOCUS_024230-RA	Mba10_g06940.1	752	206	958	753	207	3.63768	1.86302	1	1>2	0	0	Protein UPSTREAM OF FLC
8083	LOCUS_004270-RA	Mba06_g29510.1	119	32	151	120	33	3.63636	1.8625	1	1>2	2.4309e-12	1.07567e-08	TNF receptor-associated factor family protein DDB_G0277243
6665	LOCUS_017760-RA	Mba05_g28630.1	1267	348	1615	1268	349	3.63324	1.86126	1	1>2	0	0	Anaphase-promoting complex subunit 7
1964	LOCUS_022713-RA	Mba02_g08620.1	384	105	489	385	106	3.63208	1.86079	1	1>2	0	0	putative diphthine methyl ester synthase
13506	LOCUS_017232-RA	Mba10_g22200.1	68	18	86	69	19	3.63158	1.8606	0.999996	1>2	1.06277e-07	0.000606337	Metal tolerance protein 7
3273	LOCUS_004093-RA	Mba03_g13530.1	1665	458	2123	1666	459	3.62963	1.85982	1	1>2	0	0	Beta-adaptin-like protein C
10652	LOCUS_014451-RA	Mba08_g21380.1	184	50	234	185	51	3.62745	1.85896	1	1>2	0	0	Protein IN2-1 B
8262	LOCUS_011082-RA	Mba06_g33170.1	289	79	368	290	80	3.625	1.85798	1	1>2	0	0	putative U3 small nucleolar RNA-associated protein 11
8458	LOCUS_009056-RA	Mba06_g37110.1	57	15	72	58	16	3.625	1.85798	0.999961	1>2	1.20715e-06	0.00736181	hypothetical protein
2250	LOCUS_010535-RA	Mba02_g14660.1	372	102	474	373	103	3.62136	1.85653	1	1>2	0	0	Glyoxysomal processing protease, glyoxysomal
1776	LOCUS_022129-RA	Mba02_g04390.1	364	100	464	365	101	3.61386	1.85354	1	1>2	0	0	Choline/ethanolaminephosphotransferase 1
11534	LOCUS_019876-RA	Mba09_g05780.1	324	89	413	325	90	3.61111	1.85244	1	1>2	0	0	Phospho-N-acetylmuramoyl-pentapeptide- transferase
13635	LOCUS_011356-RA	Mba10_g24720.1	277	76	353	278	77	3.61039	1.85215	1	1>2	0	0	hypothetical protein
12256	LOCUS_025186-RA	Mba09_g22380.1	230	63	293	231	64	3.60938	1.85175	1	1>2	0	0	putative glutathione S-transferase parA
661	LOCUS_008983-RA	Mba01_g12660.1	367	101	468	368	102	3.60784	1.85114	1	1>2	0	0	hypothetical protein
5227	LOCUS_010154-RA	Mba04_g35940.1	107	29	136	108	30	3.6	1.848	1	1>2	3.13065e-11	1.46389e-07	hypothetical protein
14152	LOCUS_002252-RA	Mba11_g08530.1	71	19	90	72	20	3.6	1.848	0.999997	1>2	6.98919e-08	0.000394323	Zinc finger protein 4
6115	LOCUS_027251-RA	Mba05_g15280.1	35	9	44	36	10	3.6	1.848	0.995007	1>2	0.0001859	0.741948	Probably inactive receptor-like protein kinase At2g46850
2588	LOCUS_015166-RA	Mba02_g22340.1	17	4	21	18	5	3.6	1.848	0.809565	1>2	0.0121182	1	Glucan endo-1,3-beta-glucosidase 3
7210	LOCUS_014710-RA	Mba06_g10050.1	17	4	21	18	5	3.6	1.848	0.809565	1>2	0.0121383	1	Receptor-like protein EIX2
7517	LOCUS_002073-RA	Mba06_g16430.1	17	4	21	18	5	3.6	1.848	0.809565	1>2	0.0121583	1	Protein LURP-one-related 8
9031	LOCUS_001828-RA	Mba07_g12520.1	17	4	21	18	5	3.6	1.848	0.809565	1>2	0.0121783	1	Leucine-rich repeat extensin-like protein 4
426	LOCUS_025308-RA	Mba01_g07330.1	312	86	398	313	87	3.5977	1.84708	1	1>2	0	0	putative serine/threonine-protein kinase SIS8
5597	LOCUS_008999-RA	Mba05_g04220.1	607	168	775	608	169	3.59763	1.84705	1	1>2	0	0	hypothetical protein
6439	LOCUS_018392-RA	Mba05_g23510.1	869	241	1110	870	242	3.59504	1.84601	1	1>2	0	0	Beta-glucosidase 22
7352	LOCUS_008315-RA	Mba06_g12940.1	416	115	531	417	116	3.59483	1.84592	1	1>2	0	0	WD repeat-containing protein 74
9145	LOCUS_007259-RA	Mba07_g14960.1	703	195	898	704	196	3.59184	1.84472	1	1>2	0	0	tRNA modification GTPase MnmE
13663	LOCUS_003047-RA	Mba10_g25280.1	182	50	232	183	51	3.58824	1.84327	1	1>2	0	0	NADH dehydrogenase [ubiquinone] 1 alpha subcomplex subunit 1
14142	LOCUS_020149-RA	Mba11_g08190.1	60	16	76	61	17	3.58824	1.84327	0.999976	1>2	7.24881e-07	0.00435358	NDR1/HIN1-like protein 1
13816	LOCUS_000760-RA	Mba11_g01390.1	1234	344	1578	1235	345	3.57971	1.83984	1	1>2	0	0	Remorin 4.1
5243	LOCUS_011627-RA	Mba04_g36250.1	625	174	799	626	175	3.57714	1.83881	1	1>2	0	0	hypothetical protein
1051	LOCUS_011703-RA	Mba01_g20510.1	167	46	213	168	47	3.57447	1.83773	1	1>2	2.48642e-16	9.23706e-13	putative polyol transporter 4
14555	LOCUS_023752-RA	Mba11_g17860.1	167	46	213	168	47	3.57447	1.83773	1	1>2	2.53356e-16	9.41469e-13	Pentatricopeptide repeat-containing protein At4g39530
8901	LOCUS_003645-RA	Mba07_g09520.1	49	13	62	50	14	3.57143	1.8365	0.999727	1>2	8.49159e-06	0.0539122	ABC transporter G family member 8
670	LOCUS_002801-RA	Mba01_g12890.1	24	6	30	25	7	3.57143	1.8365	0.938341	1>2	0.00289391	1	Myb-related protein Hv1
10833	LOCUS_003894-RA	Mba08_g25350.1	338	94	432	339	95	3.56842	1.83529	1	1>2	0	0	Spermine synthase
2614	LOCUS_011724-RA	Mba02_g22660.1	791	221	1012	792	222	3.56757	1.83494	1	1>2	0	0	hypothetical protein
11171	LOCUS_000693-RA	Mba08_g32120.1	3573	1001	4574	3574	1002	3.56687	1.83466	1	1>2	0	0	Putative 1-phosphatidylinositol-3-phosphate 5-kinase FAB1D
10352	LOCUS_016362-RA	Mba08_g14420.1	202	56	258	203	57	3.5614	1.83245	1	1>2	0	0	hypothetical protein
2977	LOCUS_003477-RA	Mba03_g07180.1	597	167	764	598	168	3.55952	1.83168	1	1>2	0	0	Uridine-cytidine kinase C
11792	LOCUS_008156-RA	Mba09_g11300.1	120	33	153	121	34	3.55882	1.8314	1	1>2	4.19606e-12	1.87858e-08	Peroxisomal nicotinamide adenine dinucleotide carrier
201	LOCUS_008104-RA	Mba01_g02960.1	579	162	741	580	163	3.55828	1.83118	1	1>2	0	0	Protein NAR1
5883	LOCUS_025032-RA	Mba05_g10330.1	490	137	627	491	138	3.55797	1.83105	1	1>2	0	0	Plant intracellular Ras-group-related LRR protein 8
12282	LOCUS_016781-RA	Mba09_g23150.1	592	166	758	593	167	3.5509	1.82818	1	1>2	0	0	Metal transporter Nramp2
4528	LOCUS_004606-RA	Mba04_g20230.1	233	65	298	234	66	3.54545	1.82597	1	1>2	0	0	putative membrane protein At4g09580
1559	LOCUS_015540-RA	Mba01_g32480.1	155	43	198	156	44	3.54545	1.82597	1	1>2	4.88509e-15	1.90958e-11	hypothetical protein
216	LOCUS_006692-RA	Mba01_g03300.1	77	21	98	78	22	3.54545	1.82597	0.999999	1>2	2.50361e-08	0.000137389	Two-pore potassium channel 3
5325	LOCUS_005113-RA	Mba04_g38000.1	38	10	48	39	11	3.54545	1.82597	0.997052	1>2	0.000101477	0.51449	Protein downstream neighbor of Son
14214	LOCUS_014898-RA	Mba11_g09980.1	38	10	48	39	11	3.54545	1.82597	0.997052	1>2	0.000101877	0.515922	hypothetical protein
13707	LOCUS_008270-RA	Mba10_g26220.1	357	100	457	358	101	3.54455	1.8256	1	1>2	0	0	Ubiquitin carboxyl-terminal hydrolase 17
4537	LOCUS_008998-RA	Mba04_g20460.1	676	190	866	677	191	3.5445	1.82558	1	1>2	0	0	CAAX prenyl protease 1
14467	LOCUS_023036-RA	Mba11_g15880.1	870	245	1115	871	246	3.54065	1.82401	1	1>2	0	0	hypothetical protein
1406	LOCUS_017421-RA	Mba01_g28300.1	268	75	343	269	76	3.53947	1.82353	1	1>2	0	0	Uncharacterized protein sll0005
8303	LOCUS_012700-RA	Mba06_g34020.1	52	14	66	53	15	3.53333	1.82103	0.999841	1>2	5.04049e-06	0.0318285	hypothetical protein
13060	LOCUS_017368-RA	Mba10_g12940.1	324	91	415	325	92	3.53261	1.82073	1	1>2	0	0	GDSL esterase/lipase At4g01130
3099	LOCUS_023593-RA	Mba03_g09550.1	218	61	279	219	62	3.53226	1.82059	1	1>2	0	0	Sorting nexin 2B
2	LOCUS_014892-RA	Mba00_g00210.1	59	16	75	60	17	3.52941	1.81943	0.999963	1>2	1.15367e-06	0.00702649	DNA-binding protein SMUBP-2
6401	LOCUS_009167-RA	Mba05_g22600.1	59	16	75	60	17	3.52941	1.81943	0.999963	1>2	1.15949e-06	0.00706298	Rop guanine nucleotide exchange factor 3
9339	LOCUS_014856-RA	Mba07_g19050.1	686	194	880	687	195	3.52308	1.81684	1	1>2	0	0	GPI ethanolamine phosphate transferase 2
14258	LOCUS_002115-RA	Mba11_g10990.1	1799	511	2310	1800	512	3.51562	1.81378	1	1>2	0	0	Protein STRUBBELIG-RECEPTOR FAMILY 6
14481	LOCUS_017653-RA	Mba11_g16180.1	136	38	174	137	39	3.51282	1.81263	1	1>2	3.28945e-13	1.39966e-09	Uncharacterized protein P8A3.02c
9451	LOCUS_006016-RA	Mba07_g21620.1	350	99	449	351	100	3.51	1.81147	1	1>2	0	0	putative apyrase 3
5365	LOCUS_027442-RA	Mba04_g39200.1	199	56	255	200	57	3.50877	1.81097	1	1>2	0	0	hypothetical protein
8690	LOCUS_000508-RA	Mba07_g04870.1	566	161	727	567	162	3.5	1.80735	1	1>2	0	0	NADPH--cytochrome P450 reductase
996	LOCUS_018190-RA	Mba01_g19350.1	433	123	556	434	124	3.5	1.80735	1	1>2	0	0	Enhancer of polycomb 2
12721	LOCUS_022123-RA	Mba10_g06360.1	237	67	304	238	68	3.5	1.80735	1	1>2	0	0	Two-component response regulator ORR22
801	LOCUS_010814-RA	Mba01_g15370.1	160	45	205	161	46	3.5	1.80735	1	1>2	2.6751e-15	1.03473e-11	Glutamine--tRNA ligase
13748	LOCUS_017710-RA	Mba10_g27340.1	83	23	106	84	24	3.5	1.80735	1	1>2	9.43892e-09	5.05253e-05	Ubiquitin-conjugating enzyme E2 5
12160	LOCUS_026716-RA	Mba09_g19610.1	55	15	70	56	16	3.5	1.80735	0.999906	1>2	3.10698e-06	0.0194268	Brassinosteroid LRR receptor kinase BRL1
6557	LOCUS_010379-RA	Mba05_g26150.1	48	13	61	49	14	3.5	1.80735	0.999573	1>2	1.44204e-05	0.0913852	hypothetical protein
13922	LOCUS_010825-RA	Mba11_g03740.1	48	13	61	49	14	3.5	1.80735	0.999573	1>2	1.44824e-05	0.0917728	Transcription factor MYB41
12854	LOCUS_009021-RA	Mba10_g08910.1	41	11	52	42	12	3.5	1.80735	0.998202	1>2	6.12985e-05	0.34855	Subtilisin-like protease SBT3.8
5998	LOCUS_008948-RA	Mba05_g12810.1	34	9	43	35	10	3.5	1.80735	0.992154	1>2	0.000292829	0.886147	Pentatricopeptide repeat-containing protein At2g34400
13017	LOCUS_028564-RA	Mba10_g12170.1	34	9	43	35	10	3.5	1.80735	0.992154	1>2	0.000293849	0.88704	hypothetical protein
11688	LOCUS_005149-RA	Mba09_g09380.1	1393	399	1792	1394	400	3.485	1.80116	1	1>2	0	0	DnaJ subfamily C member 14
6264	LOCUS_024532-RA	Mba05_g19470.1	107	30	137	108	31	3.48387	1.80069	1	1>2	7.47147e-11	3.55791e-07	putative protein phosphatase 2C 41
7365	LOCUS_010871-RA	Mba06_g13170.1	1768	507	2275	1769	508	3.48228	1.80003	1	1>2	0	0	E3 ubiquitin-protein ligase UPL7
4388	LOCUS_020250-RA	Mba04_g16580.1	1278	367	1645	1279	368	3.47554	1.79724	1	1>2	0	0	Piezo-type mechanosensitive ion channel
9915	LOCUS_026921-RA	Mba08_g04370.1	190	54	244	191	55	3.47273	1.79607	1	1>2	0	0	Putative pentatricopeptide repeat-containing protein At1g19290
1357	LOCUS_009187-RA	Mba01_g27310.1	176	50	226	177	51	3.47059	1.79518	1	1>2	1.51241e-16	5.57776e-13	hypothetical protein
1237	LOCUS_023882-RA	Mba01_g24700.1	553	159	712	554	160	3.4625	1.79181	1	1>2	0	0	hypothetical protein
4110	LOCUS_022312-RA	Mba04_g09570.1	1462	422	1884	1463	423	3.45863	1.7902	1	1>2	0	0	Exocyst complex component SEC6
10102	LOCUS_013028-RA	Mba08_g08790.1	189	54	243	190	55	3.45455	1.7885	1	1>2	0	0	L-aminoadipate-semialdehyde dehydrogenase-phosphopantetheinyl transferase
3053	LOCUS_016196-RA	Mba03_g08580.1	75	21	96	76	22	3.45455	1.7885	0.999998	1>2	6.30703e-08	0.000354834	putative indole-3-pyruvate monooxygenase YUCCA11
6426	LOCUS_020540-RA	Mba05_g23260.1	37	10	47	38	11	3.45455	1.7885	0.995428	1>2	0.000169413	0.707684	hypothetical protein
14566	LOCUS_006676-RA	Mba11_g18050.1	828	239	1067	829	240	3.45417	1.78834	1	1>2	0	0	Sodium/hydrogen exchanger 2
1586	LOCUS_012198-RA	Mba01_g33020.1	230	66	296	231	67	3.44776	1.78566	1	1>2	0	0	hypothetical protein
5890	LOCUS_008197-RA	Mba05_g10440.1	30	8	38	31	9	3.44444	1.78427	0.978445	1>2	0.000890614	0.999045	Protein YIPF5
6711	LOCUS_028047-RA	Mba05_g29770.1	30	8	38	31	9	3.44444	1.78427	0.978445	1>2	0.000893275	0.999066	Protein BREAST CANCER SUSCEPTIBILITY 2 A
10417	LOCUS_011052-RA	Mba08_g16390.1	30	8	38	31	9	3.44444	1.78427	0.978445	1>2	0.000895936	0.999086	hypothetical protein
7383	LOCUS_004789-RA	Mba06_g13610.1	777	225	1002	778	226	3.44248	1.78345	1	1>2	0	0	hypothetical protein
3981	LOCUS_007696-RA	Mba04_g06240.1	381	110	491	382	111	3.44144	1.78301	1	1>2	0	0	DnaJ subfamily B member 6
2300	LOCUS_000235-RA	Mba02_g15750.1	350	101	451	351	102	3.44118	1.7829	1	1>2	0	0	Polyadenylate-binding protein-interacting protein 7
9666	LOCUS_012277-RA	Mba07_g25780.1	85	24	109	86	25	3.44	1.78241	1	1>2	8.9202e-09	4.76773e-05	Cyclin-D3-1
1189	LOCUS_001241-RA	Mba01_g23630.1	360	104	464	361	105	3.4381	1.78161	1	1>2	0	0	Protein Dr1
12829	LOCUS_014036-RA	Mba10_g08370.1	408	118	526	409	119	3.43697	1.78114	1	1>2	0	0	Gamma-tubulin complex component 6
6067	LOCUS_015861-RA	Mba05_g14130.1	78	22	100	79	23	3.43478	1.78022	0.999999	1>2	3.88725e-08	0.000215836	DNA topoisomerase 2
12911	LOCUS_016883-RA	Mba10_g09990.1	1036	301	1337	1037	302	3.43377	1.7798	1	1>2	0	0	UDP-D-apiose/UDP-D-xylose synthase 2
139	LOCUS_015362-RA	Mba01_g01890.1	469	136	605	470	137	3.43066	1.77848	1	1>2	0	0	SWI/SNF complex subunit SWI3D
11001	LOCUS_007216-RA	Mba08_g28910.1	71	20	91	72	21	3.42857	1.77761	0.999994	1>2	1.52788e-07	0.000879977	hypothetical protein
9166	LOCUS_018763-RA	Mba07_g15500.1	47	13	60	48	14	3.42857	1.77761	0.999338	1>2	2.36145e-05	0.147609	E3 ubiquitin protein ligase DRIP2
9126	LOCUS_021261-RA	Mba07_g14530.1	23	6	29	24	7	3.42857	1.77761	0.906887	1>2	0.00496483	1	putative xyloglucan endotransglucosylase/hydrolase protein 23
10987	LOCUS_015985-RA	Mba08_g28660.1	23	6	29	24	7	3.42857	1.77761	0.906887	1>2	0.00497529	1	hypothetical protein
7925	LOCUS_003711-RA	Mba06_g25700.1	595	173	768	596	174	3.42529	1.77623	1	1>2	0	0	putative leucine-rich repeat receptor-like protein kinase At1g35710
11737	LOCUS_024499-RA	Mba09_g10320.1	423	123	546	424	124	3.41935	1.77372	1	1>2	0	0	Dirigent protein 11
3188	LOCUS_001060-RA	Mba03_g11600.1	122	35	157	123	36	3.41667	1.77259	1	1>2	9.07748e-12	4.13933e-08	Protein GPR107
830	LOCUS_006086-RA	Mba01_g15850.1	1181	345	1526	1182	346	3.41618	1.77239	1	1>2	0	0	Serine/threonine-protein kinase PRP4
2437	LOCUS_023590-RA	Mba02_g18490.1	98	28	126	99	29	3.41379	1.77138	1	1>2	7.2534e-10	3.64047e-06	hypothetical protein
8291	LOCUS_021900-RA	Mba06_g33840.1	272	79	351	273	80	3.4125	1.77083	1	1>2	0	0	UDP-galactose/UDP-glucose transporter 5B
8769	LOCUS_020009-RA	Mba07_g06570.1	1357	397	1754	1358	398	3.41206	1.77064	1	1>2	0	0	Coatomer subunit alpha-3
9033	LOCUS_001824-RA	Mba07_g12560.1	57	16	73	58	17	3.41176	1.77052	0.999913	1>2	2.83143e-06	0.0176636	Serine/threonine-protein kinase Aurora-1
10799	LOCUS_022474-RA	Mba08_g24460.1	57	16	73	58	17	3.41176	1.77052	0.999913	1>2	2.84478e-06	0.0177489	Granule-bound starch synthase 2, chloroplastic/amyloplastic
7355	LOCUS_008311-RA	Mba06_g13000.1	210	61	271	211	62	3.40323	1.7669	1	1>2	0	0	Furostanol glycoside 26-O-beta-glucosidase
5185	LOCUS_027331-RA	Mba04_g34970.1	1727	507	2234	1728	508	3.40157	1.7662	1	1>2	0	0	hypothetical protein
10011	LOCUS_010893-RA	Mba08_g06700.1	339	99	438	340	100	3.4	1.76553	1	1>2	0	0	Protein translation factor SUI1
3497	LOCUS_004119-RA	Mba03_g18780.1	50	14	64	51	15	3.4	1.76553	0.999613	1>2	1.35324e-05	0.0858214	Universal stress protein PHOS32
6313	LOCUS_018044-RA	Mba05_g20400.1	50	14	64	51	15	3.4	1.76553	0.999613	1>2	1.35888e-05	0.0861754	NAC domain-containing protein 100
2325	LOCUS_001749-RA	Mba02_g16220.1	16	4	20	17	5	3.4	1.76553	0.733485	1>2	0.0177533	1	Ubiquitin domain-containing protein 1
3435	LOCUS_013615-RA	Mba03_g17360.1	16	4	20	17	5	3.4	1.76553	0.733485	1>2	0.0177806	1	putative WRKY transcription factor 41
5615	LOCUS_008481-RA	Mba05_g04550.1	16	4	20	17	5	3.4	1.76553	0.733485	1>2	0.0178079	1	Squamosa promoter-binding-like protein 7
6570	LOCUS_029367-RA	Mba05_g26420.1	16	4	20	17	5	3.4	1.76553	0.733485	1>2	0.0178351	1	hypothetical protein
7885	LOCUS_001771-RA	Mba06_g24620.1	16	4	20	17	5	3.4	1.76553	0.733485	1>2	0.0178624	1	hypothetical protein
3380	LOCUS_005976-RA	Mba03_g16050.1	281	82	363	282	83	3.39759	1.76451	1	1>2	0	0	BTB/POZ domain and ankyrin repeat-containing protein NPR1
7119	LOCUS_016408-RA	Mba06_g07800.1	233	68	301	234	69	3.3913	1.76184	1	1>2	0	0	Oxysterol-binding protein-related protein 1D
4861	LOCUS_012727-RA	Mba04_g27320.1	121	35	156	122	36	3.38889	1.76081	1	1>2	1.22333e-11	5.61508e-08	putative membrane protein At1g16860
7830	LOCUS_010318-RA	Mba06_g23320.1	3380	997	4377	3381	998	3.38778	1.76034	1	1>2	0	0	Polygalacturonase At1g48100
8082	LOCUS_024509-RA	Mba06_g29500.1	886	261	1147	887	262	3.3855	1.75937	1	1>2	0	0	hypothetical protein
3631	LOCUS_003973-RA	Mba03_g21570.1	43	12	55	44	13	3.38462	1.75899	0.998308	1>2	5.76576e-05	0.331169	Potassium channel AKT1
9245	LOCUS_009369-RA	Mba07_g17270.1	43	12	55	44	13	3.38462	1.75899	0.998308	1>2	5.7892e-05	0.332301	Transmembrane protein 53
11924	LOCUS_008072-RA	Mba09_g14490.1	556	164	720	557	165	3.37576	1.75521	1	1>2	0	0	Potassium channel KOR1
5876	LOCUS_004915-RA	Mba05_g10120.1	53	15	68	54	16	3.375	1.75489	0.999775	1>2	6.88027e-06	0.0436204	NAC domain-containing protein 87
5827	LOCUS_020363-RA	Mba05_g09120.1	26	7	33	27	8	3.375	1.75489	0.942905	1>2	0.00273455	1	EPIDERMAL PATTERNING FACTOR-like protein 2
3128	LOCUS_023038-RA	Mba03_g10100.1	997	295	1292	998	296	3.37162	1.75344	1	1>2	0	0	O-fucosyltransferase 34
2248	LOCUS_010540-RA	Mba02_g14610.1	154	45	199	155	46	3.36957	1.75256	1	1>2	4.0147e-14	1.63398e-10	Protein C2-DOMAIN ABA-RELATED 3
13118	LOCUS_024524-RA	Mba10_g13900.1	656	194	850	657	195	3.36923	1.75242	1	1>2	0	0	OTU domain-containing protein 5
5651	LOCUS_019953-RA	Mba05_g05300.1	63	18	81	64	19	3.36842	1.75207	0.999966	1>2	1.0973e-06	0.00667344	hypothetical protein
6395	LOCUS_014847-RA	Mba05_g22470.1	406	120	526	407	121	3.36364	1.75002	1	1>2	0	0	E3 ubiquitin-protein ligase WAV3
12121	LOCUS_011055-RA	Mba09_g18590.1	110	32	142	111	33	3.36364	1.75002	1	1>2	1.01185e-10	4.84879e-07	ACT domain-containing protein ACR10
3057	LOCUS_020405-RA	Mba03_g08720.1	1468	436	1904	1469	437	3.36156	1.74913	1	1>2	0	0	hypothetical protein
10542	LOCUS_005982-RA	Mba08_g19080.1	325	96	421	326	97	3.36082	1.74882	1	1>2	0	0	UV-stimulated scaffold protein A
2749	LOCUS_003596-RA	Mba03_g02140.1	200	59	259	201	60	3.35	1.74416	1	1>2	0	0	Integrator complex subunit 7
12834	LOCUS_007316-RA	Mba10_g08460.1	96	28	124	97	29	3.34483	1.74193	1	1>2	1.62649e-09	8.32111e-06	hypothetical protein
10151	LOCUS_014069-RA	Mba08_g09820.1	437	130	567	438	131	3.34351	1.74136	1	1>2	0	0	Kinesin-like protein KIN-14F
13949	LOCUS_016531-RA	Mba11_g04360.1	156	46	202	157	47	3.34043	1.74003	1	1>2	3.55162e-14	1.44196e-10	Anaphase-promoting complex subunit 8
2079	LOCUS_001327-RA	Mba02_g11020.1	543	162	705	544	163	3.33742	1.73873	1	1>2	0	0	U-box domain-containing protein 7
10850	LOCUS_020729-RA	Mba08_g25660.1	449	134	583	450	135	3.33333	1.73697	1	1>2	0	0	Serine/threonine-protein kinase D6PKL2
5855	LOCUS_010145-RA	Mba05_g09820.1	69	20	89	70	21	3.33333	1.73697	0.999986	1>2	3.50964e-07	0.00206715	hypothetical protein
12840	LOCUS_024903-RA	Mba10_g08650.1	69	20	89	70	21	3.33333	1.73697	0.999986	1>2	3.53218e-07	0.00208076	Microfibrillar-associated protein 1
7696	LOCUS_009453-RA	Mba06_g20370.1	49	14	63	50	15	3.33333	1.73697	0.999401	1>2	2.12629e-05	0.133463	Sodium/hydrogen exchanger 2
5426	LOCUS_013997-RA	Mba05_g00490.1	29	8	37	30	9	3.33333	1.73697	0.966596	1>2	0.00139081	0.999985	hypothetical protein
8348	LOCUS_008925-RA	Mba06_g35040.1	312	93	405	313	94	3.32979	1.73543	1	1>2	0	0	Syntaxin-52
11183	LOCUS_022205-RA	Mba08_g32280.1	212	63	275	213	64	3.32812	1.73471	1	1>2	0	0	N-lysine methyltransferase setd6
12792	LOCUS_013497-RA	Mba10_g07610.1	518	155	673	519	156	3.32692	1.73419	1	1>2	0	0	Spastin
6655	LOCUS_023696-RA	Mba05_g28340.1	285	85	370	286	86	3.32558	1.73361	1	1>2	0	0	BTB/POZ domain-containing protein At1g04390
7818	LOCUS_002741-RA	Mba06_g23080.1	122	36	158	123	37	3.32432	1.73306	1	1>2	1.71724e-11	7.93535e-08	hypothetical protein
3954	LOCUS_000749-RA	Mba04_g05780.1	62	18	80	63	19	3.31579	1.72935	0.999948	1>2	1.60126e-06	0.00984394	Trihelix transcription factor ASIL2
4755	LOCUS_007878-RA	Mba04_g25020.1	62	18	80	63	19	3.31579	1.72935	0.999948	1>2	1.60934e-06	0.00989495	Serine carboxypeptidase-like 9
6610	LOCUS_008900-RA	Mba05_g27240.1	62	18	80	63	19	3.31579	1.72935	0.999948	1>2	1.61742e-06	0.00994597	hypothetical protein
4832	LOCUS_026094-RA	Mba04_g26620.1	592	178	770	593	179	3.31285	1.72807	1	1>2	0	0	Transcription initiation factor TFIID subunit 6
3483	LOCUS_009583-RA	Mba03_g18490.1	751	226	977	752	227	3.31278	1.72804	1	1>2	0	0	Carboxyvinyl-carboxyphosphonate phosphorylmutase, chloroplastic
11164	LOCUS_006846-RA	Mba08_g32000.1	52	15	67	53	16	3.3125	1.72792	0.999653	1>2	1.14464e-05	0.072674	hypothetical protein
14401	LOCUS_002428-RA	Mba11_g14450.1	403	121	524	404	122	3.31148	1.72747	1	1>2	0	0	Protein NSP-INTERACTING KINASE 2
6501	LOCUS_027436-RA	Mba05_g24790.1	138	41	179	139	42	3.30952	1.72662	1	1>2	1.22717e-12	5.35905e-09	hypothetical protein
11326	LOCUS_012291-RA	Mba09_g01690.1	171	51	222	172	52	3.30769	1.72583	1	1>2	2.75817e-15	1.06741e-11	Phosphatidylinositol/phosphatidylcholine transfer protein SFH9
12564	LOCUS_005420-RA	Mba10_g02940.1	551	166	717	552	167	3.30539	1.72482	1	1>2	0	0	TBC1 domain family member 5 A
819	LOCUS_010887-RA	Mba01_g15670.1	75	22	97	76	23	3.30435	1.72437	0.999995	1>2	1.30739e-07	0.000749902	Sulfate transporter 2.1
1371	LOCUS_009393-RA	Mba01_g27640.1	369	111	480	370	112	3.30357	1.72403	1	1>2	0	0	hypothetical protein
2350	LOCUS_010831-RA	Mba02_g16630.1	1319	399	1718	1320	400	3.3	1.72247	1	1>2	0	0	putative serine/threonine protein kinase IREH1
11248	LOCUS_022776-RA	Mba08_g33880.1	395	119	514	396	120	3.3	1.72247	1	1>2	0	0	Uridine kinase-like protein 3
874	LOCUS_015592-RA	Mba01_g16770.1	1510	457	1967	1511	458	3.29913	1.72208	1	1>2	0	0	hypothetical protein
3485	LOCUS_024441-RA	Mba03_g18550.1	2925	886	3811	2926	887	3.29876	1.72192	1	1>2	0	0	Protein IQ-DOMAIN 14
533	LOCUS_004296-RA	Mba01_g09380.1	378	114	492	379	115	3.29565	1.72056	1	1>2	0	0	Putative disease resistance RPP13-like protein 1
6883	LOCUS_007041-RA	Mba06_g02520.1	348	105	453	349	106	3.29245	1.71916	1	1>2	0	0	Protein NDL1
9991	LOCUS_007131-RA	Mba08_g06140.1	361	109	470	362	110	3.29091	1.71849	1	1>2	0	0	putative ATP-dependent DNA helicase CHR12
420	LOCUS_005098-RA	Mba01_g07250.1	180	54	234	181	55	3.29091	1.71849	1	1>2	6.83178e-16	2.58105e-12	Intermediate cleaving peptidase 55, mitochondrial
12679	LOCUS_022850-RA	Mba10_g05520.1	384	116	500	385	117	3.2906	1.71835	1	1>2	0	0	snRNA-activating protein complex subunit
5617	LOCUS_002300-RA	Mba05_g04600.1	657	199	856	658	200	3.29	1.71809	1	1>2	0	0	Structural maintenance of chromosomes protein 6B
12752	LOCUS_025666-RA	Mba10_g06910.1	239	72	311	240	73	3.28767	1.71707	1	1>2	0	0	Uncharacterized protein At1g76660
14277	LOCUS_023511-RA	Mba11_g11310.1	630	191	821	631	192	3.28646	1.71653	1	1>2	0	0	26S proteasome non-ATPase regulatory subunit 8 A
3573	LOCUS_016465-RA	Mba03_g20470.1	666	202	868	667	203	3.28571	1.71621	1	1>2	0	0	hypothetical protein
13650	LOCUS_014062-RA	Mba10_g25000.1	321	97	418	322	98	3.28571	1.71621	1	1>2	0	0	putative serine/threonine-protein kinase abkC
4050	LOCUS_016825-RA	Mba04_g08070.1	68	20	88	69	21	3.28571	1.71621	0.999979	1>2	6.3944e-07	0.00382613	Reticulon-like protein B4
13963	LOCUS_004188-RA	Mba11_g04620.1	22	6	28	23	7	3.28571	1.71621	0.863379	1>2	0.00732169	1	DUF724 domain-containing protein 6
3308	LOCUS_015720-RA	Mba03_g14260.1	13714	4182	17896	13715	4183	3.27875	1.71314	1	1>2	0	0	Puromycin-sensitive aminopeptidase
11345	LOCUS_001569-RA	Mba09_g02060.1	959	292	1251	960	293	3.27645	1.71213	1	1>2	0	0	Telomere length regulation protein TEL2
2253	LOCUS_010531-RA	Mba02_g14710.1	71	21	92	72	22	3.27273	1.71049	0.999987	1>2	3.42055e-07	0.00201337	Glucan endo-1,3-beta-glucosidase 1
13439	LOCUS_025962-RA	Mba10_g20810.1	192	58	250	193	59	3.27119	1.70981	1	1>2	8.07435e-17	2.94875e-13	DNA-dependent metalloprotease WSS1
7983	LOCUS_027062-RA	Mba06_g27050.1	48	14	62	49	15	3.26667	1.70782	0.999078	1>2	3.00592e-05	0.185393	Periodic tryptophan protein 2
9430	LOCUS_012230-RA	Mba07_g21360.1	87	26	113	88	27	3.25926	1.70454	0.999999	1>2	1.71094e-08	9.29509e-05	hypothetical protein
9899	LOCUS_006025-RA	Mba08_g04040.1	259	79	338	260	80	3.25	1.70044	1	1>2	0	0	tRNA (guanine-N(7)-)-methyltransferase non-catalytic subunit wdr4
9019	LOCUS_017868-RA	Mba07_g12260.1	181	55	236	182	56	3.25	1.70044	1	1>2	9.37756e-16	3.5616e-12	Polyadenylate-binding protein-interacting protein 9
5680	LOCUS_017972-RA	Mba05_g06110.1	155	47	202	156	48	3.25	1.70044	1	1>2	1.25553e-13	5.23428e-10	Remorin 4.1
9496	LOCUS_014171-RA	Mba07_g22390.1	129	39	168	130	40	3.25	1.70044	1	1>2	1.14747e-11	5.26e-08	E3 ubiquitin-protein ligase ORTHRUS 2
7905	LOCUS_022392-RA	Mba06_g25190.1	64	19	83	65	20	3.25	1.70044	0.999951	1>2	1.54621e-06	0.00949638	Cinnamoyl-CoA reductase-like SNL6
8456	LOCUS_020463-RA	Mba06_g37060.1	704	216	920	705	217	3.24885	1.69993	1	1>2	0	0	Pyrophosphate-energized vacuolar membrane proton pump
5577	LOCUS_014304-RA	Mba05_g03700.1	1971	606	2577	1972	607	3.24876	1.69989	1	1>2	0	0	UDP-glucose:glycoprotein glucosyltransferase
10039	LOCUS_013914-RA	Mba08_g07270.1	132	40	172	133	41	3.2439	1.69773	1	1>2	8.0806e-12	3.67505e-08	Fructose-1,6-bisphosphatase, cytosolic
3325	LOCUS_020755-RA	Mba03_g14580.1	401	123	524	402	124	3.24194	1.69686	1	1>2	0	0	O-fucosyltransferase 16
4051	LOCUS_016827-RA	Mba04_g08080.1	1370	422	1792	1371	423	3.24113	1.6965	1	1>2	0	0	hypothetical protein
12277	LOCUS_004628-RA	Mba09_g23050.1	271	83	354	272	84	3.2381	1.69515	1	1>2	0	0	Transcription initiation factor TFIID subunit 8
9540	LOCUS_007580-RA	Mba07_g23170.1	533	164	697	534	165	3.23636	1.69437	1	1>2	0	0	putative glucuronoxylan glucuronosyltransferase F8H
7127	LOCUS_024300-RA	Mba06_g07930.1	109	33	142	110	34	3.23529	1.6939	1	1>2	4.06313e-10	2.01125e-06	hypothetical protein
7615	LOCUS_008690-RA	Mba06_g18770.1	756	233	989	757	234	3.23504	1.69378	1	1>2	0	0	TVP38/TMEM64 family membrane protein slr0305
5462	LOCUS_005760-RA	Mba05_g01350.1	248	76	324	249	77	3.23377	1.69322	1	1>2	0	0	MLO-like protein 1
11453	LOCUS_001115-RA	Mba09_g03910.1	1037	320	1357	1038	321	3.23364	1.69316	1	1>2	0	0	Two-component response regulator-like PRR73
12094	LOCUS_020838-RA	Mba09_g17980.1	6083	1881	7964	6084	1882	3.23273	1.69275	1	1>2	0	0	putative cellulose synthase A catalytic subunit 3 [UDP-forming]
7616	LOCUS_008692-RA	Mba06_g18810.1	138	42	180	139	43	3.23256	1.69268	1	1>2	3.02408e-12	1.34421e-08	Vacuolar protein sorting-associated protein 9A
13864	LOCUS_022903-RA	Mba11_g02320.1	1654	511	2165	1655	512	3.23242	1.69262	1	1>2	0	0	Splicing factor U2AF subunit
3018	LOCUS_011773-RA	Mba03_g07880.1	180	55	235	181	56	3.23214	1.69249	1	1>2	1.41087e-15	5.39657e-12	Heparan-alpha-glucosaminide N-acetyltransferase
241	LOCUS_009157-RA	Mba01_g03930.1	41	12	53	42	13	3.23077	1.69188	0.996098	1>2	0.000143752	0.645423	Eukaryotic translation initiation factor isoform 4G-1
6391	LOCUS_006600-RA	Mba05_g22360.1	41	12	53	42	13	3.23077	1.69188	0.996098	1>2	0.000144273	0.646807	hypothetical protein
10170	LOCUS_024070-RA	Mba08_g10210.1	41	12	53	42	13	3.23077	1.69188	0.996098	1>2	0.000144795	0.648185	Nuclear envelope-associated protein 2
13977	LOCUS_020242-RA	Mba11_g04800.1	41	12	53	42	13	3.23077	1.69188	0.996098	1>2	0.000145316	0.649558	hypothetical protein
12691	LOCUS_012354-RA	Mba10_g05770.1	674	208	882	675	209	3.22967	1.69138	1	1>2	0	0	Chromatin assembly factor 1 subunit FSM
7098	LOCUS_009032-RA	Mba06_g07410.1	1746	540	2286	1747	541	3.22921	1.69118	1	1>2	0	0	E3 ubiquitin-protein ligase BRE1-like 2
402	LOCUS_023942-RA	Mba01_g06970.1	267	82	349	268	83	3.22892	1.69105	1	1>2	0	0	mRNA cap guanine-N7 methyltransferase 2
2011	LOCUS_024112-RA	Mba02_g09550.1	1636	506	2142	1637	507	3.2288	1.691	1	1>2	0	0	Transcription factor MYB61
13658	LOCUS_003060-RA	Mba10_g25140.1	112	34	146	113	35	3.22857	1.6909	1	1>2	2.34925e-10	1.14714e-06	E3 ubiquitin-protein ligase RNF4
5008	LOCUS_014005-RA	Mba04_g31050.1	241	74	315	242	75	3.22667	1.69004	1	1>2	0	0	Sphingosine kinase 1
10556	LOCUS_020841-RA	Mba08_g19280.1	86	26	112	87	27	3.22222	1.68806	0.999999	1>2	2.64793e-08	0.000145519	Protein RICE SALT SENSITIVE 3
10521	LOCUS_018302-RA	Mba08_g18680.1	685	212	897	686	213	3.22066	1.68736	1	1>2	0	0	Sodium/hydrogen exchanger 7
8772	LOCUS_021507-RA	Mba07_g06630.1	671	208	879	672	209	3.21531	1.68496	1	1>2	0	0	E3 ubiquitin protein ligase RIN2
1331	LOCUS_022624-RA	Mba01_g26740.1	2021	628	2649	2022	629	3.21463	1.68465	1	1>2	0	0	Aspartic proteinase
2134	LOCUS_024725-RA	Mba02_g12230.1	89	27	116	90	28	3.21429	1.6845	0.999999	1>2	1.4966e-08	8.10377e-05	hypothetical protein
9185	LOCUS_012987-RA	Mba07_g16050.1	468	145	613	469	146	3.21233	1.68362	1	1>2	0	0	hypothetical protein
3151	LOCUS_020200-RA	Mba03_g10610.1	60	18	78	61	19	3.21053	1.68281	0.999884	1>2	3.7483e-06	0.023536	Wall-associated receptor kinase 2
1205	LOCUS_021583-RA	Mba01_g23990.1	403	125	528	404	126	3.20635	1.68093	1	1>2	0	0	Endonuclease 4
12727	LOCUS_025989-RA	Mba10_g06510.1	707	220	927	708	221	3.20362	1.6797	1	1>2	0	0	ADP-ribosylation factor 1
5440	LOCUS_026724-RA	Mba05_g00760.1	399	124	523	400	125	3.2	1.67807	1	1>2	0	0	Auxin-binding protein T85
3465	LOCUS_002197-RA	Mba03_g18040.1	680	212	892	681	213	3.19718	1.6768	1	1>2	0	0	Ankyrin repeat and death domain-containing protein 1A
10142	LOCUS_004372-RA	Mba08_g09550.1	9538	2983	12521	9539	2984	3.19672	1.67659	1	1>2	0	0	Putative E3 ubiquitin-protein ligase LIN-1
4910	LOCUS_006711-RA	Mba04_g28580.1	1300	406	1706	1301	407	3.19656	1.67652	1	1>2	0	0	CCR4-NOT transcription complex subunit 3
12968	LOCUS_015975-RA	Mba10_g11090.1	229	71	300	230	72	3.19444	1.67557	1	1>2	0	0	GDSL esterase/lipase At1g54790
1790	LOCUS_003687-RA	Mba02_g04700.1	1576	493	2069	1577	494	3.19231	1.6746	1	1>2	0	0	Serine/threonine-protein phosphatase 6 regulatory subunit 3
8252	LOCUS_007779-RA	Mba06_g33060.1	663	207	870	664	208	3.19231	1.6746	1	1>2	0	0	putative NOT transcription complex subunit VIP2
4265	LOCUS_028151-RA	Mba04_g13400.1	1649	516	2165	1650	517	3.19149	1.67423	1	1>2	0	0	hypothetical protein
3663	LOCUS_012241-RA	Mba03_g22210.1	366	114	480	367	115	3.1913	1.67415	1	1>2	0	0	Kinesin-like protein KIN-4A
10497	LOCUS_017679-RA	Mba08_g18180.1	200	62	262	201	63	3.19048	1.67377	1	1>2	5.96027e-17	2.16716e-13	Uncharacterized protein At1g10890
9845	LOCUS_008123-RA	Mba08_g02730.1	1382	433	1815	1383	434	3.18664	1.67203	1	1>2	0	0	Inhibitor of Bruton tyrosine kinase
6433	LOCUS_028122-RA	Mba05_g23410.1	891	279	1170	892	280	3.18571	1.67162	1	1>2	0	0	putative methyltransferase PMT8
7801	LOCUS_016108-RA	Mba06_g22760.1	900	282	1182	901	283	3.18375	1.67073	1	1>2	0	0	Pseudouridine-5'-phosphate glycosidase
4168	LOCUS_005809-RA	Mba04_g11030.1	174	54	228	175	55	3.18182	1.66985	1	1>2	8.50628e-15	3.35998e-11	putative CCR4-associated factor 1 7
13133	LOCUS_029511-RA	Mba10_g14220.1	34	10	44	35	11	3.18182	1.66985	0.983398	1>2	0.000671989	0.994352	Dirigent protein 1
13433	LOCUS_026742-RA	Mba10_g20730.1	212	66	278	213	67	3.1791	1.66862	1	1>2	0	0	putative receptor-like serine/threonine-protein kinase At5g57670
2908	LOCUS_007909-RA	Mba03_g06000.1	1613	507	2120	1614	508	3.17717	1.66774	1	1>2	0	0	hypothetical protein
7125	LOCUS_018504-RA	Mba06_g07900.1	2702	850	3552	2703	851	3.17626	1.66733	1	1>2	0	0	putative inactive leucine-rich repeat receptor-like protein kinase At3g03770
14692	LOCUS_021643-RA	Mba11_g20420.1	218	68	286	219	69	3.17391	1.66626	1	1>2	0	0	Inositol phosphorylceramide glucuronosyltransferase 1
7638	LOCUS_002416-RA	Mba06_g19130.1	91	28	119	92	29	3.17241	1.66558	0.999999	1>2	1.42114e-08	7.68522e-05	hypothetical protein
11926	LOCUS_008070-RA	Mba09_g14510.1	585	184	769	586	185	3.16757	1.66338	1	1>2	0	0	Nicastrin
4242	LOCUS_020055-RA	Mba04_g12960.1	18	5	23	19	6	3.16667	1.66297	0.725315	1>2	0.0183587	1	hypothetical protein
10496	LOCUS_004074-RA	Mba08_g18170.1	18	5	23	19	6	3.16667	1.66297	0.725315	1>2	0.0183867	1	Cell division cycle-associated 7-like protein
2937	LOCUS_017526-RA	Mba03_g06470.1	1091	344	1435	1092	345	3.16522	1.6623	1	1>2	0	0	F-box protein FBW2
1828	LOCUS_022406-RA	Mba02_g05480.1	325	102	427	326	103	3.16505	1.66223	1	1>2	0	0	Dr1-associated corepressor
544	LOCUS_005385-RA	Mba01_g09550.1	154	48	202	155	49	3.16327	1.66141	1	1>2	3.67674e-13	1.56813e-09	UDP-galactose transporter 1
7683	LOCUS_020871-RA	Mba06_g20010.1	78	24	102	79	25	3.16	1.65992	0.999994	1>2	1.72643e-07	0.000997555	LRR receptor-like serine/threonine-protein kinase FLS2
1464	LOCUS_009756-RA	Mba01_g29370.1	217	68	285	218	69	3.15942	1.65966	1	1>2	0	0	hypothetical protein
13233	LOCUS_014139-RA	Mba10_g16640.1	618	195	813	619	196	3.15816	1.65909	1	1>2	0	0	putative inactive receptor kinase At5g10020
315	LOCUS_011336-RA	Mba01_g05450.1	381	120	501	382	121	3.15702	1.65857	1	1>2	0	0	E3 ubiquitin-protein ligase RNF5
2887	LOCUS_027417-RA	Mba03_g05590.1	1040	329	1369	1041	330	3.15455	1.65743	1	1>2	0	0	Vacuolar cation/proton exchanger 3
6808	LOCUS_026571-RA	Mba06_g00620.1	40	12	52	41	13	3.15385	1.65711	0.994133	1>2	0.000212046	0.788397	Putative glucan endo-1,3-beta-glucosidase GVI
10475	LOCUS_003197-RA	Mba08_g17770.1	40	12	52	41	13	3.15385	1.65711	0.994133	1>2	0.000212819	0.789638	Piriformospora indica-insensitive protein 2
400	LOCUS_023628-RA	Mba01_g06940.1	1045	331	1376	1046	332	3.1506	1.65563	1	1>2	0	0	CSC1-like protein At4g02900
11857	LOCUS_022181-RA	Mba09_g12820.1	1695	538	2233	1696	539	3.14657	1.65378	1	1>2	0	0	Squamosa promoter-binding-like protein 12
9826	LOCUS_024280-RA	Mba08_g02140.1	109	34	143	110	35	3.14286	1.65208	1	1>2	7.89484e-10	3.97031e-06	Transcription factor DIVARICATA
10187	LOCUS_025380-RA	Mba08_g10590.1	43	13	56	44	14	3.14286	1.65208	0.996419	1>2	0.000124079	0.589332	Putative ribosomal-protein-alanine acetyltransferase
14211	LOCUS_009554-RA	Mba11_g09900.1	486	154	640	487	155	3.14194	1.65165	1	1>2	0	0	Lipase
14773	LOCUS_006244-RA	Mba11_g22380.1	391	124	515	392	125	3.136	1.64893	1	1>2	0	0	Mediator of RNA polymerase II transcription subunit 33A
3896	LOCUS_016807-RA	Mba04_g04650.1	767	244	1011	768	245	3.13469	1.64832	1	1>2	0	0	Cell division control protein 2
132	LOCUS_021593-RA	Mba01_g01740.1	46	14	60	47	15	3.13333	1.6477	0.997858	1>2	7.05616e-05	0.390886	Putative lipase ROG1
7845	LOCUS_016204-RA	Mba06_g23660.1	284	90	374	285	91	3.13187	1.64702	1	1>2	0	0	Proline iminopeptidase
6627	LOCUS_023699-RA	Mba05_g27680.1	237	75	312	238	76	3.13158	1.64689	1	1>2	0	0	Alkaline/neutral invertase CINV2
13425	LOCUS_015269-RA	Mba10_g20420.1	71	22	93	72	23	3.13043	1.64636	0.999973	1>2	8.53561e-07	0.00515162	E3 ubiquitin-protein ligase RHA2B
2080	LOCUS_001329-RA	Mba02_g11060.1	1229	392	1621	1230	393	3.12977	1.64606	1	1>2	0	0	UPF0261 protein SACE_5696
5832	LOCUS_020863-RA	Mba05_g09230.1	96	30	126	97	31	3.12903	1.64572	1	1>2	8.49229e-09	4.53308e-05	Plant-specific TFIIB-related protein 1
7026	LOCUS_000297-RA	Mba06_g05810.1	171	54	225	172	55	3.12727	1.64491	1	1>2	2.54532e-14	1.02704e-10	Reticulon-like protein B8
11283	LOCUS_001245-RA	Mba09_g00710.1	1253	400	1653	1254	401	3.12718	1.64486	1	1>2	0	0	Mitogen-activated protein kinase 12
2973	LOCUS_025788-RA	Mba03_g07120.1	199	63	262	200	64	3.125	1.64386	1	1>2	1.94814e-16	7.21201e-13	hypothetical protein
2143	LOCUS_005869-RA	Mba02_g12400.1	99	31	130	100	32	3.125	1.64386	1	1>2	5.58342e-09	2.94633e-05	Cancer-related nucleoside-triphosphatase
13831	LOCUS_022790-RA	Mba11_g01710.1	302	96	398	303	97	3.12371	1.64326	1	1>2	0	0	hypothetical protein
3056	LOCUS_016345-RA	Mba03_g08720.1	1364	436	1800	1365	437	3.12357	1.6432	1	1>2	0	0	MORC family CW-type zinc finger protein 4
8858	LOCUS_016489-RA	Mba07_g08470.1	380	121	501	381	122	3.12295	1.64291	1	1>2	0	0	putative complex I intermediate-associated protein 30
9434	LOCUS_019075-RA	Mba07_g21410.1	77	24	101	78	25	3.12	1.64155	0.99999	1>2	2.63864e-07	0.00154215	Dual specificity protein phosphatase 12
9715	LOCUS_011260-RA	Mba07_g26790.1	392	125	517	393	126	3.11905	1.64111	1	1>2	0	0	hypothetical protein
7195	LOCUS_008221-RA	Mba06_g09670.1	875	280	1155	876	281	3.11744	1.64036	1	1>2	0	0	Protein NSP-INTERACTING KINASE 3
6642	LOCUS_007030-RA	Mba05_g28090.1	572	183	755	573	184	3.11413	1.63883	1	1>2	0	0	Polycomb group protein FIE1
9971	LOCUS_024444-RA	Mba08_g05690.1	855	274	1129	856	275	3.11273	1.63818	1	1>2	0	0	Protein PELOTA 1
1493	LOCUS_004806-RA	Mba01_g30330.1	609	195	804	610	196	3.11224	1.63796	1	1>2	0	0	Zinc finger CCCH domain-containing protein 55
8164	LOCUS_021532-RA	Mba06_g31110.1	251	80	331	252	81	3.11111	1.63743	1	1>2	0	0	Protein EXORDIUM
8795	LOCUS_008316-RA	Mba07_g07090.1	27	8	35	28	9	3.11111	1.63743	0.923545	1>2	0.00384074	1	GDP-mannose 3,5-epimerase 1
727	LOCUS_026348-RA	Mba01_g14170.1	459	147	606	460	148	3.10811	1.63604	1	1>2	0	0	Uncharacterized protein sll0005
8259	LOCUS_011436-RA	Mba06_g33130.1	549	176	725	550	177	3.10734	1.63568	1	1>2	0	0	Transmembrane protein 87B
9594	LOCUS_010745-RA	Mba07_g24290.1	667	214	881	668	215	3.10698	1.63551	1	1>2	0	0	Beclin-1-like protein
12027	LOCUS_009337-RA	Mba09_g16610.1	1505	484	1989	1506	485	3.10515	1.63467	1	1>2	0	0	E3 ubiquitin-protein ligase listerin
9112	LOCUS_023494-RA	Mba07_g14340.1	13000	4188	17188	13001	4189	3.1036	1.63394	1	1>2	0	0	Gamma-glutamylcyclotransferase 2-2
8726	LOCUS_001068-RA	Mba07_g05640.1	123	39	162	124	40	3.1	1.63227	1	1>2	1.17722e-10	5.65889e-07	F-box protein PP2-A13
5309	LOCUS_008343-RA	Mba04_g37720.1	30	9	39	31	10	3.1	1.63227	0.955658	1>2	0.00207468	1	hypothetical protein
3535	LOCUS_009840-RA	Mba03_g19720.1	95	30	125	96	31	3.09677	1.63077	1	1>2	1.13698e-08	6.1145e-05	Leucine-rich repeat protein 2
10276	LOCUS_001932-RA	Mba08_g13010.1	516	166	682	517	167	3.09581	1.63032	1	1>2	0	0	Bifunctional nitrilase/nitrile hydratase NIT4A
2017	LOCUS_005335-RA	Mba02_g09700.1	64	20	84	65	21	3.09524	1.63005	0.999896	1>2	3.39597e-06	0.0212776	Protein WHAT'S THIS FACTOR 1
3302	LOCUS_004960-RA	Mba03_g14120.1	819	264	1083	820	265	3.09434	1.62963	1	1>2	0	0	Short-chain dehydrogenase TIC 32, chloroplastic
14115	LOCUS_015080-RA	Mba11_g07650.1	1345	434	1779	1346	435	3.09425	1.62959	1	1>2	0	0	CCR4-NOT transcription complex subunit 4
6994	LOCUS_000130-RA	Mba06_g05230.1	370	119	489	371	120	3.09167	1.62838	1	1>2	0	0	putative protein phosphatase 2C 11
1060	LOCUS_025468-RA	Mba01_g20640.1	67	21	88	68	22	3.09091	1.62803	0.999935	1>2	2.03932e-06	0.0126188	Sacsin
6235	LOCUS_019374-RA	Mba05_g18700.1	175	56	231	176	57	3.08772	1.62654	1	1>2	2.27349e-14	9.15534e-11	Transcription factor ICE1
954	LOCUS_000058-RA	Mba01_g18100.1	1351	437	1788	1352	438	3.08676	1.62609	1	1>2	0	0	Ubiquitin domain-containing protein DSK2b
4138	LOCUS_007406-RA	Mba04_g10150.1	107	34	141	108	35	3.08571	1.6256	1	1>2	1.65458e-09	8.46809e-06	Tubby-like F-box protein 9
9787	LOCUS_002135-RA	Mba08_g01300.1	36	11	47	37	12	3.08333	1.62449	0.985407	1>2	0.00059756	0.989727	Transcription factor bHLH128
12198	LOCUS_011945-RA	Mba09_g20930.1	788	255	1043	789	256	3.08203	1.62388	1	1>2	0	0	Ubiquitin carboxyl-terminal hydrolase MINDY-2
5644	LOCUS_017210-RA	Mba05_g05220.1	584	189	773	585	190	3.07895	1.62244	1	1>2	0	0	hypothetical protein
14815	LOCUS_018722-RA	Mba11_g23290.1	39	12	51	40	13	3.07692	1.62149	0.991234	1>2	0.000345079	0.9241	Pentatricopeptide repeat-containing protein At3g20730
12764	LOCUS_008803-RA	Mba10_g07080.1	974	316	1290	975	317	3.07571	1.62092	1	1>2	0	0	GEM-like protein 4
3894	LOCUS_012461-RA	Mba04_g04630.1	248	80	328	249	81	3.07407	1.62015	1	1>2	0	0	Mast cell carboxypeptidase A
10540	LOCUS_016188-RA	Mba08_g19060.1	875	284	1159	876	285	3.07368	1.61997	1	1>2	0	0	Phosphatidylinositol 4-kinase beta 1
12761	LOCUS_008805-RA	Mba10_g07060.1	681	221	902	682	222	3.07207	1.61921	1	1>2	0	0	putative apyrase 7
5235	LOCUS_011892-RA	Mba04_g36090.1	300	97	397	301	98	3.07143	1.61891	1	1>2	0	0	Protein NTM1-like 9
2550	LOCUS_008131-RA	Mba02_g21380.1	217	70	287	218	71	3.07042	1.61844	1	1>2	1.43975e-17	5.15143e-14	O-fucosyltransferase 9
9586	LOCUS_003978-RA	Mba07_g24120.1	1138	370	1508	1139	371	3.07008	1.61828	1	1>2	0	0	hypothetical protein
11032	LOCUS_014126-RA	Mba08_g29490.1	306	99	405	307	100	3.07	1.61824	1	1>2	0	0	hypothetical protein
9154	LOCUS_006623-RA	Mba07_g15110.1	223	72	295	224	73	3.06849	1.61753	1	1>2	0	0	SNARE-interacting protein KEULE
10673	LOCUS_004053-RA	Mba08_g21790.1	407	132	539	408	133	3.06767	1.61714	1	1>2	0	0	Receptor-like protein kinase FERONIA
12644	LOCUS_020590-RA	Mba10_g04920.1	137	44	181	138	45	3.06667	1.61667	1	1>2	1.75589e-11	8.11748e-08	Phosphatidylinositol transfer protein 3
12224	LOCUS_001595-RA	Mba09_g21680.1	45	14	59	46	15	3.06667	1.61667	0.996771	1>2	0.000111567	0.549384	hypothetical protein
365	LOCUS_027899-RA	Mba01_g06280.1	97	31	128	98	32	3.0625	1.61471	1	1>2	1.06205e-08	5.70198e-05	Pumilio 12
1725	LOCUS_014727-RA	Mba02_g03270.1	48	15	63	49	16	3.0625	1.61471	0.998107	1>2	6.41085e-05	0.36168	Calmodulin-related protein
2563	LOCUS_003565-RA	Mba02_g21630.1	1327	433	1760	1328	434	3.05991	1.61349	1	1>2	0	0	Protein FAR1-RELATED SEQUENCE 6
593	LOCUS_013908-RA	Mba01_g10620.1	51	16	67	52	17	3.05882	1.61298	0.998906	1>2	3.55334e-05	0.216319	Phosphatidylinositol 4-phosphate 5-kinase 2
4921	LOCUS_010486-RA	Mba04_g28810.1	51	16	67	52	17	3.05882	1.61298	0.998906	1>2	3.56877e-05	0.217177	putative serine/threonine-protein kinase PBL19
11662	LOCUS_008791-RA	Mba09_g08650.1	366	119	485	367	120	3.05833	1.61275	1	1>2	0	0	hypothetical protein
5417	LOCUS_025893-RA	Mba05_g00250.1	106	34	140	107	35	3.05714	1.61218	1	1>2	2.41505e-09	1.24688e-05	hypothetical protein
9066	LOCUS_011150-RA	Mba07_g13310.1	268	87	355	269	88	3.05682	1.61203	1	1>2	0	0	Bidirectional sugar transporter SWEET4
11743	LOCUS_001598-RA	Mba09_g10400.1	1915	626	2541	1916	627	3.05582	1.61156	1	1>2	0	0	Filament-like plant protein 7
2212	LOCUS_000157-RA	Mba02_g13950.1	225	73	298	226	74	3.05405	1.61073	1	1>2	0	0	Homeobox-leucine zipper protein ATHB-15
5974	LOCUS_006195-RA	Mba05_g12260.1	591	193	784	592	194	3.05155	1.60954	1	1>2	0	0	Magnesium-transporting ATPase, P-type 1
4000	LOCUS_013928-RA	Mba04_g06910.1	179	58	237	180	59	3.05085	1.60921	1	1>2	1.91793e-14	7.69855e-11	putative WRKY transcription factor 4
8599	LOCUS_007754-RA	Mba07_g02810.1	304	99	403	305	100	3.05	1.60881	1	1>2	0	0	Zinc finger CCCH domain-containing protein 67
11653	LOCUS_001028-RA	Mba09_g08490.1	624	204	828	625	205	3.04878	1.60823	1	1>2	0	0	Cyclic nucleotide-gated ion channel 2
14106	LOCUS_001291-RA	Mba11_g07510.1	191	62	253	192	63	3.04762	1.60768	1	1>2	2.47715e-15	9.56923e-12	Cytochrome b561, DM13 and DOMON domain-containing protein At5g54830
1814	LOCUS_015415-RA	Mba02_g05160.1	4408	1447	5855	4409	1448	3.04489	1.60639	1	1>2	0	0	Histone H3.3
1889	LOCUS_012302-RA	Mba02_g07100.1	145	47	192	146	48	3.04167	1.60486	1	1>2	7.26318e-12	3.29531e-08	hypothetical protein
10075	LOCUS_011517-RA	Mba08_g08060.1	440	144	584	441	145	3.04138	1.60473	1	1>2	0	0	Endoplasmic reticulum metallopeptidase 1
423	LOCUS_005095-RA	Mba01_g07280.1	756	248	1004	757	249	3.04016	1.60415	1	1>2	0	0	Protein REDUCED WALL ACETYLATION 1
6133	LOCUS_021907-RA	Mba05_g15710.1	382	125	507	383	126	3.03968	1.60392	1	1>2	0	0	hypothetical protein
2283	LOCUS_026132-RB	Mba02_g15440.1	154	50	204	155	51	3.03922	1.6037	1	1>2	1.30805e-12	5.71879e-09	UDP-glycosyltransferase 87A2
7256	LOCUS_004148-RA	Mba06_g11050.1	160	52	212	161	53	3.03774	1.603	1	1>2	5.2849e-13	2.27092e-09	hypothetical protein
8614	LOCUS_002544-RA	Mba07_g03180.1	84	27	111	85	28	3.03571	1.60204	0.999995	1>2	1.19196e-07	0.000682045	Serine/threonine-protein kinase STY17
1401	LOCUS_002556-RA	Mba01_g28220.1	873	287	1160	874	288	3.03472	1.60156	1	1>2	0	0	DNA ligase 4
11969	LOCUS_022186-RA	Mba09_g15340.1	360	118	478	361	119	3.03361	1.60104	1	1>2	0	0	AP2-like ethylene-responsive transcription factor At2g41710
6145	LOCUS_024768-RA	Mba05_g15960.1	757	249	1006	758	250	3.032	1.60027	1	1>2	0	0	Monosaccharide-sensing protein 2
3862	LOCUS_010122-RA	Mba04_g03870.1	1087	358	1445	1088	359	3.03064	1.59962	1	1>2	0	0	Protein EMSY-LIKE 3
6472	LOCUS_007536-RA	Mba05_g24110.1	890	293	1183	891	294	3.03061	1.59961	1	1>2	0	0	Pentatricopeptide repeat-containing protein At1g19720
12958	LOCUS_014358-RA	Mba10_g10820.1	4286	1414	5700	4287	1415	3.02968	1.59917	1	1>2	0	0	Chalcone synthase 2
3403	LOCUS_003543-RA	Mba03_g16640.1	541	178	719	542	179	3.02793	1.59833	1	1>2	0	0	Protein NINJA 1
1476	LOCUS_004547-RA	Mba01_g29900.1	1140	376	1516	1141	377	3.02653	1.59766	1	1>2	0	0	Heat stress transcription factor A-2c
8893	LOCUS_003184-RA	Mba07_g09380.1	933	308	1241	934	309	3.02265	1.59582	1	1>2	0	0	hypothetical protein
632	LOCUS_011018-RA	Mba01_g11880.1	301	99	400	302	100	3.02	1.59455	1	1>2	0	0	Purple acid phosphatase 23
2830	LOCUS_019027-RA	Mba03_g04020.1	4934	1637	6571	4935	1638	3.01282	1.59111	1	1>2	0	0	Sister chromatid cohesion protein PDS5 A
14763	LOCUS_012144-RA	Mba11_g22190.1	363	120	483	364	121	3.00826	1.58893	1	1>2	0	0	AMP deaminase
7386	LOCUS_017969-RA	Mba06_g13650.1	393	130	523	394	131	3.00763	1.58863	1	1>2	0	0	PH, RCC1 and FYVE domains-containing protein 1
2036	LOCUS_023209-RA	Mba02_g10020.1	444	147	591	445	148	3.00676	1.58821	1	1>2	0	0	DUF724 domain-containing protein 3
14372	LOCUS_004888-RA	Mba11_g13920.1	2168	721	2889	2169	722	3.00416	1.58696	1	1>2	0	0	PH-interacting protein
11485	LOCUS_010526-RA	Mba09_g04680.1	1284	427	1711	1285	428	3.00234	1.58609	1	1>2	0	0	Spastin
3351	LOCUS_002976-RA	Mba03_g15150.1	218	72	290	219	73	3	1.58496	1	1>2	5.28648e-17	1.91847e-13	hypothetical protein
982	LOCUS_006862-RA	Mba01_g18730.1	188	62	250	189	63	3	1.58496	1	1>2	9.18533e-15	3.63372e-11	Amino acid transporter AVT6E
9117	LOCUS_026093-RA	Mba07_g14400.1	77	25	102	78	26	3	1.58496	0.999981	1>2	5.64448e-07	0.00336523	Transcription factor bHLH35
2636	LOCUS_028886-RA	Mba02_g23240.1	68	22	90	69	23	3	1.58496	0.999911	1>2	2.96614e-06	0.0185253	hypothetical protein
7431	LOCUS_020202-RA	Mba06_g14530.1	59	19	78	60	20	3	1.58496	0.999642	1>2	1.20147e-05	0.0762639	Rho guanine nucleotide exchange factor 8
274	LOCUS_008010-RA	Mba01_g04810.1	50	16	66	51	17	3	1.58496	0.998349	1>2	5.29889e-05	0.308285	Ubiquinone biosynthesis protein COQ4, mitochondrial
2006	LOCUS_010084-RA	Mba02_g09470.1	41	13	54	42	14	3	1.58496	0.992045	1>2	0.000297968	0.890579	B3 domain-containing protein Os11g0197600
9698	LOCUS_019149-RA	Mba07_g26520.1	32	10	42	33	11	3	1.58496	0.962087	1>2	0.00168314	0.999999	putative LRR receptor-like serine/threonine-protein kinase At2g16250
88	LOCUS_014746-RA	Mba01_g00560.1	20	6	26	21	7	3	1.58496	0.735712	1>2	0.0174008	1	Pentatricopeptide repeat-containing protein At4g13650
9640	LOCUS_026456-RA	Mba07_g25160.1	20	6	26	21	7	3	1.58496	0.735712	1>2	0.0174279	1	Major pollen allergen Ole e 10
13075	LOCUS_000377-RA	Mba10_g13180.1	20	6	26	21	7	3	1.58496	0.735712	1>2	0.017455	1	Transcription factor MYB3R-4
5106	LOCUS_002920-RA	Mba04_g33190.1	1258	419	1677	1259	420	2.99762	1.58382	1	1>2	0	0	Auxin response factor 12
1341	LOCUS_011358-RA	Mba01_g26930.1	550	183	733	551	184	2.99457	1.58235	1	1>2	0	0	hypothetical protein
94	LOCUS_004156-RA	Mba01_g00860.1	418	139	557	419	140	2.99286	1.58152	1	1>2	0	0	Cytochrome b561 and DOMON domain-containing protein At3g61750
9823	LOCUS_003434-RA	Mba08_g02090.1	250	83	333	251	84	2.9881	1.57923	1	1>2	0	0	Nuclear pore complex protein NUP62
8250	LOCUS_007776-RA	Mba06_g33000.1	429	143	572	430	144	2.98611	1.57827	1	1>2	0	0	Ricin B-like lectin R40G2
12758	LOCUS_008809-RA	Mba10_g07030.1	175	58	233	176	59	2.98305	1.57679	1	1>2	1.00188e-13	4.15682e-10	E3 ubiquitin-protein ligase RMA1H1
2888	LOCUS_025088-RA	Mba03_g05600.1	1039	348	1387	1040	349	2.97994	1.57528	1	1>2	0	0	DNA-directed RNA polymerase V subunit 1
7401	LOCUS_002888-RA	Mba06_g13860.1	425	142	567	426	143	2.97902	1.57484	1	1>2	0	0	IQ domain-containing protein IQM3
14294	LOCUS_004415-RA	Mba11_g11660.1	547	183	730	548	184	2.97826	1.57447	1	1>2	0	0	Gamma-soluble NSF attachment protein
11378	LOCUS_011900-RA	Mba09_g02730.1	660	221	881	661	222	2.97748	1.57409	1	1>2	0	0	Receptor-like protein kinase THESEUS 1
2771	LOCUS_027888-RA	Mba03_g02620.1	103	34	137	104	35	2.97143	1.57116	1	1>2	8.79452e-09	4.6988e-05	DNA polymerase delta catalytic subunit
4563	LOCUS_005458-RA	Mba04_g20950.1	272	91	363	273	92	2.96739	1.5692	1	1>2	0	0	GATA transcription factor 9
6005	LOCUS_026607-RA	Mba05_g13020.1	1315	443	1758	1316	444	2.96396	1.56753	1	1>2	0	0	hypothetical protein
7987	LOCUS_020938-RA	Mba06_g27170.1	1258	424	1682	1259	425	2.96235	1.56674	1	1>2	0	0	LysM domain receptor-like kinase 3
4947	LOCUS_005313-RA	Mba04_g29390.1	73	24	97	74	25	2.96	1.5656	0.999952	1>2	1.53088e-06	0.00939964	hypothetical protein
14604	LOCUS_001892-RA	Mba11_g18720.1	218	73	291	219	74	2.95946	1.56533	1	1>2	1.25123e-16	4.60076e-13	Oxysterol-binding protein-related protein 2A
8668	LOCUS_020531-RA	Mba07_g04420.1	283	95	378	284	96	2.95833	1.56478	1	1>2	0	0	Protein REVEILLE 8
12062	LOCUS_000267-RA	Mba09_g17500.1	416	140	556	417	141	2.95745	1.56435	1	1>2	0	0	Putative BPI/LBP family protein At1g04970
6652	LOCUS_014962-RA	Mba05_g28290.1	1146	387	1533	1147	388	2.95619	1.56374	1	1>2	0	0	Geranylgeranyl transferase type-2 subunit alpha 1
12708	LOCUS_021770-RA	Mba10_g06180.1	132	44	176	133	45	2.95556	1.56343	1	1>2	1.30955e-10	6.3094e-07	CDP-diacylglycerol--glycerol-3-phosphate 3-phosphatidyltransferase 1, chloroplastic
9076	LOCUS_010073-RA	Mba07_g13450.1	179	60	239	180	61	2.95082	1.56112	1	1>2	8.26806e-14	3.41636e-10	Sulfoquinovosyl transferase SQD2
12704	LOCUS_014900-RA	Mba10_g06100.1	536	181	717	537	182	2.95055	1.56098	1	1>2	0	0	DnaJ subfamily B member 5
9561	LOCUS_006411-RA	Mba07_g23610.1	58	19	77	59	20	2.95	1.56071	0.999473	1>2	1.7462e-05	0.110254	hypothetical protein
4282	LOCUS_006982-RA	Mba04_g13920.1	55	18	73	56	19	2.94737	1.55943	0.999145	1>2	2.85416e-05	0.176632	Transcription initiation factor TFIID subunit 4b
9290	LOCUS_006472-RA	Mba07_g18180.1	52	17	69	53	18	2.94444	1.558	0.998562	1>2	4.80794e-05	0.283453	Kinesin-like protein KIN-5B
4972	LOCUS_018433-RA	Mba04_g29890.1	1680	570	2250	1681	571	2.94396	1.55776	1	1>2	0	0	Ubiquitin carboxyl-terminal hydrolase 13
3898	LOCUS_016809-RA	Mba04_g04670.1	155	52	207	156	53	2.9434	1.55748	1	1>2	4.35925e-12	1.95338e-08	Hydroxymethylglutaryl-CoA synthase
6298	LOCUS_008002-RA	Mba05_g20160.1	149	50	199	150	51	2.94118	1.55639	1	1>2	1.10153e-11	5.045e-08	Rubredoxin
6394	LOCUS_013427-RA	Mba05_g22450.1	146	49	195	147	50	2.94	1.55582	1	1>2	1.55296e-11	7.16225e-08	Oxidation resistance protein 1
4267	LOCUS_024619-RA	Mba04_g13430.1	825	280	1105	826	281	2.9395	1.55557	1	1>2	0	0	Vacuolar protein-sorting-associated protein 11
1778	LOCUS_026947-RA	Mba02_g04440.1	96	32	128	97	33	2.93939	1.55552	0.999999	1>2	3.35186e-08	0.000185374	Rho GTPase-activating protein 2
730	LOCUS_002972-RA	Mba01_g14210.1	525	178	703	526	179	2.93855	1.5551	1	1>2	0	0	Protein ENHANCED DISEASE RESISTANCE 2-like
2927	LOCUS_008332-RA	Mba03_g06330.1	525	178	703	526	179	2.93855	1.5551	1	1>2	0	0	Protein MICROTUBULE BINDING PROTEIN 2C
7434	LOCUS_015324-RA	Mba06_g14640.1	93	31	124	94	32	2.9375	1.55459	0.999998	1>2	5.49299e-08	0.00030789	Splicing factor ESS-2
9208	LOCUS_023878-RA	Mba07_g16620.1	225	76	301	226	77	2.93506	1.55339	1	1>2	5.19002e-17	1.88294e-13	RNA polymerase sigma factor sigB
4203	LOCUS_024519-RA	Mba04_g11960.1	310	105	415	311	106	2.93396	1.55285	1	1>2	0	0	Serine/threonine-protein kinase BSK2
1641	LOCUS_026950-RA	Mba02_g01460.1	43	14	57	44	15	2.93333	1.55254	0.992843	1>2	0.000274426	0.868773	putative aquaporin PIP2-2
1978	LOCUS_012565-RA	Mba02_g08810.1	254	86	340	255	87	2.93103	1.55141	1	1>2	0	0	Oligoribonuclease
12394	LOCUS_018731-RA	Mba09_g25690.1	169	57	226	170	58	2.93103	1.55141	1	1>2	4.86253e-13	2.08603e-09	ELMO domain-containing protein A
10576	LOCUS_000905-RA	Mba08_g19700.1	1722	587	2309	1723	588	2.93027	1.55103	1	1>2	0	0	Serine/threonine-protein phosphatase PP2A catalytic subunit
5460	LOCUS_005758-RA	Mba05_g01320.1	277	94	371	278	95	2.92632	1.54909	1	1>2	0	0	hypothetical protein
1936	LOCUS_012860-RA	Mba02_g08000.1	388	132	520	389	133	2.92481	1.54834	1	1>2	0	0	Protein root UVB sensitive 3
14488	LOCUS_012284-RA	Mba11_g16380.1	154	52	206	155	53	2.92453	1.5482	1	1>2	6.54874e-12	2.96396e-08	Putative disease resistance RPP13-like protein 1
3254	LOCUS_021035-RA	Mba03_g13130.1	455	155	610	456	156	2.92308	1.54749	1	1>2	0	0	hypothetical protein
13794	LOCUS_014186-RA	Mba11_g00810.1	37	12	49	38	13	2.92308	1.54749	0.980808	1>2	0.000815151	0.998231	Putative pentatricopeptide repeat-containing protein At3g49142
309	LOCUS_003907-RA	Mba01_g05340.1	2749	940	3689	2750	941	2.92242	1.54716	1	1>2	0	0	Protein PHOTOPERIOD-INDEPENDENT EARLY FLOWERING 1
5283	LOCUS_007710-RA	Mba04_g37040.1	259	88	347	260	89	2.92135	1.54663	1	1>2	0	0	putative E3 ubiquitin-protein ligase XBOS34
1358	LOCUS_009190-RA	Mba01_g27330.1	662	226	888	663	227	2.9207	1.54632	1	1>2	0	0	Putative G3BP-like protein
9344	LOCUS_004209-RA	Mba07_g19210.1	288	98	386	289	99	2.91919	1.54557	1	1>2	0	0	Non-structural maintenance of chromosomes element 3
1032	LOCUS_015089-RA	Mba01_g20170.1	142	48	190	143	49	2.91837	1.54516	1	1>2	4.18616e-11	1.96917e-07	CASP-like protein 5B3
5640	LOCUS_005022-RA	Mba05_g05110.1	34	11	45	35	12	2.91667	1.54432	0.967591	1>2	0.00135494	0.99998	Scarecrow-like protein 8
3441	LOCUS_013055-RA	Mba03_g17450.1	751	257	1008	752	258	2.91473	1.54336	1	1>2	0	0	putative inactive purple acid phosphatase 27
5200	LOCUS_002335-RA	Mba04_g35310.1	197	67	264	198	68	2.91176	1.54189	1	1>2	8.28652e-15	3.27152e-11	Septin and tuftelin-interacting protein 1 1
7188	LOCUS_020705-RA	Mba06_g09530.1	162	55	217	163	56	2.91071	1.54137	1	1>2	1.81867e-12	8.00032e-09	RING finger and transmembrane domain-containing protein 2
991	LOCUS_015803-RA	Mba01_g19180.1	63	21	84	64	22	2.90909	1.54057	0.999692	1>2	9.78556e-06	0.0621443	Homeobox-leucine zipper protein HOX6
4606	LOCUS_016217-RA	Mba04_g22030.1	31	10	41	32	11	2.90909	1.54057	0.943653	1>2	0.00262878	1	Shikimate O-hydroxycinnamoyltransferase
12989	LOCUS_012139-RA	Mba10_g11560.1	371	127	498	372	128	2.90625	1.53916	1	1>2	0	0	Uncharacterized protein At5g01610
2362	LOCUS_010903-RA	Mba02_g16770.1	646	222	868	647	223	2.90135	1.53672	1	1>2	0	0	RuvB-like protein 1
13253	LOCUS_002207-RA	Mba10_g17110.1	234	80	314	235	81	2.90123	1.53667	1	1>2	1.83283e-17	6.57252e-14	Putative fucosyltransferase-like protein
5495	LOCUS_008258-RA	Mba05_g02000.1	1011	348	1359	1012	349	2.89971	1.53591	1	1>2	0	0	Kinesin-like protein KIN-8B
1315	LOCUS_023391-RA	Mba01_g26350.1	3484	1201	4685	3485	1202	2.89933	1.53572	1	1>2	0	0	hypothetical protein
12458	LOCUS_022701-RA	Mba10_g00050.1	257	88	345	258	89	2.89888	1.53549	1	1>2	0	0	FAD-dependent monooxygenase OpS4
12803	LOCUS_010502-RA	Mba10_g07890.1	306	105	411	307	106	2.89623	1.53417	1	1>2	0	0	Protein prenyltransferase alpha subunit repeat-containing protein 1
10825	LOCUS_008096-RA	Mba08_g25170.1	274	94	368	275	95	2.89474	1.53343	1	1>2	0	0	NADPH-dependent 1-acyldihydroxyacetone phosphate reductase
8724	LOCUS_025928-RA	Mba07_g05590.1	2482	857	3339	2483	858	2.89394	1.53303	1	1>2	0	0	Kinesin-like protein KIN-7H
8183	LOCUS_013776-RA	Mba06_g31710.1	3332	1151	4483	3333	1152	2.89323	1.53268	1	1>2	0	0	hypothetical protein
623	LOCUS_009937-RA	Mba01_g11700.1	161	55	216	162	56	2.89286	1.5325	1	1>2	2.8343e-12	1.25815e-08	Nascent polypeptide-associated complex subunit alpha-like protein
9199	LOCUS_025658-RA	Mba07_g16400.1	615	212	827	616	213	2.89202	1.53208	1	1>2	0	0	Ubiquitin recognition factor in ER-associated degradation protein 1
9549	LOCUS_004518-RA	Mba07_g23390.1	207	71	278	208	72	2.88889	1.53051	1	1>2	2.36633e-15	9.13403e-12	MLO-like protein 1
1249	LOCUS_011204-RA	Mba01_g24980.1	103	35	138	104	36	2.88889	1.53051	0.999999	1>2	1.63822e-08	8.8902e-05	GPI mannosyltransferase 2
374	LOCUS_018577-RA	Mba01_g06470.1	25	8	33	26	9	2.88889	1.53051	0.840442	1>2	0.00946023	1	Cyclin-A2-1
3699	LOCUS_030607-RA	Mba04_g00200.1	25	8	33	26	9	2.88889	1.53051	0.840442	1>2	0.00947738	1	Putative RING-H2 finger protein ATL69
10117	LOCUS_014224-RA	Mba08_g09010.1	25	8	33	26	9	2.88889	1.53051	0.840442	1>2	0.00949453	1	putative ADP-ribosylation factor GTPase-activating protein AGD11
9492	LOCUS_018994-RA	Mba07_g22310.1	100	34	134	101	35	2.88571	1.52893	0.999999	1>2	2.70406e-08	0.000148685	Ran-binding protein 1 b
7237	LOCUS_026969-RA	Mba06_g10670.1	639	221	860	640	222	2.88288	1.52751	1	1>2	0	0	Kinesin-like protein KIN-7D, mitochondrial
10242	LOCUS_013978-RA	Mba08_g12050.1	290	100	390	291	101	2.88119	1.52666	1	1>2	0	0	putative leucine-rich repeat receptor-like protein kinase At5g63930
8211	LOCUS_022900-RA	Mba06_g32410.1	529	183	712	530	184	2.88043	1.52629	1	1>2	0	0	Cyclin-T1-4
5726	LOCUS_013386-RA	Mba05_g07080.1	71	24	95	72	25	2.88	1.52607	0.999895	1>2	3.42815e-06	0.0214838	Luminal-binding protein 5
5204	LOCUS_006143-RA	Mba04_g35420.1	1292	448	1740	1293	449	2.87973	1.52593	1	1>2	0	0	ETO1-like protein 1
11559	LOCUS_017113-RA	Mba09_g06410.1	603	209	812	604	210	2.87619	1.52416	1	1>2	0	0	Zinc finger CCCH domain-containing protein ZFN-like
9719	LOCUS_021949-RA	Mba07_g26880.1	738	256	994	739	257	2.87549	1.52381	1	1>2	0	0	RNA polymerase II C-terminal domain phosphatase-like 4
9829	LOCUS_000992-RA	Mba08_g02200.1	1497	520	2017	1498	521	2.87524	1.52368	1	1>2	0	0	Delta-1-pyrroline-5-carboxylate synthase 1
9622	LOCUS_000406-RA	Mba07_g24770.1	390	135	525	391	136	2.875	1.52356	1	1>2	0	0	GDSL esterase/lipase At4g10955
6816	LOCUS_000561-RA	Mba06_g00890.1	22	7	29	23	8	2.875	1.52356	0.755487	1>2	0.0152422	1	KH domain-containing protein At2g38610
8114	LOCUS_012542-RA	Mba06_g30320.1	22	7	29	23	8	2.875	1.52356	0.755487	1>2	0.0152676	1	Galactan beta-1,4-galactosyltransferase GALS2
3077	LOCUS_026301-RA	Mba03_g09170.1	778	270	1048	779	271	2.87454	1.52333	1	1>2	0	0	Mediator of RNA polymerase II transcription subunit 27
5007	LOCUS_014004-RA	Mba04_g31030.1	2001	696	2697	2002	697	2.87231	1.52221	1	1>2	0	0	putative ADP-ribosylation factor GTPase-activating protein AGD5
4189	LOCUS_021605-RA	Mba04_g11570.1	516	179	695	517	180	2.87222	1.52217	1	1>2	0	0	ENHANCER OF AG-4 protein 2
33	LOCUS_026482-RA	Mba00_g07140.1	475	165	640	476	166	2.86747	1.51978	1	1>2	0	0	General transcription and DNA repair factor IIH subunit TFB1-1
7120	LOCUS_016407-RA	Mba06_g07810.1	452	157	609	453	158	2.86709	1.51959	1	1>2	0	0	putative Ufm1-specific protease
3311	LOCUS_013569-RA	Mba03_g14350.1	42	14	56	43	15	2.86667	1.51937	0.989485	1>2	0.000431879	0.961614	ADP-ribosylation factor
297	LOCUS_024214-RA	Mba01_g05180.1	265	92	357	266	93	2.86022	1.51612	1	1>2	0	0	E3 ubiquitin ligase BIG BROTHER-related
12089	LOCUS_007921-RA	Mba09_g17980.1	5381	1881	7262	5382	1882	2.85972	1.51588	1	1>2	0	0	putative cellulose synthase A catalytic subunit 8 [UDP-forming]
1900	LOCUS_002385-RA	Mba02_g07300.1	345	120	465	346	121	2.8595	1.51576	1	1>2	0	0	Protein C2-DOMAIN ABA-RELATED 11
10059	LOCUS_009576-RA	Mba08_g07700.1	668	233	901	669	234	2.85897	1.5155	1	1>2	0	0	Mitotic spindle checkpoint protein MAD1
8542	LOCUS_001781-RA	Mba07_g01800.1	79	27	106	80	28	2.85714	1.51457	0.999967	1>2	1.07036e-06	0.00650478	hypothetical protein
4553	LOCUS_011998-RA	Mba04_g20730.1	59	20	79	60	21	2.85714	1.51457	0.999292	1>2	2.46966e-05	0.154055	hypothetical protein
9731	LOCUS_022137-RA	Mba07_g27070.1	39	13	52	40	14	2.85714	1.51457	0.982885	1>2	0.000697451	0.995401	F-box protein At1g55000
6902	LOCUS_021121-RA	Mba06_g02920.1	19	6	25	20	7	2.85714	1.51457	0.654218	1>2	0.0244882	1	putative galacturonosyltransferase 6
12901	LOCUS_020574-RA	Mba10_g09760.1	19	6	25	20	7	2.85714	1.51457	0.654218	1>2	0.0245226	1	Ras-related protein RABA2a
12985	LOCUS_005635-RA	Mba10_g11500.1	19	6	25	20	7	2.85714	1.51457	0.654218	1>2	0.024557	1	Protein NRT1/ PTR FAMILY 2.7
6370	LOCUS_019255-RA	Mba05_g21880.1	416	145	561	417	146	2.85616	1.51408	1	1>2	0	0	Exonuclease mut-7
9783	LOCUS_025424-RA	Mba08_g01220.1	176	61	237	177	62	2.85484	1.51341	1	1>2	4.58817e-13	1.96603e-09	E3 ubiquitin-protein ligase RGLG2
7629	LOCUS_002124-RA	Mba06_g18980.1	1669	584	2253	1670	585	2.8547	1.51334	1	1>2	0	0	UDP-galactose transporter 1
4887	LOCUS_021496-RA	Mba04_g27960.1	193	67	260	194	68	2.85294	1.51245	1	1>2	3.82524e-14	1.55534e-10	F-box/kelch-repeat protein SKIP4
4874	LOCUS_018414-RA	Mba04_g27620.1	444	155	599	445	156	2.85256	1.51226	1	1>2	0	0	F-box protein SKIP1
6530	LOCUS_000828-RA	Mba05_g25480.1	1673	586	2259	1674	587	2.85179	1.51187	1	1>2	0	0	Proline--tRNA ligase, cytoplasmic
9628	LOCUS_000410-RA	Mba07_g24850.1	1028	360	1388	1029	361	2.85042	1.51117	1	1>2	0	0	Aspartate aminotransferase, cytoplasmic
13500	LOCUS_017239-RA	Mba10_g22100.1	418	146	564	419	147	2.85034	1.51113	1	1>2	0	0	Deoxynucleoside triphosphate triphosphohydrolase SAMHD1
414	LOCUS_013203-RA	Mba01_g07170.1	614	215	829	615	216	2.84722	1.50956	1	1>2	0	0	Importin beta-like SAD2
8994	LOCUS_026222-RA	Mba07_g11760.1	204	71	275	205	72	2.84722	1.50956	1	1>2	7.96726e-15	3.14309e-11	putative protein phosphatase 2C 12
14410	LOCUS_018070-RA	Mba11_g14640.1	36	12	48	37	13	2.84615	1.50901	0.971898	1>2	0.00116023	0.999897	Polygalacturonase QRT2
4876	LOCUS_026914-RA	Mba04_g27680.1	127	44	171	128	45	2.84444	1.50815	1	1>2	8.76396e-10	4.4179e-06	hypothetical protein
14172	LOCUS_003567-RA	Mba11_g09080.1	400	140	540	401	141	2.84397	1.50791	1	1>2	0	0	putative GPI-anchored protein At1g61900
3780	LOCUS_024632-RA	Mba04_g01990.1	1300	457	1757	1301	458	2.84061	1.5062	1	1>2	0	0	LRR receptor-like serine/threonine-protein kinase FEI 1
9785	LOCUS_002137-RA	Mba08_g01240.1	533	187	720	534	188	2.84043	1.50611	1	1>2	0	0	DEAD-box ATP-dependent RNA helicase 30
10700	LOCUS_021653-RA	Mba08_g22250.1	328	115	443	329	116	2.83621	1.50396	1	1>2	0	0	MORC family CW-type zinc finger protein 4
2020	LOCUS_005338-RA	Mba02_g09740.1	603	212	815	604	213	2.83568	1.5037	1	1>2	0	0	CBS domain-containing protein CBSCBSPB3
10420	LOCUS_021562-RA	Mba08_g16430.1	892	314	1206	893	315	2.83492	1.50331	1	1>2	0	0	Caffeoylshikimate esterase
12009	LOCUS_023899-RA	Mba09_g16210.1	50	17	67	51	18	2.83333	1.5025	0.996813	1>2	0.000108527	0.539129	Putative disease resistance protein RGA3
11840	LOCUS_024343-RA	Mba09_g12420.1	16	5	21	17	6	2.83333	1.5025	0.546561	1>2	0.037536	1	DNA repair protein XRCC3
6536	LOCUS_018593-RA	Mba05_g25640.1	469	165	634	470	166	2.83133	1.50148	1	1>2	0	0	Diacylglycerol O-acyltransferase 2D
3602	LOCUS_010288-RA	Mba03_g20980.1	81	28	109	82	29	2.82759	1.49957	0.999971	1>2	9.29424e-07	0.00562392	UDP-D-xylose:L-fucose alpha-1,3-D-xylosyltransferase MGP4
6771	LOCUS_018680-RA	Mba05_g31160.1	64	22	86	65	23	2.82609	1.49881	0.999589	1>2	1.41143e-05	0.0894711	Putative pentatricopeptide repeat-containing protein At3g08820
5620	LOCUS_011524-RA	Mba05_g04650.1	1635	578	2213	1636	579	2.82556	1.49854	1	1>2	0	0	Delta(24)-sterol reductase
9377	LOCUS_009673-RA	Mba07_g20100.1	177	62	239	178	63	2.8254	1.49845	1	1>2	5.74531e-13	2.47278e-09	RING-H2 finger protein ATL48
1764	LOCUS_018810-RA	Mba02_g04170.1	321	113	434	322	114	2.82456	1.49803	1	1>2	0	0	hypothetical protein
6417	LOCUS_024508-RA	Mba05_g23050.1	47	16	63	48	17	2.82353	1.4975	0.994508	1>2	0.000198555	0.76555	Ethylene-responsive transcription factor 1
9303	LOCUS_006707-RA	Mba07_g18500.1	414	146	560	415	147	2.82313	1.4973	1	1>2	0	0	E3 ubiquitin-protein ligase SP1
9499	LOCUS_001406-RA	Mba07_g22450.1	1419	502	1921	1420	503	2.82306	1.49726	1	1>2	0	0	TBC1 domain family member 8B
3442	LOCUS_016163-RA	Mba03_g17470.1	78	27	105	79	28	2.82143	1.49643	0.999952	1>2	1.53846e-06	0.00944753	Pentatricopeptide repeat-containing protein At3g02330, mitochondrial
3179	LOCUS_005309-RA	Mba03_g11360.1	1398	495	1893	1399	496	2.82056	1.49598	1	1>2	0	0	Phosphatidylinositol/phosphatidylcholine transfer protein SFH9
14455	LOCUS_021284-RA	Mba11_g15620.1	61	21	82	62	22	2.81818	1.49476	0.999349	1>2	2.32393e-05	0.145364	putative serine/threonine-protein kinase PBL19
4015	LOCUS_011422-RA	Mba04_g07430.1	89	31	120	90	32	2.8125	1.49185	0.999991	1>2	2.4964e-07	0.00145684	hypothetical protein
127	LOCUS_021323-RA	Mba01_g01660.1	249	88	337	250	89	2.80899	1.49005	1	1>2	6.4867e-18	2.30926e-14	hypothetical protein
9088	LOCUS_021568-RA	Mba07_g13700.1	145	51	196	146	52	2.80769	1.48938	1	1>2	8.86234e-11	4.23531e-07	Dol-P-Glc:Glc(2)Man(9)GlcNAc(2)-PP-Dol alpha-1,2-glucosyltransferase
4410	LOCUS_021814-RA	Mba04_g17200.1	434	154	588	435	155	2.80645	1.48875	1	1>2	0	0	Nuclear pore complex protein GP210
7734	LOCUS_021237-RA	Mba06_g21150.1	627	223	850	628	224	2.80357	1.48727	1	1>2	0	0	Ubiquitin carboxyl-terminal hydrolase 5
858	LOCUS_014630-RA	Mba01_g16490.1	826	294	1120	827	295	2.80339	1.48717	1	1>2	0	0	Protein FAM135B
1235	LOCUS_024234-RA	Mba01_g24620.1	170	60	230	171	61	2.80328	1.48712	1	1>2	2.27322e-12	1.00454e-08	Homeobox-leucine zipper protein HOX21
8880	LOCUS_018627-RA	Mba07_g09000.1	184	65	249	185	66	2.80303	1.48699	1	1>2	3.22065e-13	1.36974e-09	Uncharacterized protein At2g34160
11318	LOCUS_019395-RA	Mba09_g01420.1	307	109	416	308	110	2.8	1.48543	1	1>2	0	0	O-fucosyltransferase 1
5759	LOCUS_016192-RA	Mba05_g07860.1	55	19	74	56	20	2.8	1.48543	0.998347	1>2	5.3219e-05	0.309428	65-kDa microtubule-associated protein 3
14607	LOCUS_001887-RA	Mba11_g18750.1	55	19	74	56	20	2.8	1.48543	0.998347	1>2	5.3449e-05	0.31057	E3 ubiquitin-protein ligase AIRP2
8124	LOCUS_005064-RA	Mba06_g30490.1	262	93	355	263	94	2.79787	1.48433	1	1>2	0	0	DEAD-box ATP-dependent RNA helicase 37
667	LOCUS_002798-RA	Mba01_g12850.1	312	111	423	313	112	2.79464	1.48266	1	1>2	0	0	Heparan-alpha-glucosaminide N-acetyltransferase
13373	LOCUS_009715-RA	Mba10_g19310.1	4288	1534	5822	4289	1535	2.79414	1.4824	1	1>2	0	0	hypothetical protein
6694	LOCUS_001458-RA	Mba05_g29350.1	1463	523	1986	1464	524	2.79389	1.48228	1	1>2	0	0	Exportin-7
1906	LOCUS_009662-RA	Mba02_g07400.1	1284	459	1743	1285	460	2.79348	1.48206	1	1>2	0	0	Sodium/hydrogen exchanger 6
11365	LOCUS_000930-RA	Mba09_g02470.1	837	299	1136	838	300	2.79333	1.48199	1	1>2	0	0	Nicalin
2953	LOCUS_007361-RA	Mba03_g06740.1	764	273	1037	765	274	2.79197	1.48128	1	1>2	0	0	Armadillo repeat-containing protein 6
649	LOCUS_003428-RA	Mba01_g12310.1	119	42	161	120	43	2.7907	1.48063	1	1>2	5.22265e-09	2.75073e-05	MLO-like protein 11
12418	LOCUS_002128-RA	Mba09_g26340.1	652	233	885	653	234	2.7906	1.48057	1	1>2	0	0	mRNA cap guanine-N7 methyltransferase 1
1170	LOCUS_005414-RA	Mba01_g23280.1	2103	753	2856	2104	754	2.79045	1.4805	1	1>2	0	0	Tuberculostearic acid methyltransferase UfaA1
13766	LOCUS_002456-RA	Mba11_g00200.1	317	113	430	318	114	2.78947	1.47999	1	1>2	0	0	RNA-binding KH domain-containing protein PEPPER
6777	LOCUS_012255-RA	Mba05_g31270.1	52	18	70	53	19	2.78947	1.47999	0.997248	1>2	9.49044e-05	0.49039	putative serine/threonine-protein kinase PBL15
4401	LOCUS_004879-RA	Mba04_g16970.1	1109	397	1506	1110	398	2.78894	1.47972	1	1>2	0	0	Phosphoinositide phosphatase SAC1
6709	LOCUS_021298-RA	Mba05_g29720.1	144	51	195	145	52	2.78846	1.47947	1	1>2	1.33483e-10	6.43387e-07	hypothetical protein
5727	LOCUS_013383-RA	Mba05_g07130.1	1814	650	2464	1815	651	2.78802	1.47924	1	1>2	0	0	putative LRR receptor-like serine/threonine-protein kinase At1g63430
764	LOCUS_003801-RA	Mba01_g14720.1	470	168	638	471	169	2.78698	1.4787	1	1>2	0	0	Homeobox protein LUMINIDEPENDENS
11009	LOCUS_025918-RA	Mba08_g29030.1	77	27	104	78	28	2.78571	1.47805	0.999929	1>2	2.16709e-06	0.0134297	Uncharacterized protein At4g08330, chloroplastic
5839	LOCUS_025124-RA	Mba05_g09360.1	411	147	558	412	148	2.78378	1.47705	1	1>2	0	0	U-box domain-containing protein 43
9886	LOCUS_025362-RA	Mba08_g03710.1	363	130	493	364	131	2.77863	1.47437	1	1>2	0	0	Protein arginine methyltransferase NDUFAF7, mitochondrial
6001	LOCUS_008944-RA	Mba05_g12850.1	24	8	32	25	9	2.77778	1.47393	0.78007	1>2	0.013749	1	Protein SMAX1-LIKE 4
9500	LOCUS_014168-RA	Mba07_g22460.1	24	8	32	25	9	2.77778	1.47393	0.78007	1>2	0.0137719	1	Dof zinc finger protein DOF5.3
6338	LOCUS_013941-RA	Mba05_g21000.1	310	111	421	311	112	2.77679	1.47342	1	1>2	0	0	Sorcin
523	LOCUS_001336-RA	Mba01_g09180.1	110	39	149	111	40	2.775	1.47249	0.999999	1>2	1.72319e-08	9.36339e-05	bZIP transcription factor 12
8199	LOCUS_017314-RA	Mba06_g32080.1	1142	411	1553	1143	412	2.77427	1.47211	1	1>2	0	0	Vacuolar protein sorting-associated protein 53 A
10730	LOCUS_006524-RA	Mba08_g23050.1	85	30	115	86	31	2.77419	1.47207	0.999978	1>2	6.84245e-07	0.00410253	Mitochondrial substrate carrier family protein J
7385	LOCUS_013911-RA	Mba06_g13650.1	362	130	492	363	131	2.77099	1.4704	1	1>2	0	0	PH, RCC1 and FYVE domains-containing protein 1
14663	LOCUS_001926-RA	Mba11_g19840.1	168	60	228	169	61	2.77049	1.47014	1	1>2	5.77666e-12	2.60643e-08	putative metal-nicotianamine transporter YSL12
7967	LOCUS_000839-RA	Mba06_g26630.1	276	99	375	277	100	2.77	1.46989	1	1>2	0	0	hypothetical protein
11702	LOCUS_002524-RA	Mba09_g09620.1	431	155	586	432	156	2.76923	1.46949	1	1>2	0	0	putative inactive leucine-rich repeat receptor-like protein kinase At3g03770
3089	LOCUS_007623-RA	Mba03_g09380.1	1973	712	2685	1974	713	2.76858	1.46915	1	1>2	0	0	E3 ubiquitin-protein ligase SHPRH
5429	LOCUS_026516-RA	Mba05_g00560.1	580	209	789	581	210	2.76667	1.46815	1	1>2	0	0	putative polyamine oxidase 2
10154	LOCUS_002172-RA	Mba08_g09880.1	353	127	480	354	128	2.76562	1.46761	1	1>2	0	0	GTP-binding protein SAR1A
468	LOCUS_017220-RA	Mba01_g08070.1	46	16	62	47	17	2.76471	1.46713	0.991914	1>2	0.000302146	0.894056	putative potassium transporter 13
4387	LOCUS_014414-RA	Mba04_g16540.1	46	16	62	47	17	2.76471	1.46713	0.991914	1>2	0.000303196	0.894912	Receptor-like cytosolic serine/threonine-protein kinase RBK2
9809	LOCUS_005477-RA	Mba08_g01780.1	46	16	62	47	17	2.76471	1.46713	0.991914	1>2	0.000304245	0.895762	putative RNA-binding protein ARP1
10226	LOCUS_011366-RA	Mba08_g11770.1	46	16	62	47	17	2.76471	1.46713	0.991914	1>2	0.000305294	0.896605	hypothetical protein
13032	LOCUS_025942-RA	Mba10_g12400.1	46	16	62	47	17	2.76471	1.46713	0.991914	1>2	0.000306343	0.897441	Pseudo histidine-containing phosphotransfer protein 2
13733	LOCUS_021059-RA	Mba10_g27080.1	3228	1167	4395	3229	1168	2.76455	1.46705	1	1>2	0	0	hypothetical protein
13819	LOCUS_000766-RA	Mba11_g01510.1	104	37	141	105	38	2.76316	1.46632	0.999998	1>2	4.49437e-08	0.00025053	LysM and putative peptidoglycan-binding domain-containing protein 2
4729	LOCUS_003329-RA	Mba04_g24480.1	582	210	792	583	211	2.76303	1.46625	1	1>2	0	0	putative serine/threonine-protein kinase WNK4
12253	LOCUS_012197-RA	Mba09_g22250.1	430	155	585	431	156	2.76282	1.46614	1	1>2	0	0	Calcium-dependent protein kinase 17
2291	LOCUS_019132-RA	Mba02_g15620.1	57	20	77	58	21	2.7619	1.46566	0.998514	1>2	4.97102e-05	0.291794	F-box/kelch-repeat protein SKIP6
10194	LOCUS_016834-RA	Mba08_g10840.1	4067	1472	5539	4068	1473	2.76171	1.46556	1	1>2	0	0	hypothetical protein
8922	LOCUS_007381-RA	Mba07_g10300.1	358	129	487	359	130	2.76154	1.46547	1	1>2	0	0	F-box only protein 13
11871	LOCUS_006417-RA	Mba09_g13250.1	1029	372	1401	1030	373	2.76139	1.4654	1	1>2	0	0	Nuclear-pore anchor
4526	LOCUS_007418-RA	Mba04_g20190.1	68	24	92	69	25	2.76	1.46467	0.99967	1>2	1.11471e-05	0.0707807	Homeobox-leucine zipper protein ROC3
4364	LOCUS_023855-RA	Mba04_g15710.1	228	82	310	229	83	2.75904	1.46416	1	1>2	1.01079e-15	3.84404e-12	Dipeptidyl aminopeptidase BI
13761	LOCUS_013078-RA	Mba11_g00040.1	647	234	881	648	235	2.75745	1.46333	1	1>2	0	0	hypothetical protein
12384	LOCUS_009006-RA	Mba09_g25500.1	32	11	43	33	12	2.75	1.45943	0.930693	1>2	0.0033104	1	Uncharacterized protein At2g33490
13455	LOCUS_011279-RA	Mba10_g21050.1	32	11	43	33	12	2.75	1.45943	0.930693	1>2	0.0033184	1	CBL-interacting serine/threonine-protein kinase 25
5962	LOCUS_006563-RA	Mba05_g11880.1	2874	1045	3919	2875	1046	2.74857	1.45868	1	1>2	0	0	Ubiquitin receptor RAD23c
11997	LOCUS_006291-RA	Mba09_g15850.1	694	252	946	695	253	2.74704	1.45788	1	1>2	0	0	putative protein S-acyltransferase 17
5172	LOCUS_003629-RA	Mba04_g34730.1	128	46	174	129	47	2.74468	1.45664	1	1>2	2.24047e-09	1.15473e-05	Maltose excess protein 1-like, chloroplastic
701	LOCUS_025437-RA	Mba01_g13600.1	232	84	316	233	85	2.74118	1.4548	1	1>2	7.75103e-16	2.93454e-12	hypothetical protein
9972	LOCUS_022851-RA	Mba08_g05770.1	336	122	458	337	123	2.73984	1.45409	1	1>2	0	0	putative serine/threonine-protein kinase SIS8
7253	LOCUS_019446-RA	Mba06_g10950.1	51	18	69	52	19	2.73684	1.45251	0.995962	1>2	0.000150617	0.66323	RING-H2 finger protein ATL52
13723	LOCUS_010325-RA	Mba10_g26860.1	568	207	775	569	208	2.73558	1.45185	1	1>2	0	0	DEAD-box ATP-dependent RNA helicase 1
10043	LOCUS_013596-RA	Mba08_g07380.1	133	48	181	134	49	2.73469	1.45138	1	1>2	1.31582e-09	6.69882e-06	DNA mismatch repair protein MSH4
7442	LOCUS_002912-RA	Mba06_g14770.1	40	14	54	41	15	2.73333	1.45066	0.977928	1>2	0.000912206	0.9992	High mobility group B protein 13
10418	LOCUS_011053-RA	Mba08_g16400.1	193	70	263	194	71	2.73239	1.45017	1	1>2	2.55615e-13	1.08176e-09	Actin
11260	LOCUS_019799-RA	Mba08_g34110.1	570	208	778	571	209	2.73206	1.44999	1	1>2	0	0	hypothetical protein
13280	LOCUS_026524-RA	Mba10_g17660.1	482	176	658	483	177	2.72881	1.44827	1	1>2	0	0	Alanyl-tRNA editing protein AlaX-L
14448	LOCUS_024751-RA	Mba11_g15420.1	1120	410	1530	1121	411	2.72749	1.44758	1	1>2	0	0	hypothetical protein
11856	LOCUS_022176-RA	Mba09_g12780.1	299	109	408	300	110	2.72727	1.44746	1	1>2	0	0	Oligouridylate-binding protein 1
13734	LOCUS_021058-RA	Mba10_g27090.1	89	32	121	90	33	2.72727	1.44746	0.999983	1>2	4.38182e-07	0.00259506	Protein CHLOROPLAST IMPORT APPARATUS 2
12775	LOCUS_007081-RA	Mba10_g07330.1	1391	510	1901	1392	511	2.72407	1.44576	1	1>2	0	0	Alpha-1,3-mannosyl-glycoprotein 2-beta-N-acetylglucosaminyltransferase
9383	LOCUS_008238-RA	Mba07_g20260.1	1273	467	1740	1274	468	2.72222	1.44478	1	1>2	0	0	Regulator of nonsense transcripts UPF2
5993	LOCUS_024229-RA	Mba05_g12710.1	48	17	65	49	18	2.72222	1.44478	0.993076	1>2	0.000258823	0.852032	Vacuolar cation/proton exchanger 5
4603	LOCUS_011481-RA	Mba04_g21950.1	1835	674	2509	1836	675	2.72	1.44361	1	1>2	0	0	Syndetin
2058	LOCUS_013524-RA	Mba02_g10530.1	135	49	184	136	50	2.72	1.44361	1	1>2	1.22512e-09	6.22602e-06	RNA exonuclease 4
14191	LOCUS_020335-RA	Mba11_g09370.1	86	31	117	87	32	2.71875	1.44294	0.999972	1>2	8.93119e-07	0.00539772	Nuclear cap-binding protein subunit 2
13157	LOCUS_024340-RA	Mba10_g14830.1	279	102	381	280	103	2.71845	1.44278	1	1>2	0	0	Ribonuclease H2 subunit B
1902	LOCUS_002383-RA	Mba02_g07320.1	192	70	262	193	71	2.71831	1.44271	1	1>2	3.55364e-13	1.51456e-09	Transcription factor BIM2
2307	LOCUS_000245-RA	Mba02_g15870.1	1665	612	2277	1666	613	2.71778	1.44243	1	1>2	0	0	Acyl-coenzyme A oxidase 3, peroxisomal
13316	LOCUS_010033-RA	Mba10_g18370.1	458	168	626	459	169	2.71598	1.44147	1	1>2	0	0	NADH-cytochrome b5 reductase-like protein
8414	LOCUS_028657-RA	Mba06_g36200.1	238	87	325	239	88	2.71591	1.44144	1	1>2	5.8143e-16	2.19025e-12	Internalin-A
11225	LOCUS_023199-RA	Mba08_g33270.1	257	94	351	258	95	2.71579	1.44137	1	1>2	2.71237e-17	9.76996e-14	Mevalonate kinase
1659	LOCUS_020034-RA	Mba02_g01970.1	18	6	24	19	7	2.71429	1.44057	0.566442	1>2	0.0359731	1	Pentatricopeptide repeat-containing protein At4g21065
10906	LOCUS_017556-RA	Mba08_g26930.1	197	72	269	198	73	2.71233	1.43953	1	1>2	1.96448e-13	8.26851e-10	hypothetical protein
5704	LOCUS_020209-RA	Mba05_g06570.1	1428	526	1954	1429	527	2.71157	1.43913	1	1>2	0	0	Proline-rich protein 2
8985	LOCUS_011348-RA	Mba07_g11610.1	64	23	87	65	24	2.70833	1.43741	0.999226	1>2	2.63641e-05	0.163912	Pentatricopeptide repeat-containing protein At5g27460
14628	LOCUS_003512-RA	Mba11_g19120.1	237	87	324	238	88	2.70455	1.43539	1	1>2	7.63106e-16	2.88836e-12	Protein FIZZY-RELATED 2
4043	LOCUS_007330-RA	Mba04_g07970.1	675	249	924	676	250	2.704	1.4351	1	1>2	0	0	Protein unc-13
5230	LOCUS_010151-RA	Mba04_g35980.1	1835	678	2513	1836	679	2.70398	1.43508	1	1>2	0	0	putative methyltransferase PMT17
560	LOCUS_019804-RA	Mba01_g09870.1	99	36	135	100	37	2.7027	1.4344	0.999995	1>2	1.4244e-07	0.000818837	Chloride channel protein CLC-c
6217	LOCUS_006216-RA	Mba05_g18190.1	750	277	1027	751	278	2.70144	1.43373	1	1>2	0	0	DNA mismatch repair protein MLH1
3385	LOCUS_020787-RA	Mba03_g16120.1	596	220	816	597	221	2.70136	1.43368	1	1>2	0	0	CRAL-TRIO domain-containing protein C23B6.04c
3689	LOCUS_012497-RA	Mba03_g22700.1	523	193	716	524	194	2.70103	1.43351	1	1>2	0	0	Uclacyanin 1
4377	LOCUS_020072-RA	Mba04_g16170.1	679	251	930	680	252	2.69841	1.43211	1	1>2	0	0	bZIP transcription factor 16
14220	LOCUS_010209-RA	Mba11_g10120.1	635	235	870	636	236	2.69492	1.43024	1	1>2	0	0	Bifunctional purine biosynthesis protein PurH
4909	LOCUS_015588-RA	Mba04_g28560.1	131	48	179	132	49	2.69388	1.42968	1	1>2	2.5409e-09	1.31338e-05	hypothetical protein
8982	LOCUS_013595-RA	Mba07_g11510.1	209	77	286	210	78	2.69231	1.42884	1	1>2	5.6388e-14	2.31134e-10	Protein SCAI
8948	LOCUS_011118-RA	Mba07_g10940.1	139	51	190	140	52	2.69231	1.42884	1	1>2	8.46336e-10	4.26298e-06	Mechanosensitive ion channel protein 10
2179	LOCUS_006357-RA	Mba02_g13320.1	252	93	345	253	94	2.69149	1.4284	1	1>2	1.27504e-16	4.68958e-13	Phosphoglycerate mutase-like protein 1
3419	LOCUS_009226-RA	Mba03_g16940.1	871	323	1194	872	324	2.69136	1.42833	1	1>2	0	0	hypothetical protein
3932	LOCUS_015878-RA	Mba04_g05310.1	77	28	105	78	29	2.68966	1.42742	0.999871	1>2	4.15706e-06	0.0261581	25. vesicle transport protein
5734	LOCUS_007529-RA	Mba05_g07340.1	77	28	105	78	29	2.68966	1.42742	0.999871	1>2	4.17661e-06	0.0262835	GTPase-activating protein gyp7
850	LOCUS_004115-RA	Mba01_g16150.1	241	89	330	242	90	2.68889	1.42701	1	1>2	6.53605e-16	2.46736e-12	EEF1A lysine methyltransferase 2
6813	LOCUS_000567-RA	Mba06_g00760.1	241	89	330	242	90	2.68889	1.42701	1	1>2	6.63311e-16	2.50466e-12	putative arabinosyltransferase ARAD1
9718	LOCUS_021950-RA	Mba07_g26870.1	405	150	555	406	151	2.68874	1.42693	1	1>2	0	0	Nucleolar MIF4G domain-containing protein 1
741	LOCUS_026211-RA	Mba01_g14380.1	499	185	684	500	186	2.68817	1.42663	1	1>2	0	0	Lysine-specific demethylase JMJ703
1500	LOCUS_019028-RA	Mba01_g30470.1	1176	437	1613	1177	438	2.68721	1.42611	1	1>2	0	0	putative histidine kinase 3
1015	LOCUS_000695-RA	Mba01_g19780.1	552	205	757	553	206	2.68447	1.42464	1	1>2	0	0	Survival of motor neuron-related-splicing factor 30
10674	LOCUS_007619-RA	Mba08_g21790.1	356	132	488	357	133	2.68421	1.4245	1	1>2	0	0	Receptor-like protein kinase FERONIA
4044	LOCUS_012451-RA	Mba04_g07970.1	670	249	919	671	250	2.684	1.42438	1	1>2	0	0	Protein unc-13
8610	LOCUS_006829-RA	Mba07_g03070.1	541	201	742	542	202	2.68317	1.42394	1	1>2	0	0	BTB/POZ domain-containing protein At2g13690
11523	LOCUS_004927-RA	Mba09_g05660.1	58	21	79	59	22	2.68182	1.42321	0.998067	1>2	6.49082e-05	0.36537	Protein tesmin/TSO1-like CXC 5
8360	LOCUS_014949-RA	Mba06_g35290.1	184	68	252	185	69	2.68116	1.42286	1	1>2	1.77734e-12	7.81498e-09	hypothetical protein
5769	LOCUS_007061-RA	Mba05_g07990.1	224	83	307	225	84	2.67857	1.42146	1	1>2	8.8382e-15	3.49374e-11	DEAD-box ATP-dependent RNA helicase 36
13988	LOCUS_027903-RA	Mba11_g05000.1	157	58	215	158	59	2.67797	1.42114	1	1>2	7.54807e-11	3.59514e-07	hypothetical protein
341	LOCUS_018510-RA	Mba01_g05890.1	82	30	112	83	31	2.67742	1.42084	0.999933	1>2	2.07029e-06	0.0128153	putative magnesium transporter NIPA9
5340	LOCUS_027044-RA	Mba04_g38540.1	657	245	902	658	246	2.6748	1.41943	1	1>2	0	0	Nucleolar complex protein 2
5374	LOCUS_019838-RA	Mba04_g39390.1	146	54	200	147	55	2.67273	1.41831	1	1>2	4.40179e-10	2.18329e-06	Transcription factor TCP13
9489	LOCUS_016942-RA	Mba07_g22240.1	341	127	468	342	128	2.67188	1.41785	1	1>2	0	0	Shewanella-like protein phosphatase 1
7255	LOCUS_004150-RA	Mba06_g11030.1	226	84	310	227	85	2.67059	1.41716	1	1>2	7.35211e-15	2.89599e-11	putative protein phosphatase 2C 10
961	LOCUS_016890-RA	Mba01_g18280.1	375	140	515	376	141	2.66667	1.41504	1	1>2	0	0	Splicing factor 3B subunit 2
7698	LOCUS_016147-RA	Mba06_g20420.1	111	41	152	112	42	2.66667	1.41504	0.999998	1>2	4.34839e-08	0.000242176	Splicing factor 3A subunit 2
10050	LOCUS_027666-RA	Mba08_g07530.1	79	29	108	80	30	2.66667	1.41504	0.999889	1>2	3.62704e-06	0.0227585	hypothetical protein
8388	LOCUS_016552-RA	Mba06_g35740.1	55	20	75	56	21	2.66667	1.41504	0.996919	1>2	0.000105974	0.530349	Calmodulin-like protein 7
5098	LOCUS_018074-RA	Mba04_g33040.1	284	106	390	285	107	2.66355	1.41335	1	1>2	0	0	Prolyl endopeptidase
3703	LOCUS_012487-RA	Mba04_g00330.1	1019	382	1401	1020	383	2.66319	1.41315	1	1>2	0	0	Structural maintenance of chromosomes protein 5
11350	LOCUS_001578-RA	Mba09_g02190.1	244	91	335	245	92	2.66304	1.41308	1	1>2	7.04434e-16	2.66276e-12	Inositol transporter 1
1560	LOCUS_023683-RA	Mba01_g32500.1	156	58	214	157	59	2.66102	1.41198	1	1>2	1.06454e-10	5.1066e-07	Amino acid transporter ANT1
12493	LOCUS_013671-RA	Mba10_g00990.1	225	84	309	226	85	2.65882	1.41079	1	1>2	1.17393e-14	4.66756e-11	U2 small nuclear ribonucleoprotein B''
12780	LOCUS_007087-RA	Mba10_g07400.1	153	57	210	154	58	2.65517	1.40881	1	1>2	1.93386e-10	9.40048e-07	Rop guanine nucleotide exchange factor 1
7129	LOCUS_016718-RA	Mba06_g07970.1	824	310	1134	825	311	2.65273	1.40748	1	1>2	0	0	2-alkenal reductase (NADP(+)-dependent)
12804	LOCUS_017178-RA	Mba10_g07920.1	365	137	502	366	138	2.65217	1.40718	1	1>2	0	0	hypothetical protein
12000	LOCUS_010571-RA	Mba09_g15960.1	243	91	334	244	92	2.65217	1.40718	1	1>2	9.95638e-16	3.78542e-12	Cytochrome P450 78A5
7034	LOCUS_011239-RA	Mba06_g06090.1	723	272	995	724	273	2.65201	1.40709	1	1>2	0	0	putative sugar phosphate/phosphate translocator At3g17430
3327	LOCUS_006584-RA	Mba03_g14680.1	211	79	290	212	80	2.65	1.40599	1	1>2	8.94818e-14	3.70365e-10	Protein S-acyltransferase 10
5210	LOCUS_005787-RA	Mba04_g35490.1	473	178	651	474	179	2.64804	1.40493	1	1>2	0	0	Glycine-rich RNA-binding protein RZ1C
3349	LOCUS_018140-RA	Mba03_g15110.1	751	283	1034	752	284	2.64789	1.40484	1	1>2	0	0	Protein N-terminal asparagine amidohydrolase
9520	LOCUS_018276-RA	Mba07_g22760.1	44	16	60	45	17	2.64706	1.40439	0.982936	1>2	0.000691043	0.995157	Palmitoyl-acyl carrier protein thioesterase, chloroplastic
4109	LOCUS_013959-RA	Mba04_g09570.1	1118	422	1540	1119	423	2.64539	1.40348	1	1>2	0	0	Exocyst complex component SEC6
7305	LOCUS_006617-RA	Mba06_g11910.1	602	227	829	603	228	2.64474	1.40312	1	1>2	0	0	Microtubule-associated protein 70-2
3237	LOCUS_022994-RA	Mba03_g12720.1	438	165	603	439	166	2.64458	1.40304	1	1>2	0	0	putative WRKY transcription factor 4
3457	LOCUS_022068-RA	Mba03_g17910.1	1400	529	1929	1401	530	2.6434	1.40239	1	1>2	0	0	hypothetical protein
9170	LOCUS_010216-RA	Mba07_g15570.1	36	13	49	37	14	2.64286	1.4021	0.949349	1>2	0.00235767	1	Ubiquitin carboxyl-terminal hydrolase 22
11266	LOCUS_019117-RA	Mba09_g00210.1	36	13	49	37	14	2.64286	1.4021	0.949349	1>2	0.00236363	1	UDP-glucose 4-epimerase GEPI48
5518	LOCUS_024417-RA	Mba05_g02390.1	168	63	231	169	64	2.64062	1.40088	1	1>2	2.61759e-11	1.2198e-07	putative inositol transporter 2
11660	LOCUS_001036-RA	Mba09_g08580.1	572	216	788	573	217	2.64055	1.40084	1	1>2	0	0	Zinc finger protein ZPR1
4790	LOCUS_006097-RA	Mba04_g25880.1	403	152	555	404	153	2.64052	1.40082	1	1>2	0	0	WD repeat-containing protein GTS1
8223	LOCUS_013742-RA	Mba06_g32560.1	648	245	893	649	246	2.63821	1.39956	1	1>2	0	0	Protein STICHEL-like 3
8689	LOCUS_000506-RA	Mba07_g04850.1	210	79	289	211	80	2.6375	1.39917	1	1>2	1.35371e-13	5.65311e-10	Afadin- and alpha-actinin-binding protein
6788	LOCUS_001278-RA	Mba06_g00160.1	202	76	278	203	77	2.63636	1.39855	1	1>2	3.51306e-13	1.49691e-09	Alpha/beta hydrolase domain-containing protein 17C
9852	LOCUS_020323-RA	Mba08_g02830.1	115	43	158	116	44	2.63636	1.39855	0.999999	1>2	3.61402e-08	0.000200269	Renalase
11425	LOCUS_016558-RA	Mba09_g03470.1	1306	495	1801	1307	496	2.63508	1.39785	1	1>2	0	0	DExH-box ATP-dependent RNA helicase DExH11
7831	LOCUS_010314-RA	Mba06_g23350.1	444	168	612	445	169	2.63314	1.39678	1	1>2	0	0	putative serine/threonine-protein kinase PBL16
2733	LOCUS_002259-RA	Mba03_g01820.1	1268	481	1749	1269	482	2.63278	1.39659	1	1>2	0	0	Dual specificity tyrosine-phosphorylation-regulated kinase 4
415	LOCUS_024958-RA	Mba01_g07190.1	128	48	176	129	49	2.63265	1.39652	1	1>2	8.37593e-09	4.46929e-05	GDSL esterase/lipase At1g09390
9837	LOCUS_021544-RA	Mba08_g02550.1	49	18	67	50	19	2.63158	1.39593	0.991416	1>2	0.000338347	0.920014	Protein PHLOEM PROTEIN 2-LIKE A10
9994	LOCUS_007137-RA	Mba08_g06200.1	49	18	67	50	19	2.63158	1.39593	0.991416	1>2	0.000339454	0.9207	Protein ECERIFERUM 26-like
10698	LOCUS_009088-RA	Mba08_g22210.1	120	45	165	121	46	2.63043	1.3953	0.999999	1>2	2.12133e-08	0.000115903	Protein EFFECTOR OF TRANSCRIPTION 2
5852	LOCUS_016346-RA	Mba05_g09750.1	1001	380	1381	1002	381	2.62992	1.39502	1	1>2	0	0	Nuclear cap-binding protein subunit 1
7106	LOCUS_022238-RA	Mba06_g07530.1	212	80	292	213	81	2.62963	1.39486	1	1>2	1.13583e-13	4.72506e-10	Small ribosomal subunit biogenesis GTPase RsgA 1, mitochondrial
14174	LOCUS_003564-RA	Mba11_g09120.1	943	358	1301	944	359	2.62953	1.3948	1	1>2	0	0	E3 ubiquitin-protein ligase CHIP
1898	LOCUS_002388-RA	Mba02_g07250.1	325	123	448	326	124	2.62903	1.39453	1	1>2	0	0	Spermidine synthase 1
8529	LOCUS_010613-RA	Mba07_g01520.1	91	34	125	92	35	2.62857	1.39428	0.999972	1>2	8.7536e-07	0.0052872	Double-stranded RNA-binding protein 1
8612	LOCUS_006827-RA	Mba07_g03120.1	91	34	125	92	35	2.62857	1.39428	0.999972	1>2	8.79758e-07	0.00531456	Auxin-responsive protein IAA25
13646	LOCUS_016379-RA	Mba10_g24930.1	3647	1388	5035	3648	1389	2.62635	1.39306	1	1>2	0	0	NIPA-like protein
6348	LOCUS_009171-RA	Mba05_g21250.1	561	213	774	562	214	2.62617	1.39296	1	1>2	0	0	Nijmegen breakage syndrome 1 protein
9067	LOCUS_024898-RA	Mba07_g13340.1	561	213	774	562	214	2.62617	1.39296	1	1>2	0	0	Receptor-like protein kinase HSL1
7823	LOCUS_017396-RA	Mba06_g23170.1	322	122	444	323	123	2.62602	1.39288	1	1>2	0	0	Transcription factor VOZ1
6288	LOCUS_017728-RA	Mba05_g19910.1	41	15	56	42	16	2.625	1.39232	0.972106	1>2	0.00114314	0.999881	ABC transporter C family member 9
8569	LOCUS_016003-RA	Mba07_g02290.1	744	283	1027	745	284	2.62324	1.39135	1	1>2	0	0	hypothetical protein
9450	LOCUS_006015-RA	Mba07_g21610.1	825	314	1139	826	315	2.62222	1.39079	1	1>2	0	0	Phosphatidylinositol 3,4,5-trisphosphate 3-phosphatase and protein-tyrosine-phosphatase PTEN2A
11984	LOCUS_025771-RA	Mba09_g15580.1	290	110	400	291	111	2.62162	1.39046	1	1>2	0	0	RNA-binding protein BRN1
14010	LOCUS_011910-RA	Mba11_g05500.1	1113	424	1537	1114	425	2.62118	1.39021	1	1>2	0	0	F-box protein At3g54460
13535	LOCUS_015935-RA	Mba10_g22700.1	1147	437	1584	1148	438	2.621	1.39012	1	1>2	0	0	Serine/threonine-protein kinase 11-interacting protein
11380	LOCUS_017624-RA	Mba09_g02770.1	1602	611	2213	1603	612	2.61928	1.38917	1	1>2	0	0	Protein STRUBBELIG-RECEPTOR FAMILY 3
14759	LOCUS_001997-RA	Mba11_g22100.1	308	117	425	309	118	2.61864	1.38882	1	1>2	0	0	RNA pseudouridine synthase 5
13187	LOCUS_020508-RA	Mba10_g15380.1	1473	562	2035	1474	563	2.61812	1.38853	1	1>2	0	0	Oligouridylate-binding protein 1B
9558	LOCUS_004531-RA	Mba07_g23540.1	423	161	584	424	162	2.61728	1.38807	1	1>2	0	0	Ion channel CASTOR
4997	LOCUS_024060-RA	Mba04_g30660.1	122	46	168	123	47	2.61702	1.38793	0.999999	1>2	1.97875e-08	0.000107915	Exocyst complex component EXO70E2
6970	LOCUS_021073-RA	Mba06_g04630.1	292	111	403	293	112	2.61607	1.3874	1	1>2	0	0	Rab escort protein 1
3888	LOCUS_021390-RA	Mba04_g04500.1	33	12	45	34	13	2.61538	1.38702	0.916621	1>2	0.00432123	1	hypothetical protein
11169	LOCUS_006852-RA	Mba08_g32070.1	33	12	45	34	13	2.61538	1.38702	0.916621	1>2	0.00433068	1	Protein NRT1/ PTR FAMILY 5.10
289	LOCUS_009447-RA	Mba01_g05090.1	216	82	298	217	83	2.61446	1.38651	1	1>2	8.74885e-14	3.6194e-10	DDB1- and CUL4-associated factor 8
4433	LOCUS_004512-RA	Mba04_g17720.1	1829	699	2528	1830	700	2.61429	1.38642	1	1>2	0	0	Splicing factor U2af large subunit B
1748	LOCUS_025368-RA	Mba02_g03930.1	46	17	63	47	18	2.61111	1.38466	0.985363	1>2	0.0005994	0.989877	Pyruvate, phosphate dikinase, chloroplastic
12397	LOCUS_015069-RA	Mba09_g25750.1	2357	903	3260	2358	904	2.60841	1.38317	1	1>2	0	0	Ribonuclease J
7680	LOCUS_002353-RA	Mba06_g19980.1	531	203	734	532	204	2.60784	1.38286	1	1>2	0	0	SART-1 family protein DOT2
718	LOCUS_012725-RA	Mba01_g13970.1	643	246	889	644	247	2.60729	1.38255	1	1>2	0	0	putative 1-acyl-sn-glycerol-3-phosphate acyltransferase 5
2914	LOCUS_019845-RA	Mba03_g06120.1	1060	406	1466	1061	407	2.60688	1.38232	1	1>2	0	0	U4/U6 small nuclear ribonucleoprotein Prp31
7977	LOCUS_019198-RA	Mba06_g26900.1	455	174	629	456	175	2.60571	1.38168	1	1>2	0	0	tRNA uridine 5-carboxymethylaminomethyl modification enzyme MnmG
11119	LOCUS_014255-RA	Mba08_g31100.1	387	148	535	388	149	2.60403	1.38074	1	1>2	0	0	putative protein phosphatase 2C 55
10571	LOCUS_000184-RA	Mba08_g19630.1	1366	524	1890	1367	525	2.60381	1.38062	1	1>2	0	0	putative serine/threonine-protein kinase WNK1
2032	LOCUS_026955-RA	Mba02_g09920.1	379	145	524	380	146	2.60274	1.38003	1	1>2	0	0	Plant cysteine oxidase 2
11847	LOCUS_008420-RA	Mba09_g12600.1	673	258	931	674	259	2.60232	1.3798	1	1>2	0	0	putative membrane protein At1g16860
9952	LOCUS_017773-RA	Mba08_g05160.1	652	250	902	653	251	2.60159	1.3794	1	1>2	0	0	Transcription factor HBP-1b(c1)
595	LOCUS_015597-RA	Mba01_g10690.1	38	14	52	39	15	2.6	1.37851	0.955503	1>2	0.00208519	1	Transcription factor HHO3
10933	LOCUS_011662-RA	Mba08_g27420.1	979	376	1355	980	377	2.59947	1.37822	1	1>2	0	0	Homeobox-DDT domain protein RLT2
3446	LOCUS_010372-RA	Mba03_g17690.1	2739	1054	3793	2740	1055	2.59716	1.37693	1	1>2	0	0	putative UDP-N-acetylglucosamine--peptide N-acetylglucosaminyltransferase SEC
9986	LOCUS_012644-RA	Mba08_g06070.1	474	182	656	475	183	2.59563	1.37608	1	1>2	0	0	Sucrose nonfermenting 4-like protein
13252	LOCUS_002206-RA	Mba10_g17090.1	313	120	433	314	121	2.59504	1.37576	1	1>2	0	0	Protein WEAK CHLOROPLAST MOVEMENT UNDER BLUE LIGHT 1
7172	LOCUS_027209-RA	Mba06_g09150.1	1052	405	1457	1053	406	2.5936	1.37495	1	1>2	0	0	Retinoblastoma-related protein
5590	LOCUS_006510-RA	Mba05_g04050.1	401	154	555	402	155	2.59355	1.37493	1	1>2	0	0	Histidine--tRNA ligase, cytoplasmic
11020	LOCUS_012033-RA	Mba08_g29320.1	554	213	767	555	214	2.59346	1.37488	1	1>2	0	0	hypothetical protein
1668	LOCUS_022183-RA	Mba02_g02210.1	611	235	846	612	236	2.59322	1.37474	1	1>2	0	0	Suppressor of mec-8 and unc-52 2
1253	LOCUS_011199-RA	Mba01_g25020.1	533	205	738	534	206	2.59223	1.3742	1	1>2	0	0	Serine/threonine-protein kinase GRIK1
3538	LOCUS_009853-RA	Mba03_g19770.1	1310	505	1815	1311	506	2.59091	1.37346	1	1>2	0	0	Interferon-related developmental regulator 1
6400	LOCUS_009168-RA	Mba05_g22590.1	271	104	375	272	105	2.59048	1.37322	1	1>2	1.1323e-16	4.15668e-13	Protein TRM32
10323	LOCUS_000546-RA	Mba08_g13820.1	2204	851	3055	2205	852	2.58803	1.37185	1	1>2	0	0	E3 ubiquitin-protein ligase UPL3
5095	LOCUS_015648-RA	Mba04_g32960.1	17931	6928	24859	17932	6929	2.58796	1.37182	1	1>2	0	0	Proline-rich protein 4
11006	LOCUS_018732-RA	Mba08_g29010.1	206	79	285	207	80	2.5875	1.37156	1	1>2	4.75151e-13	2.03745e-09	TNF receptor-associated factor family protein DDB_G0277243
8532	LOCUS_007636-RA	Mba07_g01580.1	772	298	1070	773	299	2.58528	1.37032	1	1>2	0	0	Myosin-binding protein 1
11499	LOCUS_000063-RA	Mba09_g05170.1	136	52	188	137	53	2.58491	1.37011	1	1>2	5.47351e-09	2.88669e-05	E3 ubiquitin-protein ligase SINAT5
2483	LOCUS_018324-RA	Mba02_g19580.1	1206	466	1672	1207	467	2.58458	1.36993	1	1>2	0	0	Macrophage migration inhibitory factor
2518	LOCUS_027873-RA	Mba02_g20490.1	30	11	41	31	12	2.58333	1.36923	0.86079	1>2	0.00736736	1	hypothetical protein
2909	LOCUS_015371-RA	Mba03_g06000.1	1310	507	1817	1311	508	2.58071	1.36777	1	1>2	0	0	hypothetical protein
8426	LOCUS_020796-RA	Mba06_g36430.1	1784	691	2475	1785	692	2.57948	1.36708	1	1>2	0	0	Beta-galactosidase 5
7998	LOCUS_004155-RA	Mba06_g27400.1	244	94	338	245	95	2.57895	1.36678	1	1>2	4.11247e-15	1.60263e-11	UDP-glucose 4-epimerase 1
12061	LOCUS_000265-RA	Mba09_g17490.1	97	37	134	98	38	2.57895	1.36678	0.99998	1>2	5.70828e-07	0.00340434	Protein HOMOLOG OF MAMMALIAN LYST-INTERACTING PROTEIN 5
10466	LOCUS_006840-RA	Mba08_g17580.1	280	108	388	281	109	2.57798	1.36624	1	1>2	3.93108e-17	1.42109e-13	putative protein phosphatase 2C 33
9345	LOCUS_004207-RA	Mba07_g19250.1	115	44	159	116	45	2.57778	1.36613	0.999998	1>2	6.72642e-08	0.000379097	Ethylene-responsive transcription factor RAP2-4
5277	LOCUS_007704-RA	Mba04_g36970.1	66	25	91	67	26	2.57692	1.36565	0.998766	1>2	4.20943e-05	0.252081	Non-lysosomal glucosylceramidase
13303	LOCUS_029468-RA	Mba10_g18170.1	805	312	1117	806	313	2.57508	1.36462	1	1>2	0	0	Vacuolar protein sorting-associated protein 45
6758	LOCUS_025465-RA	Mba05_g30760.1	53	20	73	54	21	2.57143	1.36257	0.993689	1>2	0.000233674	0.820578	Transcription factor AS1
2623	LOCUS_019705-RA	Mba02_g22900.1	17	6	23	18	7	2.57143	1.36257	0.478159	1>2	0.0459421	1	Ras-related protein RABH1e
6807	LOCUS_023573-RA	Mba06_g00600.1	17	6	23	18	7	2.57143	1.36257	0.478159	1>2	0.0459904	1	hypothetical protein
10455	LOCUS_001479-RA	Mba08_g17310.1	762	296	1058	763	297	2.56902	1.36122	1	1>2	0	0	DNA-directed RNA polymerases IV and V subunit 2
12896	LOCUS_006204-RA	Mba10_g09690.1	112	43	155	113	44	2.56818	1.36075	0.999996	1>2	1.00215e-07	0.00057086	PHD finger protein At1g33420
4746	LOCUS_000703-RA	Mba04_g24770.1	94	36	130	95	37	2.56757	1.3604	0.999969	1>2	1.00957e-06	0.00612443	O-fucosyltransferase 29
14425	LOCUS_014210-RA	Mba11_g15020.1	610	237	847	611	238	2.56723	1.36021	1	1>2	0	0	DENN domain-containing protein 5B
10364	LOCUS_019762-RA	Mba08_g14680.1	76	29	105	77	30	2.56667	1.3599	0.999673	1>2	1.0954e-05	0.0695572	Pentatricopeptide repeat-containing protein At3g16610
8889	LOCUS_003193-RA	Mba07_g09300.1	117	45	162	118	46	2.56522	1.35908	0.999998	1>2	6.02542e-08	0.000338571	Ribonuclease P protein subunit p30
8512	LOCUS_018019-RA	Mba07_g00730.1	853	332	1185	854	333	2.56456	1.35871	1	1>2	0	0	Protein DA1-related 1
1389	LOCUS_021603-RA	Mba01_g28010.1	245	95	340	246	96	2.5625	1.35755	1	1>2	5.52448e-15	2.16449e-11	E3 ubiquitin-protein ligase RMA1H1
1116	LOCUS_011206-RA	Mba01_g21860.1	350	136	486	351	137	2.56204	1.3573	1	1>2	0	0	Protein FLX-like 2
349	LOCUS_003703-RA	Mba01_g06020.1	2676	1044	3720	2677	1045	2.56172	1.35711	1	1>2	0	0	Squalene monooxygenase
5387	LOCUS_019740-RA	Mba04_g39740.1	314	122	436	315	123	2.56098	1.35669	1	1>2	0	0	Zinc finger CCCH domain-containing protein 36
2106	LOCUS_023000-RA	Mba02_g11640.1	168	65	233	169	66	2.56061	1.35649	1	1>2	9.0412e-11	4.3226e-07	Mediator of RNA polymerase II transcription subunit 31
7773	LOCUS_005893-RA	Mba06_g21980.1	1192	465	1657	1193	466	2.56009	1.35619	1	1>2	0	0	MAP3K epsilon protein kinase 1
5611	LOCUS_021586-RA	Mba05_g04430.1	214	83	297	215	84	2.55952	1.35588	1	1>2	3.08644e-13	1.31143e-09	Transcription factor MYBS3
[truncated: 11,257 more rows]
