# Supplementary material for: RNA-Seq Reveals Differentially Expressed Genes Associated with High Fiber Quality in Abaca (Musa textilis Nee)
Source: Genes (Basel). 2022 Mar 15;13(3):519. doi: 10.3390/genes13030519 (PMC8953247; doi:10.3390/genes13030519)
Supplement: Supplementary file 1 [file genes-13-00519-s001.zip › genes-1568159-supplementary/Supplementary Materials Final/Table S6. List of commonly up-regulated transcripts.xlsx]

## Sheet: Sheet1
Table S6. List of commonly up-regulated transcripts
ID	Description
LOCUS_025531-RA	NAD(P)H-quinone oxidoreductase chain 4, chloroplastic
LOCUS_023583-RA	Photosystem I assembly protein Ycf3
LOCUS_028890-RA	DNA-directed RNA polymerase subunit alpha
LOCUS_030169-RA	Photosystem II CP47 reaction center protein
LOCUS_025532-RA	NAD(P)H-quinone oxidoreductase subunit 5, chloroplastic
LOCUS_028222-RA	Uncharacterized protein ycf68
LOCUS_028889-RA	Cytochrome b6
LOCUS_011033-RA	DNA-directed RNA polymerase subunit beta'
LOCUS_028891-RA	Translation initiation factor IF-1, chloroplastic
LOCUS_021332-RA	Peroxidase 39
LOCUS_032280-RA	ATP synthase subunit beta, chloroplastic
LOCUS_012301-RA	Pre-mRNA-processing-splicing factor 8A
LOCUS_015865-RA	Serine carboxypeptidase-like 50
LOCUS_025945-RA	DNA-directed RNA polymerase subunit beta
LOCUS_006277-RA	ATP synthase protein MI25
LOCUS_025449-RA	Beta-xylosidase/alpha-L-arabinofuranosidase 2
LOCUS_011855-RA	Peroxidase 5
LOCUS_030572-RA	(S)-beta-bisabolene synthase
LOCUS_025398-RA	Protein Ycf2
LOCUS_019365-RA	Beta-galactosidase
LOCUS_014239-RB	50S ribosomal protein L23, chloroplastic
LOCUS_025944-RB	DNA-directed RNA polymerase subunit beta'
LOCUS_001743-RA	Peroxidase P7
LOCUS_026375-RA	ATP synthase subunit beta, chloroplastic
LOCUS_026372-RA	NAD(P)H-quinone oxidoreductase subunit K, chloroplastic
LOCUS_006380-RA	Protein NBR1
LOCUS_026349-RA	Calcium permeable stress-gated cation channel 1
LOCUS_005171-RA	putative serine/threonine-protein kinase PIX7
LOCUS_022835-RA	3-phosphoshikimate 1-carboxyvinyltransferase, chloroplastic
LOCUS_032380-RA	NAD(P)H-quinone oxidoreductase subunit 1, chloroplastic
LOCUS_012562-RA	3-ketoacyl-CoA synthase 6
LOCUS_027986-RA	Bifunctional monodehydroascorbate reductase and carbonic anhydrase nectarin-3
LOCUS_005650-RA	hypothetical protein
LOCUS_025535-RA	NAD(P)H-quinone oxidoreductase subunit H, chloroplastic
LOCUS_009522-RA	Beta-galactosidase
LOCUS_005120-RA	60S ribosomal protein L37
LOCUS_015602-RA	ATP synthase epsilon chain, chloroplastic
LOCUS_000229-RA	B2 protein
LOCUS_002062-RA	Wound-induced protein 1
LOCUS_031358-RA	Protein Ycf2
LOCUS_025043-RA	Arginine decarboxylase
LOCUS_031502-RA	ATP synthase subunit alpha, chloroplastic
LOCUS_023588-RA	Photosystem II CP43 reaction center protein
LOCUS_026552-RA	Subtilisin-like protease SBT5.6
LOCUS_025944-RA	DNA-directed RNA polymerase subunit beta
LOCUS_002637-RA	Protein ESMERALDA 1
LOCUS_007170-RA	GDSL esterase/lipase EXL3
LOCUS_015397-RA	hypothetical protein
LOCUS_011933-RA	Basic leucine zipper 34
LOCUS_001535-RA	Transcription factor MYC2
LOCUS_014239-RA	50S ribosomal protein L2, chloroplastic
LOCUS_031358-RB	Protein Ycf2
LOCUS_008580-RA	Fasciclin-like arabinogalactan protein 6
LOCUS_018023-RA	ABC transporter G family member 22
LOCUS_024944-RA	Cold-regulated 413 plasma membrane protein 2
LOCUS_010337-RA	NAD-specific glutamate dehydrogenase
LOCUS_021634-RA	hypothetical protein
LOCUS_001418-RA	Ran-binding protein 1 c
LOCUS_000278-RA	hypothetical protein
LOCUS_014237-RA	30S ribosomal protein S3, chloroplastic
LOCUS_016344-RA	Potassium transporter 7
LOCUS_026258-RA	Cytochrome P450 77A3
LOCUS_015511-RA	Potassium transporter 7
LOCUS_025672-RA	ABC transporter B family member 1
LOCUS_001866-RA	CBL-interacting protein kinase 5
LOCUS_017931-RA	Pyrophosphate--fructose 6-phosphate 1-phosphotransferase subunit alpha
LOCUS_026464-RA	Mediator of RNA polymerase II transcription subunit 36a
LOCUS_001077-RA	HMG1/2-like protein
LOCUS_004263-RA	Zinc finger CCCH domain-containing protein 59
LOCUS_003293-RA	Putative respiratory burst oxidase H
LOCUS_016808-RA	Glutelin type-B 2
LOCUS_017748-RA	Receptor like protein kinase S.2
LOCUS_003226-RA	Fructose-bisphosphate aldolase 1, cytoplasmic
LOCUS_016639-RA	Bidirectional sugar transporter SWEET17
LOCUS_011728-RA	Cyclic dof factor 3
LOCUS_019955-RA	Protein ECERIFERUM 26-like
LOCUS_007771-RA	Protein EXORDIUM-like 7
LOCUS_017206-RA	PTI1-like tyrosine-protein kinase At3g15890
LOCUS_033217-RA	Protein TIC 214
LOCUS_027262-RA	ABC transporter F family member 1
LOCUS_004044-RA	hypothetical protein
LOCUS_004456-RA	FT-interacting protein 1
LOCUS_004202-RA	MKI67 FHA domain-interacting nucleolar phosphoprotein
LOCUS_015518-RA	Exocyst complex component EXO70B1
LOCUS_010043-RA	hypothetical protein
LOCUS_017431-RA	Actin-interacting protein 1-2
LOCUS_014433-RA	Metallothiol transferase FosB
LOCUS_024796-RA	Subtilisin-like protease SBT1.2
LOCUS_006520-RA	putative galactinol--sucrose galactosyltransferase 2
LOCUS_001994-RA	Zinc finger CCCH domain-containing protein 33
LOCUS_013795-RA	Phospholipase D beta 1
LOCUS_013917-RA	Xyloglucan 6-xylosyltransferase 2
LOCUS_004889-RA	putative cytochrome c oxidase subunit 5C-3
LOCUS_000915-RA	hypothetical protein
LOCUS_007480-RA	Xyloglucan galactosyltransferase MUR3
LOCUS_003927-RA	RING-H2 finger protein ATL60
LOCUS_004402-RA	Arogenate dehydrogenase 1, chloroplastic
LOCUS_015241-RA	Calcium-transporting ATPase 10, plasma membrane-type
LOCUS_016650-RA	NAC domain-containing protein 83
LOCUS_017147-RA	SPX domain-containing membrane protein Os02g45520
LOCUS_006036-RA	Photosystem II reaction center X protein
LOCUS_004135-RA	40S ribosomal protein S16
LOCUS_014274-RA	Phospholipase A I
LOCUS_022908-RA	putative galacturonosyltransferase 4
LOCUS_023810-RA	Importin-11
LOCUS_022540-RA	GDSL esterase/lipase APG
LOCUS_017350-RA	1-Cys peroxiredoxin
LOCUS_001215-RA	Transcription factor MYB20
LOCUS_007155-RA	hypothetical protein
LOCUS_004636-RA	Cytochrome c1-1, heme protein, mitochondrial
LOCUS_022856-RA	Subtilisin-like protease SBT1.2
LOCUS_006414-RA	ABC transporter A family member 7
LOCUS_010142-RA	Gamma carbonic anhydrase 1, mitochondrial
LOCUS_010830-RA	CBS domain-containing protein CBSX5
LOCUS_018709-RA	Paired amphipathic helix protein Sin3-like 4
LOCUS_006512-RA	60S ribosomal protein L23A
LOCUS_006980-RA	hypothetical protein
LOCUS_001285-RA	Zinc finger protein 1
LOCUS_007165-RA	NDR1/HIN1-like protein 26
LOCUS_019826-RA	Delta(7)-sterol-C5(6)-desaturase
LOCUS_015557-RA	SPX and EXS domain-containing protein 1
LOCUS_009274-RA	F-box protein SKIP23
LOCUS_016110-RA	Transcription factor MYB73
LOCUS_026892-RA	GATA transcription factor 12
LOCUS_014677-RA	65-kDa microtubule-associated protein 7
LOCUS_014681-RA	Chemocyanin
LOCUS_010497-RA	Receptor-like serine/threonine-protein kinase SD1-8
LOCUS_003347-RA	WUSCHEL-related homeobox 8
LOCUS_008863-RA	Myb-related protein Hv33
LOCUS_023887-RA	Bowman-Birk type proteinase inhibitor PVI-3(2)
LOCUS_014516-RA	Zinc finger protein ZOP1
LOCUS_002440-RA	hypothetical protein
LOCUS_000071-RA	Putative leucine-rich repeat receptor-like protein kinase At2g19210
LOCUS_000854-RA	Methyl-CpG-binding domain-containing protein 11
LOCUS_014739-RA	Auxin response factor 5
LOCUS_010596-RA	NAC domain-containing protein 68
LOCUS_017355-RA	Ribose-phosphate pyrophosphokinase 1
LOCUS_012196-RA	hypothetical protein
LOCUS_007803-RA	hypothetical protein
LOCUS_013116-RA	Protein ECERIFERUM 3
LOCUS_027987-RA	Eukaryotic translation initiation factor 3 subunit C
LOCUS_011262-RA	CDP-diacylglycerol--serine O-phosphatidyltransferase 1
LOCUS_003873-RA	Potassium transporter 7
LOCUS_000387-RA	hypothetical protein
LOCUS_016803-RA	Eukaryotic translation initiation factor 2 subunit beta
LOCUS_004322-RA	Preprotein translocase subunit SECE1
LOCUS_007317-RA	hypothetical protein
LOCUS_009430-RA	hypothetical protein
LOCUS_010910-RA	ABC transporter C family member 5
LOCUS_002845-RA	Transcription factor MYB3R-1
LOCUS_024309-RA	AMSH-like ubiquitin thioesterase 1
LOCUS_001035-RA	Origin of replication complex subunit 5
LOCUS_024688-RA	Protein MKS1
LOCUS_015174-RA	U-box domain-containing protein 4
LOCUS_013847-RA	DNA (cytosine-5)-methyltransferase 1
LOCUS_022558-RA	NAC domain-containing protein 68
LOCUS_007641-RA	putative WRKY transcription factor 49
LOCUS_001342-RA	40S ribosomal protein S10-2
LOCUS_013654-RA	Polygalacturonase At1g48100
LOCUS_008006-RA	PRA1 family protein D
LOCUS_000961-RA	Phospholipase D alpha 1
LOCUS_006428-RA	U-box domain-containing protein 11
LOCUS_010291-RA	hypothetical protein
LOCUS_009258-RA	Peroxisome biogenesis protein 19-1
LOCUS_000876-RA	Ataxin-10
LOCUS_012706-RA	Histone H4
LOCUS_024943-RA	BTB/POZ domain-containing protein At5g66560
LOCUS_011955-RA	DNA-directed RNA polymerases I and III subunit rpac1
LOCUS_021352-RA	LRR receptor-like serine/threonine-protein kinase FEI 1
LOCUS_008570-RA	Serine carboxypeptidase II-2
LOCUS_027644-RA	Cationic amino acid transporter 5
LOCUS_002982-RA	ABC transporter G family member 31
LOCUS_013809-RA	Non-lysosomal glucosylceramidase
LOCUS_011782-RA	Non-lysosomal glucosylceramidase
LOCUS_024184-RA	Serine/threonine-protein kinase ATM
LOCUS_026132-RA	UDP-glycosyltransferase 87A2
LOCUS_009817-RA	Protein O-linked-mannose beta-1,4-N-acetylglucosaminyltransferase 2
LOCUS_019774-RA	26S proteasome non-ATPase regulatory subunit 11
LOCUS_014440-RA	ABC transporter F family member 5
LOCUS_022626-RA	ABC transporter B family member 4
LOCUS_027755-RA	Putative L-cysteine desulfhydrase 1
LOCUS_022429-RA	Protein WEAK CHLOROPLAST MOVEMENT UNDER BLUE LIGHT 1
LOCUS_024092-RA	Protein ESKIMO 1
LOCUS_022393-RA	Glutamine--tRNA ligase
LOCUS_015928-RA	ABC transporter G family member 45
LOCUS_016022-RA	hypothetical protein
LOCUS_021960-RA	Hydrophobic protein LTI6B
LOCUS_026725-RA	Protein kinase PVPK-1
LOCUS_011593-RA	EGF domain-specific O-linked N-acetylglucosamine transferase
LOCUS_011542-RA	Aspartyl protease family protein At5g10770
LOCUS_007054-RA	GTP-binding nuclear protein Ran-3
LOCUS_012011-RA	CDPK-related kinase 3
LOCUS_017812-RA	Potassium channel AKT1
LOCUS_003051-RA	hypothetical protein
LOCUS_010768-RA	Cytochrome P450 77A3
LOCUS_000356-RA	EGF domain-specific O-linked N-acetylglucosamine transferase
LOCUS_024533-RA	Transcription factor MYB93
LOCUS_005839-RA	Calcium-transporting ATPase, endoplasmic reticulum-type
LOCUS_009731-RA	ATP-dependent 6-phosphofructokinase 2
LOCUS_016857-RA	ABC transporter C family member 5
LOCUS_008716-RA	Phospholipid:diacylglycerol acyltransferase 1
LOCUS_015703-RA	Myosin-17
LOCUS_009995-RA	Olee1-like protein
LOCUS_007349-RA	hypothetical protein
LOCUS_004924-RA	CBL-interacting serine/threonine-protein kinase 12
LOCUS_011238-RA	Putative receptor-like protein kinase At1g80870
LOCUS_009383-RA	Auxin response factor 5
LOCUS_001672-RA	Auxin response factor 9
LOCUS_030578-RA	Photosystem I P700 chlorophyll a apoprotein A1
LOCUS_009688-RA	Metacaspase-1
LOCUS_020302-RA	Ras-related protein RABA1f
LOCUS_027733-RA	hypothetical protein
LOCUS_008508-RA	Gibberellin-regulated protein 3
LOCUS_012887-RA	Poly [ADP-ribose] polymerase 2-A
LOCUS_015553-RA	Oligopeptide transporter 4
LOCUS_002285-RA	ABC transporter B family member 11
LOCUS_006796-RA	Monocopper oxidase-like protein SKU5
LOCUS_012318-RA	putative galacturonosyltransferase 10
LOCUS_019905-RA	Calcium-transporting ATPase 10, plasma membrane-type
LOCUS_023423-RA	Sugar transporter ERD6-like 7
LOCUS_005482-RA	Importin subunit beta-1
LOCUS_029030-RA	Peroxidase 47
LOCUS_001393-RA	Cysteine-rich repeat secretory protein 12
LOCUS_011365-RA	hypothetical protein
LOCUS_022237-RA	hypothetical protein
LOCUS_011588-RA	Sulfate transporter 3.1
LOCUS_023496-RA	Beta-galactosidase 1
LOCUS_016034-RA	Putative potassium transporter 12
LOCUS_016406-RA	T-complex protein 1 subunit epsilon
LOCUS_010727-RA	putative polygalacturonase
LOCUS_006594-RA	Kinesin-like protein KIN-4A
LOCUS_003354-RA	Auxin-responsive protein SAUR36
LOCUS_024120-RA	Phospholipase D beta 1
LOCUS_014669-RA	Hydroxycinnamoyltransferase 1
LOCUS_025571-RA	C2 and GRAM domain-containing protein At1g03370
LOCUS_022861-RA	Alcohol dehydrogenase-like 7
LOCUS_019923-RA	putative polyamine oxidase 4
LOCUS_017933-RA	Kinesin-like protein KIN-14I
LOCUS_000139-RA	F-box/kelch-repeat protein At1g22040
LOCUS_012426-RA	Non-lysosomal glucosylceramidase
LOCUS_014199-RA	hypothetical protein
LOCUS_011704-RA	Clathrin light chain 2
LOCUS_014248-RA	Inactive protein kinase SELMODRAFT_444075
LOCUS_012933-RA	Ethylene-responsive transcription factor 1
LOCUS_014536-RA	Asparagine synthetase [glutamine-hydrolyzing]
LOCUS_001593-RA	Phosphatidate cytidylyltransferase 1
LOCUS_015456-RA	ATP-citrate synthase alpha chain protein 2
LOCUS_017063-RA	Chaperone protein ClpB1
LOCUS_001366-RA	Mini zinc finger protein 2
LOCUS_022984-RA	54S ribosomal protein L12, mitochondrial
LOCUS_028250-RA	Protein WEAK CHLOROPLAST MOVEMENT UNDER BLUE LIGHT-like 1
LOCUS_021921-RA	Zinc finger CCCH domain-containing protein 33
LOCUS_021573-RA	putative E3 ubiquitin ligase SUD1
LOCUS_024401-RA	Auxin response factor 11
LOCUS_007260-RA	Protein SODIUM POTASSIUM ROOT DEFECTIVE 1
LOCUS_011333-RA	Amino-acid permease BAT1
LOCUS_015857-RA	bZIP transcription factor 44
LOCUS_008061-RA	Pyrophosphate-energized vacuolar membrane proton pump
LOCUS_017553-RA	Wall-associated receptor kinase-like 14
LOCUS_004312-RA	LYR motif-containing protein 4
LOCUS_007429-RA	Homeobox-leucine zipper protein HOX9
LOCUS_011500-RA	Molybdate-anion transporter
LOCUS_018832-RA	50S ribosomal protein L20
LOCUS_002900-RA	DNA mismatch repair protein MSH2
LOCUS_017519-RA	Pyrophosphate-energized vacuolar membrane proton pump
LOCUS_014413-RA	Protein ALP1-like
LOCUS_021208-RA	putative polyamine oxidase 5
LOCUS_000654-RA	Rac-like GTP-binding protein 7
LOCUS_022988-RA	CBL-interacting protein kinase 1
LOCUS_025605-RA	PAX-interacting protein 1
LOCUS_025085-RA	putative calcium-transporting ATPase 9, plasma membrane-type
LOCUS_005542-RA	Peptide-N4-(N-acetyl-beta- glucosaminyl)asparagine amidase A
LOCUS_000582-RA	putative histidine kinase 4
LOCUS_026829-RA	Cytochrome P450 72A15
LOCUS_017216-RA	Chromoplast-specific carotenoid-associated protein C1, chromoplastic
LOCUS_010640-RA	Pyrophosphate-energized vacuolar membrane proton pump
LOCUS_021368-RA	Phytochrome C
LOCUS_015454-RA	hypothetical protein
LOCUS_004054-RA	Eukaryotic translation initiation factor 2 subunit beta
LOCUS_007097-RA	Transcription factor ILR3
LOCUS_016271-RA	CMP-sialic acid transporter 1
LOCUS_014738-RA	L-arabinokinase
LOCUS_024286-RA	Guanylate-binding protein 5
LOCUS_012584-RA	B-box zinc finger protein 22
LOCUS_006679-RA	Cytochrome b5 isoform E
LOCUS_011777-RA	putative inositol transporter 2
LOCUS_014801-RA	Protein SAWADEE HOMEODOMAIN HOMOLOG 2
LOCUS_006292-RA	Squamosa promoter-binding-like protein 9
LOCUS_005295-RA	Phospholipase D alpha 1
LOCUS_003857-RA	Calmodulin-binding protein 60 B
LOCUS_015246-RA	Molybdenum cofactor sulfurase
LOCUS_015750-RA	Nuclear transcription factor Y subunit B-5
LOCUS_003746-RA	Nucleobase-ascorbate transporter 2
LOCUS_024949-RA	Transcription factor MYBS3
LOCUS_008731-RA	Eukaryotic translation initiation factor 3 subunit G
LOCUS_023824-RA	putative inactive receptor kinase At1g48480
LOCUS_014775-RA	Endoplasmin
LOCUS_019725-RA	Protein PHOSPHATE STARVATION RESPONSE 3
LOCUS_004096-RA	Phospholipase D beta 1
LOCUS_004249-RA	putative calcium-transporting ATPase 9, plasma membrane-type
LOCUS_016096-RA	Superoxide dismutase [Cu-Zn]
LOCUS_000011-RA	Squamosa promoter-binding-like protein 12
LOCUS_026494-RA	1-phosphatidylinositol-3-phosphate 5-kinase FAB1B
LOCUS_003279-RA	putative LRR receptor-like serine/threonine-protein kinase At5g45780
LOCUS_012450-RA	F-box/LRR-repeat protein 20
LOCUS_006413-RA	ABC transporter A family member 2
LOCUS_000779-RA	Beta-galactosidase
LOCUS_010237-RA	RNA polymerase II transcriptional coactivator KELP
LOCUS_015780-RA	ATP-dependent DNA helicase Q-like 1
LOCUS_012910-RA	hypothetical protein
LOCUS_017902-RA	Homeobox-leucine zipper protein ROC5
LOCUS_012169-RA	18. class I heat shock protein
LOCUS_020365-RA	Signal peptide peptidase 1
LOCUS_019940-RA	Flavanone 3-dioxygenase 3
LOCUS_024155-RA	Peroxidase 51
LOCUS_017457-RA	Alpha/beta hydrolase domain-containing protein 17B
LOCUS_002914-RA	putative polygalacturonase
LOCUS_000667-RA	Protein PIN-LIKES 1
LOCUS_028728-RA	Glyceraldehyde-3-phosphate dehydrogenase 2, cytosolic
LOCUS_001146-RA	hypothetical protein
LOCUS_011975-RA	60S ribosomal protein L36-2
LOCUS_006654-RA	UPF0678 fatty acid-binding protein-like protein At1g79260
LOCUS_021927-RA	Huntingtin-interacting protein K
LOCUS_009145-RA	hypothetical protein
LOCUS_003483-RA	DUF724 domain-containing protein 10
LOCUS_013380-RA	Clathrin heavy chain 1
LOCUS_016262-RA	NADPH--cytochrome P450 reductase
LOCUS_002369-RA	Importin beta-like SAD2
LOCUS_007948-RA	Replication protein A DNA-binding subunit A
LOCUS_016519-RA	Phosphoenolpyruvate carboxylase 2
LOCUS_004908-RA	DNA repair protein RAD5B
LOCUS_002484-RA	ETHYLENE INSENSITIVE 3-like 3 protein
LOCUS_006647-RA	hypothetical protein
LOCUS_013347-RA	Auxin-responsive protein IAA30
LOCUS_019277-RA	Protein translation factor SUI1
LOCUS_002234-RA	Transcription factor GHD7
LOCUS_009314-RA	Calcium-dependent protein kinase 2
LOCUS_012917-RA	RNA-dependent RNA polymerase 1
LOCUS_015856-RA	Phosphatidylinositol/phosphatidylcholine transfer protein SFH6
LOCUS_002729-RA	Calcium-transporting ATPase 4, endoplasmic reticulum-type
LOCUS_011078-RA	Eyes absent
LOCUS_029511-RA	Dirigent protein 1
LOCUS_016114-RA	putative carboxylesterase Os04g0669500
LOCUS_022165-RA	ABC transporter G family member 28
LOCUS_000684-RA	putative pectinesterase/pectinesterase inhibitor 40
LOCUS_016487-RA	Obtusifoliol 14-alpha demethylase
LOCUS_007932-RA	hypothetical protein
LOCUS_008770-RA	Serine/threonine-protein kinase STY13
LOCUS_003515-RA	B3 domain-containing protein Os03g0120900
LOCUS_001120-RA	Serine/threonine-protein kinase ATM
LOCUS_012601-RA	SH3 domain-containing protein PJ696.02
LOCUS_025764-RA	hypothetical protein
LOCUS_018942-RA	Serine/threonine-protein kinase ATM
LOCUS_020099-RA	Pre-mRNA-processing factor 39
LOCUS_006797-RA	putative isomerase BH0283
LOCUS_024375-RA	putative cellulose synthase A catalytic subunit 8 [UDP-forming]
LOCUS_005035-RA	UMP-CMP kinase 4
LOCUS_016328-RA	Protein ANTAGONIST OF LIKE HETEROCHROMATIN PROTEIN 1
LOCUS_019493-RA	Leucine--tRNA ligase, cytoplasmic
LOCUS_007355-RA	Putative beta-glucosidase 41
LOCUS_006135-RA	60S ribosomal protein L2, mitochondrial
LOCUS_013460-RA	Protein FAM91A1
LOCUS_015829-RA	ABC transporter B family member 19
LOCUS_026160-RA	Disease resistance RPP8-like protein 3
LOCUS_018586-RA	LIMR family protein At5g01460
LOCUS_013190-RA	Apoptosis-inducing factor A
LOCUS_006537-RA	Pentatricopeptide repeat-containing protein At3g23020
LOCUS_000664-RA	AT-hook motif nuclear-localized protein 10
LOCUS_008461-RA	Potassium channel KAT1
LOCUS_007203-RA	Erythroid differentiation-related factor 1
LOCUS_026934-RA	Non-specific lipid-transfer protein
LOCUS_007788-RA	Plant intracellular Ras-group-related LRR protein 1
LOCUS_007329-RA	CASP-like protein 3A1
LOCUS_015198-RA	hypothetical protein
LOCUS_007888-RA	Protein NETWORKED 1A
LOCUS_016002-RA	Autophagy-related protein 18a
LOCUS_020869-RA	Putative lysine-specific demethylase JMJ16
LOCUS_001166-RA	putative cellulose synthase A catalytic subunit 3 [UDP-forming]
LOCUS_018461-RA	Putative leucine-rich repeat receptor-like serine/threonine-protein kinase At2g24130
LOCUS_007878-RA	Serine carboxypeptidase-like 9
LOCUS_000596-RA	Lysine-specific demethylase JMJ703
LOCUS_012094-RA	BTB/POZ domain-containing protein At3g08570
LOCUS_016376-RA	Tyrosine/DOPA decarboxylase 2
LOCUS_013075-RA	hypothetical protein
LOCUS_016883-RA	UDP-D-apiose/UDP-D-xylose synthase 2
LOCUS_002171-RA	Calmodulin-binding transcription activator CBT
LOCUS_012984-RA	60S ribosomal protein L21-1
LOCUS_014121-RA	UDP-glucuronate:xylan alpha-glucuronosyltransferase 1
LOCUS_014864-RA	CDPK-related kinase 5
LOCUS_024427-RA	hypothetical protein
LOCUS_008091-RA	Transcription factor MYB36
LOCUS_000291-RA	hypothetical protein
LOCUS_009700-RA	1-phosphatidylinositol-3-phosphate 5-kinase FAB1B
LOCUS_017540-RA	Auxin response factor 7
LOCUS_017944-RA	Calmodulin
LOCUS_004734-RA	Zinc finger BED domain-containing protein RICESLEEPER 2
LOCUS_007499-RA	hypothetical protein
LOCUS_026295-RA	IQ domain-containing protein IQM1
LOCUS_023264-RA	DNA repair protein RAD51 2
LOCUS_013619-RA	Beta-1,3-galactosyltransferase GALT1
LOCUS_026376-RA	Cytochrome f
LOCUS_023178-RA	E3 ubiquitin ligase BIG BROTHER
LOCUS_006843-RA	Late embryogenesis abundant protein Lea14-A
LOCUS_015190-RA	Protein UXT
LOCUS_026900-RA	putative NADH kinase
LOCUS_025432-RA	U3 small nucleolar RNA-associated protein 18
LOCUS_025803-RA	Calcium-transporting ATPase 4, endoplasmic reticulum-type
LOCUS_020258-RA	Splicing factor SF3a60
LOCUS_008197-RA	Protein YIPF5
LOCUS_020968-RA	Lysophospholipid acyltransferase LPEAT2
LOCUS_023890-RA	Phosphoenolpyruvate carboxylase 2
LOCUS_001959-RA	Dual specificity protein phosphatase PHS1
LOCUS_011882-RA	Transmembrane protein 208
LOCUS_016809-RA	Hydroxymethylglutaryl-CoA synthase
LOCUS_022061-RA	Kinesin-like protein KIN-5A
LOCUS_001936-RA	hypothetical protein
LOCUS_017728-RA	ABC transporter C family member 9
LOCUS_005868-RA	LRR receptor kinase BAK1
LOCUS_013914-RA	Fructose-1,6-bisphosphatase, cytosolic
LOCUS_013569-RA	ADP-ribosylation factor
LOCUS_005625-RA	ATP-dependent DNA helicase RecQ
LOCUS_018909-RA	Homeobox-leucine zipper protein HOX32
LOCUS_006590-RA	putative sucrose-phosphate synthase 1
LOCUS_026658-RA	Zinc transport protein ZntB
LOCUS_006692-RA	Two-pore potassium channel 3
LOCUS_010820-RA	Cyclic nucleotide-gated ion channel 1
LOCUS_023334-RA	Protein CELLULOSE SYNTHASE INTERACTIVE 1
LOCUS_005595-RA	Zinc finger CCCH domain-containing protein 19
LOCUS_001370-RA	Calmodulin-binding transcription activator 4
LOCUS_019788-RA	Calcium-transporting ATPase 1, endoplasmic reticulum-type
LOCUS_001900-RA	Enhancer of rudimentary
LOCUS_013700-RA	Protein unc-13
LOCUS_027087-RA	E3 ubiquitin-protein ligase ATL4
LOCUS_014206-RA	Receptor-like protein kinase THESEUS 1
LOCUS_017665-RA	Ubiquitin carboxyl-terminal hydrolase 14
LOCUS_000855-RA	hypothetical protein
LOCUS_007576-RA	putative E3 ubiquitin-protein ligase RHC1A
LOCUS_004818-RA	Vacuolar protein sorting-associated protein 27
LOCUS_015771-RA	putative beta-1,3-galactosyltransferase 13
LOCUS_021080-RA	GDP-mannose transporter GONST1
LOCUS_011573-RA	hypothetical protein
LOCUS_001989-RA	putative transcription factor PosF21
LOCUS_008677-RA	Protein S-acyltransferase 8
LOCUS_017568-RA	QWRF motif-containing protein 4
LOCUS_015033-RA	DNA polymerase delta small subunit
LOCUS_007538-RA	Transcription factor LHW
LOCUS_025485-RA	Transcription factor IBH1-like 1
LOCUS_028963-RA	Uncharacterized protein At4g04980
LOCUS_011985-RA	Charged multivesicular body protein 7
LOCUS_008056-RA	BRCA1-associated protein
LOCUS_017282-RA	Pentatricopeptide repeat-containing protein At2g26790, mitochondrial
LOCUS_003115-RA	hypothetical protein
LOCUS_005690-RA	Ubiquitin carboxyl-terminal hydrolase 23
LOCUS_013352-RA	GRF1-interacting factor 1
LOCUS_009556-RA	Aldehyde dehydrogenase family 3 member H1
LOCUS_021128-RA	Floral homeotic protein APETALA 2
LOCUS_020463-RA	Pyrophosphate-energized vacuolar membrane proton pump
LOCUS_013464-RA	MOB kinase activator-like 1A
LOCUS_006290-RA	Lipase
LOCUS_005879-RA	hypothetical protein
LOCUS_012948-RA	hypothetical protein
LOCUS_020034-RA	Pentatricopeptide repeat-containing protein At4g21065
LOCUS_011451-RA	Glutamate receptor 2.2
LOCUS_003811-RA	hypothetical protein
LOCUS_018684-RA	LysM domain-containing GPI-anchored protein 1
LOCUS_011325-RA	Alpha-soluble NSF attachment protein
LOCUS_020009-RA	Coatomer subunit alpha-3
LOCUS_009773-RA	ATP-dependent DNA helicase Q-like 4A
LOCUS_025881-RA	ABC transporter C family member 3
LOCUS_010445-RA	Protein FAR1-RELATED SEQUENCE 5
LOCUS_005004-RA	Auxin response factor 10
LOCUS_024270-RA	hypothetical protein
LOCUS_007232-RA	CST complex subunit CTC1
LOCUS_001313-RA	LysM domain receptor-like kinase 3
LOCUS_023227-RA	Cyclin-D4-1
LOCUS_010896-RA	Formin-like protein 11
LOCUS_016279-RA	Fruit protein pKIWI502
LOCUS_023045-RA	Transcription factor bHLH49
LOCUS_005139-RA	Protein IQ-DOMAIN 32
LOCUS_016896-RA	putative galacturonosyltransferase 15
LOCUS_009673-RA	RING-H2 finger protein ATL48
LOCUS_018948-RA	Proline-rich receptor-like protein kinase PERK1
LOCUS_015079-RA	putative DNA helicase MCM8
LOCUS_001416-RA	Protein DWARF 53-LIKE
LOCUS_017010-RA	hypothetical protein
LOCUS_012278-RA	Nucleobase-ascorbate transporter LPE1
LOCUS_015271-RA	hypothetical protein
LOCUS_027293-RA	Putative MO25-like protein At5g47540
LOCUS_013079-RA	Acetylornithine deacetylase
LOCUS_027062-RA	Periodic tryptophan protein 2
LOCUS_014436-RA	Transcription factor MYB88
LOCUS_012398-RA	putative polyamine transporter At1g31830
LOCUS_011130-RA	PH, RCC1 and FYVE domains-containing protein 1
LOCUS_013519-RA	CLIP-associated protein
LOCUS_015114-RA	DNA repair protein RAD16
LOCUS_009161-RA	Alpha/beta hydrolase domain-containing protein 17C
LOCUS_017230-RA	hypothetical protein
LOCUS_014466-RA	Calcium-transporting ATPase 5, plasma membrane-type
LOCUS_005098-RA	Intermediate cleaving peptidase 55, mitochondrial
LOCUS_018146-RA	RNA-binding protein Musashi 1
LOCUS_005608-RA	Probably inactive leucine-rich repeat receptor-like protein kinase IMK2
LOCUS_011437-RA	putative LRR receptor-like serine/threonine-protein kinase At1g06840
LOCUS_012995-RA	Mitogen-activated protein kinase kinase kinase 1
LOCUS_018275-RA	Transcription factor TCP20
LOCUS_026999-RA	Zinc finger protein VAR3, chloroplastic
LOCUS_008279-RA	4-coumarate--CoA ligase-like 5
LOCUS_006207-RA	Auxin-responsive protein SAUR71
LOCUS_003571-RA	putative catabolite repression protein creC
LOCUS_004935-RA	F-box protein PP2-A15
LOCUS_009858-RA	Squamosa promoter-binding-like protein 6
LOCUS_000165-RA	Putative E3 ubiquitin-protein ligase UBR7
LOCUS_000379-RA	TOM1-like protein 9
LOCUS_009714-RA	hypothetical protein
LOCUS_016569-RA	TLC domain-containing protein 2
LOCUS_011082-RA	putative U3 small nucleolar RNA-associated protein 11
LOCUS_015463-RA	Diacylglycerol kinase 5
LOCUS_015979-RA	Autophagy-related protein 18g
LOCUS_017517-RA	Synaptotagmin-5
LOCUS_006607-RA	Protein UPSTREAM OF FLC
LOCUS_000171-RA	Filament-like plant protein 7
LOCUS_023864-RA	Ultraviolet-B receptor UVR8
LOCUS_008698-RA	Squamosa promoter-binding-like protein 12
LOCUS_008925-RA	Syntaxin-52
LOCUS_006801-RA	Cullin-1
LOCUS_002335-RA	Septin and tuftelin-interacting protein 1 1
LOCUS_010321-RA	DNA replication licensing factor MCM5
LOCUS_017227-RA	Ras-related protein Rab7
LOCUS_013048-RA	Glutamate receptor 3.4
LOCUS_005313-RA	hypothetical protein
LOCUS_000712-RA	Mediator of RNA polymerase II transcription subunit 19a
LOCUS_016825-RA	Reticulon-like protein B4
LOCUS_025405-RA	Testis-expressed protein 2
LOCUS_004737-RA	Potassium channel KOR2
LOCUS_014081-RA	Homeobox-leucine zipper protein HOX32
LOCUS_017586-RA	Phosphatidylinositol/phosphatidylcholine transfer protein SFH9
LOCUS_018561-RA	E2F transcription factor-like E2FE
LOCUS_012362-RA	Transcriptional activator DEMETER
LOCUS_007912-RA	putative protein phosphatase 2C 60
LOCUS_001231-RA	AUGMIN subunit 3
LOCUS_004618-RA	hypothetical protein
LOCUS_008412-RA	Bifunctional protein FolD 2
LOCUS_026401-RA	KIN14B-interacting protein At4g14310
LOCUS_028136-RA	Vesicle-associated membrane protein 711
LOCUS_014686-RA	DNA (cytosine-5)-methyltransferase 1A
LOCUS_001602-RA	Autophagy-related protein 18b
LOCUS_019164-RA	Tyrosyl-DNA phosphodiesterase 1
LOCUS_025943-RA	Protein phosphatase 1 regulatory inhibitor subunit PPP1R7
LOCUS_006770-RA	Glutaredoxin-2
LOCUS_015006-RA	Protein HESO1
LOCUS_001780-RA	COMPASS-like H3K4 histone methylase component WDR5B
LOCUS_010853-RA	Ribose-phosphate pyrophosphokinase 1
LOCUS_012233-RA	Zinc finger protein 830
LOCUS_021004-RA	Bifunctional riboflavin kinase/FMN phosphatase
LOCUS_024030-RA	Zinc finger protein BRUTUS
LOCUS_021467-RA	Nitrate regulatory gene2 protein
LOCUS_025430-RA	Protein FAR1-RELATED SEQUENCE 5
LOCUS_004215-RA	NAC domain-containing protein 17
LOCUS_010674-RA	Formin-like protein 5
LOCUS_024508-RA	Ethylene-responsive transcription factor 1
LOCUS_023203-RA	Lipase
LOCUS_004529-RA	hypothetical protein
LOCUS_004645-RA	putative protein S-acyltransferase 19
LOCUS_013804-RA	CBL-interacting protein kinase 32
LOCUS_021035-RA	hypothetical protein
LOCUS_007138-RA	putative ethylene response sensor 1
LOCUS_020823-RA	hypothetical protein
LOCUS_012541-RA	hypothetical protein
LOCUS_022630-RA	Tol-Pal system protein TolB
LOCUS_006711-RA	CCR4-NOT transcription complex subunit 3
LOCUS_007696-RA	DnaJ subfamily B member 6
LOCUS_017354-RA	hypothetical protein
LOCUS_009159-RA	Phosphatidylinositol/phosphatidylcholine transfer protein SFH11
LOCUS_002483-RA	Lysine-specific demethylase JMJ30
LOCUS_010318-RA	Polygalacturonase At1g48100
LOCUS_025874-RA	Siroheme synthase 2
LOCUS_008905-RA	hypothetical protein
LOCUS_018279-RA	F-box only protein 6
LOCUS_020745-RA	Type IV inositol polyphosphate 5-phosphatase 7
LOCUS_007484-RA	hypothetical protein
LOCUS_000297-RA	Reticulon-like protein B8
LOCUS_016378-RA	Putative hydrolase C777.06c
LOCUS_018433-RA	Ubiquitin carboxyl-terminal hydrolase 13
LOCUS_004408-RA	Methyltransferase-like protein 25
LOCUS_000511-RA	Ubiquitin carboxyl-terminal hydrolase 19
LOCUS_016200-RA	Peptidyl-prolyl cis-trans isomerase CYP23
LOCUS_013031-RA	Serine/threonine-protein phosphatase 7 long form
LOCUS_018391-RA	Vesicle-associated protein 4-2
LOCUS_005470-RA	Phospholipid-transporting ATPase 3
LOCUS_006661-RA	DNA-directed RNA polymerase I subunit 1
LOCUS_024449-RA	N-alpha-acetyltransferase 40
LOCUS_017349-RA	Glycerol-3-phosphate acyltransferase 9
LOCUS_018244-RA	Beta-galactosidase 15
LOCUS_005802-RA	Putative callose synthase 8
LOCUS_027251-RA	Probably inactive receptor-like protein kinase At2g46850
LOCUS_009679-RA	Heat shock protein 17
LOCUS_007909-RA	hypothetical protein
LOCUS_008792-RA	QWRF motif-containing protein 2
LOCUS_005740-RA	1-aminocyclopropane-1-carboxylate oxidase
LOCUS_014256-RA	hypothetical protein
LOCUS_008690-RA	TVP38/TMEM64 family membrane protein slr0305
LOCUS_016950-RA	Protein STRUBBELIG-RECEPTOR FAMILY 5
LOCUS_004177-RA	Unknown protein 1
LOCUS_022656-RA	WAT1-related protein At4g30420
LOCUS_009942-RA	ELMO domain-containing protein A
LOCUS_008039-RA	Uncharacterized protein YKR070W
LOCUS_002388-RA	Spermidine synthase 1
LOCUS_012302-RA	hypothetical protein
LOCUS_014876-RA	ATP-dependent DNA helicase 2 subunit KU80
LOCUS_001457-RA	hypothetical protein
LOCUS_005982-RA	UV-stimulated scaffold protein A
LOCUS_026094-RA	Transcription initiation factor TFIID subunit 6
LOCUS_027063-RA	DNA-(apurinic or apyrimidinic site) lyase 2
LOCUS_025563-RA	HVA22-like protein a
LOCUS_007342-RA	putative beta-1,4-xylosyltransferase IRX9H
LOCUS_011518-RA	Histidine kinase 3
LOCUS_019815-RA	Telomerase reverse transcriptase
LOCUS_001227-RA	hypothetical protein
LOCUS_024237-RA	Chromatin modification-related protein EAF1 A
LOCUS_020969-RA	Non-structural maintenance of chromosomes element 1
LOCUS_010437-RA	Protein SET DOMAIN GROUP 41
LOCUS_010744-RA	Beclin-1-like protein
LOCUS_012206-RA	VCP-like ATPase
LOCUS_013511-RA	Ubiquitin carboxyl-terminal hydrolase 15
LOCUS_006860-RA	Aberrant root formation protein 4
LOCUS_019131-RA	tRNA pseudouridine(38/39) synthase
LOCUS_009952-RA	Pentatricopeptide repeat-containing protein At5g39710
LOCUS_016196-RA	putative indole-3-pyruvate monooxygenase YUCCA11
LOCUS_017760-RA	Anaphase-promoting complex subunit 7
LOCUS_016495-RA	Transcription factor RF2a
LOCUS_027899-RA	Pumilio 12
LOCUS_015588-RA	hypothetical protein
LOCUS_015863-RA	putative GTP diphosphokinase RSH3, chloroplastic
LOCUS_012144-RA	AMP deaminase
LOCUS_000718-RA	Sphingoid long-chain bases kinase 1
LOCUS_011934-RA	Katanin p60 ATPase-containing subunit A-like 2
LOCUS_001395-RA	Clathrin coat assembly protein AP180
LOCUS_009860-RA	Alpha-N-acetylglucosaminidase
LOCUS_000059-RA	Callose synthase 3
LOCUS_014139-RA	putative inactive receptor kinase At5g10020
LOCUS_018627-RA	Uncharacterized protein At2g34160
LOCUS_002491-RA	DNA repair protein RAD4
LOCUS_005176-RA	Tobamovirus multiplication protein 1
LOCUS_006417-RA	Nuclear-pore anchor
LOCUS_003337-RA	Small RNA 2'-O-methyltransferase
LOCUS_005269-RA	putative galacturonosyltransferase 3
LOCUS_003596-RA	Integrator complex subunit 7
LOCUS_016732-RA	Glutamine-dependent NAD(+) synthetase
LOCUS_025848-RA	Disease resistance protein RPM1
LOCUS_007994-RA	Rho GTPase-activating protein 7
LOCUS_005024-RA	putative DNA-directed RNA polymerase I subunit RPA43
LOCUS_010554-RA	putative receptor-like protein kinase At1g49730
LOCUS_020863-RA	Plant-specific TFIIB-related protein 1
LOCUS_002026-RA	Nuclear poly(A) polymerase 4
LOCUS_013780-RA	18S rRNA (guanine-N(7))-methyltransferase RID2
LOCUS_015257-RA	Kinesin-like protein KIN-4C
LOCUS_006800-RA	hypothetical protein
LOCUS_009453-RA	Sodium/hydrogen exchanger 2
LOCUS_005800-RA	DNA mismatch repair protein PMS1
LOCUS_024942-RA	GTPase Der
LOCUS_009196-RA	Microtubule-associated protein TORTIFOLIA1
LOCUS_019392-RA	COP9 signalosome complex subunit 4
LOCUS_009230-RA	TBC1 domain family member 5 A
LOCUS_006441-RA	DNA annealing helicase and endonuclease ZRANB3
LOCUS_019877-RA	Putative methyltransferase NSUN6
LOCUS_016846-RA	putative folate-biopterin transporter 4
LOCUS_005801-RA	Putative callose synthase 8
LOCUS_019875-RA	Potassium channel KAT1
LOCUS_011529-RA	4-coumarate--CoA ligase-like 7
LOCUS_011118-RA	Mechanosensitive ion channel protein 10
LOCUS_008325-RA	Tobamovirus multiplication protein 1
LOCUS_014069-RA	Kinesin-like protein KIN-14F
LOCUS_010538-RA	Receptor-like protein 4
LOCUS_005420-RA	TBC1 domain family member 5 A
LOCUS_004718-RA	Gluconokinase
LOCUS_014328-RA	Pentatricopeptide repeat-containing protein At1g08070, chloroplastic
LOCUS_021814-RA	Nuclear pore complex protein GP210
LOCUS_024532-RA	putative protein phosphatase 2C 41
LOCUS_008315-RA	WD repeat-containing protein 74
LOCUS_017421-RA	Uncharacterized protein sll0005
LOCUS_025308-RA	putative serine/threonine-protein kinase SIS8
LOCUS_006510-RA	Histidine--tRNA ligase, cytoplasmic
LOCUS_008983-RA	hypothetical protein
LOCUS_029064-RA	Phosphoinositide phospholipase C 6
LOCUS_016188-RA	Phosphatidylinositol 4-kinase beta 1
LOCUS_004359-RA	Exportin-T
LOCUS_020250-RA	Piezo-type mechanosensitive ion channel
LOCUS_015371-RA	hypothetical protein
LOCUS_012255-RA	putative serine/threonine-protein kinase PBL15
LOCUS_001930-RA	Thioredoxin-like protein YLS8
LOCUS_012438-RA	Floral homeotic protein APETALA 2
LOCUS_013909-RA	Oxysterol-binding protein-related protein 1C
LOCUS_022081-RA	Transcription factor TCP5
LOCUS_003047-RA	NADH dehydrogenase [ubiquinone] 1 alpha subcomplex subunit 1
LOCUS_016346-RA	Nuclear cap-binding protein subunit 1
LOCUS_002800-RA	hypothetical protein
LOCUS_021507-RA	E3 ubiquitin protein ligase RIN2
LOCUS_012870-RA	Exportin-T
LOCUS_011199-RA	Serine/threonine-protein kinase GRIK1
LOCUS_007131-RA	putative ATP-dependent DNA helicase CHR12
LOCUS_019486-RA	Mannan endo-1,4-beta-mannosidase 2
LOCUS_004105-RA	Embryogenesis-associated protein EMB8
LOCUS_013506-RA	Histone-lysine N-methyltransferase ATX2
LOCUS_014638-RA	Formin-like protein 12
LOCUS_025103-RA	Protein FAM91A1
LOCUS_027417-RA	Vacuolar cation/proton exchanger 3
LOCUS_002269-RA	Folylpolyglutamate synthase
LOCUS_022900-RA	Cyclin-T1-4
LOCUS_005380-RA	PHD finger protein EHD3
LOCUS_012987-RA	hypothetical protein
LOCUS_013596-RA	DNA mismatch repair protein MSH4
LOCUS_006195-RA	Magnesium-transporting ATPase, P-type 1
LOCUS_002193-RA	hypothetical protein
LOCUS_003434-RA	Nuclear pore complex protein NUP62
LOCUS_021888-RA	Metal tolerance protein 12
LOCUS_028127-RA	Putative L-ascorbate peroxidase 6
LOCUS_025194-RA	BTB/POZ domain-containing protein At2g30600
LOCUS_004806-RA	Zinc finger CCCH domain-containing protein 55
LOCUS_013497-RA	Spastin
LOCUS_003933-RA	Dolichyl-phosphate beta-glucosyltransferase
LOCUS_024060-RA	Exocyst complex component EXO70E2
LOCUS_004693-RA	GRB10-interacting GYF protein 1
LOCUS_001892-RA	Oxysterol-binding protein-related protein 2A
LOCUS_022312-RA	Exocyst complex component SEC6
LOCUS_023623-RA	F-box protein At-B
LOCUS_010871-RA	E3 ubiquitin-protein ligase UPL7
LOCUS_008548-RA	DNA ligase 1
LOCUS_017011-RA	Putative uncharacterized protein DDB_G0277003
LOCUS_025359-RA	Pentatricopeptide repeat-containing protein At5g15280, mitochondrial
LOCUS_025893-RA	hypothetical protein
LOCUS_014668-RA	Kinesin-like protein KIN-7I
LOCUS_000975-RA	Kinesin-like protein KIN-14I
LOCUS_026482-RA	General transcription and DNA repair factor IIH subunit TFB1-1
LOCUS_022030-RA	hypothetical protein
LOCUS_025894-RA	hypothetical protein
LOCUS_024632-RA	LRR receptor-like serine/threonine-protein kinase FEI 1
LOCUS_016167-RA	UPF0301 protein Clim_0777
LOCUS_015935-RA	Serine/threonine-protein kinase 11-interacting protein
LOCUS_018042-RA	Histone-lysine N-methyltransferase ATX4
