# Supplementary material for: RNA-Seq Reveals Differentially Expressed Genes Associated with High Fiber Quality in Abaca (Musa textilis Nee)
Source: Genes (Basel). 2022 Mar 15;13(3):519. doi: 10.3390/genes13030519 (PMC8953247; doi:10.3390/genes13030519)
Supplement: Supplementary file 1 [file genes-13-00519-s001.zip › genes-1568159-supplementary/Supplementary Materials Final/Table S7. GO analysis of genes up regulated PDE model.xlsx]

## Sheet: annotation_statistics_chart_2.p
Table S7. GO analysis of genes up regulated PDE model
GO Distribution by Level (7)
GO-id	GO	Number	Seqs
GO:0097659	nucleic acid-templated transcription	52	LOCUS_025944-RA, LOCUS_025430-RA, LOCUS_010237-RA, LOCUS_025944-RB, LOCUS_005004-RA, LOCUS_021368-RA, LOCUS_006594-RA, LOCUS_010596-RA, LOCUS_006661-RA, LOCUS_028890-RA, LOCUS_016650-RA, LOCUS_010445-RA, LOCUS_016495-RA, LOCUS_025485-RA, LOCUS_006711-RA, LOCUS_012933-RA, LOCUS_025945-RA, LOCUS_005024-RA, LOCUS_007538-RA, LOCUS_017540-RA, LOCUS_001535-RA, LOCUS_012948-RA, LOCUS_007097-RA, LOCUS_02…
GO:1903506	regulation of nucleic acid-templated transcription	42	LOCUS_025430-RA, LOCUS_010237-RA, LOCUS_005004-RA, LOCUS_001989-RA, LOCUS_004215-RA, LOCUS_021368-RA, LOCUS_014739-RA, LOCUS_022558-RA, LOCUS_018561-RA, LOCUS_006594-RA, LOCUS_010596-RA, LOCUS_016650-RA, LOCUS_010445-RA, LOCUS_016495-RA, LOCUS_025485-RA, LOCUS_006711-RA, LOCUS_007641-RA, LOCUS_009383-RA, LOCUS_012933-RA, LOCUS_015397-RA, LOCUS_007538-RA, LOCUS_021128-RA, LOCUS_015750-RA, LOCUS_01…
GO:0006468	protein phosphorylation	38	LOCUS_000071-RA, LOCUS_026725-RA, LOCUS_004924-RA, LOCUS_014248-RA, LOCUS_012011-RA, LOCUS_011238-RA, LOCUS_005868-RA, LOCUS_023824-RA, LOCUS_005608-RA, LOCUS_010497-RA, LOCUS_014139-RA, LOCUS_017206-RA, LOCUS_022988-RA, LOCUS_005171-RA, LOCUS_001866-RA, LOCUS_021352-RA, LOCUS_010554-RA, LOCUS_009314-RA, LOCUS_016950-RA, LOCUS_003279-RA, LOCUS_018948-RA, LOCUS_027251-RA, LOCUS_012995-RA, LOCUS_01…
GO:0030001	metal ion transport	19	LOCUS_016344-RA, LOCUS_005839-RA, LOCUS_019905-RA, LOCUS_003873-RA, LOCUS_015241-RA, LOCUS_004737-RA, LOCUS_006692-RA, LOCUS_004249-RA, LOCUS_027417-RA, LOCUS_015511-RA, LOCUS_016034-RA, LOCUS_002729-RA, LOCUS_025085-RA, LOCUS_017812-RA, LOCUS_014466-RA, LOCUS_026658-RA, LOCUS_008461-RA, LOCUS_006195-RA, LOCUS_019875-RA
GO:0070647	protein modification by small protein conjugation or removal	10	LOCUS_013511-RA, LOCUS_010871-RA, LOCUS_000165-RA, LOCUS_000511-RA, LOCUS_017665-RA, LOCUS_023178-RA, LOCUS_005690-RA, LOCUS_003927-RA, LOCUS_018433-RA, LOCUS_005120-RA
GO:0009150	purine ribonucleotide metabolic process	9	LOCUS_016809-RA, LOCUS_003226-RA, LOCUS_012144-RA, LOCUS_015863-RA, LOCUS_031502-RA, LOCUS_017931-RA, LOCUS_015602-RA, LOCUS_006277-RA, LOCUS_009731-RA
GO:0009165	nucleotide biosynthetic process	9	LOCUS_012144-RA, LOCUS_031502-RA, LOCUS_005035-RA, LOCUS_026900-RA, LOCUS_010853-RA, LOCUS_015602-RA, LOCUS_016732-RA, LOCUS_017355-RA, LOCUS_006277-RA
GO:0006397	mRNA processing	8	LOCUS_002026-RA, LOCUS_020258-RA, LOCUS_012301-RA, LOCUS_014516-RA, LOCUS_016346-RA, LOCUS_001930-RA, LOCUS_002335-RA, LOCUS_005120-RA
GO:0034660	ncRNA metabolic process	8	LOCUS_026464-RA, LOCUS_011365-RA, LOCUS_022393-RA, LOCUS_003596-RA, LOCUS_011082-RA, LOCUS_013780-RA, LOCUS_004202-RA, LOCUS_019493-RA
GO:0070588	calcium ion transmembrane transport	8	LOCUS_005839-RA, LOCUS_019905-RA, LOCUS_015241-RA, LOCUS_002729-RA, LOCUS_025085-RA, LOCUS_004249-RA, LOCUS_014466-RA, LOCUS_006195-RA
GO:0016071	mRNA metabolic process	8	LOCUS_002026-RA, LOCUS_020258-RA, LOCUS_012301-RA, LOCUS_014516-RA, LOCUS_016346-RA, LOCUS_001930-RA, LOCUS_002335-RA, LOCUS_005120-RA
GO:0051273	beta-glucan metabolic process	7	LOCUS_024375-RA, LOCUS_005801-RA, LOCUS_005802-RA, LOCUS_023334-RA, LOCUS_024632-RA, LOCUS_001166-RA, LOCUS_000059-RA
GO:0008380	RNA splicing	7	LOCUS_020258-RA, LOCUS_012301-RA, LOCUS_014516-RA, LOCUS_016346-RA, LOCUS_001930-RA, LOCUS_002335-RA, LOCUS_005120-RA
GO:0009250	glucan biosynthetic process	7	LOCUS_024375-RA, LOCUS_005801-RA, LOCUS_005802-RA, LOCUS_023334-RA, LOCUS_024632-RA, LOCUS_001166-RA, LOCUS_000059-RA
GO:0032787	monocarboxylic acid metabolic process	7	LOCUS_003226-RA, LOCUS_001593-RA, LOCUS_012562-RA, LOCUS_003857-RA, LOCUS_004718-RA, LOCUS_017931-RA, LOCUS_009731-RA
GO:1902600	proton transmembrane transport	7	LOCUS_017519-RA, LOCUS_020463-RA, LOCUS_031502-RA, LOCUS_015602-RA, LOCUS_010640-RA, LOCUS_006277-RA, LOCUS_008061-RA
GO:0071805	potassium ion transmembrane transport	6	LOCUS_016344-RA, LOCUS_003873-RA, LOCUS_004737-RA, LOCUS_006692-RA, LOCUS_015511-RA, LOCUS_016034-RA
GO:0034470	ncRNA processing	6	LOCUS_026464-RA, LOCUS_011365-RA, LOCUS_003596-RA, LOCUS_011082-RA, LOCUS_013780-RA, LOCUS_004202-RA
GO:0009260	ribonucleotide biosynthetic process	5	LOCUS_012144-RA, LOCUS_031502-RA, LOCUS_005035-RA, LOCUS_015602-RA, LOCUS_006277-RA
GO:0016579	protein deubiquitination	5	LOCUS_013511-RA, LOCUS_000511-RA, LOCUS_017665-RA, LOCUS_005690-RA, LOCUS_018433-RA
GO-id	GO	Number	Seqs
GO:0008270	zinc ion binding	18	LOCUS_020258-RA, LOCUS_025430-RA, LOCUS_027063-RA, LOCUS_027986-RA, LOCUS_014328-RA, LOCUS_024030-RA, LOCUS_014516-RA, LOCUS_019164-RA, LOCUS_021573-RA, LOCUS_000165-RA, LOCUS_026892-RA, LOCUS_006380-RA, LOCUS_020034-RA, LOCUS_006661-RA, LOCUS_004908-RA, LOCUS_008056-RA, LOCUS_012233-RA, LOCUS_012584-RA
GO:0017111	nucleoside-triphosphatase activity	17	LOCUS_017063-RA, LOCUS_009679-RA, LOCUS_013569-RA, LOCUS_020302-RA, LOCUS_024286-RA, LOCUS_012206-RA, LOCUS_016406-RA, LOCUS_017227-RA, LOCUS_007054-RA, LOCUS_009700-RA, LOCUS_000654-RA, LOCUS_014775-RA, LOCUS_026494-RA, LOCUS_001416-RA, LOCUS_005800-RA, LOCUS_011934-RA, LOCUS_013497-RA
GO:0015079	potassium ion transmembrane transporter activity	9	LOCUS_016344-RA, LOCUS_003873-RA, LOCUS_006692-RA, LOCUS_004737-RA, LOCUS_017812-RA, LOCUS_008461-RA, LOCUS_019875-RA, LOCUS_015511-RA, LOCUS_016034-RA
GO:0015085	calcium ion transmembrane transporter activity	9	LOCUS_005839-RA, LOCUS_019905-RA, LOCUS_015241-RA, LOCUS_002729-RA, LOCUS_025085-RA, LOCUS_004249-RA, LOCUS_027417-RA, LOCUS_014466-RA, LOCUS_006195-RA
GO:0005506	iron ion binding	7	LOCUS_013116-RA, LOCUS_016487-RA, LOCUS_026258-RA, LOCUS_026376-RA, LOCUS_010768-RA, LOCUS_019826-RA, LOCUS_026829-RA
GO:0003899	DNA-directed 5'-3' RNA polymerase activity	7	LOCUS_025944-RA, LOCUS_025945-RA, LOCUS_025944-RB, LOCUS_005024-RA, LOCUS_006661-RA, LOCUS_028890-RA, LOCUS_011955-RA
GO:0005267	potassium channel activity	5	LOCUS_006692-RA, LOCUS_004737-RA, LOCUS_017812-RA, LOCUS_008461-RA, LOCUS_019875-RA
GO:0101005	deubiquitinase activity	5	LOCUS_013511-RA, LOCUS_000511-RA, LOCUS_017665-RA, LOCUS_005690-RA, LOCUS_018433-RA
GO:0004630	phospholipase D activity	5	LOCUS_024120-RA, LOCUS_000961-RA, LOCUS_004096-RA, LOCUS_005295-RA, LOCUS_013795-RA
GO:0004427	inorganic diphosphatase activity	4	LOCUS_017519-RA, LOCUS_020463-RA, LOCUS_010640-RA, LOCUS_008061-RA
GO:0022832	voltage-gated channel activity	4	LOCUS_004737-RA, LOCUS_017812-RA, LOCUS_008461-RA, LOCUS_019875-RA
GO:0005249	voltage-gated potassium channel activity	4	LOCUS_004737-RA, LOCUS_017812-RA, LOCUS_008461-RA, LOCUS_019875-RA
GO:1990837	sequence-specific double-stranded DNA binding	4	LOCUS_010321-RA, LOCUS_001215-RA, LOCUS_001035-RA, LOCUS_018561-RA
GO:0070290	N-acylphosphatidylethanolamine-specific phospholipase D activity	3	LOCUS_000961-RA, LOCUS_004096-RA, LOCUS_005295-RA
GO:0030983	mismatched DNA binding	3	LOCUS_013596-RA, LOCUS_002900-RA, LOCUS_005800-RA
GO:0004185	serine-type carboxypeptidase activity	3	LOCUS_015865-RA, LOCUS_007878-RA, LOCUS_008570-RA
GO:0003843	1,3-beta-D-glucan synthase activity	3	LOCUS_005801-RA, LOCUS_005802-RA, LOCUS_000059-RA
GO:0016759	cellulose synthase activity	2	LOCUS_024375-RA, LOCUS_001166-RA
GO:0016760	cellulose synthase (UDP-forming) activity	2	LOCUS_024375-RA, LOCUS_001166-RA
GO:0000285	1-phosphatidylinositol-3-phosphate 5-kinase activity	2	LOCUS_009700-RA, LOCUS_026494-RA
GO-id	GO	Number	Seqs
GO:0015630	microtubule cytoskeleton	5	LOCUS_009714-RA, LOCUS_001231-RA, LOCUS_000975-RA, LOCUS_009196-RA, LOCUS_006594-RA
GO:0005874	microtubule	4	LOCUS_001231-RA, LOCUS_000975-RA, LOCUS_009196-RA, LOCUS_006594-RA
GO:0030665	clathrin-coated vesicle membrane	2	LOCUS_013380-RA, LOCUS_011704-RA
GO:0035267	NuA4 histone acetyltransferase complex	1	LOCUS_024237-RA
GO:0000793	condensed chromosome	1	LOCUS_020969-RA
GO:0072686	mitotic spindle	1	LOCUS_001231-RA
GO:0030663	COPI-coated vesicle membrane	1	LOCUS_020009-RA
GO:0000228	nuclear chromosome	1	LOCUS_001035-RA
GO:0046540	U4/U6 x U5 tri-snRNP complex	1	LOCUS_001930-RA
GO:0015629	actin cytoskeleton	1	LOCUS_015703-RA

## Sheet: Sheet1
nucleic acid-templated transcription			glucan biosynthetic process		beta-glucan metabolic process
LOCUS_025944-RA	DNA-directed RNA polymerase subunit beta
LOCUS_025430-RA	Protein FAR1-RELATED SEQUENCE 5		LOCUS_024375-RA	putative cellulose synthase A catalytic subunit 8 [UDP-forming]	LOCUS_024375-RA
LOCUS_010237-RA	RNA polymerase II transcriptional coactivator KELP		LOCUS_005801-RA	Putative callose synthase 8	LOCUS_005801-RA
LOCUS_025944-RB	DNA-directed RNA polymerase subunit beta'		LOCUS_005802-RA	Putative callose synthase 8	LOCUS_005802-RA
LOCUS_005004-RA	Auxin response factor 10		LOCUS_023334-RA	Protein CELLULOSE SYNTHASE INTERACTIVE 1	LOCUS_023334-RA
LOCUS_021368-RA	Phytochrome C		LOCUS_024632-RA	LRR receptor-like serine/threonine-protein kinase FEI 1	LOCUS_024632-RA
LOCUS_006594-RA	Kinesin-like protein KIN-4A		LOCUS_001166-RA	putative cellulose synthase A catalytic subunit 3 [UDP-forming]	LOCUS_001166-RA
LOCUS_010596-RA	NAC domain-containing protein 68		LOCUS_000059-RA	Callose synthase 3	LOCUS_000059-RA
LOCUS_006661-RA	DNA-directed RNA polymerase I subunit 1
LOCUS_028890-RA	DNA-directed RNA polymerase subunit alpha		MF
LOCUS_016650-RA	NAC domain-containing protein 83		LOCUS_024375-RA	putative cellulose synthase A catalytic subunit 8 [UDP-forming]
LOCUS_010445-RA	Protein FAR1-RELATED SEQUENCE 5		LOCUS_001166-RA	putative cellulose synthase A catalytic subunit 3 [UDP-forming]
LOCUS_016495-RA	Transcription factor RF2a
LOCUS_025485-RA	Transcription factor IBH1-like 1
LOCUS_006711-RA	CCR4-NOT transcription complex subunit 3		CC
LOCUS_012933-RA	Ethylene-responsive transcription factor 1		LOCUS_009714-RA	hypothetical protein
LOCUS_025945-RA	DNA-directed RNA polymerase subunit beta		LOCUS_001231-RA	AUGMIN subunit 3
LOCUS_005024-RA	putative DNA-directed RNA polymerase I subunit RPA43		LOCUS_000975-RA	Kinesin-like protein KIN-14I
LOCUS_007538-RA	Transcription factor LHW		LOCUS_009196-RA	Microtubule-associated protein TORTIFOLIA1
LOCUS_017540-RA	Auxin response factor 7		LOCUS_006594-RA	Kinesin-like protein KIN-4A
LOCUS_001535-RA	Transcription factor MYC2
LOCUS_012948-RA	hypothetical protein
LOCUS_007097-RA	Transcription factor ILR3
LOCUS_026892-RA	GATA transcription factor 12
LOCUS_003347-RA	WUSCHEL-related homeobox 8
LOCUS_024401-RA	Auxin response factor 11
LOCUS_024508-RA	Ethylene-responsive transcription factor 1
LOCUS_011728-RA	Cyclic dof factor 3
LOCUS_022900-RA	Cyclin-T1-4
LOCUS_001672-RA	Auxin response factor 9
LOCUS_001989-RA	putative transcription factor PosF21
LOCUS_004215-RA	NAC domain-containing protein 17
LOCUS_014739-RA	Auxin response factor 5
LOCUS_022558-RA	NAC domain-containing protein 68
LOCUS_018561-RA	E2F transcription factor-like E2FE
LOCUS_007641-RA	putative WRKY transcription factor 49
LOCUS_009383-RA	Auxin response factor 5
LOCUS_015397-RA	hypothetical protein
LOCUS_026094-RA	Transcription initiation factor TFIID subunit 6
LOCUS_021128-RA	Floral homeotic protein APETALA 2
LOCUS_020863-RA	Plant-specific TFIIB-related protein 1
LOCUS_026482-RA	General transcription and DNA repair factor IIH subunit TFB1-1
LOCUS_015750-RA	Nuclear transcription factor Y subunit B-5
LOCUS_000712-RA	Mediator of RNA polymerase II transcription subunit 19a
LOCUS_002484-RA	ETHYLENE INSENSITIVE 3-like 3 protein
LOCUS_003857-RA	Calmodulin-binding protein 60 B
LOCUS_023045-RA	Transcription factor bHLH49
LOCUS_011955-RA	DNA-directed RNA polymerases I and III subunit rpac1
LOCUS_013347-RA	Auxin-responsive protein IAA30
LOCUS_015857-RA	bZIP transcription factor 44
LOCUS_003515-RA	B3 domain-containing protein Os03g0120900
LOCUS_012438-RA	Floral homeotic protein APETALA 2

## Sheet: Sheet2
GO	Number
nucleic acid-templated transcription	52
regulation of nucleic acid-templated transcription	42
protein phosphorylation	38
metal ion transport	19
protein modification by small protein conjugation or removal	10
purine ribonucleotide metabolic process	9
mRNA processing	8
beta-glucan metabolic process	7
glucan biosynthetic process	7
monocarboxylic acid metabolic process	7
proton transmembrane transport	7
potassium ion transmembrane transport	6
GO	Number
zinc ion binding	18
nucleoside-triphosphatase activity	17
potassium ion transmembrane transporter activity	9
calcium ion transmembrane transporter activity	9
iron ion binding	7
DNA-directed 5'-3' RNA polymerase activity	7
potassium channel activity	5
voltage-gated potassium channel activity	4
sequence-specific double-stranded DNA binding	4
1,3-beta-D-glucan synthase activity	3
cellulose synthase activity	2
cellulose synthase (UDP-forming) activity	2
