# Supplementary material for: RNA-Seq Reveals Differentially Expressed Genes Associated with High Fiber Quality in Abaca (Musa textilis Nee)
Source: Genes (Basel). 2022 Mar 15;13(3):519. doi: 10.3390/genes13030519 (PMC8953247; doi:10.3390/genes13030519)
Supplement: Supplementary file 1 [file genes-13-00519-s001.zip › genes-1568159-supplementary/Supplementary Materials Final/Table S8. GO analysis of genes down regulated in abaca PDE.xlsx]

## Sheet: annotation_statistics_chart_2_2
Table S8. GO analysis of genes down regulated in abaca PDE
GO Distribution by Level (7)
GO-id	GO	Number	Seqs
GO:0097659	nucleic acid-templated transcription	75	LOCUS_004762-RA, LOCUS_021576-RA, LOCUS_014676-RA, LOCUS_015428-RA, LOCUS_005287-RA, LOCUS_016395-RA, LOCUS_023186-RA, LOCUS_014653-RA, LOCUS_027332-RA, LOCUS_018249-RA, LOCUS_004509-RA, LOCUS_010852-RA, LOCUS_025986-RA, LOCUS_007775-RA, LOCUS_007605-RA, LOCUS_008298-RA, LOCUS_021122-RA, LOCUS_016210-RA, LOCUS_025815-RA, LOCUS_002505-RA, LOCUS_010020-RA, LOCUS_006484-RA, LOCUS_021799-RA, LOCUS_01…
GO:1903506	regulation of nucleic acid-templated transcription	66	LOCUS_004762-RA, LOCUS_021576-RA, LOCUS_014676-RA, LOCUS_015428-RA, LOCUS_005287-RA, LOCUS_016395-RA, LOCUS_023186-RA, LOCUS_014653-RA, LOCUS_027332-RA, LOCUS_004509-RA, LOCUS_010852-RA, LOCUS_025986-RA, LOCUS_007775-RA, LOCUS_007605-RA, LOCUS_008298-RA, LOCUS_021122-RA, LOCUS_016210-RA, LOCUS_002505-RA, LOCUS_010020-RA, LOCUS_006484-RA, LOCUS_021799-RA, LOCUS_013672-RA, LOCUS_018995-RA, LOCUS_00…
GO:0006468	protein phosphorylation	31	LOCUS_003010-RA, LOCUS_003608-RA, LOCUS_014292-RA, LOCUS_004160-RA, LOCUS_016920-RA, LOCUS_017334-RA, LOCUS_011104-RA, LOCUS_007487-RA, LOCUS_015846-RA, LOCUS_007139-RA, LOCUS_027678-RA, LOCUS_019226-RA, LOCUS_000078-RA, LOCUS_011507-RA, LOCUS_020760-RA, LOCUS_011506-RA, LOCUS_019224-RA, LOCUS_021063-RA, LOCUS_021189-RA, LOCUS_009123-RA, LOCUS_006929-RA, LOCUS_007055-RA, LOCUS_008184-RA, LOCUS_01…
GO:0034660	ncRNA metabolic process	20	LOCUS_020390-RA, LOCUS_018848-RA, LOCUS_007556-RA, LOCUS_005213-RA, LOCUS_010901-RA, LOCUS_009713-RA, LOCUS_007352-RA, LOCUS_008456-RA, LOCUS_031592-RA, LOCUS_006246-RA, LOCUS_001740-RA, LOCUS_003603-RA, LOCUS_015485-RA, LOCUS_024164-RA, LOCUS_007323-RA, LOCUS_025916-RA, LOCUS_000091-RA, LOCUS_032845-RA, LOCUS_012490-RA, LOCUS_010726-RA
GO:0006366	transcription by RNA polymerase II	16	LOCUS_000046-RA, LOCUS_025815-RA, LOCUS_013036-RA, LOCUS_023186-RA, LOCUS_009278-RA, LOCUS_014653-RA, LOCUS_027332-RA, LOCUS_004340-RA, LOCUS_014913-RA, LOCUS_015416-RA, LOCUS_007184-RA, LOCUS_016494-RA, LOCUS_007848-RA, LOCUS_008298-RA, LOCUS_027250-RA, LOCUS_020760-RA
GO:0009165	nucleotide biosynthetic process	15	LOCUS_018958-RA, LOCUS_032310-RA, LOCUS_007966-RA, LOCUS_023934-RA, LOCUS_000065-RA, LOCUS_003206-RA, LOCUS_021250-RA, LOCUS_003545-RA, LOCUS_015495-RA, LOCUS_006655-RA, LOCUS_006201-RA, LOCUS_010137-RA, LOCUS_018512-RA, LOCUS_006224-RA, LOCUS_011359-RA
GO:0016071	mRNA metabolic process	14	LOCUS_006730-RA, LOCUS_028656-RA, LOCUS_013036-RA, LOCUS_007935-RA, LOCUS_017800-RA, LOCUS_003677-RA, LOCUS_018153-RA, LOCUS_020114-RA, LOCUS_004665-RA, LOCUS_023705-RA, LOCUS_017947-RA, LOCUS_025986-RA, LOCUS_000481-RA, LOCUS_011135-RA
GO:0032787	monocarboxylic acid metabolic process	14	LOCUS_001833-RA, LOCUS_010393-RA, LOCUS_004142-RA, LOCUS_011836-RA, LOCUS_021250-RA, LOCUS_032747-RA, LOCUS_002949-RA, LOCUS_001108-RA, LOCUS_018670-RA, LOCUS_006224-RA, LOCUS_011359-RA, LOCUS_017323-RA, LOCUS_017736-RA, LOCUS_032864-RA
GO:0070647	protein modification by small protein conjugation or removal	14	LOCUS_003608-RA, LOCUS_020662-RA, LOCUS_002274-RA, LOCUS_003461-RA, LOCUS_026038-RA, LOCUS_003659-RA, LOCUS_008974-RA, LOCUS_002949-RA, LOCUS_011948-RA, LOCUS_017732-RA, LOCUS_009284-RA, LOCUS_016251-RA, LOCUS_018235-RA, LOCUS_028798-RA
GO:0034470	ncRNA processing	13	LOCUS_020390-RA, LOCUS_005213-RA, LOCUS_010901-RA, LOCUS_009713-RA, LOCUS_007352-RA, LOCUS_001740-RA, LOCUS_003603-RA, LOCUS_015485-RA, LOCUS_024164-RA, LOCUS_025916-RA, LOCUS_000091-RA, LOCUS_032845-RA, LOCUS_012490-RA
GO:0006397	mRNA processing	12	LOCUS_020114-RA, LOCUS_004665-RA, LOCUS_006730-RA, LOCUS_028656-RA, LOCUS_007935-RA, LOCUS_023705-RA, LOCUS_017947-RA, LOCUS_017800-RA, LOCUS_025986-RA, LOCUS_000481-RA, LOCUS_011135-RA, LOCUS_018153-RA
GO:0009260	ribonucleotide biosynthetic process	12	LOCUS_032310-RA, LOCUS_006655-RA, LOCUS_006201-RA, LOCUS_010137-RA, LOCUS_007966-RA, LOCUS_006224-RA, LOCUS_023934-RA, LOCUS_000065-RA, LOCUS_011359-RA, LOCUS_003206-RA, LOCUS_021250-RA, LOCUS_015495-RA
GO:0006164	purine nucleotide biosynthetic process	11	LOCUS_032310-RA, LOCUS_006655-RA, LOCUS_006201-RA, LOCUS_010137-RA, LOCUS_007966-RA, LOCUS_006224-RA, LOCUS_000065-RA, LOCUS_011359-RA, LOCUS_003206-RA, LOCUS_021250-RA, LOCUS_015495-RA
GO:0034622	cellular protein-containing complex assembly	11	LOCUS_008124-RA, LOCUS_004878-RA, LOCUS_000114-RA, LOCUS_025409-RA, LOCUS_031449-RA, LOCUS_025986-RA, LOCUS_015485-RA, LOCUS_016952-RA, LOCUS_007352-RA, LOCUS_002603-RA, LOCUS_003787-RA
GO:0009150	purine ribonucleotide metabolic process	11	LOCUS_032310-RA, LOCUS_006655-RA, LOCUS_006201-RA, LOCUS_010137-RA, LOCUS_007966-RA, LOCUS_006224-RA, LOCUS_000065-RA, LOCUS_011359-RA, LOCUS_003206-RA, LOCUS_021250-RA, LOCUS_015495-RA
GO:0072330	monocarboxylic acid biosynthetic process	10	LOCUS_001833-RA, LOCUS_010393-RA, LOCUS_018670-RA, LOCUS_004142-RA, LOCUS_011836-RA, LOCUS_011359-RA, LOCUS_021250-RA, LOCUS_017736-RA, LOCUS_032864-RA, LOCUS_001108-RA
GO:0009250	glucan biosynthetic process	10	LOCUS_008112-RA, LOCUS_000253-RA, LOCUS_005699-RA, LOCUS_012463-RB, LOCUS_010182-RA, LOCUS_008681-RA, LOCUS_011779-RA, LOCUS_002461-RA, LOCUS_016576-RA, LOCUS_024055-RA
GO:0006357	regulation of transcription by RNA polymerase II	10	LOCUS_000046-RA, LOCUS_015416-RA, LOCUS_023186-RA, LOCUS_009278-RA, LOCUS_014653-RA, LOCUS_007848-RA, LOCUS_027332-RA, LOCUS_008298-RA, LOCUS_027250-RA, LOCUS_020760-RA
GO:1902600	proton transmembrane transport	10	LOCUS_013679-RA, LOCUS_006655-RA, LOCUS_001890-RA, LOCUS_026391-RA, LOCUS_029545-RA, LOCUS_000912-RA, LOCUS_000065-RA, LOCUS_008977-RA, LOCUS_016042-RA, LOCUS_015495-RA
GO:0019941	modification-dependent protein catabolic process	9	LOCUS_003406-RA, LOCUS_020662-RA, LOCUS_006635-RA, LOCUS_003461-RA, LOCUS_002515-RA, LOCUS_001898-RA, LOCUS_002260-RA, LOCUS_028798-RA, LOCUS_002949-RA
GO-id	GO	Number	Seqs
GO:0008270	zinc ion binding	24	LOCUS_005781-RA, LOCUS_003010-RA, LOCUS_003608-RA, LOCUS_004735-RA, LOCUS_000108-RA, LOCUS_002208-RA, LOCUS_013036-RA, LOCUS_002274-RA, LOCUS_003461-RA, LOCUS_014650-RA, LOCUS_011369-RA, LOCUS_014931-RA, LOCUS_017203-RA, LOCUS_025458-RA, LOCUS_023896-RA, LOCUS_010382-RA, LOCUS_025333-RA, LOCUS_003689-RA, LOCUS_021763-RA, LOCUS_018235-RA, LOCUS_003402-RA, LOCUS_006305-RB, LOCUS_020873-RA, LOCUS_02…
GO:0017111	nucleoside-triphosphatase activity	15	LOCUS_017795-RA, LOCUS_006178-RA, LOCUS_025726-RA, LOCUS_010664-RA, LOCUS_017070-RA, LOCUS_022910-RA, LOCUS_009123-RA, LOCUS_002424-RA, LOCUS_003406-RA, LOCUS_016873-RA, LOCUS_002515-RA, LOCUS_026994-RA, LOCUS_006803-RA, LOCUS_009895-RA, LOCUS_013530-RA
GO:1990837	sequence-specific double-stranded DNA binding	10	LOCUS_027206-RA, LOCUS_000046-RA, LOCUS_013042-RA, LOCUS_022171-RA, LOCUS_000247-RA, LOCUS_002505-RA, LOCUS_023186-RA, LOCUS_016577-RA, LOCUS_008298-RA, LOCUS_019884-RA
GO:0005506	iron ion binding	7	LOCUS_010382-RA, LOCUS_007973-RA, LOCUS_032106-RA, LOCUS_003305-RA, LOCUS_013098-RA, LOCUS_011163-RA, LOCUS_005378-RA
GO:0016759	cellulose synthase activity	6	LOCUS_000253-RA, LOCUS_005699-RA, LOCUS_008681-RA, LOCUS_011779-RA, LOCUS_016576-RA, LOCUS_024055-RA
GO:0016760	cellulose synthase (UDP-forming) activity	6	LOCUS_000253-RA, LOCUS_005699-RA, LOCUS_008681-RA, LOCUS_011779-RA, LOCUS_016576-RA, LOCUS_024055-RA
GO:0008422	beta-glucosidase activity	6	LOCUS_004117-RA, LOCUS_016761-RA, LOCUS_006252-RA, LOCUS_008171-RA, LOCUS_016434-RA, LOCUS_026026-RA
GO:0016157	sucrose synthase activity	5	LOCUS_000430-RA, LOCUS_015058-RA, LOCUS_020781-RA, LOCUS_006434-RA, LOCUS_014045-RA
GO:0004367	glycerol-3-phosphate dehydrogenase [NAD+] activity	3	LOCUS_024362-RA, LOCUS_000529-RA, LOCUS_018774-RA
GO:0000977	RNA polymerase II transcription regulatory region sequence-specific DNA binding	3	LOCUS_000046-RA, LOCUS_023186-RA, LOCUS_008298-RA
GO:0000987	cis-regulatory region sequence-specific DNA binding	3	LOCUS_000046-RA, LOCUS_023186-RA, LOCUS_008298-RA
GO:0003993	acid phosphatase activity	3	LOCUS_009928-RA, LOCUS_007635-RA, LOCUS_011163-RA
GO:0016411	acylglycerol O-acyltransferase activity	2	LOCUS_018726-RA, LOCUS_009685-RA
GO:0016413	O-acetyltransferase activity	2	LOCUS_026916-RA, LOCUS_021610-RA
GO:0015301	anion:anion antiporter activity	2	LOCUS_002991-RA, LOCUS_028259-RA
GO:0000295	adenine nucleotide transmembrane transporter activity	2	LOCUS_002991-RA, LOCUS_028259-RA
GO:0005471	ATP:ADP antiporter activity	2	LOCUS_002991-RA, LOCUS_028259-RA
GO:0004185	serine-type carboxypeptidase activity	2	LOCUS_025589-RA, LOCUS_023854-RA
GO:0022834	ligand-gated channel activity	2	LOCUS_021244-RA, LOCUS_015668-RB
GO:0042879	aldonate transmembrane transporter activity	2	LOCUS_013046-RA, LOCUS_026430-RA
GO-id	GO	Number	Seqs
GO:0015629	actin cytoskeleton	4	LOCUS_016141-RA, LOCUS_014554-RA, LOCUS_025462-RA, LOCUS_000202-RA
GO:0005874	microtubule	3	LOCUS_009441-RA, LOCUS_004883-RA, LOCUS_005056-RA
GO:0015630	microtubule cytoskeleton	3	LOCUS_009441-RA, LOCUS_004883-RA, LOCUS_005056-RA
GO:1902554	serine/threonine protein kinase complex	2	LOCUS_021189-RA, LOCUS_020760-RA
GO:0009707	chloroplast outer membrane	2	LOCUS_002424-RA, LOCUS_011163-RA
GO:0030663	COPI-coated vesicle membrane	2	LOCUS_003010-RA, LOCUS_000110-RA
GO:0000228	nuclear chromosome	2	LOCUS_026207-RA, LOCUS_026547-RA
GO:0031305	integral component of mitochondrial inner membrane	2	LOCUS_002603-RA, LOCUS_012704-RA
GO:0031464	Cul4A-RING E3 ubiquitin ligase complex	1	LOCUS_003659-RA
GO:0000793	condensed chromosome	1	LOCUS_026547-RA
GO:0009706	chloroplast inner membrane	1	LOCUS_004180-RA
GO:0046540	U4/U6 x U5 tri-snRNP complex	1	LOCUS_018153-RA
