# Supplementary material for: RNA-Seq Reveals Differentially Expressed Genes Associated with High Fiber Quality in Abaca (Musa textilis Nee)
Source: Genes (Basel). 2022 Mar 15;13(3):519. doi: 10.3390/genes13030519 (PMC8953247; doi:10.3390/genes13030519)
Supplement: Supplementary file 1 [file genes-13-00519-s001.zip › genes-1568159-supplementary/Supplementary Materials Final/Table S9. GDE genes between abaca and Pacol GDE for FQ.xlsx]

## Sheet: abaca_Pacol_GDE_FQ
	Table S9. GDE genes between abaca and Pacol GDE for FQ
	Geneid	Abuab	Bandala	BC3	Inosa	Tangongon	Pacol	likes	GDE	FDR.GDE	FWER.GDE
7785	LOCUS_009544-RA	1746	831	1754	1057	1292	958	1	1>2	2.6714e-07	7.47989e-06	WD repeat-containing protein 3
5278	LOCUS_011782-RA	1009	489	964	572	765	25	0.999992	1>2	1.14663e-06	5.61834e-05	Non-lysosomal glucosylceramidase
12970	LOCUS_015977-RA	1662	780	1687	850	1323	996	0.999949	1>2	1.07717e-05	0.000872139	putative manganese-transporting ATPase PDR2
4044	LOCUS_012451-RA	934	410	897	495	670	249	0.99994	1>2	1.3415e-05	0.00115305	Protein unc-13
7632	LOCUS_007203-RA	3217	1457	3208	2099	2503	395	0.999896	1>2	2.64764e-05	0.00282905	Erythroid differentiation-related factor 1
10527	LOCUS_004676-RA	667	284	695	390	533	325	0.999885	1>2	2.95004e-05	0.00326931	Signal peptide peptidase-like 2
7597	LOCUS_024688-RA	48	22	49	27	27	0	0.999853	1>2	3.56879e-05	0.0042025	Protein MKS1
6417	LOCUS_024508-RA	69	40	69	44	47	16	0.999836	1>2	3.77056e-05	0.00451466	Ethylene-responsive transcription factor 1
13433	LOCUS_026742-RA	230	112	250	142	212	66	0.999779	1>2	5.31782e-05	0.0070482	putative receptor-like serine/threonine-protein kinase At5g57670
2058	LOCUS_013524-RA	177	82	174	118	135	49	0.999765	1>2	5.83027e-05	0.00795621	RNA exonuclease 4
9551	LOCUS_004520-RA	17	13	23	7	14	0	0.999753	1>2	5.96725e-05	0.00820157	putative methyltransferase PMT15
10541	LOCUS_005981-RA	1008	516	975	645	815	325	0.999718	1>2	6.68942e-05	0.00952102	DDB1- and CUL4-associated factor 13
4687	LOCUS_025079-RA	19	12	14	6	16	0	0.999666	1>2	8.68915e-05	0.013465	Zinc finger protein ZAT5
1593	LOCUS_020661-RA	373	189	376	199	309	164	0.999628	1>2	9.18227e-05	0.0144953	Vacuolar protein sorting-associated protein 25
11913	LOCUS_001215-RA	112	42	88	62	73	0	0.999609	1>2	9.71958e-05	0.0156242	Transcription factor MYB20
2327	LOCUS_001751-RA	25	20	22	16	22	0	0.999585	1>2	0.000101067	0.0164403	Transcription elongation factor 1
3053	LOCUS_016196-RA	71	45	98	55	75	21	0.999552	1>2	0.000111024	0.0185904	putative indole-3-pyruvate monooxygenase YUCCA11
12335	LOCUS_019790-RA	15	13	17	14	16	1	0.999529	1>2	0.000117218	0.0199623	Basic leucine zipper 43
810	LOCUS_015171-RA	46	15	38	33	35	0	0.999473	1>2	0.000132452	0.0234336	putative glycosyltransferase At5g03795
8063	LOCUS_005806-RA	22	8	28	11	10	0	0.99945	1>2	0.000139236	0.0250266	Leucine-rich repeat receptor-like serine/threonine/tyrosine-protein kinase SOBIR1
1081	LOCUS_019544-RA	36	17	56	28	32	1	0.999422	1>2	0.000148417	0.0272326	1-aminocyclopropane-1-carboxylate oxidase 3
8820	LOCUS_004375-RA	34	12	38	21	38	3	0.999404	1>2	0.00015081	0.0278122	hypothetical protein
10494	LOCUS_013907-RA	25	8	34	10	19	0	0.999374	1>2	0.000158134	0.0296039	Protein FAF-like, chloroplastic
11052	LOCUS_020035-RA	172	84	149	101	139	68	0.999367	1>2	0.00016062	0.0302182	Mediator of RNA polymerase II transcription subunit 7b
8581	LOCUS_005010-RA	36	14	44	33	33	0	0.999366	1>2	0.000163086	0.030833	Transcription factor GAMYB
14738	LOCUS_019903-RA	31	8	26	16	22	3	0.999355	1>2	0.000168044	0.032081	hypothetical protein
8374	LOCUS_004312-RA	139	58	138	85	133	8	0.999278	1>2	0.00018625	0.0367518	LYR motif-containing protein 4
9993	LOCUS_007135-RA	15	12	29	14	24	2	0.999164	1>2	0.00020938	0.0428268	hypothetical protein
12926	LOCUS_011575-RA	13	9	17	16	21	1	0.999155	1>2	0.000212408	0.0436359	Protein SYM1
12040	LOCUS_023740-RA	27	6	27	9	23	0	0.999154	1>2	0.00021541	0.0444449	E3 ubiquitin-protein ligase RNF144B
2443	LOCUS_002090-RA	18	4	23	10	21	1	0.999153	1>2	0.000218388	0.0452538	Choline-phosphate cytidylyltransferase 2
5092	LOCUS_028984-RA	229	113	231	166	187	108	0.999149	1>2	0.000221357	0.0460663	WD repeat-containing protein 25
13819	LOCUS_000766-RA	157	64	158	72	104	37	0.999127	1>2	0.000233234	0.049365	LysM and putative peptidoglycan-binding domain-containing protein 2
9192	LOCUS_017374-RA	21	16	21	6	16	0	0.999121	1>2	0.000239119	0.0510329	hypothetical protein
639	LOCUS_016022-RA	32	27	31	20	28	0	0.999105	1>2	0.000245034	0.0527265	hypothetical protein
2412	LOCUS_010548-RA	9	6	17	11	11	0	0.999042	1>2	0.000257364	0.056278	Putative RING-H2 finger protein ATL71
10775	LOCUS_010725-RA	32	7	37	18	21	0	0.999028	1>2	0.000260526	0.0571953	Trihelix transcription factor ASIL2
9902	LOCUS_007668-RA	139	60	154	72	116	58	0.998966	1>2	0.000273731	0.0610354	Serine/threonine-protein kinase SRPK
3335	LOCUS_021659-RA	35	13	28	18	18	4	0.99896	1>2	0.000277047	0.0620115	putative serine/threonine-protein kinase PBL19
10342	LOCUS_015882-RA	126	77	163	87	104	41	0.998932	1>2	0.00028375	0.0639952	UPF0565 protein C2orf69
9837	LOCUS_021544-RA	79	33	58	30	49	18	0.998895	1>2	0.000300657	0.0690785	Protein PHLOEM PROTEIN 2-LIKE A10
12160	LOCUS_026716-RA	54	27	81	32	55	15	0.998878	1>2	0.000307486	0.0711628	Brassinosteroid LRR receptor kinase BRL1
7320	LOCUS_012871-RA	36	22	31	14	20	4	0.998821	1>2	0.000321491	0.0754718	Cation/calcium exchanger 4
5281	LOCUS_007707-RA	604	327	614	388	550	216	0.998816	1>2	0.000325011	0.0765664	Sterol 3-beta-glucosyltransferase UGT80A2
12051	LOCUS_026889-RA	22	5	21	19	23	1	0.99873	1>2	0.000332412	0.0788533	Tetraspanin-7
7682	LOCUS_024664-RA	17	4	17	3	12	0	0.998606	1>2	0.000359554	0.0873136	Putative disease resistance protein At3g14460
2359	LOCUS_019788-RA	571	245	554	280	435	88	0.998596	1>2	0.000363649	0.0885949	Calcium-transporting ATPase 1, endoplasmic reticulum-type
2304	LOCUS_000242-RA	30	7	16	8	13	0	0.998586	1>2	0.000367753	0.0898838	Ribonuclease 3-like protein 2
3574	LOCUS_016466-RA	480	283	512	287	391	255	0.998504	1>2	0.000384687	0.0952179	Methyltransferase-like protein 13
10371	LOCUS_017157-RA	172	83	215	110	164	73	0.9985	1>2	0.000393192	0.0979281	Putative casein kinase II subunit beta-4
4028	LOCUS_011133-RA	16	10	26	4	14	0	0.998466	1>2	0.000406016	0.102051	Transcription factor PAR2
2120	LOCUS_003490-RA	7	6	18	7	13	0	0.998365	1>2	0.000432113	0.110556	hypothetical protein
11079	LOCUS_009555-RA	7	8	14	14	13	0	0.998273	1>2	0.000454889	0.118043	putative methyltransferase PMT26
2966	LOCUS_019833-RA	8	10	20	6	9	0	0.998264	1>2	0.000464104	0.121102	Transcription factor HEC2
14857	LOCUS_021196-RA	10	8	15	12	6	0	0.998259	1>2	0.000468679	0.122632	hypothetical protein
3941	LOCUS_011153-RA	2980	1502	3421	1859	2743	1571	0.998248	1>2	0.000473262	0.124169	Protein TPR3
7191	LOCUS_006903-RA	17	8	6	10	10	0	0.998126	1>2	0.000515313	0.138439	Peroxidase 4
5966	LOCUS_005746-RA	655	274	615	373	441	301	0.998122	1>2	0.000520012	0.140057	THO complex subunit 5B
2531	LOCUS_021475-RA	1171	515	1125	660	995	542	0.998041	1>2	0.000548331	0.149901	Protein MEI2-like 2
540	LOCUS_005389-RA	35	16	20	21	31	0	0.998039	1>2	0.000553088	0.151569	Patellin-3
7888	LOCUS_026999-RA	76	38	81	69	68	15	0.997969	1>2	0.000577153	0.160047	Zinc finger protein VAR3, chloroplastic
2502	LOCUS_018489-RA	23	9	25	21	16	3	0.997919	1>2	0.000582117	0.161795	hypothetical protein
4215	LOCUS_019152-RA	20	4	16	3	9	0	0.997876	1>2	0.000592103	0.16532	CASP-like protein 2C2
3325	LOCUS_020755-RA	469	206	548	294	401	123	0.997867	1>2	0.000597138	0.1671	O-fucosyltransferase 16
4312	LOCUS_018852-RA	630	315	758	391	544	388	0.997736	1>2	0.000617909	0.174428	BTB/POZ and MATH domain-containing protein 4
8797	LOCUS_030399-RA	68	34	85	62	54	21	0.997733	1>2	0.000623212	0.1763	NADPH-dependent aldehyde reductase-like protein, chloroplastic
9014	LOCUS_004447-RA	28	6	32	12	13	0	0.997634	1>2	0.000634173	0.180148	Plant cysteine oxidase 2
12299	LOCUS_000802-RA	111	48	84	52	64	35	0.997575	1>2	0.000645411	0.184086	Dynein light chain, cytoplasmic
523	LOCUS_001336-RA	147	76	129	105	110	39	0.997486	1>2	0.000684933	0.198052	bZIP transcription factor 12
8427	LOCUS_012013-RA	235	111	259	146	201	124	0.997468	1>2	0.000690651	0.200082	putative membrane protein C776.05
3631	LOCUS_003973-RA	56	20	35	33	43	12	0.997431	1>2	0.0007022	0.204184	Potassium channel AKT1
11217	LOCUS_024458-RA	13	4	13	15	6	0	0.997399	1>2	0.000708026	0.206254	36. proline-rich protein
13465	LOCUS_018963-RA	48	14	31	30	26	1	0.997354	1>2	0.000713954	0.208355	hypothetical protein
3468	LOCUS_004740-RA	679	297	587	341	484	286	0.997324	1>2	0.00072583	0.212573	hypothetical protein
6447	LOCUS_009223-RA	11	12	17	3	15	0	0.997288	1>2	0.000731847	0.214708	Protein SRC2
14363	LOCUS_006207-RA	23	24	33	16	29	4	0.997223	1>2	0.000744061	0.219036	Auxin-responsive protein SAUR71
4321	LOCUS_026423-RA	239	92	202	128	186	103	0.997221	1>2	0.000750173	0.221206	CTD small phosphatase-like protein 2
241	LOCUS_009157-RA	60	20	78	31	41	12	0.997115	1>2	0.000775422	0.230131	Eukaryotic translation initiation factor isoform 4G-1
10970	LOCUS_016423-RA	191	100	198	133	131	61	0.997107	1>2	0.000781687	0.232359	putative protein phosphatase 2C 52
7240	LOCUS_008781-RA	11	6	17	7	6	0	0.99703	1>2	0.000800718	0.23912	Transmembrane emp24 domain-containing protein p24delta3
10553	LOCUS_020839-RA	87	47	69	60	76	32	0.996923	1>2	0.000820197	0.246026	Ethylene-responsive transcription factor 4
11199	LOCUS_017663-RA	383	151	345	222	303	186	0.996857	1>2	0.000826931	0.248396	AP-5 complex subunit mu
7599	LOCUS_027152-RA	9	4	13	13	8	0	0.996852	1>2	0.000833639	0.250762	Protein CHROMOSOME TRANSMISSION FIDELITY 7
11752	LOCUS_015578-RA	18	3	10	11	6	0	0.996834	1>2	0.000840359	0.253133	Ethylene-responsive transcription factor 12
14842	LOCUS_017597-RA	82	28	94	55	80	32	0.996834	1>2	0.000847041	0.255498	Magnesium transporter MRS2-F
12927	LOCUS_011573-RA	73	26	87	57	75	11	0.996733	1>2	0.000874235	0.2651	hypothetical protein
3602	LOCUS_010288-RA	92	69	109	54	81	28	0.996663	1>2	0.00089481	0.272371	UDP-D-xylose:L-fucose alpha-1,3-D-xylosyltransferase MGP4
10111	LOCUS_024059-RA	74	27	72	43	36	21	0.996528	1>2	0.000909195	0.277401	hypothetical protein
8549	LOCUS_026722-RA	8	8	16	15	7	0	0.99651	1>2	0.000916405	0.279923	Receptor-like serine/threonine-protein kinase SD1-8
5228	LOCUS_010153-RA	19	4	27	20	18	0	0.99638	1>2	0.000938662	0.287661	36. proline-rich protein
14750	LOCUS_017640-RA	18	7	36	16	20	3	0.99633	1>2	0.000953575	0.292845	Glucan endo-1,3-beta-glucosidase
3903	LOCUS_011081-RA	25	6	8	6	12	0	0.996285	1>2	0.000976159	0.300684	putative L-gulonolactone oxidase 6
7932	LOCUS_007585-RA	11	3	20	3	15	0	0.996203	1>2	0.00099883	0.308552	Protein DMP3
5200	LOCUS_002335-RA	307	142	314	153	197	67	0.996055	1>2	0.00102996	0.31928	Septin and tuftelin-interacting protein 1 1
5943	LOCUS_004445-RA	17	9	26	11	28	3	0.995939	1>2	0.00106947	0.332843	putative LRR receptor-like serine/threonine-protein kinase At1g14390
2626	LOCUS_019708-RA	93	57	86	63	87	41	0.99591	1>2	0.00107744	0.335571	14-3-3-like protein D
8493	LOCUS_021965-RA	115	35	111	70	75	40	0.995901	1>2	0.00108539	0.338295	Putative E3 ubiquitin-protein ligase RING1a
7306	LOCUS_006616-RA	225	81	241	130	185	99	0.995736	1>2	0.00112591	0.352092	Protein POLLEN DEFECTIVE IN GUIDANCE 1
6841	LOCUS_015198-RA	47	18	67	34	31	5	0.995707	1>2	0.00113411	0.354873	hypothetical protein
12047	LOCUS_026886-RA	12	7	6	7	13	0	0.99565	1>2	0.00114242	0.35768	LIM domain-containing protein WLIM1
4597	LOCUS_027087-RA	31	23	32	26	43	4	0.995632	1>2	0.00115073	0.360485	E3 ubiquitin-protein ligase ATL4
8543	LOCUS_001780-RA	54	31	76	53	68	12	0.995565	1>2	0.00116743	0.366109	COMPASS-like H3K4 histone methylase component WDR5B
8614	LOCUS_002544-RA	74	52	108	67	84	27	0.99549	1>2	0.00118441	0.371794	Serine/threonine-protein kinase STY17
1018	LOCUS_000688-RA	40	14	23	26	33	4	0.99539	1>2	0.00121885	0.383259	Secoisolariciresinol dehydrogenase
11621	LOCUS_011106-RA	386	171	374	184	302	199	0.995179	1>2	0.0012536	0.394759	hypothetical protein
11880	LOCUS_002042-RA	113	38	107	68	105	43	0.995078	1>2	0.00128944	0.406471	E3 ubiquitin-protein ligase CIP8
8072	LOCUS_018008-RA	820	483	868	537	718	359	0.994979	1>2	0.0013168	0.415331	Exocyst complex component 5
7686	LOCUS_016242-RA	79	31	96	68	68	27	0.994801	1>2	0.00135407	0.427273	Protein PAT1 1
8353	LOCUS_021128-RA	69	25	60	37	73	11	0.99474	1>2	0.00137295	0.433276	Floral homeotic protein APETALA 2
2585	LOCUS_015164-RA	16	8	31	15	17	3	0.994701	1>2	0.00138244	0.436279	hypothetical protein
2739	LOCUS_009282-RA	14	4	24	8	5	0	0.994699	1>2	0.00139188	0.439267	putative protein phosphatase 2C 78
11308	LOCUS_008707-RA	17	4	18	4	4	0	0.99466	1>2	0.0014108	0.445237	Squamosa promoter-binding-like protein 16
8024	LOCUS_025871-RA	12	5	19	2	7	0	0.994608	1>2	0.00143919	0.45415	Glucan endo-1,3-beta-D-glucosidase
5286	LOCUS_030086-RA	36	15	33	10	14	2	0.994574	1>2	0.00144866	0.457112	hypothetical protein
6036	LOCUS_022010-RA	629	356	671	419	581	401	0.994136	1>2	0.00156461	0.492692	putative WD repeat-containing protein C2A9.03
2973	LOCUS_025788-RA	239	87	214	136	199	63	0.994089	1>2	0.00157463	0.495691	hypothetical protein
11139	LOCUS_012948-RA	91	34	82	41	89	15	0.994029	1>2	0.00160471	0.504649	hypothetical protein
12640	LOCUS_009314-RA	56	23	51	18	52	5	0.994005	1>2	0.00161473	0.507618	Calcium-dependent protein kinase 2
8762	LOCUS_005608-RA	33	31	52	24	45	6	0.993935	1>2	0.00163493	0.513566	Probably inactive leucine-rich repeat receptor-like protein kinase IMK2
11111	LOCUS_003072-RA	965	405	913	583	766	473	0.993928	1>2	0.00164499	0.516519	Protein VAC14
341	LOCUS_018510-RA	74	41	97	37	82	30	0.993917	1>2	0.00165503	0.51946	putative magnesium transporter NIPA9
1723	LOCUS_009633-RA	11	4	11	10	7	0	0.99375	1>2	0.00169594	0.531299	External alternative NAD(P)H-ubiquinone oxidoreductase B3, mitochondrial
14661	LOCUS_025954-RA	496	238	566	265	365	160	0.993662	1>2	0.00172673	0.540107	Vacuolar-sorting protein BRO1
6532	LOCUS_002564-RA	144	65	158	103	151	60	0.993616	1>2	0.00173708	0.543043	NAC domain-containing protein 74
8763	LOCUS_005606-RA	232	97	204	157	187	90	0.993342	1>2	0.00181084	0.563594	8-amino-7-oxononanoate synthase
5842	LOCUS_022681-RA	70	32	60	33	54	23	0.993195	1>2	0.00185359	0.575238	Protein transport protein Sec61 subunit beta
1424	LOCUS_025605-RA	203	133	249	163	192	14	0.99306	1>2	0.00189719	0.586878	PAX-interacting protein 1
631	LOCUS_019352-RA	24	10	24	4	9	1	0.992914	1>2	0.00192997	0.595506	MDIS1-interacting receptor like kinase 1
3875	LOCUS_020012-RA	640	355	723	381	475	365	0.99288	1>2	0.00195204	0.601242	Plant intracellular Ras-group-related LRR protein 6
9731	LOCUS_022137-RA	64	27	63	18	39	13	0.992803	1>2	0.00197411	0.606933	F-box protein At1g55000
7796	LOCUS_012344-RA	435	184	377	264	336	203	0.992735	1>2	0.0019853	0.609788	RINT1-like protein MAG2
266	LOCUS_009914-RA	20	12	12	6	20	2	0.992672	1>2	0.00199657	0.612648	Zinc finger CCCH domain-containing protein 17
12021	LOCUS_016803-RA	56	32	56	55	61	0	0.992592	1>2	0.00200796	0.615518	Eukaryotic translation initiation factor 2 subunit beta
77	LOCUS_016014-RA	12	8	12	19	8	0	0.992551	1>2	0.00204204	0.624033	Protein ALP1-like
14628	LOCUS_003512-RA	236	117	297	168	237	87	0.992344	1>2	0.00206523	0.629732	Protein FIZZY-RELATED 2
216	LOCUS_006692-RA	141	53	105	75	77	21	0.992191	1>2	0.00208885	0.635455	Two-pore potassium channel 3
3558	LOCUS_008724-RA	48	29	71	46	47	22	0.99208	1>2	0.00212467	0.644004	Ankyrin repeat protein SKIP35
10921	LOCUS_021687-RA	225	105	282	122	181	111	0.992067	1>2	0.00213662	0.646828	Protein farnesyltransferase subunit beta
6002	LOCUS_011694-RA	55	14	47	40	38	15	0.991961	1>2	0.00214874	0.649668	Exocyst complex component EXO70A1
8623	LOCUS_019275-RA	7	7	10	15	6	0	0.991906	1>2	0.00218496	0.658075	Cationic amino acid transporter 1
2500	LOCUS_018487-RA	9	10	20	2	11	0	0.991891	1>2	0.00219702	0.660847	Homeobox protein ATH1
8038	LOCUS_005057-RA	76	47	67	62	67	32	0.991768	1>2	0.00223363	0.669148	GDP-mannose transporter GONST3
10285	LOCUS_006771-RA	33	10	36	34	32	0	0.99171	1>2	0.00225798	0.674599	Photosynthetic NDH subunit of lumenal location 3, chloroplastic
4087	LOCUS_027617-RA	22	4	20	9	13	2	0.991698	1>2	0.00227014	0.6773	Transcription factor MYB44
10118	LOCUS_014223-RA	4	10	13	10	8	0	0.991679	1>2	0.00229439	0.682648	Uncharacterized protein At5g39865
13633	LOCUS_011354-RA	55	22	69	31	68	11	0.991647	1>2	0.00230651	0.685298	hypothetical protein
283	LOCUS_009475-RA	65	21	67	25	62	16	0.991474	1>2	0.00234323	0.693221	putative serine/threonine-protein kinase PIX13
9037	LOCUS_001818-RA	8	4	11	14	5	0	0.990954	1>2	0.00245615	0.716596	Glutaredoxin-C7
2017	LOCUS_005335-RA	84	22	91	55	64	20	0.990875	1>2	0.00246915	0.719182	Protein WHAT'S THIS FACTOR 1
5890	LOCUS_008197-RA	61	17	66	34	30	8	0.990772	1>2	0.00250824	0.726856	Protein YIPF5
3620	LOCUS_006413-RA	32	33	54	28	44	2	0.990646	1>2	0.00253447	0.731913	ABC transporter A family member 2
6263	LOCUS_024533-RA	26	28	28	23	24	0	0.990622	1>2	0.00254765	0.734427	Transcription factor MYB93
2892	LOCUS_028116-RA	628	357	698	447	575	404	0.990568	1>2	0.00257402	0.739405	AT-rich interactive domain-containing protein 4
9053	LOCUS_014696-RA	50	16	68	34	37	17	0.990473	1>2	0.00260055	0.744338	S-type anion channel SLAH3
5382	LOCUS_011871-RA	55	16	62	19	45	10	0.990446	1>2	0.00261382	0.746781	hypothetical protein
7612	LOCUS_012839-RA	428	197	497	259	407	232	0.99021	1>2	0.00264101	0.751702	Protein ABHD11
4921	LOCUS_010486-RA	62	16	45	27	51	16	0.989832	1>2	0.00266919	0.756683	putative serine/threonine-protein kinase PBL19
12066	LOCUS_000271-RA	24	4	23	8	9	2	0.989714	1>2	0.00271197	0.764083	IRK-interacting protein
1036	LOCUS_027752-RA	15	4	4	13	8	0	0.989671	1>2	0.00272629	0.766519	RING-H2 finger protein ATL57
6225	LOCUS_009135-RA	14	8	13	2	4	0	0.989416	1>2	0.00279839	0.778489	Cytochrome P450 94C1
10103	LOCUS_013029-RA	30	9	45	15	34	6	0.989358	1>2	0.00281297	0.780847	Auxin efflux carrier component 1a
8461	LOCUS_007198-RA	318	147	338	217	309	137	0.98912	1>2	0.00285703	0.787843	U-box domain-containing protein 4
853	LOCUS_014572-RA	10	8	15	17	17	2	0.98908	1>2	0.00290138	0.794705	Werner syndrome ATP-dependent helicase
72	LOCUS_015333-RA	14	3	9	5	9	0	0.989065	1>2	0.00291612	0.79695	Uncharacterized protein ycf76
6624	LOCUS_022088-RA	8	7	8	6	11	0	0.989059	1>2	0.00293082	0.799172	Patellin-3
2691	LOCUS_013116-RA	58	21	66	43	29	0	0.98892	1>2	0.00294572	0.801397	Protein ECERIFERUM 3
3018	LOCUS_011773-RA	171	87	172	105	180	55	0.988842	1>2	0.0029607	0.803613	Heparan-alpha-glucosaminide N-acetyltransferase
1053	LOCUS_011701-RA	9	8	23	12	24	2	0.98849	1>2	0.00302233	0.812466	E3 ubiquitin-protein ligase Hakai
1886	LOCUS_001285-RA	86	26	74	35	39	0	0.98838	1>2	0.00305335	0.816797	Zinc finger protein 1
10173	LOCUS_017508-RA	17	3	6	15	10	0	0.988237	1>2	0.00308449	0.821062	Ethylene-responsive transcription factor 5
9310	LOCUS_023349-RA	11	2	20	2	8	0	0.987938	1>2	0.00314808	0.82949	Transcription factor MYB3
1819	LOCUS_027499-RA	17	6	15	13	14	2	0.987877	1>2	0.00316408	0.831557	CDPK-related kinase 3
7983	LOCUS_027062-RA	76	37	100	62	48	14	0.987817	1>2	0.00318013	0.833609	Periodic tryptophan protein 2
9863	LOCUS_008863-RA	69	26	91	31	67	0	0.987761	1>2	0.00319622	0.835645	Myb-related protein Hv33
3431	LOCUS_012764-RA	117	71	112	48	90	45	0.987548	1>2	0.00321263	0.837692	Heat stress transcription factor A-4b
4680	LOCUS_001858-RA	347	169	349	240	297	202	0.987447	1>2	0.00322916	0.839729	Ras-related protein RABF1
3002	LOCUS_007504-RA	115	30	106	52	74	29	0.987262	1>2	0.00324596	0.841771	Phospholipid:diacylglycerol acyltransferase 1
12840	LOCUS_024903-RA	58	35	69	60	69	20	0.987104	1>2	0.00326298	0.843811	Microfibrillar-associated protein 1
7414	LOCUS_010356-RA	38	8	29	8	22	4	0.987001	1>2	0.00328012	0.845842	hypothetical protein
14764	LOCUS_018801-RA	284	161	251	163	202	120	0.986651	1>2	0.00338331	0.857613	AMP deaminase
9178	LOCUS_024667-RA	4	6	12	9	8	0	0.986586	1>2	0.00340075	0.859523	Pre-mRNA-processing-splicing factor 8A
13544	LOCUS_007524-RA	5	2	14	8	10	0	0.986465	1>2	0.00345333	0.865149	Protein CUP-SHAPED COTYLEDON 2
6596	LOCUS_005577-RA	12	2	5	10	10	0	0.986396	1>2	0.00347087	0.866983	Leucine-rich repeat receptor protein kinase MSP1
6013	LOCUS_018461-RA	92	34	81	75	69	11	0.986343	1>2	0.00348843	0.8688	Putative leucine-rich repeat receptor-like serine/threonine-protein kinase At2g24130
12918	LOCUS_014283-RA	15	15	20	4	12	2	0.986302	1>2	0.003506	0.870597	Homologous-pairing protein 2
3178	LOCUS_005307-RA	22	2	7	5	7	0	0.986282	1>2	0.00354101	0.874121	hypothetical protein
5613	LOCUS_008486-RA	29	4	16	19	14	0	0.985954	1>2	0.00362888	0.882615	Ethylene-responsive transcription factor ERF034
10013	LOCUS_010896-RA	127	47	105	77	118	23	0.985932	1>2	0.0036466	0.884266	Formin-like protein 11
3552	LOCUS_027517-RA	13	7	24	11	9	2	0.985915	1>2	0.00366429	0.885896	Basic leucine zipper 61
6641	LOCUS_007028-RA	6	14	19	9	14	0	0.985412	1>2	0.0037373	0.892374	G-type lectin S-receptor-like serine/threonine-protein kinase B120
8191	LOCUS_007069-RA	10	13	21	13	6	0	0.985225	1>2	0.0037924	0.897052	Syntaxin-121
10086	LOCUS_002230-RA	12	15	24	22	22	0	0.98499	1>2	0.00386635	0.903053	Cytochrome b561 and DOMON domain-containing protein At3g07570
5677	LOCUS_023496-RA	60	26	56	58	45	2	0.984583	1>2	0.00392307	0.907431	Beta-galactosidase 1
1991	LOCUS_022315-RA	6	2	19	8	5	0	0.984567	1>2	0.00394209	0.90886	Expansin-A15
10799	LOCUS_022474-RA	60	19	83	48	57	16	0.984504	1>2	0.00396116	0.910272	Granule-bound starch synthase 2, chloroplastic/amyloplastic
8548	LOCUS_001153-RA	10	8	5	8	7	0	0.984195	1>2	0.00399963	0.91306	Receptor-like serine/threonine-protein kinase SD1-8
13593	LOCUS_011010-RA	5	4	8	14	8	0	0.983746	1>2	0.00401976	0.914473	putative LRR receptor-like serine/threonine-protein kinase At1g34110
11940	LOCUS_013464-RA	74	27	45	41	63	12	0.983626	1>2	0.00406004	0.917243	MOB kinase activator-like 1A
14778	LOCUS_006238-RA	18	6	19	24	24	0	0.983543	1>2	0.00410041	0.91994	Transcription factor CSA
11094	LOCUS_004875-RA	9	15	12	6	5	0	0.983528	1>2	0.00412056	0.921259	U-box domain-containing protein 27
7388	LOCUS_004792-RA	643	309	587	402	460	374	0.983273	1>2	0.00414106	0.922576	Ubiquitin carboxyl-terminal hydrolase MINDY-3
8547	LOCUS_001151-RA	36	8	20	26	21	0	0.98327	1>2	0.00416149	0.923872	Receptor-like serine/threonine-protein kinase SD1-8
2064	LOCUS_006653-RA	92	45	121	74	105	50	0.983163	1>2	0.0042024	0.926409	Glycosyltransferase-like KOBITO 1
6093	LOCUS_013806-RA	69	20	75	45	37	22	0.983111	1>2	0.0042229	0.927651	GATA transcription factor 6
8994	LOCUS_026222-RA	198	115	201	128	204	71	0.982918	1>2	0.0042643	0.930101	putative protein phosphatase 2C 12
12075	LOCUS_000285-RA	106	56	113	43	66	43	0.982853	1>2	0.00428501	0.9313	hypothetical protein
13067	LOCUS_029043-RA	11	2	24	5	6	0	0.982287	1>2	0.00439077	0.93712	WRKY transcription factor 22
4851	LOCUS_014568-RA	462	206	404	285	319	128	0.982212	1>2	0.00443327	0.939333	hypothetical protein
2587	LOCUS_015165-RA	4	10	16	10	6	0	0.98217	1>2	0.00447569	0.941476	Uncharacterized protein At1g66480
6628	LOCUS_001349-RA	29	15	32	7	11	0	0.982096	1>2	0.00451802	0.943549	hypothetical protein
8951	LOCUS_013441-RA	11	4	14	20	16	0	0.982038	1>2	0.00453922	0.944563	General negative regulator of transcription subunit 4
10139	LOCUS_004367-RA	12	15	10	14	18	2	0.981849	1>2	0.00458189	0.946552	putative E3 ubiquitin-protein ligase BAH1-like 1
6387	LOCUS_003515-RA	99	24	73	45	70	10	0.981755	1>2	0.00462463	0.948482	B3 domain-containing protein Os03g0120900
7431	LOCUS_020202-RA	56	16	51	36	59	19	0.981699	1>2	0.0046673	0.950348	Rho guanine nucleotide exchange factor 8
8684	LOCUS_021467-RA	90	45	57	47	51	21	0.981426	1>2	0.00473204	0.953059	Nitrate regulatory gene2 protein
115	LOCUS_022199-RA	12	14	30	6	14	2	0.981423	1>2	0.00477497	0.954787	BURP domain-containing protein 12
12207	LOCUS_025663-RA	235	112	223	179	202	89	0.981264	1>2	0.00479658	0.955634	Autophagy-related protein 18f
11025	LOCUS_025953-RA	6	12	18	3	12	0	0.981171	1>2	0.00483988	0.957289	Serine/threonine-protein kinase-like protein CCR4
808	LOCUS_026529-RA	97	43	114	59	99	48	0.981166	1>2	0.00486145	0.958093	hypothetical protein
1838	LOCUS_010588-RA	40	23	73	26	52	12	0.981134	1>2	0.00488299	0.958884	hypothetical protein
14126	LOCUS_025376-RA	220	140	263	171	222	104	0.980932	1>2	0.00494776	0.961181	putative serine/threonine-protein kinase abkC
12384	LOCUS_009006-RA	31	29	56	18	32	11	0.980905	1>2	0.00496939	0.961922	Uncharacterized protein At2g33490
7219	LOCUS_017532-RB	282	148	269	203	254	150	0.980679	1>2	0.00501283	0.963371	Protease Do-like 7
13729	LOCUS_015394-RA	61	44	53	36	51	24	0.980563	1>2	0.00503478	0.964083	hypothetical protein
11047	LOCUS_020041-RA	12	8	22	9	3	1	0.979915	1>2	0.00514592	0.967493	putative calcium-binding protein CML14
5518	LOCUS_024417-RA	183	70	162	106	168	63	0.979787	1>2	0.00516865	0.96815	putative inositol transporter 2
4607	LOCUS_016216-RA	16	3	18	2	4	0	0.979727	1>2	0.00521404	0.969428	Pentatricopeptide repeat-containing protein At5g39350
3667	LOCUS_016109-RA	49	26	58	14	29	0	0.979064	1>2	0.00532889	0.97245	Pentatricopeptide repeat-containing protein At1g79540
7696	LOCUS_009453-RA	42	33	45	46	49	14	0.978363	1>2	0.00542416	0.974732	Sodium/hydrogen exchanger 2
6168	LOCUS_007954-RA	150	59	140	77	128	68	0.978163	1>2	0.00544847	0.975283	Protein KINESIN LIGHT CHAIN-RELATED 1
1918	LOCUS_016727-RA	17	2	5	3	15	0	0.978037	1>2	0.0054729	0.975826	Endoglucanase 12
12674	LOCUS_019215-RA	6	7	15	9	2	0	0.977849	1>2	0.00554629	0.977393	Putative clathrin assembly protein At1g03050
7278	LOCUS_024073-RA	6	4	9	9	8	0	0.977653	1>2	0.00562	0.978872	hypothetical protein
3124	LOCUS_009646-RA	13	8	2	5	14	0	0.977394	1>2	0.00564487	0.979349	Transcription factor bHLH49
13032	LOCUS_025942-RA	50	15	43	30	46	16	0.976949	1>2	0.00569548	0.980288	Pseudo histidine-containing phosphotransfer protein 2
9906	LOCUS_024543-RA	647	370	678	402	613	327	0.976775	1>2	0.00572104	0.980745	Serine/threonine-protein kinase TOUSLED
14250	LOCUS_021664-RA	36	9	40	35	25	2	0.975897	1>2	0.00580099	0.982103	30S ribosomal protein S21, chloroplastic
14253	LOCUS_025328-RA	40	26	34	33	30	13	0.975859	1>2	0.00582757	0.982535	hypothetical protein
11874	LOCUS_022550-RA	73	27	94	43	82	34	0.974463	1>2	0.00610205	0.986447	hypothetical protein
14331	LOCUS_030398-RA	24	1	11	10	11	1	0.974158	1>2	0.0061857	0.987466	hypothetical protein
8439	LOCUS_017884-RA	313	147	270	139	242	150	0.973826	1>2	0.0062141	0.987794	Rac-like GTP-binding protein 3
11477	LOCUS_011411-RA	37	7	43	14	32	8	0.973713	1>2	0.00624257	0.988115	putative calcium-binding protein CML27
1084	LOCUS_019541-RA	160	74	135	70	127	70	0.973477	1>2	0.00629991	0.988737	Calmodulin-binding protein 60 D
9148	LOCUS_015730-RA	339	177	304	232	282	126	0.973474	1>2	0.00632848	0.989036	Transcriptional repressor ILP1
8345	LOCUS_002635-RA	11	2	6	5	11	0	0.97337	1>2	0.00635712	0.989328	Dof zinc finger protein DOF3.6
2384	LOCUS_001653-RA	119	76	142	54	101	49	0.973232	1>2	0.00638586	0.989613	BTB/POZ domain and ankyrin repeat-containing protein NPR1
1810	LOCUS_007767-RA	354	160	280	188	259	133	0.973162	1>2	0.00641463	0.989892	U4/U6.U5 tri-snRNP-associated protein 2
11792	LOCUS_008156-RA	138	56	107	91	120	33	0.972909	1>2	0.00647262	0.990432	Peroxisomal nicotinamide adenine dinucleotide carrier
4741	LOCUS_026472-RA	4	10	9	6	6	0	0.972611	1>2	0.00653096	0.990948	Pectinesterase inhibitor 10
8562	LOCUS_001171-RA	22	4	24	22	28	2	0.97239	1>2	0.00658947	0.991439	putative transcription factor At5g28040
9697	LOCUS_028440-RA	23	11	17	22	14	4	0.972217	1>2	0.00667756	0.992132	Scarecrow-like protein 4
9519	LOCUS_018277-RA	11	7	11	0	6	0	0.971964	1>2	0.00673648	0.992565	Non-specific lipid transfer protein GPI-anchored 1
6257	LOCUS_000501-RA	77	57	85	62	85	42	0.97158	1>2	0.00679621	0.992981	Receptor y region, transmembrane domain- and RING domain-containing protein 4
10499	LOCUS_003840-RA	37	15	55	14	22	5	0.970811	1>2	0.006857	0.99338	hypothetical protein
11007	LOCUS_025595-RA	415	240	458	316	364	146	0.970642	1>2	0.00688795	0.993575	Protein NLP2
5993	LOCUS_024229-RA	39	28	54	20	48	17	0.970249	1>2	0.00691936	0.993766	Vacuolar cation/proton exchanger 5
14701	LOCUS_013022-RA	2911	1297	2914	1845	2065	1587	0.97015	1>2	0.0069821	0.994132	26S proteasome non-ATPase regulatory subunit 2 A
2934	LOCUS_008321-RA	42	25	47	46	46	19	0.969709	1>2	0.00704536	0.994481	Lysine-specific histone demethylase 1 1
1142	LOCUS_006892-RA	16	7	13	0	10	1	0.969539	1>2	0.00710907	0.994811	Exopolygalacturonase
7910	LOCUS_008739-RA	55	12	42	25	34	14	0.96941	1>2	0.00714102	0.99497	hypothetical protein
1468	LOCUS_007355-RA	78	47	114	51	102	8	0.968721	1>2	0.00730264	0.995704	Putative beta-glucosidase 41
2273	LOCUS_010349-RA	209	106	208	115	120	97	0.968499	1>2	0.00736762	0.99597	Ribonucleases P/MRP protein subunit POP1
10320	LOCUS_007912-RA	171	98	148	117	160	38	0.96716	1>2	0.00753508	0.996581	putative protein phosphatase 2C 60
14501	LOCUS_016741-RA	6	8	4	10	6	0	0.966967	1>2	0.00756917	0.996694	Dof zinc finger protein DOF3.5
3857	LOCUS_008627-RA	3	8	14	2	8	0	0.966837	1>2	0.00760334	0.996804	Protein DETOXIFICATION 10
9163	LOCUS_026475-RA	54	42	95	56	59	24	0.965839	1>2	0.00780926	0.997395	Beta-glucuronosyltransferase GlcAT14B
2864	LOCUS_012748-RA	242	148	223	166	197	90	0.96582	1>2	0.00784415	0.997484	putative protein phosphatase 2C 59
14097	LOCUS_006871-RA	125	54	114	49	113	53	0.965717	1>2	0.00787907	0.99757	Syntaxin-43
12511	LOCUS_011973-RA	269	154	264	195	254	140	0.964945	1>2	0.00802006	0.997891	hypothetical protein
7517	LOCUS_002073-RA	16	13	17	24	17	4	0.964607	1>2	0.00809164	0.998037	Protein LURP-one-related 8
4240	LOCUS_007013-RA	17	6	14	5	14	2	0.964467	1>2	0.00812756	0.998107	hypothetical protein
626	LOCUS_019116-RA	111	57	95	74	62	47	0.964445	1>2	0.00816341	0.998174	ER membrane protein complex subunit 2
2264	LOCUS_016698-RA	180	118	196	143	158	75	0.964089	1>2	0.00819963	0.99824	hypothetical protein
2315	LOCUS_000254-RA	421	229	472	326	371	269	0.964002	1>2	0.00823588	0.998303	tRNAse Z TRZ4, mitochondrial
10325	LOCUS_005182-RA	84	18	79	37	54	22	0.96395	1>2	0.00830817	0.998423	U11/U12 small nuclear ribonucleoprotein
4260	LOCUS_025089-RA	515	237	548	259	411	301	0.962415	1>2	0.00856825	0.99879	Serine/arginine-rich SC35-like splicing factor SCL30A
10176	LOCUS_005740-RA	98	55	109	85	116	27	0.962066	1>2	0.00860604	0.998836	1-aminocyclopropane-1-carboxylate oxidase
6985	LOCUS_028535-RA	26	14	7	10	14	0	0.961378	1>2	0.00879559	0.999042	hypothetical protein
4865	LOCUS_026197-RA	4	6	20	8	6	1	0.960415	1>2	0.00898881	0.999216	Oryzain alpha chain
5911	LOCUS_000627-RA	29	9	23	4	25	4	0.960194	1>2	0.00902792	0.999247	BEL1-like homeodomain protein 9
11974	LOCUS_007995-RA	11	6	20	10	8	2	0.960106	1>2	0.00906704	0.999277	Protein LATERAL ROOT PRIMORDIUM 1
6900	LOCUS_013731-RA	214	124	249	181	192	119	0.959605	1>2	0.0091067	0.999306	Uncharacterized protein At1g51745
11224	LOCUS_023201-RA	185	64	153	76	122	76	0.959491	1>2	0.00918599	0.999361	SPX domain-containing protein 4
4186	LOCUS_003994-RA	23	3	6	4	5	0	0.959397	1>2	0.00926511	0.999412	Transport and Golgi organization 2
11998	LOCUS_006290-RA	74	39	66	33	84	12	0.959124	1>2	0.00938378	0.999481	Lipase
2584	LOCUS_015163-RA	7	8	14	12	2	0	0.959023	1>2	0.00942337	0.999502	Microsomal glutathione S-transferase 3
9445	LOCUS_020974-RA	99	43	100	68	103	50	0.958692	1>2	0.00946328	0.999523	Transcription factor GAMYB
4828	LOCUS_000985-RA	11	10	6	14	16	2	0.958119	1>2	0.00958355	0.99958	Zinc finger A20 and AN1 domain-containing stress-associated protein 8
1060	LOCUS_025468-RA	58	34	80	66	67	21	0.957705	1>2	0.00966481	0.999615	Sacsin
8612	LOCUS_006827-RA	130	51	81	59	91	34	0.957649	1>2	0.00970541	0.999631	Auxin-responsive protein IAA25
2636	LOCUS_028886-RA	79	44	96	27	68	22	0.95763	1>2	0.00974594	0.999647	hypothetical protein
3970	LOCUS_013726-RA	59	12	59	28	28	4	0.95735	1>2	0.00978671	0.999662	E3 ubiquitin-protein ligase WAV3
12371	LOCUS_002234-RA	56	25	63	23	68	5	0.957306	1>2	0.00982744	0.999676	Transcription factor GHD7
184	LOCUS_003114-RA	52	27	77	30	68	26	0.956734	1>2	0.00990987	0.999704	Pentatricopeptide repeat-containing protein At4g28010
5632	LOCUS_024702-RA	8	13	23	14	8	2	0.956723	1>2	0.00995101	0.999716	hypothetical protein
10310	LOCUS_018071-RA	2068	897	2310	1276	1784	1159	0.956219	1>2	0.010034	0.999741	putative serine/threonine-protein kinase SIS8
9802	LOCUS_025749-RA	20	2	10	4	20	1	0.956011	1>2	0.0101172	0.999763	WRKY transcription factor WRKY24
4654	LOCUS_025034-RA	8	9	30	16	14	1	0.955595	1>2	0.0103251	0.999811	Kinesin-like protein KIN-14K
8146	LOCUS_029246-RA	10	2	6	6	8	0	0.954841	1>2	0.0104926	0.999843	Homeobox-leucine zipper protein HAT22
1894	LOCUS_002395-RA	62	20	79	37	57	27	0.954759	1>2	0.0105347	0.99985	Zinc finger CCCH domain-containing protein ZFN-like
9415	LOCUS_011128-RA	6	6	9	1	10	0	0.954603	1>2	0.0105769	0.999857	Uncharacterized protein At3g28850
10662	LOCUS_025234-RA	13	0	6	5	8	0	0.954558	1>2	0.010619	0.999863	Non-classical arabinogalactan protein 30
2861	LOCUS_026234-RA	17	6	27	2	12	2	0.954331	1>2	0.0106614	0.999869	Mitogen-activated protein kinase kinase 5
6884	LOCUS_005670-RA	11	3	12	0	6	0	0.954048	1>2	0.0107886	0.999887	Abscisic acid receptor PYL2
11002	LOCUS_007214-RA	42	29	27	32	43	11	0.953715	1>2	0.0108737	0.999897	TLC domain-containing protein At5g14285
3518	LOCUS_008525-RA	87	31	83	40	71	36	0.95368	1>2	0.0109162	0.999902	BSD domain-containing protein 1
13640	LOCUS_021829-RA	13	6	8	0	5	0	0.953513	1>2	0.0110857	0.999919	RING finger protein 5
14069	LOCUS_006936-RA	51	22	76	31	27	14	0.952773	1>2	0.011171	0.999926	Protein ELC-like
600	LOCUS_017431-RA	944	407	850	437	703	4	0.952742	1>2	0.0112139	0.99993	Actin-interacting protein 1-2
4611	LOCUS_022442-RA	2	3	11	9	7	0	0.952532	1>2	0.011257	0.999933	Luminal-binding protein
13525	LOCUS_012450-RA	176	56	143	104	146	15	0.951767	1>2	0.0113874	0.999942	F-box/LRR-repeat protein 20
1640	LOCUS_010799-RA	59	33	73	25	68	27	0.951541	1>2	0.0114312	0.999945	hypothetical protein
6323	LOCUS_012204-RA	7	13	15	3	4	0	0.95112	1>2	0.0115631	0.999953	Methylsterol monooxygenase 1-1
3112	LOCUS_007903-RA	33	18	43	25	12	3	0.950876	1>2	0.0116073	0.999955	Zinc finger AN1 domain-containing stress-associated protein 12
6343	LOCUS_007987-RA	13	11	25	11	4	2	0.949755	1>2	0.0117861	0.999963	Remorin 4.1
10554	LOCUS_020840-RA	17	10	6	11	23	2	0.94973	1>2	0.0118312	0.999965	Ethylene-responsive transcription factor 4
1321	LOCUS_015855-RA	2	9	13	10	8	0	0.94958	1>2	0.0118762	0.999967	Salicylate carboxymethyltransferase
5950	LOCUS_001146-RA	40	32	78	26	42	3	0.948303	1>2	0.0119677	0.99997	hypothetical protein
12062	LOCUS_000267-RA	433	227	425	248	416	140	0.948262	1>2	0.012014	0.999972	Putative BPI/LBP family protein At1g04970
12203	LOCUS_016599-RA	21	8	14	6	2	1	0.947371	1>2	0.0120612	0.999973	Auxin-induced protein 10A5
724	LOCUS_003124-RA	27	9	30	25	41	8	0.947252	1>2	0.0121556	0.999976	ABC transporter G family member 9
5636	LOCUS_023560-RA	2	3	14	10	5	0	0.947145	1>2	0.0122027	0.999977	Cyclin-dependent kinase inhibitor 3
14789	LOCUS_015454-RA	98	34	134	61	71	7	0.946184	1>2	0.0122509	0.999978	hypothetical protein
6610	LOCUS_008900-RA	41	24	71	44	62	18	0.94603	1>2	0.0122991	0.99998	hypothetical protein
11234	LOCUS_008018-RA	10	3	12	4	2	0	0.94573	1>2	0.012492	0.999984	Blue copper protein
10414	LOCUS_019793-RA	5	2	12	8	4	0	0.945696	1>2	0.01254	0.999985	Nodulation-signaling pathway 2 protein
12218	LOCUS_008837-RA	5	7	10	1	8	0	0.945529	1>2	0.0125882	0.999985	Transcription factor MYB86
9220	LOCUS_025500-RA	2	5	18	8	6	0	0.944733	1>2	0.0126854	0.999987	hypothetical protein
6049	LOCUS_026167-RA	221	105	253	166	228	134	0.944588	1>2	0.0127343	0.999988	Protein ANTHESIS POMOTING FACTOR 1
6711	LOCUS_028047-RA	29	10	23	24	30	8	0.944579	1>2	0.0128317	0.999989	Protein BREAST CANCER SUSCEPTIBILITY 2 A
8236	LOCUS_017137-RA	19	5	27	25	14	4	0.944049	1>2	0.0130268	0.999991	putative vacuolar amino acid transporter YPQ3
2043	LOCUS_005911-RA	13	4	11	14	10	2	0.94372	1>2	0.0130759	0.999992	L-gulonolactone oxidase 2
12552	LOCUS_019032-RA	23	16	23	3	12	3	0.94353	1>2	0.013174	0.999993	Protein RICE SALT SENSITIVE 3
12002	LOCUS_010580-RA	54	38	90	38	38	21	0.942776	1>2	0.0132734	0.999993	Putative SWI/SNF-related matrix-associated actin-dependent regulator of chromatin subfamily A member 3-like 1
14074	LOCUS_005274-RA	6	7	6	10	2	0	0.942751	1>2	0.0133231	0.999994	hypothetical protein
7434	LOCUS_015324-RA	107	41	152	67	93	31	0.942634	1>2	0.0134222	0.999995	Splicing factor ESS-2
2796	LOCUS_000676-RA	25	17	24	6	8	3	0.942483	1>2	0.0134718	0.999995	GDSL esterase/lipase At5g45920
3904	LOCUS_011083-RA	12	2	5	16	12	0	0.941931	1>2	0.0135219	0.999995	Monocopper oxidase-like protein SKS1
3377	LOCUS_016140-RA	4	2	17	2	6	0	0.941634	1>2	0.0135722	0.999995	Histone deacetylase 1
4964	LOCUS_014984-RA	15	3	18	22	11	2	0.941224	1>2	0.0136229	0.999996	Protein PNS1
6375	LOCUS_004094-RA	74	49	85	70	61	40	0.940805	1>2	0.0136739	0.999996	RING-H2 finger protein ATL7
9676	LOCUS_018789-RA	33	4	20	16	30	0	0.940588	1>2	0.0137251	0.999996	LOB domain-containing protein 38
1389	LOCUS_021603-RA	235	122	234	135	245	95	0.939587	1>2	0.0139321	0.999997	E3 ubiquitin-protein ligase RMA1H1
560	LOCUS_019804-RA	75	43	89	67	99	36	0.938844	1>2	0.0140367	0.999997	Chloride channel protein CLC-c
2045	LOCUS_005915-RA	9	10	22	19	10	3	0.93826	1>2	0.0141423	0.999998	Pathogenesis-related protein 5
7470	LOCUS_002024-RA	120	57	115	98	95	60	0.938213	1>2	0.014195	0.999998	2-oxoglutarate-Fe(II) type oxidoreductase hxnY
14410	LOCUS_018070-RA	27	24	36	23	36	12	0.937113	1>2	0.0143022	0.999998	Polygalacturonase QRT2
822	LOCUS_015173-RA	8	9	17	8	9	2	0.936797	1>2	0.01441	0.999998	hypothetical protein
4440	LOCUS_025152-RA	26	13	35	24	9	1	0.936259	1>2	0.0144643	0.999998	Pathogenesis-related genes transcriptional activator PTI6
9806	LOCUS_005485-RA	23	2	7	12	7	0	0.936071	1>2	0.0145187	0.999999	Protein LIGHT-DEPENDENT SHORT HYPOCOTYLS 6
10688	LOCUS_002583-RA	6	2	9	5	8	0	0.935066	1>2	0.0148467	0.999999	Calmodulin-binding protein 25
14300	LOCUS_004418-RA	8	3	5	4	10	0	0.93506	1>2	0.0149014	0.999999	Desiccation-related protein PCC13-62
4373	LOCUS_015000-RA	92	37	78	79	75	32	0.935006	1>2	0.014956	0.999999	Phosphoglycerate mutase-like protein AT74
1473	LOCUS_013653-RA	16	17	24	5	18	4	0.934941	1>2	0.0150106	0.999999	DNA-3-methyladenine glycosylase 1
2742	LOCUS_009286-RA	12	0	6	6	6	0	0.934894	1>2	0.0150651	0.999999	B2 protein
10615	LOCUS_020082-RA	8	0	6	9	7	0	0.93472	1>2	0.015174	0.999999	VQ motif-containing protein 4
7149	LOCUS_017401-RA	21	1	8	2	11	0	0.934675	1>2	0.0152284	0.999999	Mitogen-activated protein kinase kinase kinase 17
6504	LOCUS_024911-RA	2	5	11	4	8	0	0.934613	1>2	0.015337	0.999999	DIS3-like exonuclease 2
5482	LOCUS_018382-RA	5	2	18	7	2	0	0.934506	1>2	0.0154453	1	putative calcium-binding protein CML41
10060	LOCUS_009577-RA	5	1	14	2	8	0	0.934291	1>2	0.0155535	1	Protein NRT1/ PTR FAMILY 4.4
13615	LOCUS_023715-RA	2036	859	2120	1298	1746	1288	0.934262	1>2	0.0156076	1	Far upstream element-binding protein 2
102	LOCUS_022487-RA	8	6	5	9	2	0	0.934212	1>2	0.0156615	1	E3 ubiquitin-protein ligase ATL41
547	LOCUS_005379-RA	6	8	22	2	14	0	0.933017	1>2	0.0158255	1	Amino acid permease 2
4990	LOCUS_008038-RA	47	26	48	38	57	22	0.932821	1>2	0.0158805	1	hypothetical protein
646	LOCUS_004456-RA	215	89	155	88	137	0	0.932329	1>2	0.0159359	1	FT-interacting protein 1
10515	LOCUS_010171-RA	48	12	46	10	31	1	0.929468	1>2	0.0165526	1	hypothetical protein
5670	LOCUS_009270-RA	303	139	274	121	212	110	0.928511	1>2	0.0167816	1	LanC-like protein GCL2
11640	LOCUS_010422-RA	14	2	18	2	15	2	0.928195	1>2	0.0168394	1	Poly [ADP-ribose] polymerase 3
2999	LOCUS_007501-RA	23	7	25	9	14	4	0.927221	1>2	0.0169566	1	Zinc finger protein 8
12179	LOCUS_026883-RA	6	6	13	8	0	0	0.9266	1>2	0.0170747	1	Tricetin 3',4',5'-O-trimethyltransferase
8124	LOCUS_005064-RA	265	155	357	206	262	93	0.926468	1>2	0.0171927	1	DEAD-box ATP-dependent RNA helicase 37
88	LOCUS_014746-RA	23	14	17	24	20	6	0.926394	1>2	0.0172515	1	Pentatricopeptide repeat-containing protein At4g13650
6205	LOCUS_007349-RA	77	51	98	29	72	2	0.925843	1>2	0.0173699	1	hypothetical protein
2132	LOCUS_004035-RA	8	4	4	12	2	0	0.925792	1>2	0.017429	1	Wall-associated receptor kinase 3
12677	LOCUS_020857-RA	10	0	4	3	16	0	0.925633	1>2	0.0174882	1	Putative UDP-glucuronate:xylan alpha-glucuronosyltransferase 3
4634	LOCUS_024570-RA	16	5	28	10	4	0	0.925612	1>2	0.0175473	1	Protein PLASTID MOVEMENT IMPAIRED 1
14059	LOCUS_015570-RA	286	167	361	207	306	155	0.925222	1>2	0.0176656	1	SH3 domain-containing protein 2
3888	LOCUS_021390-RA	39	11	37	24	33	12	0.925027	1>2	0.0177249	1	hypothetical protein
12730	LOCUS_009606-RA	13	9	11	10	28	3	0.924951	1>2	0.0178433	1	hypothetical protein
8424	LOCUS_007458-RA	36	12	40	7	16	3	0.923213	1>2	0.0179639	1	putative ADP,ATP carrier protein At5g56450
13622	LOCUS_014399-RA	95	62	119	50	112	52	0.921642	1>2	0.0182715	1	hypothetical protein
12015	LOCUS_006990-RA	13	6	4	2	4	0	0.921488	1>2	0.0183332	1	NAC domain-containing protein 87
10480	LOCUS_022508-RA	89	62	105	39	60	33	0.921209	1>2	0.0184568	1	hypothetical protein
11608	LOCUS_003137-RA	14	0	10	0	6	0	0.921059	1>2	0.0185186	1	Pathogen-related protein
11898	LOCUS_008649-RA	13	2	8	0	6	0	0.921019	1>2	0.0185803	1	hypothetical protein
10924	LOCUS_020106-RA	9	4	18	13	24	3	0.921007	1>2	0.0186418	1	Transcription initiation factor TFIID subunit 15
397	LOCUS_003156-RA	24	7	23	20	38	0	0.920854	1>2	0.0187035	1	Gibberellin receptor GID1C
9842	LOCUS_018910-RA	91	55	110	93	87	50	0.919645	1>2	0.0188907	1	U3 snoRNP-associated protein-like YAOH
8275	LOCUS_018585-RA	6	7	16	10	10	2	0.919437	1>2	0.0190157	1	Protein LIGHT-DEPENDENT SHORT HYPOCOTYLS 6
4742	LOCUS_000709-RA	2	10	14	7	5	0	0.919342	1>2	0.0190781	1	Cysteine-rich repeat secretory protein 15
6565	LOCUS_002995-RA	18	15	25	20	39	2	0.91854	1>2	0.0192655	1	Cysteine-rich receptor-like protein kinase 10
517	LOCUS_013190-RA	59	37	38	27	56	6	0.917488	1>2	0.0193921	1	Apoptosis-inducing factor A
6669	LOCUS_003209-RA	266	106	198	116	172	71	0.916851	1>2	0.0194563	1	60S ribosomal protein L22-2
12419	LOCUS_023829-RA	22	8	41	23	15	7	0.916248	1>2	0.0195209	1	U-box domain-containing protein 8
14361	LOCUS_006209-RA	79	28	70	58	88	23	0.915853	1>2	0.0196501	1	Ubiquitin thioesterase otubain-like
5560	LOCUS_016652-RA	18	2	18	2	19	0	0.915677	1>2	0.0198439	1	hypothetical protein
9539	LOCUS_007581-RA	30	17	57	38	27	12	0.915553	1>2	0.0199085	1	Pentatricopeptide repeat-containing protein At3g29230
6391	LOCUS_006600-RA	39	12	35	16	41	12	0.915396	1>2	0.019973	1	hypothetical protein
4553	LOCUS_011998-RA	56	15	77	31	59	20	0.914934	1>2	0.0201025	1	hypothetical protein
7574	LOCUS_019377-RA	36	14	40	20	17	10	0.91462	1>2	0.0202967	1	putative purple acid phosphatase 20
5660	LOCUS_006333-RA	36	14	31	13	8	3	0.914221	1>2	0.0203617	1	Copper-transporting ATPase HMA5
14148	LOCUS_010175-RA	2	10	14	3	6	0	0.914101	1>2	0.0204266	1	RING-H2 finger protein ATL3
8573	LOCUS_007576-RA	37	36	66	38	32	5	0.913965	1>2	0.0204916	1	putative E3 ubiquitin-protein ligase RHC1A
5815	LOCUS_017944-RA	50	26	56	32	74	6	0.911617	1>2	0.0206917	1	Calmodulin
14358	LOCUS_002489-RA	88	51	81	60	42	26	0.910968	1>2	0.0208258	1	Transmembrane protein 56-B
5489	LOCUS_020139-RA	2	2	16	2	8	0	0.910749	1>2	0.0208932	1	NADPH-dependent 1-acyldihydroxyacetone phosphate reductase
12058	LOCUS_009731-RA	132	54	135	62	63	4	0.910624	1>2	0.0209605	1	ATP-dependent 6-phosphofructokinase 2
2835	LOCUS_009954-RA	9	4	14	9	12	2	0.909105	1>2	0.0211641	1	Ethylene-responsive transcription factor RAP2-4
8477	LOCUS_006793-RA	9	8	0	8	7	0	0.908954	1>2	0.0212326	1	Hexose carrier protein HEX6
12295	LOCUS_002996-RA	52	29	36	37	23	16	0.908801	1>2	0.021301	1	hypothetical protein
7905	LOCUS_022392-RA	100	24	63	48	64	19	0.90842	1>2	0.0213697	1	Cinnamoyl-CoA reductase-like SNL6
12460	LOCUS_025527-RA	3	4	17	14	10	0	0.907646	1>2	0.0215768	1	Gibberellin 3-beta-dioxygenase 1
5908	LOCUS_000634-RA	137	96	201	88	126	54	0.907244	1>2	0.0216461	1	Transcription initiation factor IIA subunit 1
2291	LOCUS_019132-RA	43	17	74	33	57	20	0.906832	1>2	0.0217157	1	F-box/kelch-repeat protein SKIP6
1740	LOCUS_004453-RA	7	3	10	4	4	0	0.905836	1>2	0.0219252	1	Protein LURP-one-related 8
1783	LOCUS_027061-RA	5	6	10	3	4	0	0.905806	1>2	0.0219952	1	VQ motif-containing protein 22
13616	LOCUS_023713-RA	3	4	10	2	9	0	0.905644	1>2	0.0220653	1	hypothetical protein
211	LOCUS_006696-RA	4	2	4	8	10	0	0.905431	1>2	0.0221354	1	Protein GAMETE EXPRESSED 3
5478	LOCUS_018386-RA	2	5	14	7	2	0	0.905416	1>2	0.0222054	1	hypothetical protein
9681	LOCUS_006577-RA	21	14	28	16	8	5	0.904634	1>2	0.022276	1	hypothetical protein
14658	LOCUS_018098-RA	53	28	66	20	30	20	0.904571	1>2	0.0223465	1	WD repeat-containing protein 44
13013	LOCUS_018118-RA	76	42	67	55	79	39	0.90334	1>2	0.02256	1	Phosphatidylinositol:ceramide inositolphosphotransferase
9803	LOCUS_005488-RA	741	443	739	447	626	380	0.903221	1>2	0.0226313	1	N-terminal acetyltransferase B complex auxiliary subunit NAA25
14806	LOCUS_002864-RA	546	253	550	249	376	300	0.901645	1>2	0.0227752	1	Serine/threonine-protein kinase CTR1
9838	LOCUS_026662-RA	11	0	8	15	5	0	0.901206	1>2	0.0229927	1	Aspartic proteinase nepenthesin-1
14139	LOCUS_011867-RA	34	18	27	13	18	8	0.900518	1>2	0.0230658	1	hypothetical protein
5799	LOCUS_022432-RA	48	10	23	14	18	4	0.900431	1>2	0.0231388	1	Transcription repressor OFP7
8917	LOCUS_000584-RA	3	9	3	10	6	0	0.900403	1>2	0.0232117	1	hypothetical protein
7140	LOCUS_005857-RA	35	28	30	19	16	10	0.900032	1>2	0.0235753	1	Autophagy-related protein 2
13094	LOCUS_010360-RA	7	12	15	11	4	2	0.899781	1>2	0.0237204	1	Aspartyl protease family protein At5g10770
13210	LOCUS_017294-RA	9	0	10	8	1	0	0.897932	1>2	0.0242273	1	Isoflavone 2'-hydroxylase
5930	LOCUS_000161-RA	206	85	231	99	195	85	0.897482	1>2	0.0243008	1	Mitogen-activated protein kinase NTF4
7544	LOCUS_013143-RA	479	230	408	309	386	270	0.897288	1>2	0.0243745	1	Glucose-6-phosphate 1-dehydrogenase 3, chloroplastic
5676	LOCUS_023497-RA	6	2	23	7	4	0	0.896966	1>2	0.0245219	1	Kinase-interacting family protein
12078	LOCUS_000289-RA	116	41	93	40	54	28	0.896842	1>2	0.0245955	1	DNA-3-methyladenine glycosylase 1
6335	LOCUS_000185-RA	11	8	8	4	16	2	0.896674	1>2	0.0246691	1	NAC domain-containing protein 22
12866	LOCUS_010441-RA	9	4	26	10	4	0	0.894975	1>2	0.0247442	1	U-box domain-containing protein 29
10812	LOCUS_023045-RA	63	23	100	34	58	11	0.894285	1>2	0.0248198	1	Transcription factor bHLH49
6039	LOCUS_025867-RA	181	93	210	112	154	105	0.894043	1>2	0.0248955	1	PHD finger protein At3g20280
2484	LOCUS_007265-RA	2	8	12	5	2	0	0.893848	1>2	0.0249712	1	Phosphoinositide phospholipase C 6
4989	LOCUS_022108-RA	46	34	54	56	53	24	0.892956	1>2	0.0250477	1	Mitogen-activated protein kinase kinase kinase 5
5235	LOCUS_011892-RA	373	161	315	167	300	97	0.892894	1>2	0.025124	1	Protein NTM1-like 9
8985	LOCUS_011348-RA	107	27	66	51	64	23	0.892214	1>2	0.0252772	1	Pentatricopeptide repeat-containing protein At5g27460
5862	LOCUS_017576-RA	5	10	5	0	8	0	0.891197	1>2	0.0254311	1	Heat stress transcription factor B-4d
13726	LOCUS_017567-RA	105	49	110	93	115	30	0.890549	1>2	0.0255089	1	Hydrophobic protein OSR8
7067	LOCUS_019336-RA	182	101	184	143	191	51	0.887784	1>2	0.0262152	1	Pyridine nucleotide-disulfide oxidoreductase domain-containing protein 2
10023	LOCUS_003230-RA	29	6	50	16	23	0	0.887005	1>2	0.0263741	1	Arogenate dehydratase/prephenate dehydratase 6, chloroplastic
13797	LOCUS_028570-RA	49	22	84	25	46	23	0.886757	1>2	0.0264536	1	Pentatricopeptide repeat-containing protein At2g21090
306	LOCUS_003911-RA	21	15	28	19	6	4	0.886605	1>2	0.0265332	1	Protein MIZU-KUSSEI 1
14716	LOCUS_017304-RA	10	2	5	3	7	0	0.886396	1>2	0.0266127	1	Long-chain-alcohol oxidase FAO4A
12177	LOCUS_011981-RA	6	7	6	4	4	0	0.886385	1>2	0.0266922	1	putative transcription factor KAN2
2832	LOCUS_025183-RA	4	4	3	6	10	0	0.886232	1>2	0.0267716	1	Protein spinster
657	LOCUS_021278-RA	450	216	534	271	405	292	0.885377	1>2	0.0269314	1	SNF1-related protein kinase catalytic subunit alpha KIN10
14315	LOCUS_005255-RA	8	14	31	8	15	0	0.885358	1>2	0.0270112	1	Short-chain dehydrogenase reductase 3b
3488	LOCUS_010769-RA	5	0	8	10	4	0	0.88508	1>2	0.0270912	1	putative calcium-binding protein CML15
13742	LOCUS_012225-RA	12	1	10	0	4	0	0.884326	1>2	0.0272518	1	Ethylene-responsive transcription factor 1
5576	LOCUS_020398-RA	2	4	18	10	12	0	0.88237	1>2	0.0275772	1	Casein kinase 1
1456	LOCUS_027502-RA	2	2	15	3	5	0	0.88233	1>2	0.0276586	1	Transcription repressor OFP13
6939	LOCUS_029019-RA	26	7	10	2	7	1	0.882049	1>2	0.0278214	1	hypothetical protein
11635	LOCUS_007672-RA	399	152	349	199	332	194	0.881377	1>2	0.0281464	1	Geranylgeranyl transferase type-2 subunit beta 1
9442	LOCUS_021337-RA	674	256	616	420	517	327	0.881349	1>2	0.0282276	1	hypothetical protein
14423	LOCUS_010567-RA	45	23	57	40	20	16	0.88082	1>2	0.0283904	1	Pentatricopeptide repeat-containing protein At1g08070, chloroplastic
2797	LOCUS_000675-RA	9	0	12	6	8	1	0.880512	1>2	0.0285531	1	Transcription factor PCF5
11100	LOCUS_002831-RA	45	27	27	31	50	10	0.878934	1>2	0.0288824	1	von Willebrand factor A domain-containing protein 5B1
10256	LOCUS_011471-RA	61	27	105	41	69	30	0.877716	1>2	0.0289656	1	hypothetical protein
298	LOCUS_024325-RA	268	169	288	195	200	149	0.875734	1>2	0.0293009	1	hypothetical protein
4658	LOCUS_000548-RA	0	6	13	4	6	0	0.875648	1>2	0.0293852	1	Protein FD
7734	LOCUS_021237-RA	628	321	701	438	627	223	0.874804	1>2	0.02947	1	Ubiquitin carboxyl-terminal hydrolase 5
4822	LOCUS_000979-RA	3	3	3	12	6	0	0.874178	1>2	0.0295553	1	Exopolygalacturonase
6358	LOCUS_012053-RA	4	2	19	9	3	0	0.874066	1>2	0.0296405	1	Ethylene-responsive transcription factor 1B
13545	LOCUS_007525-RA	512	272	641	365	451	295	0.873748	1>2	0.029896	1	putative pre-mRNA-splicing factor ATP-dependent RNA helicase DEAH5
6380	LOCUS_004099-RA	219	96	209	147	187	122	0.872367	1>2	0.030067	1	TVP38/TMEM64 family membrane protein slr0305
6959	LOCUS_026112-RA	37	22	47	25	34	16	0.871257	1>2	0.0301538	1	hypothetical protein
8513	LOCUS_022072-RA	8	3	30	8	11	0	0.870316	1>2	0.0302412	1	bZIP transcription factor 2
14217	LOCUS_018563-RA	61	30	89	39	80	36	0.869812	1>2	0.030329	1	Ubiquitin-40S ribosomal protein S27a-1
5640	LOCUS_005022-RA	75	21	72	52	34	11	0.868987	1>2	0.030505	1	Scarecrow-like protein 8
13111	LOCUS_018172-RA	561	242	607	384	517	312	0.868937	1>2	0.0305931	1	Serine/threonine-protein kinase KIPK2
13025	LOCUS_007508-RA	71	24	61	22	36	23	0.86877	1>2	0.0306811	1	Aldehyde oxidase GLOX
8262	LOCUS_011082-RA	372	185	357	278	289	79	0.868193	1>2	0.0307695	1	putative U3 small nucleolar RNA-associated protein 11
6759	LOCUS_025464-RA	17	14	42	19	12	3	0.867817	1>2	0.0310345	1	Fasciclin-like arabinogalactan protein 4
11175	LOCUS_014565-RA	7	6	18	4	10	2	0.867175	1>2	0.031299	1	F-box protein At5g39450
10286	LOCUS_006770-RA	33	31	69	43	47	7	0.866166	1>2	0.031477	1	Glutaredoxin-2
9929	LOCUS_025752-RA	42	7	55	21	40	0	0.865792	1>2	0.031655	1	Nuclear transcription factor Y subunit B-8
849	LOCUS_014066-RA	11	3	1	13	7	0	0.865435	1>2	0.0318328	1	Heavy metal-associated isoprenylated plant protein 22
3384	LOCUS_006911-RA	20	4	14	18	4	0	0.864177	1>2	0.0320122	1	Scopoletin glucosyltransferase
8784	LOCUS_000495-RA	142	60	165	91	122	78	0.864127	1>2	0.0321018	1	Serine/threonine protein phosphatase 2A regulatory subunit B' beta isoform
7189	LOCUS_006905-RA	32	14	60	37	28	3	0.863041	1>2	0.0325504	1	CBL-interacting protein kinase 18
14678	LOCUS_021090-RA	7	2	10	3	4	0	0.862941	1>2	0.0326401	1	hypothetical protein
6724	LOCUS_007686-RA	7	3	12	2	2	0	0.862731	1>2	0.0329087	1	Protein UPSTREAM OF FLC
13566	LOCUS_000967-RA	4	4	8	8	2	0	0.862674	1>2	0.032998	1	Zinc finger protein CONSTANS-LIKE 16
7907	LOCUS_026696-RA	11	4	7	0	12	1	0.862431	1>2	0.0330874	1	Cation/calcium exchanger 1
9831	LOCUS_005511-RA	5	1	14	2	4	0	0.862351	1>2	0.0331766	1	Myb-related protein MYBAS1
6757	LOCUS_027019-RA	21	4	31	14	13	5	0.861551	1>2	0.0332665	1	Protein phosphatase 2C 3
7008	LOCUS_012781-RA	5	2	10	8	1	0	0.861518	1>2	0.0333562	1	ABSCISIC ACID-INSENSITIVE 5-like protein 5
10164	LOCUS_011666-RA	1165	534	1261	820	1014	627	0.860194	1>2	0.033537	1	hypothetical protein
137	LOCUS_018024-RA	1	6	10	2	7	0	0.859302	1>2	0.0337184	1	Scopoletin glucosyltransferase
11439	LOCUS_019894-RA	4	10	7	12	3	0	0.859246	1>2	0.0338093	1	Guanosine nucleotide diphosphate dissociation inhibitor At5g09550
8289	LOCUS_024808-RA	28	25	57	38	30	17	0.857522	1>2	0.0340829	1	DNA topoisomerase 6 subunit A
6109	LOCUS_020872-RA	0	6	14	5	6	0	0.856863	1>2	0.0341751	1	putative inorganic phosphate transporter 1-3
5996	LOCUS_005843-RA	0	7	6	7	7	0	0.85554	1>2	0.0343613	1	Pollen receptor-like kinase 1
2874	LOCUS_016927-RA	4	4	15	4	0	0	0.855477	1>2	0.0344543	1	Auxin-induced protein 6B
9493	LOCUS_020002-RA	146	91	165	112	154	93	0.854935	1>2	0.0345476	1	Metal tolerance protein A1
4995	LOCUS_008031-RA	137	86	141	122	128	76	0.854585	1>2	0.0347341	1	putative pre-mRNA-splicing factor ATP-dependent RNA helicase DEAH6
14370	LOCUS_004887-RA	226	83	200	85	161	100	0.852406	1>2	0.0350171	1	Peptide chain release factor PrfB2, chloroplastic
4653	LOCUS_000544-RA	11	8	18	0	4	1	0.851822	1>2	0.0352066	1	Kinesin-like protein KIN-14M
10902	LOCUS_004661-RA	39	22	55	18	29	16	0.849136	1>2	0.0354955	1	Pathogenesis-related protein 5
14191	LOCUS_020335-RA	74	28	88	33	86	31	0.848236	1>2	0.035689	1	Nuclear cap-binding protein subunit 2
12270	LOCUS_016900-RA	103	82	126	54	95	44	0.847632	1>2	0.0357863	1	BTB/POZ domain-containing protein At3g50780
2253	LOCUS_010531-RA	48	38	74	57	71	21	0.846569	1>2	0.0359819	1	Glucan endo-1,3-beta-glucosidase 1
13661	LOCUS_003049-RA	396	196	359	249	371	186	0.845485	1>2	0.0361783	1	TOG array regulator of axonemal microtubules protein 1
6166	LOCUS_002465-RA	68	24	68	59	70	35	0.84358	1>2	0.0365748	1	hypothetical protein
14706	LOCUS_010108-RA	64	19	32	26	51	0	0.842824	1>2	0.0367741	1	Protein TORNADO 2
12748	LOCUS_020714-RA	12	6	23	6	10	3	0.841173	1>2	0.0368749	1	BEL1-like homeodomain protein 6
4736	LOCUS_000719-RA	211	80	172	79	153	77	0.840211	1>2	0.0370774	1	GTPase-activating protein GYP7
8654	LOCUS_005322-RA	58	16	40	16	22	14	0.839716	1>2	0.037179	1	Pentatricopeptide repeat-containing protein At2g17033
14753	LOCUS_017636-RA	145	92	153	118	158	90	0.839476	1>2	0.0372806	1	hypothetical protein
12333	LOCUS_005369-RA	20	15	8	21	18	0	0.837425	1>2	0.0374856	1	Heavy metal-associated isoprenylated plant protein 47
3961	LOCUS_006590-RA	2175	911	1928	1164	1457	335	0.837315	1>2	0.0375885	1	putative sucrose-phosphate synthase 1
1466	LOCUS_027329-RA	3	4	4	6	8	0	0.834752	1>2	0.0380055	1	Cytochrome P450 94C1
4660	LOCUS_008346-RA	8	0	8	6	3	0	0.834732	1>2	0.0381096	1	Protein IQ-DOMAIN 31
6975	LOCUS_016627-RA	2	3	8	7	5	0	0.834656	1>2	0.0382137	1	Zinc finger protein WIP2
13524	LOCUS_012449-RA	32	16	69	22	32	2	0.833281	1>2	0.0384232	1	Transcription initiation factor TFIID subunit 9
4581	LOCUS_003234-RA	6	0	4	2	13	0	0.832346	1>2	0.0385286	1	Protein PROTON GRADIENT REGULATION 5, chloroplastic
12106	LOCUS_023259-RA	19	5	17	27	13	0	0.831927	1>2	0.0388445	1	Cyclin-D1-binding protein 1
5327	LOCUS_022195-RA	8	3	10	9	13	2	0.829932	1>2	0.0389512	1	Calcium-dependent protein kinase 10
11377	LOCUS_011901-RA	9	2	15	4	13	2	0.82979	1>2	0.0390578	1	F-box protein At1g61340
14804	LOCUS_002862-RA	2	8	10	2	3	0	0.828885	1>2	0.039165	1	Ethylene-responsive transcription factor 4
7287	LOCUS_006435-RA	12	2	1	11	10	1	0.828382	1>2	0.0392724	1	Ethylene-responsive transcription factor 1
9808	LOCUS_005480-RA	18	10	7	14	3	0	0.827727	1>2	0.0395949	1	Transcription factor MYB73
5895	LOCUS_007273-RA	507	243	516	379	409	177	0.82752	1>2	0.0397023	1	Nuclear factor related to kappa-B-binding protein
11613	LOCUS_007877-RA	0	9	8	4	8	0	0.826846	1>2	0.0399176	1	Nitrate regulatory gene2 protein
6452	LOCUS_000589-RA	21	13	7	14	15	4	0.825352	1>2	0.0400262	1	Rho GDP-dissociation inhibitor 1
8507	LOCUS_022906-RA	5	5	10	4	8	1	0.823862	1>2	0.0403542	1	putative WRKY transcription factor 4
8194	LOCUS_007076-RA	10	2	6	2	12	1	0.823689	1>2	0.0404635	1	Protein TIFY 5A
27	LOCUS_024412-RA	74	28	67	46	44	31	0.822028	1>2	0.0409008	1	hypothetical protein
3801	LOCUS_010603-RA	2	2	11	0	10	0	0.819748	1>2	0.0412318	1	G-type lectin S-receptor-like serine/threonine-protein kinase At5g24080
8413	LOCUS_028658-RA	6	11	20	19	10	0	0.819634	1>2	0.041343	1	putative F-box protein At2g36090
122	LOCUS_005831-RA	8	10	15	0	11	2	0.819258	1>2	0.0414542	1	hypothetical protein
183	LOCUS_003115-RA	46	32	34	23	56	7	0.818698	1>2	0.0416769	1	hypothetical protein
9205	LOCUS_022984-RA	70	20	59	29	23	3	0.818369	1>2	0.0417883	1	54S ribosomal protein L12, mitochondrial
3837	LOCUS_017973-RA	8	7	19	0	10	2	0.817293	1>2	0.0422346	1	Zinc finger protein ZAT4
2280	LOCUS_018704-RA	10	1	2	10	2	0	0.815279	1>2	0.0424604	1	LOB domain-containing protein 41
804	LOCUS_022425-RA	54	55	86	45	58	35	0.815157	1>2	0.0426857	1	ATP-dependent DNA helicase MER3
6613	LOCUS_012406-RA	474	242	428	214	362	241	0.815061	1>2	0.0427981	1	Formin-like protein 1
14698	LOCUS_019942-RA	24	13	30	25	25	10	0.814622	1>2	0.0429107	1	Vesicle-associated protein 2-1
4276	LOCUS_015812-RA	26	6	25	30	14	0	0.812851	1>2	0.0431373	1	Putative pentatricopeptide repeat-containing protein At3g01580
1428	LOCUS_008415-RA	11	11	22	25	11	2	0.810282	1>2	0.0435955	1	Cullin-1
8644	LOCUS_015655-RA	401	193	369	283	356	209	0.808533	1>2	0.0438272	1	P-loop NTPase domain-containing protein LPA1
7609	LOCUS_021023-RA	11	7	19	6	1	2	0.807889	1>2	0.0439435	1	Fructokinase-2
10909	LOCUS_013775-RA	184	58	135	82	138	63	0.805843	1>2	0.0441781	1	Serine/threonine-protein kinase SRPK
6583	LOCUS_029479-RA	48	17	48	23	13	10	0.805371	1>2	0.0442959	1	F-box/kelch-repeat protein At1g80440
7772	LOCUS_005896-RA	12	0	16	0	7	1	0.804109	1>2	0.0444144	1	Pentatricopeptide repeat-containing protein At3g29230
535	LOCUS_022449-RA	132	78	142	59	91	66	0.802696	1>2	0.0447719	1	putative magnesium transporter NIPA6
10245	LOCUS_014715-RA	4	4	8	6	2	0	0.801295	1>2	0.0450106	1	Zinc finger protein ZAT5
13495	LOCUS_030303-RA	2	2	8	4	8	0	0.801258	1>2	0.0451302	1	Annexin D8
9068	LOCUS_012882-RA	10	4	6	0	4	0	0.801245	1>2	0.0452497	1	Zinc finger protein NUTCRACKER
8881	LOCUS_012695-RA	504	269	427	291	408	289	0.800987	1>2	0.0454882	1	Ribosome biogenesis regulatory
11011	LOCUS_017459-RA	400	190	455	296	398	255	0.800754	1>2	0.0456075	1	HIV Tat-specific factor 1
7607	LOCUS_022083-RA	4	2	3	10	5	0	0.800702	1>2	0.0457267	1	Transcription repressor OFP8
2456	LOCUS_022462-RA	1980	833	2217	1153	1559	823	0.800115	1>2	0.0458461	1	Dynamin-related protein 1E
8834	LOCUS_000788-RA	171	92	167	132	183	90	0.799262	1>2	0.045966	1	hypothetical protein
6462	LOCUS_026350-RA	2	0	9	8	5	0	0.799174	1>2	0.0462053	1	Uncharacterized protein At1g66480
11402	LOCUS_012107-RA	5	1	14	0	4	0	0.79769	1>2	0.0468045	1	hypothetical protein
14345	LOCUS_005938-RA	10	8	18	9	9	3	0.797497	1>2	0.0470437	1	NDR1/HIN1-like protein 13
2558	LOCUS_014974-RA	8	8	6	2	0	0	0.795003	1>2	0.047165	1	Cell wall / vacuolar inhibitor of fructosidase 2
5770	LOCUS_007060-RA	3	4	10	7	0	0	0.794351	1>2	0.0472867	1	Glucan endo-1,3-beta-glucosidase 4
3324	LOCUS_020754-RA	4	2	10	8	0	0	0.793896	1>2	0.047651	1	putative flavin-containing monooxygenase 1
11014	LOCUS_027979-RA	114	50	102	32	86	17	0.793169	1>2	0.0478943	1	Cinnamoyl-CoA reductase 1
10351	LOCUS_016363-RA	21	4	27	4	12	4	0.792497	1>2	0.048138	1	NAC domain-containing protein 21/22
5828	LOCUS_020364-RA	44	26	32	22	41	17	0.792084	1>2	0.0482598	1	E3 ubiquitin-protein ligase FANCL
9013	LOCUS_024468-RA	102	53	77	56	107	49	0.791611	1>2	0.0483819	1	hypothetical protein
11206	LOCUS_010856-RA	1	7	8	12	7	0	0.790088	1>2	0.0486273	1	Cytochrome P450 703A2
6772	LOCUS_025541-RA	9	0	14	0	2	0	0.786556	1>2	0.0493707	1	Protein LURP-one-related 15
561	LOCUS_005592-RA	17	17	19	7	28	6	0.786	1>2	0.0496197	1	Fructokinase-2
9478	LOCUS_025562-RA	8	5	17	14	2	2	0.785994	1>2	0.0497439	1	U-box domain-containing protein 16
2615	LOCUS_011725-RA	79	24	87	47	89	140	0.784635	2>1	0.0499929	1	Exosome complex component RRP41-like
13073	LOCUS_000375-RA	282	157	333	177	306	308	0.785975	2>1	0.049868	1	Protein CONTINUOUS VASCULAR RING 1
13594	LOCUS_011009-RA	57	32	50	50	28	76	0.786155	2>1	0.0494952	1	putative LRR receptor-like serine/threonine-protein kinase At1g14390
10211	LOCUS_020381-RA	123	63	78	58	90	130	0.786746	2>1	0.0492463	1	Post-GPI attachment to proteins factor 3
3192	LOCUS_018407-RA	9	4	7	2	2	12	0.787527	2>1	0.0491219	1	hypothetical protein
3715	LOCUS_011407-RA	5	2	6	5	6	12	0.787563	2>1	0.0489978	1	Uncharacterized protein At5g39865
6357	LOCUS_012051-RA	8	8	12	21	16	83	0.788572	2>1	0.0488737	1	hypothetical protein
542	LOCUS_005387-RA	45	17	28	32	50	60	0.789987	2>1	0.04875	1	Pentatricopeptide repeat-containing protein At4g13650
4816	LOCUS_022278-RA	24	4	26	20	7	43	0.79066	2>1	0.0485045	1	ACT domain-containing protein ACR8
6877	LOCUS_026001-RA	0	0	5	1	2	8	0.792533	2>1	0.0480162	1	Putative transcription factor bHLH041
14589	LOCUS_000728-RA	73	52	124	62	63	104	0.793221	2>1	0.0477727	1	Nuclear intron maturase 3, mitochondrial
10860	LOCUS_026847-RA	0	0	0	3	2	7	0.794229	2>1	0.0475295	1	Tonoplast dicarboxylate transporter
2876	LOCUS_014741-RA	1	0	4	0	0	7	0.794249	2>1	0.0474082	1	Gamma-glutamylcyclotransferase 2-1
8897	LOCUS_003650-RA	4	4	15	12	12	19	0.797679	2>1	0.0469241	1	AT-hook motif nuclear-localized protein 20
5668	LOCUS_009265-RA	144	44	107	88	101	327	0.797932	2>1	0.0466847	1	Thioredoxin M1, chloroplastic
8021	LOCUS_005178-RA	84	33	86	39	97	104	0.798051	2>1	0.0465649	1	putative solanesyl-diphosphate synthase 3, chloroplastic
3129	LOCUS_014340-RA	2	2	0	9	0	13	0.798349	2>1	0.046445	1	Dof zinc finger protein 4
6729	LOCUS_024932-RA	1	0	2	0	0	6	0.798574	2>1	0.0463252	1	hypothetical protein
5969	LOCUS_019795-RA	52	13	35	34	20	89	0.799184	2>1	0.0460857	1	putative BRI1 kinase inhibitor 1
14541	LOCUS_009799-RA	146	103	148	73	114	290	0.80123	2>1	0.0453689	1	E3 ubiquitin-protein ligase RING1-like
5499	LOCUS_002348-RA	9	0	18	8	2	18	0.802657	2>1	0.0448908	1	putative aspartyl protease At4g16563
13565	LOCUS_019278-RA	2	12	5	6	5	15	0.802766	2>1	0.0446528	1	Polyubiquitin
2319	LOCUS_000260-RA	70	27	51	60	48	176	0.803035	2>1	0.0445336	1	Abscisic acid receptor PYL3
14779	LOCUS_031296-RA	13	4	4	6	4	14	0.806633	2>1	0.0440606	1	Putative disease resistance RPP13-like protein 1
8300	LOCUS_012043-RA	0	5	0	7	2	13	0.809044	2>1	0.0437112	1	Increased DNA methylation 1
675	LOCUS_013499-RA	29	4	8	7	8	58	0.81049	2>1	0.0434805	1	HVA22-like protein i
9045	LOCUS_003621-RA	127	75	92	64	101	271	0.811828	2>1	0.0433655	1	Vesicle transport protein SFT2B
8939	LOCUS_020760-RA	7	12	22	2	10	45	0.812008	2>1	0.0432514	1	General transcription and DNA repair factor IIH subunit TFB4
9173	LOCUS_018078-RA	513	236	558	238	394	664	0.814094	2>1	0.0430236	1	Protein SMG7
2167	LOCUS_023809-RA	5	7	16	12	2	20	0.815256	2>1	0.0425731	1	putative BOI-related E3 ubiquitin-protein ligase 3
14154	LOCUS_006252-RA	11	1	8	0	0	470	0.815289	2>1	0.0423476	1	Glucan endo-1,3-beta-glucosidase 3
12114	LOCUS_026497-RA	14	10	4	0	9	51	0.817338	2>1	0.0421231	1	hypothetical protein
4539	LOCUS_008994-RA	11	0	13	0	2	74	0.8179	2>1	0.0420114	1	Heavy metal-associated isoprenylated plant protein 39
6660	LOCUS_019516-RA	164	81	171	132	108	202	0.817905	2>1	0.0418999	1	hypothetical protein
1922	LOCUS_016733-RA	4	2	12	0	1	11	0.81898	2>1	0.0415655	1	hypothetical protein
7154	LOCUS_012308-RA	30	24	32	8	36	48	0.821476	2>1	0.0411206	1	Strigolactone esterase D14
5497	LOCUS_008254-RA	75	15	67	47	44	125	0.821928	2>1	0.0410106	1	S-adenosyl-L-methionine-dependent tRNA 4-demethylwyosine synthase
3672	LOCUS_019346-RA	16	1	16	0	10	24	0.823367	2>1	0.0407909	1	Serine/threonine-protein kinase HT1
7884	LOCUS_001768-RA	13	21	34	15	17	192	0.823436	2>1	0.0406818	1	putative LRR receptor-like serine/threonine-protein kinase At1g74360
13637	LOCUS_024037-RA	2	4	6	4	3	11	0.823622	2>1	0.0405727	1	Cyclin-D5-2
9214	LOCUS_022844-RA	128	73	130	68	123	136	0.823874	2>1	0.0402449	1	hypothetical protein
13342	LOCUS_007984-RA	65	15	54	18	31	59	0.824469	2>1	0.0401354	1	NADP-dependent malic enzyme
3575	LOCUS_016467-RA	158	52	138	63	97	134	0.827011	2>1	0.03981	1	Nuclear pore complex protein NUP54
7241	LOCUS_008778-RA	71	41	77	75	62	233	0.82786	2>1	0.0394874	1	Nodulation protein H
8125	LOCUS_026345-RA	50	42	52	25	33	664	0.828028	2>1	0.0393799	1	Ultraviolet-B receptor UVR8
9767	LOCUS_011447-RA	88	24	50	41	58	167	0.832085	2>1	0.0387392	1	Cytochrome b561 and DOMON domain-containing protein At4g12980
10430	LOCUS_014608-RA	0	7	2	0	1	9	0.832183	2>1	0.038634	1	Phospho-2-dehydro-3-deoxyheptonate aldolase 2, chloroplastic
10065	LOCUS_003897-RA	125	49	132	77	138	154	0.833647	2>1	0.0383184	1	KH domain-containing protein At1g09660/At1g09670
5343	LOCUS_019755-RA	8	6	14	6	6	17	0.835039	2>1	0.0379012	1	LOB domain-containing protein 3
10210	LOCUS_020383-RA	52	26	46	54	38	139	0.835249	2>1	0.037797	1	Protein-ribulosamine 3-kinase, chloroplastic
4474	LOCUS_023046-RA	11	1	18	1	15	22	0.835479	2>1	0.0376927	1	Putative pentatricopeptide repeat-containing protein At1g03510
5709	LOCUS_006571-RA	232	73	195	105	172	248	0.838681	2>1	0.0373827	1	Receptor y region, transmembrane domain- and RING domain-containing protein 1
13904	LOCUS_029264-RA	6	2	13	0	0	12	0.840602	2>1	0.0369761	1	Endoglucanase 4
2243	LOCUS_011041-RA	56	8	38	20	32	61	0.843119	2>1	0.0366744	1	Nuclear transcription factor Y subunit B-8
3304	LOCUS_004962-RA	28	15	13	14	17	31	0.843707	2>1	0.0364754	1	hypothetical protein
7076	LOCUS_024611-RA	224	113	199	89	148	235	0.844683	2>1	0.036376	1	hypothetical protein
11170	LOCUS_006853-RA	135	66	186	98	158	207	0.844765	2>1	0.0362772	1	Receptor y region, transmembrane domain- and RING domain-containing protein 1
4188	LOCUS_024957-RA	21	18	20	7	32	57	0.846256	2>1	0.0360799	1	Protein BRICK 1
7647	LOCUS_016680-RA	476	282	568	280	370	755	0.847008	2>1	0.035884	1	Methionine aminopeptidase 2B
13288	LOCUS_022114-RA	155	103	206	139	155	229	0.848927	2>1	0.0355921	1	Proline-rich receptor-like protein kinase PERK9
14346	LOCUS_010458-RA	7	0	0	0	0	8	0.849799	2>1	0.035399	1	Pentatricopeptide repeat-containing protein At1g77360, mitochondrial
1182	LOCUS_015340-RA	301	137	365	179	206	352	0.849867	2>1	0.0353028	1	Transmembrane protein 53
823	LOCUS_014264-RA	2	0	12	0	0	11	0.852109	2>1	0.0351118	1	Uncharacterized protein Mb2734
11544	LOCUS_015886-RA	69	33	58	25	72	141	0.852514	2>1	0.0349225	1	Elongator complex protein 4
8195	LOCUS_020810-RA	2	0	10	11	9	22	0.853836	2>1	0.0348278	1	Transcription termination factor MTEF1, chloroplastic
6859	LOCUS_010444-RA	4	2	0	4	4	10	0.854717	2>1	0.0346409	1	Uclacyanin 1
13337	LOCUS_007973-RA	0	4	0	6	1	324	0.855647	2>1	0.0342683	1	Cytochrome P450 711A1
5596	LOCUS_023336-RA	166	66	156	96	171	209	0.85881	2>1	0.033991	1	Uncharacterized protein At2g38710
3825	LOCUS_025828-RA	52	30	46	19	39	56	0.859127	2>1	0.0339001	1	CASP-like protein 4A3
175	LOCUS_026231-RA	48	21	62	14	29	252	0.860115	2>1	0.0336275	1	Protein DETOXIFICATION 43
14343	LOCUS_005940-RA	44	7	24	16	18	38	0.860596	2>1	0.0334465	1	Ferredoxin-2, mitochondrial
3893	LOCUS_012460-RA	271	129	242	121	185	227	0.862807	2>1	0.0328192	1	AUGMIN subunit 1
10356	LOCUS_017741-RA	20	15	34	14	7	34	0.862836	2>1	0.0327297	1	Patatin-like protein 6
11583	LOCUS_018235-RA	8	6	12	15	24	50	0.863478	2>1	0.0324606	1	Zinc finger AN1 domain-containing stress-associated protein 15
4725	LOCUS_003336-RA	93	30	96	30	55	92	0.863502	2>1	0.032371	1	F-box protein PP2-A13
2231	LOCUS_026665-RA	7	2	22	8	20	32	0.863594	2>1	0.0322813	1	Pentatricopeptide repeat-containing protein DWY1, chloroplastic
13538	LOCUS_015932-RA	144	48	151	62	86	151	0.863794	2>1	0.0321916	1	Gem-associated protein 2
4280	LOCUS_006984-RA	80	53	123	58	89	105	0.864388	2>1	0.0319225	1	Protein SNOWY COTYLEDON 3
1096	LOCUS_009261-RA	17	5	23	13	4	25	0.865658	2>1	0.0317439	1	Protein NUCLEAR FUSION DEFECTIVE 4
3418	LOCUS_009227-RA	89	24	58	54	51	106	0.865925	2>1	0.031566	1	Ribokinase
3269	LOCUS_004086-RA	6	0	13	0	2	12	0.866179	2>1	0.0313881	1	putative pectate lyase 15
6719	LOCUS_014538-RA	50	11	25	15	24	346	0.867723	2>1	0.0312107	1	Glutamate--cysteine ligase, chloroplastic
7950	LOCUS_027070-RA	171	71	186	92	92	185	0.867776	2>1	0.0311226	1	hypothetical protein
12433	LOCUS_027274-RA	132	47	113	44	94	601	0.867916	2>1	0.0309462	1	30-kDa cleavage and polyadenylation specificity factor 30
6819	LOCUS_027462-RA	92	57	72	72	75	134	0.868017	2>1	0.0308579	1	Transcription initiation factor TFIID subunit 15b
13327	LOCUS_007970-RA	22	10	36	4	13	41	0.869523	2>1	0.0304168	1	Protein indeterminate-domain 7
4871	LOCUS_014867-RA	257	120	204	113	196	495	0.873541	2>1	0.029981	1	Protein PHOX1
5879	LOCUS_004918-RA	0	0	10	0	3	10	0.873762	2>1	0.0298109	1	Reticulon-like protein B1
14378	LOCUS_022032-RA	248	115	265	151	248	248	0.873919	2>1	0.0297257	1	GPN-loop GTPase QQT2
11464	LOCUS_017334-RA	6	12	15	14	6	175	0.876159	2>1	0.0292166	1	Mitogen-activated protein kinase kinase kinase 17
13834	LOCUS_019077-RA	2	2	10	5	2	12	0.876937	2>1	0.0291325	1	Putative white-brown complex 30
10034	LOCUS_013123-RA	3	5	14	0	2	104	0.877391	2>1	0.0290489	1	Momilactone A synthase
11550	LOCUS_023913-RA	31	6	28	5	11	32	0.879061	2>1	0.0288002	1	Galactinol synthase 4
12720	LOCUS_022124-RA	17	2	30	7	9	37	0.879119	2>1	0.0287179	1	Uncharacterized protein At2g39795, mitochondrial
13137	LOCUS_003453-RA	361	194	367	213	226	327	0.879195	2>1	0.0286356	1	Protein RDM16
7275	LOCUS_016685-RA	65	41	72	42	40	73	0.880779	2>1	0.0284717	1	Uncharacterized protein At4g17910
3683	LOCUS_032616-RA	0	0	2	9	2	18	0.88105	2>1	0.028309	1	Protein NOI4
1679	LOCUS_018884-RA	20	0	4	5	9	30	0.881761	2>1	0.028065	1	Calmodulin-binding transcription activator 4
13614	LOCUS_026390-RA	6	2	7	0	2	11	0.881942	2>1	0.0279838	1	Abscisic acid receptor PYL2
8213	LOCUS_018885-RA	57	28	57	19	23	60	0.881951	2>1	0.0279027	1	Glucan endo-1,3-beta-glucosidase 7
13348	LOCUS_007898-RA	28	7	20	20	35	39	0.882125	2>1	0.02774	1	Putative lipase YOR059C
13248	LOCUS_014902-RA	0	0	10	2	0	10	0.882454	2>1	0.0274957	1	Cyclin-D4-1
8078	LOCUS_010249-RA	9	2	10	2	5	14	0.88263	2>1	0.0274142	1	hypothetical protein
8551	LOCUS_020566-RA	6	7	0	8	2	14	0.883654	2>1	0.0273326	1	Receptor-like serine/threonine-protein kinase SD1-8
5534	LOCUS_006715-RA	237	111	248	178	158	338	0.884413	2>1	0.0271715	1	Glutamate dehydrogenase 1, mitochondrial
11811	LOCUS_019436-RA	14	2	20	6	2	53	0.885637	2>1	0.0268515	1	BTB/POZ domain-containing protein At1g55760
2028	LOCUS_012851-RA	35	23	20	9	24	40	0.887252	2>1	0.0262946	1	EG45-like domain containing protein
13689	LOCUS_008916-RA	176	65	121	96	128	166	0.887816	2>1	0.0261362	1	60S ribosomal protein L34
2743	LOCUS_009288-RA	76	20	52	23	37	162	0.888817	2>1	0.026057	1	Heterogeneous nuclear ribonucleoprotein 1
4823	LOCUS_018670-RA	55	16	33	14	38	1613	0.888934	2>1	0.0259786	1	Enoyl-[acyl-carrier-protein] reductase [NADH] 1, chloroplastic
9735	LOCUS_004169-RA	204	89	251	124	168	207	0.889153	2>1	0.0259002	1	F-box/kelch-repeat protein At1g55270
5101	LOCUS_019265-RA	22	4	29	23	16	34	0.889262	2>1	0.0258218	1	putative protein phosphatase 2C 47
4229	LOCUS_017947-RA	50	37	94	40	55	1904	0.889369	2>1	0.0257434	1	hypothetical protein
6778	LOCUS_026590-RA	138	57	164	105	92	270	0.889816	2>1	0.025665	1	Serotonin N-acetyltransferase 1, chloroplastic
8900	LOCUS_003646-RA	106	54	111	35	70	192	0.890307	2>1	0.0255868	1	hypothetical protein
3696	LOCUS_011506-RA	48	15	35	11	33	739	0.892158	2>1	0.0253538	1	hypothetical protein
3378	LOCUS_001939-RA	342	166	329	147	234	385	0.892561	2>1	0.0252005	1	Glycosyltransferase family protein 64 protein C5
13292	LOCUS_023765-RA	12	8	17	0	4	32	0.897036	2>1	0.0244482	1	L-aspartate oxidase, chloroplastic
5728	LOCUS_013382-RA	94	38	90	50	41	87	0.898944	2>1	0.024154	1	Serine racemase
9215	LOCUS_014145-RA	69	31	42	21	51	100	0.899441	2>1	0.0240815	1	Protein REVEILLE 5
13099	LOCUS_010352-RA	288	130	310	133	185	399	0.899583	2>1	0.0240093	1	Glutathionyl-hydroquinone reductase YqjG
2974	LOCUS_024452-RA	0	2	4	0	0	8	0.899743	2>1	0.0239372	1	Nitrate reductase [NADH], clone PBNBR1405
458	LOCUS_021800-RA	218	86	166	115	152	183	0.899744	2>1	0.0238651	1	Putative E3 ubiquitin-protein ligase RF298
4524	LOCUS_006505-RA	0	0	5	0	1	8	0.899769	2>1	0.0237928	1	hypothetical protein
14078	LOCUS_021982-RA	4	0	2	0	0	8	0.899835	2>1	0.0236479	1	Putative disease resistance protein At3g14460
9867	LOCUS_026149-RA	21	2	6	2	4	30	0.900058	2>1	0.0235027	1	Cysteine-rich receptor-like protein kinase 6
9664	LOCUS_031066-RA	0	4	5	0	0	9	0.900165	2>1	0.0234301	1	Homeobox-leucine zipper protein HOX12
4577	LOCUS_025224-RA	12	0	8	0	0	18	0.9002	2>1	0.0233574	1	MDIS1-interacting receptor like kinase 2
1879	LOCUS_017203-RA	8	4	18	14	23	68	0.900214	2>1	0.0232846	1	Zinc finger protein CONSTANS-LIKE 2
11681	LOCUS_001717-RA	51	27	25	28	31	53	0.901483	2>1	0.0229202	1	Mitochondrial import inner membrane translocase subunit TIM14-1
363	LOCUS_016436-RA	21	0	19	11	16	70	0.901501	2>1	0.0228478	1	Photosynthetic NDH subunit of subcomplex B 2, chloroplastic
5470	LOCUS_008184-RA	41	40	53	28	30	332	0.902949	2>1	0.0227027	1	SNAP25 ous protein SNAP33
11027	LOCUS_018817-RA	154	66	111	60	113	177	0.903349	2>1	0.0224887	1	Glycolipid transfer protein 3
10778	LOCUS_012935-RA	4	8	10	16	10	48	0.90429	2>1	0.0224172	1	Auxin-responsive protein SAUR76
3279	LOCUS_013104-RA	75	16	77	37	59	134	0.906385	2>1	0.0218551	1	Tobamovirus multiplication protein 3
7389	LOCUS_004793-RA	28	24	20	24	21	41	0.906658	2>1	0.0217853	1	WAT1-related protein At1g09380
10020	LOCUS_007733-RA	60	11	38	22	39	106	0.907772	2>1	0.0215078	1	hypothetical protein
12536	LOCUS_020404-RA	0	0	8	6	0	33	0.907988	2>1	0.0214387	1	Putative pentatricopeptide repeat-containing protein At1g56570
655	LOCUS_023709-RA	44	14	45	10	29	571	0.91014	2>1	0.0210957	1	Cell morphogenesis protein PAG1
11096	LOCUS_004877-RA	56	22	29	21	22	70	0.910185	2>1	0.0210281	1	putative mediator of RNA polymerase II transcription subunit 26c
13869	LOCUS_011369-RA	42	22	41	45	27	179	0.911548	2>1	0.0207586	1	E3 ubiquitin-protein ligase MARCH1
8788	LOCUS_008391-RA	1361	726	1374	731	952	1214	0.911926	2>1	0.0206248	1	Peroxisomal acyl-coenzyme A oxidase 1
2407	LOCUS_023672-RA	6	8	15	8	2	18	0.912245	2>1	0.0205581	1	putative LRR receptor-like serine/threonine-protein kinase At2g16250
12852	LOCUS_009147-RA	10	6	1	1	0	30	0.914699	2>1	0.020232	1	Protein C2-DOMAIN ABA-RELATED 5
2001	LOCUS_025463-RA	376	200	386	171	282	355	0.914751	2>1	0.0201673	1	putative plant SNARE 13
3443	LOCUS_003557-RA	0	0	10	0	0	38	0.915188	2>1	0.0200377	1	UDP-glycosyltransferase 83A1
14177	LOCUS_021762-RA	78	46	106	76	98	116	0.915777	2>1	0.0197794	1	Queuine tRNA-ribosyltransferase accessory subunit 2
10791	LOCUS_019748-RA	185	96	221	138	206	377	0.915806	2>1	0.0197148	1	Histone-lysine N-methyltransferase, H3 lysine-9 specific SUVH1
11285	LOCUS_028641-RA	94	30	86	73	77	405	0.916237	2>1	0.0195854	1	hypothetical protein
1903	LOCUS_002382-RA	18	8	31	10	34	40	0.918203	2>1	0.0193285	1	Serotonin N-acetyltransferase 2, chloroplastic
7198	LOCUS_009177-RA	30	27	61	23	46	98	0.919217	2>1	0.0192026	1	Protein RST1
6961	LOCUS_009637-RA	9	2	11	4	0	14	0.91929	2>1	0.0191404	1	Pollen-specific protein C13
3144	LOCUS_023477-RA	14	4	7	0	8	16	0.919461	2>1	0.0189532	1	Zinc finger A20 and AN1 domain-containing stress-associated protein 1
9702	LOCUS_000476-RA	44	8	20	14	19	51	0.919695	2>1	0.0188283	1	putative inactive poly [ADP-ribose] polymerase SRO1
3134	LOCUS_017565-RA	10	2	1	7	0	85	0.920091	2>1	0.0187657	1	F-box protein At2g40910
2454	LOCUS_002074-RA	8	0	6	10	0	18	0.92125	2>1	0.018395	1	Non-specific phospholipase C4
2281	LOCUS_018703-RA	0	0	2	0	0	6	0.921925	2>1	0.0182098	1	Protein SAR DEFICIENT 1
717	LOCUS_030724-RA	2	0	0	0	0	6	0.921926	2>1	0.0181483	1	hypothetical protein
9962	LOCUS_027822-RA	9	8	12	18	9	24	0.922327	2>1	0.0180866	1	putative protein phosphatase 2C 35
2711	LOCUS_012408-RA	240	121	285	137	153	260	0.922521	2>1	0.0180252	1	60S ribosomal protein L26-2
14564	LOCUS_006674-RA	8	8	14	6	0	28	0.92408	2>1	0.0179032	1	Cell division cycle protein 48 AF_1297
6898	LOCUS_023516-RB	13	0	2	2	0	40	0.924986	2>1	0.0177841	1	Ubiquinol oxidase 1a, mitochondrial
8389	LOCUS_016550-RA	59	20	29	20	27	96	0.925562	2>1	0.0176063	1	putative galactinol--sucrose galactosyltransferase 6
10820	LOCUS_008090-RA	32	13	30	10	8	61	0.92603	2>1	0.0173107	1	hypothetical protein
3599	LOCUS_022290-RA	39	36	56	38	29	66	0.926542	2>1	0.0171337	1	hypothetical protein
3556	LOCUS_007352-RA	78	34	85	25	55	796	0.926672	2>1	0.0170157	1	40S ribosomal protein S14
4920	LOCUS_010491-RA	20	10	39	16	28	40	0.92743	2>1	0.016898	1	Phosphatidylinositol 4-phosphate 5-kinase 7
14138	LOCUS_005723-RA	9	4	12	0	0	28	0.929085	2>1	0.0167239	1	Bidirectional sugar transporter SWEET1a
4108	LOCUS_011154-RA	211	111	269	113	155	248	0.929306	2>1	0.0166668	1	Nucleotide-sugar uncharacterized transporter 3
9810	LOCUS_012329-RA	0	1	9	0	1	10	0.929353	2>1	0.0166097	1	Ethylene-responsive transcription factor RAP2-7
10942	LOCUS_001872-RA	76	32	91	43	36	86	0.929516	2>1	0.0164955	1	hypothetical protein
9138	LOCUS_010179-RA	47	13	43	22	25	49	0.930135	2>1	0.0164383	1	Protein RTF2
9413	LOCUS_019317-RA	256	109	243	102	167	237	0.930279	2>1	0.0163816	1	putative protein phosphatase 2C 27
14278	LOCUS_010997-RA	12	10	33	14	28	64	0.930354	2>1	0.016325	1	hypothetical protein
12442	LOCUS_009600-RA	25	16	18	4	10	70	0.931481	2>1	0.0162683	1	4-hydroxyphenylpyruvate dioxygenase
3648	LOCUS_026188-RA	0	0	9	0	2	10	0.931811	2>1	0.0162128	1	Tubby-like protein 8
11875	LOCUS_022548-RA	28	6	26	12	12	32	0.931925	2>1	0.0161574	1	U-box domain-containing protein 19
12608	LOCUS_003930-RA	53	20	37	12	23	53	0.931984	2>1	0.0161021	1	Elicitor-responsive protein 1
158	LOCUS_020214-RA	29	11	29	3	16	38	0.932089	2>1	0.0160466	1	Histone deacetylase 6
11979	LOCUS_014487-RA	502	185	520	261	387	525	0.932259	2>1	0.0159912	1	Nucleolar protein 56
604	LOCUS_010664-RA	1	0	11	0	3	358	0.933164	2>1	0.0157706	1	T-complex protein 1 subunit delta
12837	LOCUS_015500-RA	195	86	197	144	192	247	0.933825	2>1	0.0157158	1	putative WRKY transcription factor 39
11522	LOCUS_004929-RA	2	0	9	0	0	10	0.934335	2>1	0.0154994	1	Protein NRT1/ PTR FAMILY 1.1
5321	LOCUS_005118-RA	123	64	108	53	63	218	0.934562	2>1	0.0153912	1	Uncharacterized protein At2g34460, chloroplastic
12776	LOCUS_007082-RA	104	35	131	51	80	149	0.934614	2>1	0.0152828	0.999999	WUSCHEL-related homeobox 8
658	LOCUS_012704-RA	39	5	30	18	22	774	0.934859	2>1	0.0151196	0.999999	Mitochondrial phosphate carrier protein 1, mitochondrial
1011	LOCUS_015363-RA	64	15	35	27	32	76	0.935161	2>1	0.0147919	0.999999	Uncharacterized protein At1g01500
10917	LOCUS_006540-RA	10	6	32	12	22	37	0.935167	2>1	0.0147371	0.999999	hypothetical protein
2784	LOCUS_020390-RA	131	72	169	118	136	401	0.935526	2>1	0.0146822	0.999999	putative RNA 3'-terminal phosphate cyclase-like protein
10029	LOCUS_029964-RA	10	8	2	0	4	14	0.935854	2>1	0.0146275	0.999999	Sialyltransferase-like protein 1
4846	LOCUS_025934-RA	104	63	81	72	90	113	0.935997	2>1	0.0145731	0.999999	Protein yippee-like At4g27745
1550	LOCUS_010383-RA	47	42	66	43	44	681	0.936809	2>1	0.0143561	0.999998	hypothetical protein
1792	LOCUS_003689-RA	32	5	16	9	25	108	0.937526	2>1	0.0142484	0.999998	GATA transcription factor 8
6516	LOCUS_023283-RA	37	8	24	28	19	192	0.938489	2>1	0.0140894	0.999998	hypothetical protein
13108	LOCUS_003243-RA	26	3	26	5	14	75	0.939118	2>1	0.0139843	0.999997	RING-H2 finger protein ATL7
10282	LOCUS_031200-RA	24	7	18	2	8	109	0.939638	2>1	0.0138803	0.999997	hypothetical protein
13274	LOCUS_017429-RA	9	0	19	2	5	24	0.939925	2>1	0.0138284	0.999997	hypothetical protein
9444	LOCUS_021335-RA	12	0	6	0	0	31	0.940067	2>1	0.0137767	0.999996	putative protein S-acyltransferase 4
14440	LOCUS_001915-RA	264	156	233	164	224	297	0.942683	2>1	0.0133727	0.999994	F-box protein PP2-A13
12184	LOCUS_004904-RA	9	3	4	6	6	15	0.942897	2>1	0.0132237	0.999993	Calmodulin-binding receptor-like cytoplasmic kinase 2
9257	LOCUS_017839-RA	24	14	46	20	14	56	0.94367	2>1	0.0131249	0.999992	Pentatricopeptide repeat-containing protein At2g17210
12729	LOCUS_009607-RA	23	23	39	30	40	99	0.944146	2>1	0.012978	0.999991	hypothetical protein
3388	LOCUS_028562-RA	157	102	146	81	114	163	0.944302	2>1	0.0129291	0.99999	Inositol-tetrakisphosphate 1-kinase 2
13393	LOCUS_005646-RA	17	2	6	0	3	20	0.944528	2>1	0.0128804	0.99999	Pentatricopeptide repeat-containing protein At2g41080
12356	LOCUS_020824-RA	8	13	12	17	17	33	0.94458	2>1	0.0127831	0.999988	ACD11
798	LOCUS_010812-RA	27	12	28	34	20	48	0.945203	2>1	0.0126366	0.999986	Ras-related protein RABA1f
8980	LOCUS_013591-RA	133	62	119	72	135	144	0.945734	2>1	0.0124438	0.999983	hypothetical protein
12625	LOCUS_020851-RA	69	19	65	25	62	94	0.94586	2>1	0.0123956	0.999982	ADP-ribosylation factor GTPase-activating protein AGD7
1574	LOCUS_004203-RA	164	72	126	99	94	171	0.945924	2>1	0.0123474	0.999981	Protein ACTIVITY OF BC1 COMPLEX KINASE 8, chloroplastic
768	LOCUS_003806-RA	211	105	219	168	205	282	0.947256	2>1	0.0121084	0.999975	Tubby-like F-box protein 6
13772	LOCUS_015786-RA	123	87	157	110	126	192	0.949497	2>1	0.0119213	0.999969	Protein LTV1
7021	LOCUS_000304-RA	248	93	257	111	163	261	0.950097	2>1	0.0117411	0.999961	GATA transcription factor 18
714	LOCUS_015146-RA	6	0	4	4	10	14	0.950248	2>1	0.0116963	0.999959	putative disease resistance protein At4g19060
5829	LOCUS_020366-RA	22	6	32	13	7	47	0.950734	2>1	0.0116515	0.999957	Zinc finger protein AZF1
4495	LOCUS_003545-RA	60	48	84	62	61	314	0.951246	2>1	0.0115191	0.99995	hypothetical protein
8971	LOCUS_010869-RA	69	24	69	30	28	106	0.951397	2>1	0.0114751	0.999948	hypothetical protein
4955	LOCUS_029307-RA	77	21	96	47	57	181	0.951877	2>1	0.0113438	0.999939	Uncharacterized protein C6C3.02c
1506	LOCUS_006658-RA	2	6	4	9	2	114	0.952374	2>1	0.0113001	0.999936	Arginine decarboxylase
10334	LOCUS_022122-RA	28	21	41	18	47	82	0.953339	2>1	0.0111281	0.999922	Primary amine oxidase
11553	LOCUS_015498-RA	128	56	102	71	63	164	0.953563	2>1	0.0110434	0.999915	Carbonic anhydrase, chloroplastic
14619	LOCUS_017757-RA	2	2	7	8	8	15	0.953621	2>1	0.011001	0.99991	putative indole-3-pyruvate monooxygenase YUCCA8
6820	LOCUS_026420-RA	36	16	41	34	38	54	0.953629	2>1	0.0109587	0.999906	RPM1-interacting protein 4
5523	LOCUS_026753-RA	113	44	92	67	111	224	0.953796	2>1	0.0108311	0.999892	Nuclear transcription factor Y subunit A-10
3892	LOCUS_000004-RA	11	4	28	16	10	40	0.954048	2>1	0.0107462	0.999881	Geranylgeranyl pyrophosphate synthase, chloroplastic
80	LOCUS_017613-RA	14	4	17	11	2	23	0.954226	2>1	0.0107037	0.999875	Glycylpeptide N-tetradecanoyltransferase 1
7347	LOCUS_016777-RA	497	243	434	266	328	418	0.95512	2>1	0.0104504	0.999835	Mannosyl-oligosaccharide glucosidase GCS1
10087	LOCUS_006227-RA	18	0	6	4	3	47	0.955287	2>1	0.0104086	0.999827	Aspartokinase 2, chloroplastic
4879	LOCUS_003849-RA	25	7	23	13	36	43	0.955486	2>1	0.0103668	0.999819	hypothetical protein
328	LOCUS_000222-RA	44	44	59	33	44	71	0.955666	2>1	0.0102835	0.999802	hypothetical protein
3239	LOCUS_027355-RA	148	56	120	86	88	137	0.955782	2>1	0.0102419	0.999793	Nuclear nucleic acid-binding protein C1D
1721	LOCUS_004127-RA	32	3	15	10	14	35	0.95589	2>1	0.0102003	0.999783	GABA transporter 1
1842	LOCUS_010592-RA	4	0	6	0	0	10	0.956005	2>1	0.0101588	0.999773	E3 ubiquitin-protein ligase RMA1H1
12352	LOCUS_016239-RA	4	0	2	4	0	10	0.956066	2>1	0.0100756	0.999752	Myb-related protein MYBAS1
13368	LOCUS_015161-RA	152	58	126	70	134	300	0.956429	2>1	0.00999242	0.999729	Plastid division protein PDV1
14271	LOCUS_029457-RA	18	1	15	8	4	22	0.956843	2>1	0.00986864	0.99969	hypothetical protein
1694	LOCUS_023779-RA	19	7	11	22	11	52	0.957798	2>1	0.00962417	0.999598	hypothetical protein
13982	LOCUS_009591-RA	4	9	15	13	6	28	0.958395	2>1	0.00954323	0.999562	Lipase
4181	LOCUS_023982-RA	20	20	21	13	8	42	0.958636	2>1	0.00950315	0.999543	hypothetical protein
12495	LOCUS_005286-RA	76	29	61	23	63	85	0.959205	2>1	0.00934422	0.999459	Uncharacterized protein At5g01610
3586	LOCUS_021152-RA	303	115	306	153	188	388	0.959291	2>1	0.00930466	0.999436	Adenine phosphoribosyltransferase 4
1281	LOCUS_009500-RA	41	6	34	12	27	51	0.95941	2>1	0.00922559	0.999387	putative serine/threonine-protein kinase WNK11
6349	LOCUS_009172-RA	18	2	9	4	20	35	0.959497	2>1	0.00914639	0.999334	E3 ubiquitin-protein ligase RING1-like
12199	LOCUS_022402-RA	7	4	8	2	12	17	0.960441	2>1	0.00894988	0.999184	MADS-box transcription factor 16
9261	LOCUS_000053-RA	3	3	16	8	3	79	0.960841	2>1	0.00891089	0.99915	Phospholipase D delta
5132	LOCUS_012986-RA	90	51	125	54	62	424	0.960888	2>1	0.00887231	0.999115	60S ribosomal protein L37-3
11189	LOCUS_020392-RA	246	112	246	153	177	231	0.961373	2>1	0.00883369	0.999079	hypothetical protein
10641	LOCUS_000630-RA	0	2	9	7	2	31	0.961628	2>1	0.0087574	0.999004	hypothetical protein
11710	LOCUS_022370-RA	69	28	49	20	51	224	0.961802	2>1	0.00871943	0.998964	Protein OSB3, chloroplastic/mitochondrial
4600	LOCUS_004808-RA	28	17	57	17	32	93	0.961887	2>1	0.00868159	0.998923	DeSI-like protein At4g17486
13153	LOCUS_017365-RA	24	19	48	26	19	55	0.962051	2>1	0.00864376	0.99888	Protein-tyrosine-phosphatase MKP1
6103	LOCUS_002515-RA	465	178	386	251	342	2993	0.962523	2>1	0.00853081	0.998743	Cell division cycle protein 48
1097	LOCUS_009262-RA	59	21	65	25	26	125	0.962553	2>1	0.00849341	0.998694	Acyl-CoA-binding domain-containing protein 5
1218	LOCUS_013098-RA	10	0	2	0	0	433	0.962623	2>1	0.00845596	0.998643	Cytochrome P450 71A2
6502	LOCUS_027437-RA	22	0	12	8	12	29	0.962777	2>1	0.00841849	0.99859	Ethylene-responsive transcription factor ERF003
5896	LOCUS_026207-RA	21	24	32	24	34	177	0.963179	2>1	0.00838113	0.998536	Nuclear factor related to kappa-B-binding protein
13294	LOCUS_019107-RA	1	4	9	0	6	837	0.963949	2>1	0.0083442	0.99848	Scopoletin glucosyltransferase
11584	LOCUS_018234-RA	25	13	28	8	13	34	0.963984	2>1	0.00827205	0.998364	Serine/threonine-protein kinase OXI1
9779	LOCUS_012969-RA	10	8	17	16	7	26	0.964739	2>1	0.00805581	0.997965	hypothetical protein
96	LOCUS_008139-RA	100	37	85	34	52	92	0.96532	2>1	0.00798449	0.997814	Hydroxyphenylpyruvate reductase
5588	LOCUS_020307-RA	106	27	77	51	62	114	0.965405	2>1	0.00794932	0.997735	Sorting and assembly machinery component 50
4172	LOCUS_010059-RA	42	11	40	16	15	84	0.965522	2>1	0.00791416	0.997654	Heat stress transcription factor A-1
3809	LOCUS_018307-RA	9	0	0	0	0	10	0.966274	2>1	0.00777431	0.997303	hypothetical protein
11793	LOCUS_008153-RA	12	2	2	0	0	15	0.966571	2>1	0.00773985	0.997209	hypothetical protein
7403	LOCUS_002897-RA	63	15	55	28	28	64	0.966634	2>1	0.00770569	0.997112	Protein TAB2, chloroplastic
2457	LOCUS_016951-RA	29	18	28	20	9	46	0.966782	2>1	0.00767152	0.997013	putative BOI-related E3 ubiquitin-protein ligase 2
8201	LOCUS_021223-RA	28	8	13	7	6	29	0.966805	2>1	0.00763746	0.99691	Transcription factor PHYTOCHROME INTERACTING FACTOR-LIKE 13
9085	LOCUS_007731-RA	16	1	17	15	9	27	0.967366	2>1	0.00750116	0.996465	hypothetical protein
4061	LOCUS_009292-RA	24	1	15	11	12	87	0.967515	2>1	0.00746742	0.996346	Mitochondrial-processing peptidase subunit beta
4141	LOCUS_007402-RA	40	11	36	35	23	82	0.96801	2>1	0.0074338	0.996223	Protein NUCLEAR FUSION DEFECTIVE 6, chloroplastic/mitochondrial
3249	LOCUS_025080-RA	12	4	2	0	4	14	0.968017	2>1	0.00740075	0.996099	Protein GLUTAMINE DUMPER 3
14297	LOCUS_004417-RA	32	30	44	21	34	54	0.968682	2>1	0.00733505	0.995839	NPL4-like protein
3261	LOCUS_011213-RA	0	2	2	0	0	8	0.968798	2>1	0.0072702	0.995565	U-box domain-containing protein 34
1173	LOCUS_015535-RA	6	2	13	5	6	17	0.96883	2>1	0.00723777	0.995423	Cyclin-dependent kinase inhibitor 3
10654	LOCUS_023265-RA	17	4	9	10	6	22	0.968991	2>1	0.0072053	0.995275	Floral homeotic protein APETALA 2
854	LOCUS_029112-RA	14	4	4	2	0	26	0.969354	2>1	0.00717295	0.995124	hypothetical protein
12165	LOCUS_010196-RA	21	11	25	2	15	37	0.969609	2>1	0.00707721	0.994648	Ethylene-responsive transcription factor 3
6345	LOCUS_007985-RA	0	2	6	0	1	10	0.970018	2>1	0.00701356	0.994308	Cytokinin dehydrogenase 3
4902	LOCUS_015534-RA	196	82	167	75	135	206	0.970212	2>1	0.00695073	0.993952	Hsp70-Hsp90 organizing protein 2
11150	LOCUS_000894-RA	4	4	2	1	1	11	0.97146	2>1	0.0068262	0.993181	Uncharacterized protein At1g05835
12211	LOCUS_004047-RA	38	13	33	28	15	47	0.971701	2>1	0.0067663	0.992776	hypothetical protein
8130	LOCUS_007812-RA	156	84	146	86	87	186	0.972144	2>1	0.00670694	0.992351	putative ubiquitin-conjugating enzyme E2 16
10789	LOCUS_005418-RA	150	79	169	125	112	185	0.972244	2>1	0.00664821	0.991907	Pathogenesis-related homeodomain protein
6511	LOCUS_022139-RA	240	130	268	109	199	268	0.972343	2>1	0.00661881	0.991676	putative protein phosphatase 2C 12
3081	LOCUS_013902-RA	384	147	338	228	294	441	0.9726	2>1	0.00656011	0.991196	hypothetical protein
11964	LOCUS_002287-RA	4	2	17	3	5	17	0.972728	2>1	0.00650175	0.990693	Two-pore potassium channel 5
5407	LOCUS_010452-RA	0	1	4	6	4	12	0.972915	2>1	0.00644366	0.990166	hypothetical protein
9995	LOCUS_031178-RA	25	7	45	18	24	82	0.973495	2>1	0.00627127	0.98843	putative E3 ubiquitin-protein ligase HERC1
8227	LOCUS_010521-RA	42	20	26	17	16	275	0.974267	2>1	0.0061577	0.987133	Respiratory burst oxidase A
8403	LOCUS_010103-RA	231	106	204	166	176	286	0.974459	2>1	0.00612978	0.986794	hypothetical protein
14359	LOCUS_006211-RA	115	42	93	81	87	119	0.974523	2>1	0.00607424	0.986092	hypothetical protein
5822	LOCUS_004078-RA	21	22	42	15	22	167	0.974565	2>1	0.00604645	0.985729	PLASMODESMATA CALLOSE-BINDING PROTEIN 3
6340	LOCUS_014263-RA	39	7	26	12	15	66	0.974735	2>1	0.00601863	0.985356	Protein NLP1
8025	LOCUS_010382-RA	10	1	13	9	2	149	0.975019	2>1	0.00599098	0.984977	hypothetical protein
4934	LOCUS_010479-RA	227	97	237	112	182	217	0.975033	2>1	0.00596365	0.984592	hypothetical protein
8848	LOCUS_021613-RA	25	7	6	11	16	37	0.975108	2>1	0.00593627	0.984197	BTB/POZ domain and ankyrin repeat-containing protein NPR1
2158	LOCUS_020271-RA	0	0	0	7	3	30	0.975325	2>1	0.00590892	0.983794	40S ribosomal protein S17
2549	LOCUS_008133-RA	2	2	11	0	1	80	0.975373	2>1	0.0058818	0.983384	O-fucosyltransferase 10
10993	LOCUS_015383-RA	14	0	2	4	8	256	0.975448	2>1	0.00585467	0.982964	Autophagy-related protein 16
332	LOCUS_003010-RA	3	1	14	6	7	1516	0.975905	2>1	0.00577439	0.981661	Coatomer subunit gamma-2
5220	LOCUS_027250-RA	102	67	107	44	86	216	0.975944	2>1	0.00574773	0.981209	Mediator of RNA polymerase II transcription subunit 20a
12617	LOCUS_007642-RA	248	145	323	192	232	380	0.977089	2>1	0.00567011	0.979823	hypothetical protein
14818	LOCUS_010628-RA	5	4	12	0	12	158	0.977666	2>1	0.00559543	0.978389	Cyclin-U1-1
11374	LOCUS_018200-RA	6	4	5	2	4	14	0.977777	2>1	0.00557082	0.977895	Putative disease resistance RPP13-like protein 1
9979	LOCUS_011825-RA	459	233	498	295	456	635	0.977891	2>1	0.0055218	0.976881	Protein EMBRYO SAC DEVELOPMENT ARREST 30
4933	LOCUS_010480-RA	30	6	17	5	11	102	0.978006	2>1	0.0054973	0.976358	dCTP pyrophosphatase 1
6499	LOCUS_007121-RA	4	4	16	1	4	17	0.978519	2>1	0.00540007	0.974173	RING-H2 finger protein ATL63
10740	LOCUS_002505-RA	16	5	27	4	8	59	0.978654	2>1	0.00537614	0.973606	Transcription repressor KAN1
13077	LOCUS_000378-RA	120	49	141	62	119	163	0.978939	2>1	0.00535234	0.97303	hypothetical protein
10062	LOCUS_003903-RA	14	9	35	17	13	50	0.979313	2>1	0.00530556	0.971861	putative RNA-binding protein ARP1
5291	LOCUS_006683-RA	151	62	142	68	139	282	0.979395	2>1	0.00528253	0.971266	DNA repair protein RAD51 4
13629	LOCUS_006730-RA	27	18	49	34	28	105	0.979485	2>1	0.00525956	0.970662	Cold-inducible RNA-binding protein B
4190	LOCUS_021604-RA	10	1	11	12	4	20	0.979725	2>1	0.00523666	0.970047	Pentatricopeptide repeat-containing protein At5g66520
708	LOCUS_026485-RA	68	48	104	49	83	103	0.979748	2>1	0.00519136	0.968795	hypothetical protein
7322	LOCUS_012877-RA	0	6	0	2	1	17	0.980025	2>1	0.00512332	0.966827	hypothetical protein
14008	LOCUS_031073-RA	2	4	0	6	0	38	0.980341	2>1	0.00510082	0.96615	Scarecrow-like protein 3
9164	LOCUS_023644-RA	12	2	9	5	8	19	0.980478	2>1	0.00507873	0.965472	Uncharacterized protein At1g27050
13703	LOCUS_022693-RA	28	9	11	13	14	32	0.980492	2>1	0.00505678	0.964784	Heat stress transcription factor B-1
2306	LOCUS_000244-RA	4	5	13	4	4	17	0.98089	2>1	0.00499098	0.96265	Transcription factor bHLH149
2286	LOCUS_012531-RA	4	0	4	0	0	10	0.981058	2>1	0.00492611	0.960426	Transcription factor HEC2
1381	LOCUS_025724-RA	1087	459	949	641	803	1218	0.981067	2>1	0.00490457	0.959662	hypothetical protein
6104	LOCUS_003406-RA	2	6	8	3	0	2993	0.981175	2>1	0.00481826	0.956469	Cell division cycle protein 48
6363	LOCUS_015611-RA	35	11	15	21	25	46	0.981425	2>1	0.00475354	0.953931	hypothetical protein
5870	LOCUS_018108-RA	24	6	7	8	18	30	0.98146	2>1	0.00471048	0.952171	Transcription factor MYB30
249	LOCUS_008164-RA	14	0	6	0	4	16	0.981486	2>1	0.00468891	0.951267	Putative disease resistance protein RGA1
9107	LOCUS_001528-RA	56	22	63	46	31	115	0.981739	2>1	0.00464597	0.949422	Ribosomal RNA small subunit methyltransferase H
12830	LOCUS_014035-RA	73	23	79	42	75	156	0.981812	2>1	0.00460325	0.947524	Uncharacterized protein At3g03773
7498	LOCUS_027760-RA	16	9	24	20	31	45	0.981938	2>1	0.00456052	0.945564	hypothetical protein
10223	LOCUS_011853-RA	13	3	7	10	1	33	0.982162	2>1	0.00449684	0.942519	Protein CURVATURE THYLAKOID 1B, chloroplastic
7624	LOCUS_002573-RA	82	54	82	44	89	105	0.982192	2>1	0.0044545	0.940413	MADS-box transcription factor 4
6683	LOCUS_012523-RA	25	2	13	8	9	62	0.982278	2>1	0.004412	0.938234	hypothetical protein
8207	LOCUS_015211-RA	0	0	9	0	0	12	0.98231	2>1	0.00436949	0.935986	Protein JASON
1092	LOCUS_019966-RA	0	4	2	5	2	472	0.982372	2>1	0.00434818	0.934833	Protein NPG1
10695	LOCUS_017925-RA	11	1	20	10	16	90	0.982609	2>1	0.0043269	0.933664	Heavy metal-associated isoprenylated plant protein 34
2347	LOCUS_020295-RA	38	12	36	14	14	44	0.982686	2>1	0.00430593	0.93249	hypothetical protein
11887	LOCUS_006189-RA	0	5	8	0	4	40	0.982925	2>1	0.00424363	0.928887	putative RNA-binding protein ARP1
3437	LOCUS_020736-RA	26	8	12	4	8	59	0.983231	2>1	0.00418193	0.925148	putative galacturonosyltransferase 11
10750	LOCUS_006744-RA	51	26	75	27	60	260	0.983593	2>1	0.00408022	0.918601	CTL-like protein DDB_G0274487
6083	LOCUS_004972-RA	45	12	39	12	34	89	0.983719	2>1	0.00403986	0.915866	Zinc finger CCCH domain-containing protein 56
4776	LOCUS_021398-RA	85	35	66	41	73	89	0.984488	2>1	0.00398019	0.911664	50S ribosomal protein L33
10637	LOCUS_016847-RA	36	23	29	18	14	49	0.984588	2>1	0.003904	0.905981	Vacuolar cation/proton exchanger 3
8123	LOCUS_005066-RA	342	144	328	170	212	317	0.984974	2>1	0.00388489	0.90451	hypothetical protein
11327	LOCUS_012292-RA	97	46	108	38	62	105	0.984999	2>1	0.00384778	0.901576	Probably inactive leucine-rich repeat receptor-like protein kinase At3g28040
3091	LOCUS_024218-RA	78	45	65	52	60	89	0.985185	2>1	0.00382916	0.900077	Reticulon-like protein B16
4206	LOCUS_026051-RA	37	21	57	25	21	65	0.985212	2>1	0.00381079	0.898574	hypothetical protein
5276	LOCUS_007702-RA	14	0	4	0	4	23	0.985325	2>1	0.00377397	0.895508	Cadmium/zinc-transporting ATPase HMA2
6765	LOCUS_002781-RA	1	0	2	2	0	9	0.985345	2>1	0.00375565	0.893952	putative serine/threonine-protein kinase PBL26
5088	LOCUS_007172-RA	5	0	7	0	12	46	0.985468	2>1	0.00371901	0.890781	Uncharacterized protein At4g08330, chloroplastic
10284	LOCUS_006773-RA	32	12	25	31	20	50	0.985486	2>1	0.00370074	0.889171	Protein RETICULATA-RELATED 1, chloroplastic
8243	LOCUS_003871-RA	45	14	64	27	34	142	0.985609	2>1	0.00368244	0.887538	Phospholipid-transporting ATPase 1
13297	LOCUS_011396-RA	7	2	16	0	5	42	0.985982	2>1	0.00361113	0.880942	Zinc-finger homeodomain protein 2
5394	LOCUS_019052-RA	74	46	114	45	78	109	0.986176	2>1	0.00359337	0.87925	Tyrosyl-DNA phosphodiesterase 2
7754	LOCUS_024050-RA	99	38	120	53	100	198	0.986258	2>1	0.00357588	0.877557	hypothetical protein
2727	LOCUS_000435-RA	96	60	75	60	77	116	0.986258	2>1	0.00355848	0.875851	Patatin-like phospholipase domain-containing protein 4
5893	LOCUS_005360-RA	7	4	15	10	15	25	0.986297	2>1	0.00352352	0.87237	Ethylene-responsive transcription factor RAP2-7
5211	LOCUS_029532-RA	71	20	54	30	57	317	0.986466	2>1	0.00343586	0.863298	Protein YLS3
322	LOCUS_000216-RA	45	18	51	15	28	479	0.986476	2>1	0.00341833	0.861423	Inositol-tetrakisphosphate 1-kinase 2
1822	LOCUS_018535-RA	0	2	8	4	0	41	0.986707	2>1	0.00336592	0.855687	(3S,6E)-nerolidol synthase 1
4357	LOCUS_023242-RA	1	0	0	2	0	8	0.986915	2>1	0.00334856	0.853742	Vacuolar-processing enzyme
5190	LOCUS_009404-RA	2	0	1	0	0	8	0.98692	2>1	0.00333151	0.851803	hypothetical protein
6958	LOCUS_026114-RA	42	8	32	13	26	119	0.986922	2>1	0.00331441	0.849839	hypothetical protein
5541	LOCUS_024685-RA	75	52	97	45	50	105	0.986976	2>1	0.00329725	0.847849	tRNA ligase 1
14267	LOCUS_015441-RA	110	71	125	51	87	184	0.98797	2>1	0.00313214	0.827408	Transcription elongation factor SPT4 2
3858	LOCUS_008626-RA	62	26	63	43	74	88	0.988012	2>1	0.00311619	0.825306	Mitogen-activated protein kinase 9
14624	LOCUS_003518-RA	115	40	116	76	109	179	0.988127	2>1	0.00310026	0.823187	hypothetical protein
3922	LOCUS_002589-RA	11	6	4	6	0	23	0.988347	2>1	0.00306885	0.818932	Auxin-induced protein 22D
13046	LOCUS_017655-RA	105	46	105	45	73	108	0.988387	2>1	0.00303786	0.814643	hypothetical protein
6015	LOCUS_007144-RA	63	41	99	49	77	238	0.988502	2>1	0.00300692	0.810282	Phosphatidyl-N-methylethanolamine N-methyltransferase
12703	LOCUS_013647-RA	156	83	145	119	137	240	0.988508	2>1	0.00299148	0.808075	RPM1-interacting protein 4
1600	LOCUS_009874-RA	5	0	12	4	0	20	0.988641	2>1	0.002976	0.805844	Pentatricopeptide repeat-containing protein At5g66520
1537	LOCUS_003998-RA	311	138	362	219	286	369	0.989109	2>1	0.00288661	0.792439	CTD small phosphatase-like protein
10339	LOCUS_021621-RA	26	2	16	11	14	33	0.989112	2>1	0.00287185	0.790153	WEB family protein At2g17940
14634	LOCUS_011637-RA	15	4	22	5	4	27	0.989255	2>1	0.00284217	0.78551	Guard cell S-type anion channel SLAC1
12425	LOCUS_007031-RA	3	0	0	2	8	1088	0.989353	2>1	0.00282751	0.78318	Thioredoxin-like protein CXXS1
9401	LOCUS_025423-RA	9	2	17	10	6	23	0.989498	2>1	0.00278387	0.77612	Protein MIZU-KUSSEI 1
6457	LOCUS_006909-RA	21	7	30	8	8	35	0.989512	2>1	0.00276944	0.773744	Pathogenesis-related protein PR-1
8516	LOCUS_024940-RA	137	55	116	56	110	163	0.989609	2>1	0.00275499	0.771345	hypothetical protein
12587	LOCUS_002603-RA	8	0	10	0	1	42	0.989614	2>1	0.00274066	0.768945	hypothetical protein
4101	LOCUS_004107-RA	133	44	123	64	75	222	0.989769	2>1	0.00269768	0.761631	O-fucosyltransferase 34
14535	LOCUS_014785-RA	3	0	10	0	2	13	0.989789	2>1	0.00268344	0.759167	putative serine/threonine-protein kinase WNK5
6215	LOCUS_006214-RA	163	61	137	108	116	203	0.990009	2>1	0.00265496	0.754183	Actin-related protein 5
1763	LOCUS_014242-RA	101	48	78	52	69	102	0.990258	2>1	0.00262739	0.749248	Protein DEHYDRATION-INDUCED 19 3
3788	LOCUS_011287-RA	8	4	0	0	0	16	0.990505	2>1	0.00258728	0.741879	Ethylene-responsive transcription factor ERF003
5514	LOCUS_014080-RA	53	25	43	41	55	73	0.990599	2>1	0.00256083	0.736923	KxDL motif-containing protein CG10681
6022	LOCUS_025478-RA	71	32	56	23	54	123	0.990753	2>1	0.00252128	0.729381	Membrane-anchored ubiquitin-fold protein 3
3475	LOCUS_024004-RA	10	11	19	9	9	28	0.990816	2>1	0.00249519	0.724312	Two-component response regulator ORR2
4304	LOCUS_014880-RA	39	27	51	30	57	82	0.990833	2>1	0.00248218	0.721756	hypothetical protein
13855	LOCUS_029805-RA	14	2	7	4	18	40	0.991052	2>1	0.00244325	0.714009	UDP-glycosyltransferase 92A1
14318	LOCUS_005254-RA	86	50	98	72	91	457	0.991062	2>1	0.0024305	0.711427	Pentatricopeptide repeat-containing protein At3g06430, chloroplastic
4421	LOCUS_013606-RB	3	2	7	0	6	14	0.991229	2>1	0.00241771	0.708824	Protein LAX PANICLE 2
10795	LOCUS_026081-RA	12	6	2	6	2	53	0.991268	2>1	0.00240521	0.706248	Hydroxymethylglutaryl-CoA lyase, mitochondrial
14183	LOCUS_009928-RA	9	1	7	0	0	72	0.991301	2>1	0.00239273	0.70366	Purple acid phosphatase 22
13481	LOCUS_023466-RA	183	82	155	81	109	214	0.991317	2>1	0.00238027	0.70106	Queuine tRNA-ribosyltransferase catalytic subunit 1
13485	LOCUS_021189-RA	8	4	20	4	4	129	0.991454	2>1	0.00236779	0.698441	Cyclin-D4-1
8147	LOCUS_009738-RA	23	7	21	23	14	264	0.991457	2>1	0.00235553	0.695842	putative xyloglucan glycosyltransferase 12
6024	LOCUS_017898-RA	0	2	5	2	0	11	0.991545	2>1	0.00233091	0.690583	hypothetical protein
13822	LOCUS_000769-RA	48	29	53	18	45	66	0.991592	2>1	0.00231869	0.687945	E3 ubiquitin-protein ligase RING1-like
12863	LOCUS_025742-RA	12	0	9	0	3	22	0.991681	2>1	0.00228229	0.679985	D-inositol 3-phosphate glycosyltransferase
1596	LOCUS_024292-RA	10	3	7	6	4	18	0.991746	2>1	0.0022458	0.671879	Putative methyltransferase DDB_G0268948
2575	LOCUS_021296-RA	120	57	97	47	76	118	0.991771	2>1	0.00222147	0.666402	Membrane-anchored ubiquitin-fold protein 4
1875	LOCUS_032074-RA	10	0	6	0	0	18	0.991784	2>1	0.00220926	0.663634	Caffeic acid 3-O-methyltransferase
13798	LOCUS_028571-RA	69	53	85	54	56	335	0.99195	2>1	0.00217287	0.655285	hypothetical protein
14419	LOCUS_009041-RA	77	26	70	30	39	139	0.991952	2>1	0.00216083	0.652487	Arsenate reductase 2.2
7894	LOCUS_001422-RA	126	68	117	69	115	142	0.992097	2>1	0.0021127	0.641162	Zinc finger transcription factor YY1
8357	LOCUS_014944-RA	18	4	5	2	4	44	0.992183	2>1	0.00210071	0.638304	ABC transporter G family member 36
4676	LOCUS_022912-RA	15	2	6	0	8	41	0.992294	2>1	0.00207696	0.632585	Jacalin-related lectin 19
7301	LOCUS_022732-RA	262	95	225	152	181	347	0.992441	2>1	0.00205356	0.626876	ERAD-associated E3 ubiquitin-protein ligase component HRD3A
10980	LOCUS_015428-RA	45	14	42	19	19	135	0.992557	2>1	0.00203071	0.621212	Heat stress transcription factor A-5
1799	LOCUS_006602-RA	5	1	12	0	5	16	0.992577	2>1	0.00201934	0.618372	Protein PLANT CADMIUM RESISTANCE 8
14532	LOCUS_014473-RA	10	0	2	0	8	16	0.992874	2>1	0.00196302	0.604083	hypothetical protein
4946	LOCUS_005316-RA	111	36	93	48	88	119	0.99289	2>1	0.00194102	0.598382	Constitutive photomorphogenesis protein 10
14640	LOCUS_019367-RA	0	0	0	0	6	10	0.993025	2>1	0.00191893	0.592619	CEN-like protein 1
5741	LOCUS_000878-RA	4	6	9	3	1	16	0.993029	2>1	0.00190808	0.589758	SPX domain-containing membrane protein Os04g0573000
9976	LOCUS_011157-RA	181	68	187	112	116	192	0.993069	2>1	0.00188632	0.583991	hypothetical protein
5195	LOCUS_009397-RA	120	66	150	94	131	279	0.993086	2>1	0.00187543	0.581087	hypothetical protein
9514	LOCUS_021339-RA	20	7	22	4	6	38	0.993096	2>1	0.00186452	0.578171	Uncharacterized protein At3g27210
14474	LOCUS_026053-RA	54	23	35	30	35	62	0.993244	2>1	0.00184283	0.572328	Pentatricopeptide repeat-containing protein At1g79490, mitochondrial
5687	LOCUS_001078-RA	129	51	138	84	108	146	0.993285	2>1	0.00183212	0.569419	rRNA-processing protein FCF1
11774	LOCUS_024597-RA	15	6	4	2	13	29	0.993323	2>1	0.00182146	0.566508	NDR1/HIN1-like protein 13
13370	LOCUS_007226-RA	0	0	0	4	2	10	0.99336	2>1	0.00180021	0.560669	WRKY transcription factor 22
8578	LOCUS_027459-RA	48	33	80	39	60	98	0.993392	2>1	0.00178957	0.557732	hypothetical protein
11959	LOCUS_002274-RA	7	0	6	10	2	30	0.993425	2>1	0.00177896	0.55479	E3 ubiquitin-protein ligase MARCH4
4582	LOCUS_003236-RA	14	4	15	5	13	26	0.993462	2>1	0.00176837	0.551844	hypothetical protein
2929	LOCUS_002044-RA	24	18	34	13	12	47	0.993571	2>1	0.00175782	0.548894	hypothetical protein
6953	LOCUS_010641-RA	43	20	52	27	21	308	0.993583	2>1	0.00174746	0.545975	hypothetical protein
2826	LOCUS_019433-RA	324	142	302	195	214	461	0.993686	2>1	0.00171644	0.537173	Cytochrome c oxidase assembly protein COX15
11671	LOCUS_021896-RA	8	0	0	0	3	12	0.993742	2>1	0.00170615	0.534232	Transcription factor RAX3
13162	LOCUS_020194-RA	6	0	1	4	6	14	0.993759	2>1	0.00168571	0.528352	NAC domain-containing protein 83
11371	LOCUS_000922-RA	32	6	24	8	14	54	0.993808	2>1	0.00167545	0.52539	Protein FAM210B, mitochondrial
763	LOCUS_003800-RA	49	16	51	38	52	104	0.993814	2>1	0.00166526	0.522432	hypothetical protein
8297	LOCUS_023318-RA	3	2	10	0	0	23	0.99395	2>1	0.00162484	0.510597	Uncharacterized protein At1g24485
12359	LOCUS_022859-RA	9	8	6	6	1	84	0.994043	2>1	0.00159469	0.501673	GDP-fucose transporter 1
4705	LOCUS_014458-RA	10	0	10	0	9	21	0.994059	2>1	0.00158467	0.498687	Copper transport protein ATX1
14608	LOCUS_001886-RA	10	4	15	2	2	56	0.99418	2>1	0.00155466	0.4897	Sphingolipid delta(4)-desaturase DES1-like
7577	LOCUS_009123-RA	0	2	7	0	0	86	0.994287	2>1	0.00154477	0.486712	putative serine/threonine-protein kinase At1g09600
5459	LOCUS_005757-RA	59	24	51	17	42	103	0.994321	2>1	0.00153507	0.483763	Cytochrome c
4487	LOCUS_031440-RA	10	0	3	0	8	16	0.994334	2>1	0.00152541	0.480814	Protein MARD1
5691	LOCUS_001086-RA	105	32	99	49	70	107	0.994399	2>1	0.00151574	0.477856	Hippocampus abundant transcript 1 protein
10318	LOCUS_008345-RA	0	0	0	6	0	20	0.994421	2>1	0.00150617	0.474915	Mechanosensitive ion channel protein 8
10593	LOCUS_013346-RA	244	109	286	169	206	262	0.994444	2>1	0.00149661	0.471969	Tryptophan synthase alpha chain
3543	LOCUS_007400-RA	60	23	39	36	45	370	0.994452	2>1	0.00148706	0.469019	2-oxoisovalerate dehydrogenase subunit alpha 2, mitochondrial
14836	LOCUS_010948-RA	16	1	12	4	3	36	0.994456	2>1	0.00147748	0.466057	Transcription factor LG2
4773	LOCUS_016107-RA	0	1	3	5	0	410	0.994486	2>1	0.00146787	0.46308	Pathogenesis-related protein PRB1-3
12997	LOCUS_018967-RA	71	28	73	30	64	84	0.994491	2>1	0.00145828	0.460103	putative protein phosphatase 2C 38
10582	LOCUS_017628-RA	151	96	154	108	142	220	0.994613	2>1	0.00142975	0.451191	Protein FLOURY ENDOSPERM 6, chloroplastic
10869	LOCUS_001256-RA	245	101	265	126	162	258	0.994625	2>1	0.00142029	0.448219	Nucleobase-ascorbate transporter 6
8804	LOCUS_001732-RA	11	6	12	8	1	28	0.994665	2>1	0.00140136	0.442259	Cationic amino acid transporter 1
1937	LOCUS_018035-RA	75	32	83	58	83	115	0.994751	2>1	0.00136352	0.430279	DNA-directed RNA polymerase III subunit rpc6
7746	LOCUS_015565-RA	17	11	14	10	13	31	0.994806	2>1	0.00134469	0.42428	hypothetical protein
9689	LOCUS_004884-RA	14	11	9	6	7	25	0.994894	2>1	0.00133528	0.421274	hypothetical protein
3678	LOCUS_006339-RA	18	7	15	15	25	308	0.994915	2>1	0.00132604	0.418304	Trafficking protein particle complex subunit 6B
1137	LOCUS_027291-RA	134	46	114	66	76	221	0.994994	2>1	0.00130767	0.41238	Actin-related protein 8
1607	LOCUS_012804-RA	17	14	11	6	7	58	0.995025	2>1	0.00129854	0.409424	Early nodulin-like protein 1
14459	LOCUS_016210-RA	38	8	37	20	21	231	0.995135	2>1	0.00128043	0.403535	Transcription factor MYC4
6561	LOCUS_022171-RA	35	11	43	31	25	99	0.995139	2>1	0.00127151	0.400619	Trihelix transcription factor ASIL2
12659	LOCUS_026056-RA	108	50	91	47	86	113	0.995154	2>1	0.00126256	0.397692	ABC transporter I family member 1
12613	LOCUS_018468-RA	260	128	229	140	224	386	0.995296	2>1	0.00124466	0.391827	Uracil phosphoribosyltransferase
6824	LOCUS_004951-RA	136	89	142	77	124	226	0.995368	2>1	0.00123597	0.388952	Transmembrane protein 230
12805	LOCUS_017177-RA	4	0	8	6	4	16	0.995379	2>1	0.00122742	0.386109	Caffeic acid 3-O-methyltransferase
12350	LOCUS_016236-RA	3	0	0	0	8	73	0.995392	2>1	0.00121026	0.380402	CASP-like protein 4C1
938	LOCUS_000035-RA	39	15	31	15	39	84	0.995409	2>1	0.00120164	0.377534	Peptidyl-prolyl cis-trans isomerase FKBP62
947	LOCUS_000046-RA	123	40	114	70	90	435	0.995432	2>1	0.00119301	0.374663	Basic leucine zipper 19
8318	LOCUS_015108-RA	304	137	248	167	208	336	0.995521	2>1	0.0011759	0.368948	putative proline transporter 2
10994	LOCUS_027039-RA	17	1	8	5	7	425	0.995622	2>1	0.00115903	0.363285	Pentatricopeptide repeat-containing protein At5g50280, chloroplastic
3472	LOCUS_004735-RA	13	5	8	0	4	200	0.995745	2>1	0.00111773	0.349317	B-box zinc finger protein 22
7536	LOCUS_011194-RA	66	31	59	39	52	79	0.995748	2>1	0.00110954	0.346537	N-alpha-acetyltransferase MAK3
10982	LOCUS_010793-RA	209	74	187	123	152	239	0.995852	2>1	0.00110132	0.343746	Protein PEP-RELATED DEVELOPMENT ARRESTED 1, chloroplastic
8582	LOCUS_005012-RA	721	388	840	422	583	841	0.995892	2>1	0.00109332	0.341013	putative ADP-ribosylation factor GTPase-activating protein AGD14
5452	LOCUS_024318-RA	8	8	16	1	9	28	0.995968	2>1	0.00106153	0.330123	Dirigent protein 2
14360	LOCUS_006210-RA	1	0	6	6	2	14	0.995974	2>1	0.00105363	0.327411	hypothetical protein
7377	LOCUS_017767-RA	14	2	2	6	4	19	0.995984	2>1	0.00104571	0.324692	putative magnesium transporter NIPA3
3160	LOCUS_027279-RA	2	0	0	0	0	8	0.996049	2>1	0.00103777	0.321969	Subtilisin-like protease SBT3.16
1535	LOCUS_016144-RA	69	46	90	36	71	104	0.996081	2>1	0.00102212	0.316584	SWR1 complex subunit 6
6653	LOCUS_014961-RA	151	54	168	88	112	268	0.996093	2>1	0.00101431	0.313895	N-acetyl-D-glucosamine kinase
12738	LOCUS_011077-RA	42	14	31	27	24	529	0.996165	2>1	0.00100649	0.311204	hypothetical protein
25	LOCUS_000824-RA	9	4	10	0	13	30	0.996248	2>1	0.000991226	0.305917	Glycerophosphodiester phosphodiesterase GDPDL7
7863	LOCUS_012808-RA	3	2	11	0	7	111	0.996255	2>1	0.000983704	0.303303	Tetraspanin-3
8710	LOCUS_022244-RA	33	16	52	20	23	57	0.99629	2>1	0.000968655	0.298076	hypothetical protein
9494	LOCUS_020004-RA	94	60	82	55	72	290	0.996298	2>1	0.000961125	0.295463	SelT-like protein
8832	LOCUS_009278-RA	33	11	16	10	17	93	0.996379	2>1	0.000946073	0.290241	Homeobox-leucine zipper protein HAT5
13496	LOCUS_025714-RA	186	83	162	86	113	211	0.996387	2>1	0.000931214	0.285073	Signal recognition particle subunit SRP72
11628	LOCUS_017732-RA	4	2	12	0	2	25	0.996449	2>1	0.000923744	0.282481	U-box domain-containing protein 25
6173	LOCUS_003077-RA	121	57	125	81	123	243	0.996547	2>1	0.000901996	0.274884	hypothetical protein
2112	LOCUS_007166-RA	143	89	132	88	118	200	0.996688	2>1	0.000887912	0.269935	E3 ubiquitin-protein ligase RFWD3
1183	LOCUS_015339-RA	19	10	17	22	19	39	0.996722	2>1	0.000881044	0.267509	Dof zinc finger protein PBF
223	LOCUS_006670-RA	10	6	4	0	2	18	0.996755	2>1	0.000867417	0.262691	Transcription factor MYB86
8588	LOCUS_004703-RA	9	0	9	0	3	190	0.996766	2>1	0.000860624	0.260291	Protein LAX PANICLE 2
611	LOCUS_012374-RA	478	228	469	232	389	601	0.996786	2>1	0.000853824	0.257891	putative membrane protein At1g16860
7122	LOCUS_027206-RA	0	0	6	0	0	756	0.996959	2>1	0.000813618	0.243699	Transcription factor MYB20
7153	LOCUS_012313-RA	26	9	39	21	21	245	0.997015	2>1	0.000807104	0.241392	Basic blue protein
10477	LOCUS_027966-RA	976	414	854	534	717	812	0.997061	2>1	0.000794338	0.236854	Nuclear poly(A) polymerase 1
4985	LOCUS_009739-RA	101	52	123	49	94	224	0.997074	2>1	0.000788012	0.234605	hypothetical protein
9869	LOCUS_002811-RA	8	9	6	2	2	34	0.997123	2>1	0.000769143	0.227904	Sugar transport protein MST3
9464	LOCUS_018177-RA	34	25	27	18	30	68	0.997125	2>1	0.000762849	0.225676	Protein SRC2
2793	LOCUS_013602-RA	4	3	2	2	4	14	0.997128	2>1	0.000756526	0.223443	Abscisic acid receptor PYL3
1848	LOCUS_004462-RA	351	186	382	238	330	373	0.997258	2>1	0.00073792	0.216861	NAC domain-containing protein 78
4106	LOCUS_000662-RA	0	4	4	0	0	93	0.997341	2>1	0.000719885	0.21046	putative inorganic phosphate transporter 1-10
10197	LOCUS_014497-RA	7	2	4	11	4	98	0.997435	2>1	0.000696438	0.202134	NAD(P)H-quinone oxidoreductase subunit M, chloroplastic
997	LOCUS_018191-RA	335	163	371	215	320	390	0.997487	2>1	0.000679237	0.196031	hypothetical protein
12942	LOCUS_017133-RA	11	0	6	5	1	46	0.997526	2>1	0.000673505	0.194005	Nuclear transcription factor Y subunit C-1
12011	LOCUS_006986-RA	40	30	55	34	36	69	0.997554	2>1	0.000667859	0.192006	Alpha-ketoglutarate-dependent dioxygenase alkB 6
6124	LOCUS_020947-RA	41	18	49	16	39	63	0.997564	2>1	0.000662267	0.190024	Phosphatidylinositol N-acetylglucosaminyltransferase subunit P
8489	LOCUS_011564-RA	91	38	85	69	79	118	0.997568	2>1	0.000656672	0.188047	TBC1 domain family member 15
13287	LOCUS_029770-RA	139	57	143	86	88	198	0.997572	2>1	0.000651053	0.186067	Ribosomal RNA small subunit methyltransferase NEP1
5655	LOCUS_006327-RA	57	28	68	49	39	85	0.997617	2>1	0.000639742	0.182102	Protein neuralized
3773	LOCUS_015355-RA	15	8	16	8	3	31	0.997689	2>1	0.000628622	0.178204	hypothetical protein
9399	LOCUS_026015-RA	23	8	13	9	6	32	0.99779	2>1	0.000612584	0.172555	hypothetical protein
4120	LOCUS_021992-RA	664	280	705	419	496	605	0.997816	2>1	0.000607398	0.170723	Proteasome subunit alpha type-3
14080	LOCUS_016338-RA	168	108	182	110	153	215	0.997829	2>1	0.000602264	0.168908	Tetraspanin-19
2207	LOCUS_006748-RA	623	314	680	422	468	625	0.997914	2>1	0.000587064	0.163543	Serine/threonine-protein phosphatase BSL3
645	LOCUS_018649-RA	128	44	123	62	86	138	0.997981	2>1	0.000572324	0.158338	hypothetical protein
2479	LOCUS_021107-RA	4	0	6	1	11	19	0.998	2>1	0.000567503	0.156635	Expansin-A8
4943	LOCUS_018552-RA	6	8	4	3	2	149	0.998001	2>1	0.000562711	0.154945	putative ribosome biogenesis protein RLP24
7391	LOCUS_008941-RA	148	73	131	80	114	708	0.998015	2>1	0.000557892	0.153252	WD repeat domain-containing protein 83
4222	LOCUS_001898-RA	8	2	4	0	0	277	0.998068	2>1	0.000543551	0.148233	Protein OS-9
8396	LOCUS_004398-RA	27	5	28	12	21	184	0.998079	2>1	0.000538829	0.146585	Protein CHLORORESPIRATORY REDUCTION 6, chloroplastic
13802	LOCUS_025499-RA	5	4	10	1	2	993	0.998088	2>1	0.000534112	0.144942	Aconitate hydratase 3, mitochondrial
7480	LOCUS_007512-RA	131	61	138	62	85	203	0.998108	2>1	0.000529394	0.143304	LIM domain-containing protein WLIM2b
455	LOCUS_005352-RA	5	2	16	6	4	22	0.998113	2>1	0.000524712	0.14168	Nicotianamine aminotransferase A
4212	LOCUS_011329-RA	78	32	98	43	57	232	0.998146	2>1	0.000510597	0.136822	WAT1-related protein At5g45370
13225	LOCUS_012761-RA	40	17	50	32	40	1184	0.99815	2>1	0.000505915	0.135218	putative methyltransferase PMT2
11944	LOCUS_021884-RA	23	11	25	14	21	41	0.998155	2>1	0.000501215	0.133615	hypothetical protein
13607	LOCUS_028818-RA	8	0	12	8	4	55	0.998179	2>1	0.0004965	0.132014	Peroxidase 52
7196	LOCUS_008219-RA	455	198	502	298	387	523	0.998198	2>1	0.000491837	0.130431	FKBP12-interacting protein
8391	LOCUS_025273-RA	10	2	7	3	3	18	0.998202	2>1	0.000487207	0.128861	putative glycosyltransferase At5g25310
1478	LOCUS_024182-RA	156	70	166	94	107	167	0.998209	2>1	0.00048256	0.127292	Protein SUPPRESSOR OF GENE SILENCING 3
786	LOCUS_005781-RA	37	23	38	23	22	429	0.998223	2>1	0.000477904	0.125726	hypothetical protein
2255	LOCUS_014172-RA	3	2	9	2	0	79	0.998264	2>1	0.000459512	0.119574	Transcription factor MYB101
6566	LOCUS_002993-RA	72	43	97	51	53	104	0.998279	2>1	0.000450264	0.116518	ABSCISIC ACID-INSENSITIVE 5-like protein 5
9531	LOCUS_026038-RA	95	50	110	47	71	561	0.998293	2>1	0.000445627	0.114995	E3 ubiquitin-protein ligase RNF170
459	LOCUS_021799-RA	15	4	11	4	2	42	0.998346	2>1	0.000441008	0.113482	Phosphoglycerate mutase-like protein AT74
11387	LOCUS_017478-RA	332	184	327	217	272	570	0.998362	2>1	0.000436547	0.112013	Fe-S cluster assembly factor HCF101, chloroplastic
13332	LOCUS_018490-RA	14	10	28	12	13	300	0.998365	2>1	0.000427656	0.109099	putative phospholipid-transporting ATPase 4
5184	LOCUS_027332-RA	26	6	31	14	17	125	0.998427	2>1	0.000423168	0.10764	Nuclear transcription factor Y subunit B-8
7882	LOCUS_028895-RA	6	0	10	0	2	23	0.998428	2>1	0.000418879	0.106234	Nuclear transport factor 2B
13672	LOCUS_003780-RA	267	131	287	195	219	362	0.998447	2>1	0.00041456	0.104827	Transport protein particle subunit
12341	LOCUS_023853-RA	28	22	28	13	21	64	0.99846	2>1	0.00041028	0.103435	hypothetical protein
12140	LOCUS_027066-RA	0	0	4	1	1	11	0.998468	2>1	0.000401741	0.100671	hypothetical protein
1028	LOCUS_008243-RA	6	6	5	5	0	41	0.998489	2>1	0.000397443	0.0992914	hypothetical protein
1871	LOCUS_023376-RA	51	31	42	30	47	134	0.998502	2>1	0.000388952	0.0965732	hypothetical protein
4256	LOCUS_002938-RA	128	65	117	65	78	193	0.998507	2>1	0.000380396	0.0938623	Sm-like protein LSM8
11711	LOCUS_022369-RA	67	22	57	41	38	87	0.998551	2>1	0.000376084	0.0925075	Auxin-responsive protein IAA31
3807	LOCUS_018308-RA	153	86	149	108	136	222	0.998564	2>1	0.000371911	0.0911911	Putative RNA-binding protein YlmH
13999	LOCUS_004364-RA	1621	854	1567	875	1348	2192	0.998642	2>1	0.000355465	0.0860394	ATPase family AAA domain-containing protein 1
13647	LOCUS_001740-RA	10	9	6	9	9	950	0.99869	2>1	0.000351485	0.0847962	hypothetical protein
3336	LOCUS_006929-RA	0	0	4	0	6	92	0.998706	2>1	0.000347667	0.0835958	PTI1-like tyrosine-protein kinase At3g15890
6020	LOCUS_012377-RA	38	16	31	16	35	219	0.998711	2>1	0.000343883	0.0824088	F-box/LRR-repeat protein 14
682	LOCUS_010000-RA	13	11	26	14	21	73	0.998711	2>1	0.000340087	0.0812244	hypothetical protein
13093	LOCUS_010362-RA	6	0	0	0	6	14	0.998713	2>1	0.000336262	0.0800389	Zinc finger protein NUTCRACKER
12981	LOCUS_005626-RA	4	3	12	2	2	78	0.998792	2>1	0.000328602	0.0776822	Reticulon-like protein B2
9699	LOCUS_000481-RA	86	36	97	59	84	328	0.99883	2>1	0.000317963	0.0743805	FIP1[V]-like protein
7844	LOCUS_025811-RA	44	12	47	22	35	90	0.998842	2>1	0.00031444	0.0732958	Protein FATTY ACID EXPORT 5
3634	LOCUS_021234-RA	5	8	6	2	11	25	0.99886	2>1	0.000310939	0.0722214	hypothetical protein
8745	LOCUS_005132-RA	264	130	242	152	226	329	0.998882	2>1	0.000304079	0.0701197	Polyadenylate-binding protein-interacting protein 11
11684	LOCUS_026216-RA	0	2	4	1	5	409	0.9989	2>1	0.000297264	0.0680488	Photosystem I reaction center subunit III, chloroplastic
210	LOCUS_008819-RA	17	10	22	4	13	101	0.99891	2>1	0.000293862	0.0670225	Single-stranded DNA-binding protein, mitochondrial
13391	LOCUS_010068-RA	5	2	10	4	0	30	0.998924	2>1	0.000290473	0.066004	Glycosyltransferase family 64 protein C4
14545	LOCUS_013422-RA	161	69	161	84	130	726	0.998929	2>1	0.000287115	0.0649979	40S ribosomal protein S27-2
6475	LOCUS_028832-RA	9	0	2	2	0	16	0.998952	2>1	0.000280369	0.0629943	putative pectinesterase 53
7990	LOCUS_012895-RA	26	12	32	8	17	47	0.998968	2>1	0.000270411	0.0600635	Putative dual specificity protein phosphatase DSP8
11802	LOCUS_010852-RA	2	2	8	0	6	76	0.998979	2>1	0.00026707	0.0590922	Transcription termination factor MTEF18, mitochondrial
11767	LOCUS_013046-RA	17	2	9	10	13	39	0.999008	2>1	0.00026375	0.0581308	Glucose-6-phosphate/phosphate translocator 2, chloroplastic
662	LOCUS_002790-RA	0	0	6	0	0	186	0.999047	2>1	0.000254238	0.0553734	Transcription factor ABORTED MICROSPORES
994	LOCUS_005194-RA	25	7	19	7	22	44	0.99907	2>1	0.000251104	0.0544721	hypothetical protein
8071	LOCUS_013990-RA	292	136	290	156	192	290	0.999086	2>1	0.000248047	0.0535923	Kelch repeat-containing protein At3g27220
9759	LOCUS_002628-RA	7	1	8	2	0	50	0.99911	2>1	0.000242078	0.0518776	putative arabinosyltransferase ARAD1
2510	LOCUS_026404-RA	2	4	1	0	0	1247	0.999124	2>1	0.000236184	0.0501982	Boron transporter 4
7921	LOCUS_019457-RA	26	13	14	13	21	45	0.999133	2>1	0.000230272	0.0485344	hypothetical protein
14740	LOCUS_019958-RA	14	7	25	12	22	52	0.999138	2>1	0.000227309	0.0477086	Nematode resistance protein-like HSPRO1
9981	LOCUS_019523-RA	189	94	196	109	126	231	0.999139	2>1	0.000224345	0.0468874	Pentatricopeptide repeat-containing protein At3g06920
7748	LOCUS_001582-RA	11	0	9	8	8	84	0.999169	2>1	0.000206368	0.0420261	hypothetical protein
2917	LOCUS_010988-RA	21	11	17	14	8	41	0.999199	2>1	0.000203352	0.0412297	Protein trichome birefringence-like 19
3332	LOCUS_005988-RA	274	135	295	151	193	369	0.999203	2>1	0.000200449	0.0404607	Craniofacial development protein 1
6602	LOCUS_025118-RA	79	39	75	34	58	95	0.999223	2>1	0.000197541	0.0396957	hypothetical protein
1472	LOCUS_013651-RA	2	2	2	4	2	14	0.999224	2>1	0.000194701	0.038949	Protein RADIALIS-like 1
5480	LOCUS_018384-RA	0	0	0	1	0	8	0.999234	2>1	0.000191835	0.0382022	Hemoglobin-2
11126	LOCUS_014261-RA	63	44	72	43	55	122	0.99926	2>1	0.000188991	0.0374646	Thymidine kinase
7483	LOCUS_022001-RA	269	111	246	136	206	262	0.999287	2>1	0.000183569	0.0360555	Beta-glucosidase BoGH3B
13665	LOCUS_003770-RA	16	3	6	8	13	30	0.999301	2>1	0.000180907	0.0353674	Protein LURP-one-related 8
12490	LOCUS_021906-RA	6	2	4	1	4	16	0.999309	2>1	0.000178289	0.0346923	Reticulon-like protein B2
12428	LOCUS_021244-RA	31	12	24	16	14	67	0.999326	2>1	0.000175686	0.0340249	Glutamate receptor 3.4
4266	LOCUS_004160-RA	0	2	0	4	2	41	0.999328	2>1	0.000173145	0.0333735	LEAF RUST 10 DISEASE-RESISTANCE LOCUS RECEPTOR-LIKE PROTEIN KINASE-like 1.2
6747	LOCUS_020433-RA	12	2	14	3	4	52	0.999337	2>1	0.000170584	0.0327231	hypothetical protein
10489	LOCUS_003674-RA	86	30	72	44	54	98	0.999357	2>1	0.000165573	0.0314563	hypothetical protein
14031	LOCUS_030170-RA	0	2	6	4	2	24	0.999385	2>1	0.000155658	0.028996	3-dehydrosphinganine reductase TSC10B
14175	LOCUS_023052-RA	5	6	14	3	4	50	0.999397	2>1	0.000153214	0.0283982	Methionine S-methyltransferase
11575	LOCUS_026885-RA	10	0	7	4	3	19	0.999425	2>1	0.000146092	0.0266696	Cytochrome P450 71A9
9835	LOCUS_004180-RA	80	37	80	58	74	165	0.999443	2>1	0.000143763	0.02611	Protein TRIGALACTOSYLDIACYLGLYCEROL 2, chloroplastic
6901	LOCUS_021122-RA	9	4	8	4	2	20	0.999446	2>1	0.000141504	0.0255669	AP2/ERF and B3 domain-containing transcription factor RAV1
9071	LOCUS_012884-RA	18	14	21	15	11	46	0.999452	2>1	0.000136965	0.0244897	Transcription factor bHLH149
7458	LOCUS_022274-RA	30	12	32	19	26	51	0.999466	2>1	0.000134683	0.0239552	hypothetical protein
10144	LOCUS_016638-RA	341	161	351	195	299	559	0.999476	2>1	0.000130233	0.0229183	Dormancy-associated 3
10026	LOCUS_003221-RA	40	24	42	28	31	634	0.999483	2>1	0.000128011	0.0224064	Histidine-containing phosphotransfer protein 2
14232	LOCUS_004831-RA	4	0	8	0	1	31	0.999489	2>1	0.000125799	0.0219004	60S ribosomal protein L4-1
4723	LOCUS_016745-RA	22	7	21	10	22	40	0.9995	2>1	0.000123599	0.0214005	Ethylene-responsive transcription factor ERF026
2369	LOCUS_005930-RA	1	0	6	0	4	187	0.999512	2>1	0.000121435	0.020911	Epsin-3
14077	LOCUS_005278-RA	18	8	26	17	15	71	0.999519	2>1	0.000119318	0.0204332	Protein PLASTID MOVEMENT IMPAIRED 1
3943	LOCUS_021576-RA	1	0	3	4	0	1571	0.99953	2>1	0.000115146	0.0195	Protein TPR2
11615	LOCUS_021853-RB	0	2	1	2	4	275	0.999543	2>1	0.000113058	0.0190389	Dihydrolipoyllysine-residue acetyltransferase component 4 of pyruvate dehydrogenase complex, chloroplastic
8756	LOCUS_006924-RA	3	4	1	6	5	19	0.999555	2>1	0.000109018	0.0181506	hypothetical protein
9596	LOCUS_007600-RA	241	124	231	142	170	309	0.999568	2>1	0.000107005	0.0177133	putative protein phosphatase 2C 52
1563	LOCUS_000283-RA	6	2	8	0	2	178	0.999568	2>1	0.000105045	0.0172885	Subtilisin-like protease SBT3.9
8244	LOCUS_010622-RA	15	10	14	14	12	142	0.999569	2>1	0.000103065	0.0168639	Phospholipid-transporting ATPase 1
5875	LOCUS_020517-RA	13	4	4	2	4	56	0.999586	2>1	9.91404e-05	0.0160318	Expansin-A15
10048	LOCUS_021078-RA	17	10	18	11	9	35	0.999619	2>1	9.53693e-05	0.0152389	Transmembrane protein 18
8181	LOCUS_013779-RA	96	54	101	51	87	183	0.999627	2>1	9.35819e-05	0.0148632	putative mitochondrial adenine nucleotide transporter BTL1
13272	LOCUS_025317-RA	23	8	24	13	12	116	0.999663	2>1	9.00517e-05	0.0141289	NAC domain-containing protein 100
4806	LOCUS_011248-RA	51	18	53	27	33	88	0.999664	2>1	8.84759e-05	0.0137961	NADH dehydrogenase (ubiquinone) complex I, assembly factor 6
7858	LOCUS_004117-RA	0	0	5	2	2	169	0.999667	2>1	8.52997e-05	0.0131357	Protein NRT1/ PTR FAMILY 8.1
4048	LOCUS_007335-RA	33	13	29	13	27	53	0.999672	2>1	8.36923e-05	0.0128072	putative WRKY transcription factor 65
8904	LOCUS_005213-RA	10	5	14	3	4	66	0.999682	2>1	8.20943e-05	0.0124831	putative tRNA N6-adenosine threonylcarbamoyltransferase
5442	LOCUS_016737-RA	161	72	175	94	118	245	0.99969	2>1	8.05456e-05	0.0121694	mRNA-decapping enzyme-like protein
9766	LOCUS_011445-RA	10	0	4	1	5	19	0.999692	2>1	7.90249e-05	0.0118629	UDP-glucuronate 4-epimerase 6
9247	LOCUS_009366-RA	4	2	4	5	11	43	0.999692	2>1	7.74972e-05	0.0115583	Chaperone protein dnaJ C76, chloroplastic
1206	LOCUS_021584-RA	0	2	6	2	2	21	0.999695	2>1	7.59526e-05	0.0112541	Transcription factor MYB62
12626	LOCUS_008787-RA	1014	508	1067	536	768	958	0.999706	2>1	7.44024e-05	0.0109521	Two-component response regulator-like PRR73
8572	LOCUS_007575-RA	5	3	2	5	5	18	0.999709	2>1	7.2908e-05	0.0106612	Homeobox-leucine zipper protein HOX27
5433	LOCUS_015668-RB	6	4	8	4	13	129	0.999711	2>1	7.14141e-05	0.0103732	Glutamate receptor 3.5
14546	LOCUS_013798-RA	8	2	8	4	1	105	0.999712	2>1	6.99117e-05	0.0100868	Stem-specific protein TSJT1
3193	LOCUS_018408-RA	0	0	4	0	2	489	0.999717	2>1	6.83956e-05	0.00980142	Ethylene-responsive transcription factor RAP2-11
10378	LOCUS_030082-RA	2	2	7	2	4	499	0.999721	2>1	6.53787e-05	0.00924154	hypothetical protein
10711	LOCUS_024288-RA	26	10	26	10	16	71	0.999732	2>1	6.38604e-05	0.00896458	hypothetical protein
5408	LOCUS_017988-RA	23	15	28	17	17	102	0.999747	2>1	6.24035e-05	0.00869909	Protein ABC transporter 1, mitochondrial
113	LOCUS_020087-RA	1	0	0	4	4	17	0.999751	2>1	6.10337e-05	0.00844842	Pentatricopeptide repeat-containing protein At3g62890
1639	LOCUS_007008-RB	21	8	16	15	14	79	0.999769	2>1	5.7002e-05	0.00772282	Blue-light photoreceptor PHR2
6017	LOCUS_007139-RA	2	2	10	4	4	26	0.999774	2>1	5.57163e-05	0.00749398	CBL-interacting serine/threonine-protein kinase 5
922	LOCUS_003223-RA	0	1	4	2	2	243	0.999777	2>1	5.44483e-05	0.00726999	ABC transporter G family member 48
362	LOCUS_016434-RA	0	0	4	0	0	766	0.999783	2>1	5.19046e-05	0.00682841	Glucan endo-1,3-beta-glucosidase 8
2709	LOCUS_012410-RA	2	4	6	4	2	18	0.999784	2>1	5.06462e-05	0.00661309	Transcription factor MYB62
3939	LOCUS_009061-RA	1276	708	1363	729	1089	1571	0.999796	2>1	4.93766e-05	0.00639878	Protein TPR3
9321	LOCUS_016577-RA	14	2	11	4	12	32	0.999799	2>1	4.81747e-05	0.00619562	Transcription factor MYB20
12961	LOCUS_015200-RA	4	3	2	0	0	171	0.999801	2>1	4.69846e-05	0.00599632	TVP38/TMEM64 family membrane protein slr0305
13049	LOCUS_025899-RA	5	0	6	0	5	17	0.999803	2>1	4.57846e-05	0.00579809	Glucan endo-1,3-beta-glucosidase 11
11670	LOCUS_021895-RA	5	6	5	6	7	22	0.999807	2>1	4.45882e-05	0.00560266	Transcription factor bHLH74
1074	LOCUS_017251-RA	4	0	6	0	0	36	0.999813	2>1	4.34005e-05	0.00541065	hypothetical protein
3686	LOCUS_012493-RA	18	9	19	13	22	53	0.999815	2>1	4.22434e-05	0.00522475	hypothetical protein
3974	LOCUS_009129-RA	458	222	472	290	377	865	0.999816	2>1	4.10825e-05	0.00504065	60S ribosomal protein L6
14471	LOCUS_012889-RA	6	0	2	0	0	74	0.999826	2>1	3.99118e-05	0.00485764	Protein MARD1
3078	LOCUS_027415-RA	0	0	2	4	0	14	0.999829	2>1	3.88037e-05	0.00468445	NAC domain-containing protein 87
438	LOCUS_017323-RA	0	0	0	4	0	20	0.999851	2>1	3.66423e-05	0.00435113	Glyoxysomal fatty acid beta-oxidation multifunctional protein MFP-a
10500	LOCUS_003838-RA	0	0	2	0	0	10	0.999857	2>1	3.3806e-05	0.00391398	hypothetical protein
12390	LOCUS_009035-RA	0	0	2	0	0	10	0.999857	2>1	3.47352e-05	0.00405594	putative WRKY transcription factor 75
9449	LOCUS_026398-RA	0	0	0	4	0	16	0.999865	2>1	3.28607e-05	0.00377199	ETHYLENE INSENSITIVE 3-like 1 protein
13671	LOCUS_020973-RA	16	4	15	7	14	97	0.999874	2>1	3.19644e-05	0.00363744	hypothetical protein
7045	LOCUS_011299-RA	15	7	7	6	9	58	0.999876	2>1	3.11309e-05	0.00351174	Adenine nucleotide transporter BT1, chloroplastic/amyloplastic/mitochondrial
4342	LOCUS_003659-RA	0	0	4	0	2	128	0.99988	2>1	3.03051e-05	0.00338854	Sulfite exporter TauE/SafE family protein 3
2619	LOCUS_011732-RA	2	2	0	2	0	110	0.99989	2>1	2.87194e-05	0.00315426	hypothetical protein
10105	LOCUS_013032-RA	2	2	3	4	0	19	0.999892	2>1	2.79692e-05	0.0030441	hypothetical protein
6909	LOCUS_023936-RA	1	0	0	3	0	331	0.999892	2>1	2.7229e-05	0.00293651	hypothetical protein
219	LOCUS_028134-RA	0	0	0	0	0	8	0.999897	2>1	2.42655e-05	0.00252051	bZIP transcription factor 11
3753	LOCUS_008293-RA	0	0	0	0	0	8	0.999897	2>1	2.50129e-05	0.00262299	Beta-glucosidase 12
6774	LOCUS_012251-RA	0	0	0	0	0	8	0.999897	2>1	2.57462e-05	0.00272546	Transcription repressor OFP4
13314	LOCUS_010037-RA	0	0	4	2	0	40	0.999898	2>1	2.35036e-05	0.00241801	UDP-glycosyltransferase 73C5
2104	LOCUS_023001-RA	5	2	6	0	1	20	0.999905	2>1	2.27313e-05	0.00231597	hypothetical protein
1260	LOCUS_007744-RA	8	8	5	4	6	40	0.99991	2>1	2.20155e-05	0.00222115	Nudix hydrolase 17, mitochondrial
8138	LOCUS_018340-RA	0	1	1	2	0	12	0.999919	2>1	2.13405e-05	0.00213183	putative carboxylesterase 15
1385	LOCUS_024055-RA	1	0	2	0	4	221	0.999922	2>1	2.07374e-05	0.00205095	Cellulose synthase-like protein D2
13413	LOCUS_008048-RA	2	2	0	0	0	12	0.999924	2>1	2.01485e-05	0.00197265	LOB domain-containing protein 1
1873	LOCUS_016446-RA	1436	730	1438	871	1247	1247	0.999928	2>1	1.9577e-05	0.00189722	Mannosyl-oligosaccharide 1,2-alpha-mannosidase MNS1
10555	LOCUS_020842-RA	3	1	5	6	3	33	0.999928	2>1	1.90293e-05	0.00182519	Protein C2-DOMAIN ABA-RELATED 3
3352	LOCUS_025573-RA	3	0	4	2	0	208	0.999929	2>1	1.84753e-05	0.00175366	hypothetical protein
12156	LOCUS_025072-RA	2	2	4	0	2	174	0.999929	2>1	1.79139e-05	0.00168252	Lycopene beta cyclase, chloroplastic/chromoplastic
3704	LOCUS_012490-RA	5	4	10	3	3	22	0.99993	2>1	1.73469e-05	0.001612	hypothetical protein
12092	LOCUS_011779-RA	3	2	2	1	1	1881	0.999932	2>1	1.67737e-05	0.00154202	Cellulose synthase A catalytic subunit 4 [UDP-forming]
11410	LOCUS_002649-RA	3	0	3	2	0	390	0.999933	2>1	1.62159e-05	0.00147459	Tropinone reductase
10447	LOCUS_002441-RA	481	240	488	290	372	604	0.999933	2>1	1.56485e-05	0.0014074	Protein transport protein SEC23
11759	LOCUS_009195-RA	7	0	4	4	4	227	0.999936	2>1	1.50722e-05	0.00134056	Protein DETOXIFICATION 40
13238	LOCUS_014219-RA	3	3	0	0	2	16	0.999937	2>1	1.45211e-05	0.00127706	Annexin D2
14679	LOCUS_000194-RA	0	1	3	1	0	13	0.999939	2>1	1.39653e-05	0.00121427	E3 ubiquitin-protein ligase ATL23
304	LOCUS_003913-RA	0	0	4	0	0	61	0.999941	2>1	1.28664e-05	0.00109307	hypothetical protein
5529	LOCUS_000076-RA	15	5	12	7	6	35	0.999942	2>1	1.23159e-05	0.00103402	putative glutamate carboxypeptidase LAMP1
8401	LOCUS_027189-RA	0	3	0	0	0	14	0.999948	2>1	1.17666e-05	0.000976163	Transcription factor ILI5
14375	LOCUS_000725-RA	3	2	2	0	0	67	0.999948	2>1	1.12728e-05	0.000923958	Receptor-like protein kinase ANXUR1
14684	LOCUS_022142-RA	4	0	0	0	4	37	0.999949	2>1	1.0267e-05	0.000821037	Pollen-specific leucine-rich repeat extensin-like protein 1
2382	LOCUS_001659-RA	12	7	15	10	11	44	0.999955	2>1	9.75574e-06	0.000770417	RGG repeats nuclear RNA binding protein B
4247	LOCUS_027377-RA	4	2	2	0	0	40	0.999957	2>1	9.30224e-06	0.000725321	Peroxidase 72
9142	LOCUS_007263-RA	0	0	2	0	4	15	0.999958	2>1	8.8649e-06	0.000682373	Ethylene-responsive transcription factor ERF003
5020	LOCUS_015485-RA	0	0	1	1	2	337	0.999963	2>1	8.43196e-06	0.000640631	Ribosome biogenesis protein BRX1 1
7134	LOCUS_015519-RA	8	6	6	6	4	30	0.999964	2>1	8.0495e-06	0.000603537	Monooxygenase 2
2000	LOCUS_023655-RA	4	2	2	0	0	24	0.999964	2>1	7.66886e-06	0.000567341	hypothetical protein
8814	LOCUS_004383-RA	5	0	3	1	5	54	0.999966	2>1	7.27912e-06	0.00053124	Putative S-adenosyl-L-methionine-dependent methyltransferase Mjls_1072
10986	LOCUS_010798-RA	644	305	640	350	511	613	0.999967	2>1	6.90135e-06	0.000496778	High mobility group B protein 15
3288	LOCUS_020596-RA	0	2	2	0	0	24	0.999968	2>1	6.53307e-06	0.000463745	Putative pectate lyase 2
11879	LOCUS_002041-RA	0	0	0	0	3	145	0.999969	2>1	6.16495e-06	0.000431457	Peroxidase 11
7530	LOCUS_014178-RA	2	0	2	2	0	14	0.999973	2>1	5.80049e-06	0.000400157	Glutelin type-A 2
1826	LOCUS_015799-RA	0	0	0	1	0	10	0.999975	2>1	5.48686e-06	0.00037304	Expansin-A29
3021	LOCUS_030279-RA	1	0	2	0	0	12	0.999978	2>1	5.20038e-06	0.000348367	Bidirectional sugar transporter SWEET16
14192	LOCUS_008820-RA	1	0	1	2	0	104	0.999978	2>1	4.94181e-06	0.000326108	Clavaminate synthase-like protein At3g21360
5332	LOCUS_020514-RA	2	2	0	0	0	27	0.999979	2>1	4.67556e-06	0.000303868	Protein TIFY 5A
13854	LOCUS_006612-RA	0	0	2	2	0	35	0.999979	2>1	4.41506e-06	0.000282526	putative indole-3-pyruvate monooxygenase YUCCA8
12086	LOCUS_001677-RA	1629	698	1589	988	1304	1881	0.999979	2>1	4.15032e-06	0.000261438	putative cellulose synthase A catalytic subunit 1 [UDP-forming]
5586	LOCUS_015328-RA	2	2	0	0	0	24	0.99998	2>1	3.88476e-06	0.000240828	GDSL esterase/lipase At1g06990
2877	LOCUS_009381-RA	4	0	3	0	0	16	0.999981	2>1	3.61679e-06	0.000220601	Cytochrome P450 CYP73A100
3400	LOCUS_010393-RA	2	0	2	0	4	23	0.999981	2>1	3.36206e-06	0.000201705	3-ketoacyl-CoA synthase 11
7099	LOCUS_009033-RA	0	2	1	0	0	26	0.999982	2>1	3.10118e-06	0.000182954	Protein NRT1/ PTR FAMILY 8.3
4777	LOCUS_023483-RA	4	0	3	0	0	17	0.999982	2>1	2.83849e-06	0.00016462	Transcription repressor OFP8
240	LOCUS_009158-RA	3	0	2	0	4	22	0.999985	2>1	2.5725e-06	0.000146622	hypothetical protein
13601	LOCUS_006365-RA	0	0	0	2	0	275	0.999985	2>1	2.34698e-06	0.000131423	putative mitochondrial adenine nucleotide transporter BTL3
6638	LOCUS_030355-RA	4	0	0	0	0	32	0.999987	2>1	2.11357e-06	0.00011624	hypothetical protein
11987	LOCUS_006803-RA	1	0	0	0	2	216	0.999989	2>1	1.90394e-06	0.000102808	Bidirectional sugar transporter SWEET14
8937	LOCUS_003839-RA	1	0	0	2	0	40	0.99999	2>1	1.72523e-06	9.14334e-05	Protein DETOXIFICATION 27
3096	LOCUS_013672-RA	0	0	2	0	0	396	0.999991	2>1	1.56524e-06	8.13896e-05	WRKY transcription factor WRKY24
648	LOCUS_018654-RA	0	0	0	2	0	12	0.999992	2>1	1.42259e-06	7.25496e-05	putative ascorbate-specific transmembrane electron transporter 1
13098	LOCUS_030754-RA	0	0	0	0	2	154	0.999992	2>1	1.28473e-06	6.42345e-05	Major pollen allergen Ole e 10
14630	LOCUS_027218-RA	0	0	2	0	0	12	0.999994	2>1	1.01136e-06	4.85442e-05	Beta-carotene hydroxylase 2, chloroplastic
8672	LOCUS_014813-RA	3	0	0	0	0	47	0.999995	2>1	9.00187e-07	4.2308e-05	Peroxidase 60
1280	LOCUS_005225-RA	0	0	1	0	0	857	0.999995	2>1	8.04072e-07	3.69867e-05	putative LL-diaminopimelate aminotransferase, chloroplastic
4787	LOCUS_020095-RA	2	0	2	0	0	15	0.999995	2>1	7.12248e-07	3.20507e-05	Myosin-binding protein 1
7107	LOCUS_024719-RA	0	0	0	0	0	10	0.999997	2>1	6.21874e-07	2.73621e-05	Transcription factor MYB98
10807	LOCUS_001837-RA	0	0	2	0	0	38	0.999997	2>1	5.67624e-07	2.44075e-05	Polygalacturonase inhibitor 1
728	LOCUS_032106-RA	0	0	0	0	0	2020	0.999998	2>1	5.17557e-07	2.17372e-05	4-hydroxy-3-methylbut-2-en-1-yl diphosphate synthase (flavodoxin)
12145	LOCUS_006113-RA	2	0	0	0	0	53	0.999998	2>1	4.7626e-07	1.95265e-05	Pentatricopeptide repeat-containing protein At2g01740
7473	LOCUS_007507-RA	2	0	0	0	0	50	0.999998	2>1	4.35253e-07	1.741e-05	hypothetical protein
7462	LOCUS_001246-RA	1	0	0	0	0	295	0.999999	2>1	3.95593e-07	1.5428e-05	putative aquaporin NIP-type
1844	LOCUS_017866-RA	0	0	1	0	0	99	0.999999	2>1	3.6954e-07	1.40424e-05	Protein O-glucosyltransferase 1
10578	LOCUS_033121-RA	0	0	0	0	0	847	0.999999	2>1	3.53038e-07	1.30623e-05	Succinate--CoA ligase [ADP-forming] subunit alpha
1547	LOCUS_010130-RA	1	0	0	0	0	64	0.999999	2>1	3.38728e-07	1.21941e-05	Pentatricopeptide repeat-containing protein At5g15010, mitochondrial
9277	LOCUS_029361-RA	0	0	0	0	0	768	0.999999	2>1	3.24147e-07	1.13451e-05	3-dehydroquinate synthase
7546	LOCUS_024757-RA	0	0	0	0	0	498	0.999999	2>1	3.13333e-07	1.06533e-05	Acetolactate synthase large subunit
6470	LOCUS_032864-RA	0	0	0	0	0	523	0.999999	2>1	3.03806e-07	1.00256e-05	3-oxoacyl-[acyl-carrier-protein] synthase 3 protein 2
14129	LOCUS_013368-RA	0	0	0	0	0	635	0.999999	2>1	2.94424e-07	9.42151e-06	Proline transporter 1
8811	LOCUS_021646-RA	2	0	0	0	0	4902	1	2>1	2.85981e-07	8.86537e-06	Putative oxygen-evolving enhancer protein 2-2
12783	LOCUS_011822-RA	0	0	1	0	0	19	1	2>1	2.79656e-07	8.38966e-06	Wall-associated receptor kinase 5
11423	LOCUS_033009-RA	0	0	0	0	0	405	1	2>1	2.732e-07	7.92278e-06	Imidazole glycerol phosphate synthase subunit HisF
9966	LOCUS_023369-RA	0	0	0	0	0	356	1	2>1	2.61197e-07	7.05229e-06	hypothetical protein
10348	LOCUS_032760-RA	0	0	0	0	0	387	1	2>1	2.56604e-07	6.67167e-06	Ribosome hibernation promotion factor
5037	LOCUS_032373-RA	0	0	0	0	0	349	1	2>1	2.51873e-07	6.2968e-06	Histidinol-phosphate aminotransferase
6496	LOCUS_032747-RA	0	0	0	0	0	374	1	2>1	2.46838e-07	5.92409e-06	3-oxoacyl-[acyl-carrier-protein] synthase 2
729	LOCUS_032062-RA	0	0	0	0	0	316	1	2>1	2.41475e-07	5.5539e-06	putative ABC transporter ATP-binding protein MJ0412
2397	LOCUS_028259-RA	0	0	0	0	0	299	1	2>1	2.36633e-07	5.20592e-06	ADP,ATP carrier protein 2, chloroplastic
6615	LOCUS_022351-RA	0	0	0	0	0	287	1	2>1	2.31849e-07	4.86882e-06	hypothetical protein
7600	LOCUS_031785-RA	0	0	0	0	0	2111	1	2>1	2.27408e-07	4.54816e-06	Putative peroxiredoxin YkuU
14632	LOCUS_031013-RA	0	0	0	0	0	281	1	2>1	2.22727e-07	4.2318e-06	Aspartate ammonia-lyase
12477	LOCUS_032310-RA	0	0	0	0	0	247	1	2>1	2.17595e-07	3.9167e-06	N5-carboxyaminoimidazole ribonucleotide synthase
3153	LOCUS_032845-RA	0	0	0	0	0	244	1	2>1	2.11895e-07	3.60222e-06	Ribosome-binding factor A
7719	LOCUS_032854-RA	0	0	0	0	0	156	1	2>1	2.05486e-07	3.28777e-06	5-methylthioadenosine/S-adenosylhomocysteine deaminase
2294	LOCUS_019127-RA	0	0	0	0	0	141	1	2>1	1.9824e-07	2.9736e-06	Transcription factor ILI5
5164	LOCUS_032644-RA	0	0	0	0	0	255	1	2>1	1.89996e-07	2.65994e-06	Phosphoglucosamine mutase
707	LOCUS_026487-RA	0	0	0	0	0	228	1	2>1	1.80662e-07	2.34861e-06	Peroxidase 57
5786	LOCUS_031254-RA	0	0	0	0	0	210	1	2>1	1.71332e-07	2.05598e-06	Beta-galactosidase
11222	LOCUS_031592-RA	0	0	0	0	0	192	1	2>1	1.63216e-07	1.79538e-06	Phenylalanine--tRNA ligase alpha subunit
1487	LOCUS_032871-RA	0	0	0	0	0	184	1	2>1	1.5594e-07	1.5594e-06	GTPase HflX
2147	LOCUS_032073-RA	0	0	0	0	0	106	1	2>1	1.47134e-07	1.3242e-06	Adenine DNA glycosylase
3695	LOCUS_024362-RA	0	0	0	0	0	104	1	2>1	1.40144e-07	1.12115e-06	Glycerol-3-phosphate dehydrogenase [NAD(P)+]
10273	LOCUS_023854-RA	0	0	0	0	0	59	1	2>1	1.31596e-07	9.21172e-07	Serine carboxypeptidase-like 34
1887	LOCUS_024079-RA	0	0	0	0	0	58	1	2>1	1.23385e-07	7.40313e-07	hypothetical protein
1557	LOCUS_018522-RA	0	0	0	0	0	12	1	2>1	1.03744e-07	4.14974e-07	Pentatricopeptide repeat-containing protein At3g04750, mitochondrial
4396	LOCUS_017660-RA	0	0	0	0	0	12	1	2>1	1.12908e-07	5.64541e-07	hypothetical protein
5274	LOCUS_017473-RA	0	0	0	0	0	19	1	2>1	8.84692e-08	2.65408e-07	Flavanone 3-dioxygenase 2
5406	LOCUS_028048-RA	0	0	0	0	0	16	1	2>1	8.61676e-08	8.61676e-08	Receptor-like serine/threonine-protein kinase SD1-8
14724	LOCUS_003306-RA	0	0	0	0	0	16	1	2>1	8.61676e-08	1.72335e-07	Zinc transporter 5
268	LOCUS_024797-RA	26	19	47	25	49	597	0.783337	2>1	0.0501186	1
9756	LOCUS_002631-RA	9	8	0	4	10	14	0.782535	2>1	0.0502447	1
2648	LOCUS_014509-RA	96	41	133	56	114	48	0.782287	1>2	0.0503708	1
9487	LOCUS_016940-RA	5	8	18	6	4	2	0.781761	1>2	0.0504971	1
13686	LOCUS_008905-RA	37	19	35	46	43	9	0.779879	1>2	0.0506246	1
1788	LOCUS_003683-RA	122	63	146	49	81	123	0.779025	2>1	0.0507526	1
3303	LOCUS_004961-RA	6	4	2	12	2	401	0.77838	2>1	0.0508809	1
9126	LOCUS_021261-RA	14	10	33	7	23	6	0.777679	1>2	0.0510095	1
6846	LOCUS_015193-RA	77	60	82	64	68	46	0.776201	1>2	0.0511391	1
12661	LOCUS_011489-RA	8	0	10	10	0	0	0.775789	1>2	0.0512687	1
13347	LOCUS_007896-RA	38	15	48	27	40	50	0.775109	2>1	0.0513987	1
12008	LOCUS_023898-RA	41	23	57	32	23	19	0.773326	1>2	0.0515297	1
14544	LOCUS_013801-RA	4	3	7	6	10	1	0.773319	1>2	0.0516607	1
620	LOCUS_004542-RA	439	212	402	187	328	130	0.773307	1>2	0.0517914	1
2135	LOCUS_024726-RA	10	9	16	22	7	28	0.773056	2>1	0.0519221	1
2998	LOCUS_018249-RA	25	3	22	16	6	66	0.772737	2>1	0.0520528	1
7429	LOCUS_020204-RA	90	21	63	38	40	74	0.772239	2>1	0.0521838	1
2051	LOCUS_005433-RA	9	6	15	7	2	16	0.772063	2>1	0.0523146	1
5664	LOCUS_018970-RA	4	5	4	16	8	0	0.771468	1>2	0.0524457	1
13030	LOCUS_024950-RA	20	4	6	8	13	20	0.771419	2>1	0.0525767	1
12236	LOCUS_015134-RA	40	13	37	32	56	14	0.77062	1>2	0.0527081	1
12324	LOCUS_004854-RA	6	11	23	13	14	4	0.770556	1>2	0.0528393	1
14450	LOCUS_023943-RA	113	30	104	42	71	47	0.76868	1>2	0.0529717	1
887	LOCUS_005537-RA	183	62	169	70	146	180	0.767613	2>1	0.0531047	1
7341	LOCUS_014836-RA	57	31	71	16	51	134	0.767581	2>1	0.0532375	1
2049	LOCUS_003691-RA	18	0	6	0	7	0	0.767013	1>2	0.0533705	1
6510	LOCUS_022138-RA	24	17	12	4	12	4	0.765836	1>2	0.0535043	1
7415	LOCUS_010359-RA	25	2	31	6	15	4	0.76558	1>2	0.053638	1
6949	LOCUS_008209-RA	15	3	12	2	4	15	0.764765	2>1	0.0537721	1
8867	LOCUS_007848-RA	18	2	11	4	1	350	0.764402	2>1	0.0539063	1
12459	LOCUS_022702-RA	36	7	27	13	8	6	0.764295	1>2	0.0540404	1
12842	LOCUS_017469-RA	77	37	49	51	47	71	0.763918	2>1	0.0541745	1
9043	LOCUS_021064-RA	0	0	2	0	0	5	0.762041	2>1	0.0543098	1
13576	LOCUS_027429-RA	0	0	0	2	0	5	0.762039	2>1	0.054445	1
276	LOCUS_008012-RA	6	3	9	1	4	0	0.761982	1>2	0.05458	1
8106	LOCUS_024606-RA	4	4	8	5	2	0	0.761969	1>2	0.0547148	1
13911	LOCUS_007828-RA	0	3	10	10	4	0	0.761958	1>2	0.0548494	1
6095	LOCUS_013808-RA	2	3	8	6	4	0	0.761922	1>2	0.0549838	1
3693	LOCUS_007323-RA	13	2	5	0	0	813	0.761853	2>1	0.0551181	1
3075	LOCUS_010620-RA	14	4	8	0	0	0	0.761695	1>2	0.0552523	1
3899	LOCUS_016810-RA	10	21	18	9	12	57	0.761203	2>1	0.0553866	1
10158	LOCUS_002176-RA	11	7	10	23	9	0	0.760874	1>2	0.055521	1
8609	LOCUS_006830-RA	22	7	10	3	2	20	0.760419	2>1	0.0556556	1
6643	LOCUS_007033-RA	203	102	195	109	130	107	0.760194	1>2	0.0557901	1
4536	LOCUS_010585-RA	9	6	9	2	14	2	0.760166	1>2	0.0559244	1
4859	LOCUS_012729-RA	9	5	18	4	4	2	0.760033	1>2	0.0560587	1
7594	LOCUS_010438-RA	11	0	9	2	1	0	0.759756	1>2	0.0561929	1
12535	LOCUS_024810-RA	54	45	82	51	82	156	0.758885	2>1	0.0563276	1
2895	LOCUS_020283-RA	3	0	11	7	2	0	0.758796	1>2	0.0564622	1
12603	LOCUS_015523-RA	21	19	26	15	19	8	0.758758	1>2	0.0565966	1
6356	LOCUS_022490-RA	0	8	10	4	3	0	0.758653	1>2	0.0567308	1
13518	LOCUS_016983-RA	18	6	10	6	0	52	0.756717	2>1	0.0568663	1
11939	LOCUS_013465-RA	231	154	249	122	215	302	0.754637	2>1	0.0570031	1
13820	LOCUS_000767-RA	185	84	149	69	104	67	0.754106	1>2	0.0571401	1
3949	LOCUS_025916-RA	43	38	51	36	65	136	0.753935	2>1	0.057277	1
5146	LOCUS_009465-RA	26	4	10	10	11	23	0.752884	2>1	0.0574144	1
6629	LOCUS_023698-RA	9	13	15	0	7	0	0.752613	1>2	0.0575519	1
9186	LOCUS_010200-RA	6	10	11	8	0	0	0.752337	1>2	0.0576894	1
948	LOCUS_000051-RA	6	3	4	10	2	12	0.751534	2>1	0.0578272	1
11561	LOCUS_010275-RA	100	58	127	41	67	134	0.751266	2>1	0.057965	1
1556	LOCUS_005526-RA	107	48	117	81	80	59	0.750469	1>2	0.0581033	1
9700	LOCUS_000479-RA	34	14	16	4	18	76	0.750254	2>1	0.0582414	1
12522	LOCUS_018580-RA	1	4	7	9	2	0	0.749849	1>2	0.0583797	1
9763	LOCUS_002621-RA	34	26	45	16	16	13	0.748747	1>2	0.0585185	1
2777	LOCUS_014762-RA	26	16	61	17	24	0	0.748553	1>2	0.0586573	1
11294	LOCUS_010114-RA	46	14	46	28	28	17	0.748237	1>2	0.0587962	1
1628	LOCUS_012163-RA	81	32	104	57	69	88	0.747813	2>1	0.0589351	1
7759	LOCUS_014014-RA	181	54	135	77	102	186	0.747531	2>1	0.059074	1
673	LOCUS_014773-RA	168	74	133	77	129	81	0.746859	1>2	0.0592133	1
6501	LOCUS_027436-RA	114	48	135	81	138	41	0.746847	1>2	0.0593523	1
2705	LOCUS_003457-RA	434	196	399	286	395	635	0.746637	2>1	0.0594913	1
14022	LOCUS_015917-RA	2	2	12	7	0	199	0.746151	2>1	0.0596304	1
10884	LOCUS_012845-RA	0	7	9	4	3	0	0.74574	1>2	0.0597696	1
3415	LOCUS_008667-RA	18	12	47	15	14	5	0.744714	1>2	0.0599094	1
3856	LOCUS_008629-RA	6	14	23	6	8	3	0.743323	1>2	0.0600499	1
13608	LOCUS_029250-RA	6	3	2	11	16	0	0.742922	1>2	0.0601905	1
12999	LOCUS_019785-RA	8	0	2	4	3	10	0.742454	2>1	0.0603313	1
9775	LOCUS_009535-RA	4	14	14	4	4	0	0.742001	1>2	0.0604722	1
1350	LOCUS_014193-RA	26	4	6	16	11	1	0.741915	1>2	0.0606129	1
10458	LOCUS_020837-RA	134	45	117	60	94	115	0.740416	2>1	0.0607546	1
9764	LOCUS_002620-RA	175	78	221	96	156	105	0.739712	1>2	0.0608965	1
11977	LOCUS_025950-RA	72	60	106	42	87	185	0.739287	2>1	0.0610385	1
11606	LOCUS_003140-RA	151	54	92	66	100	48	0.739122	1>2	0.0611804	1
11729	LOCUS_019760-RA	777	378	888	453	744	464	0.73901	1>2	0.0613222	1
11332	LOCUS_006380-RA	981	411	939	451	778	0	0.73843	1>2	0.0614642	1
3982	LOCUS_007695-RA	2	3	7	11	1	0	0.738403	1>2	0.0616061	1
9474	LOCUS_011508-RA	80	35	71	19	58	30	0.738364	1>2	0.0617477	1
13678	LOCUS_002950-RA	83	52	134	54	71	53	0.737078	1>2	0.0618901	1
8671	LOCUS_014814-RA	93	44	67	62	44	110	0.735485	2>1	0.0620334	1
6342	LOCUS_029209-RA	3	2	18	0	6	0	0.735328	1>2	0.0621766	1
5315	LOCUS_028205-RA	8	4	7	20	10	25	0.734685	2>1	0.0623201	1
8226	LOCUS_004015-RA	15	0	3	4	1	0	0.7334	1>2	0.0624643	1
9627	LOCUS_000409-RA	453	269	492	313	351	425	0.733301	2>1	0.0626083	1
13375	LOCUS_009713-RA	46	10	19	17	26	583	0.732994	2>1	0.0627523	1
7018	LOCUS_000308-RA	11	12	14	0	4	0	0.732316	1>2	0.0628966	1
7371	LOCUS_016308-RA	180	112	188	128	160	112	0.731984	1>2	0.063041	1
1049	LOCUS_011705-RA	68	28	71	36	29	28	0.73142	1>2	0.0631855	1
6	LOCUS_022685-RA	12	2	0	9	9	284	0.730807	2>1	0.0633303	1
250	LOCUS_024496-RA	2	0	7	0	0	8	0.729758	2>1	0.0634756	1
8903	LOCUS_028814-RA	7	2	0	0	0	8	0.729571	2>1	0.0636208	1
12449	LOCUS_014720-RA	9	9	16	3	2	2	0.725449	1>2	0.0637688	1
13979	LOCUS_022329-RA	2	1	14	4	12	14	0.724876	2>1	0.0639169	1
6476	LOCUS_028833-RA	34	6	22	6	31	0	0.723841	1>2	0.0640655	1
10412	LOCUS_019325-RA	2	0	10	1	0	9	0.722819	2>1	0.0642146	1
7509	LOCUS_002063-RA	6	12	13	7	1	0	0.721577	1>2	0.0643644	1
6557	LOCUS_010379-RA	36	25	61	53	48	13	0.721118	1>2	0.0645143	1
12369	LOCUS_002233-RA	28	3	24	6	8	233	0.721105	2>1	0.064664	1
9918	LOCUS_020525-RA	11	2	3	2	4	0	0.71637	1>2	0.0648168	1
7681	LOCUS_010561-RA	4	4	8	0	6	0	0.716354	1>2	0.0649694	1
4259	LOCUS_002933-RA	3	6	7	4	2	0	0.716313	1>2	0.0651219	1
12072	LOCUS_021654-RA	2	4	10	4	2	0	0.716106	1>2	0.0652742	1
8030	LOCUS_001466-RA	4	4	4	0	10	0	0.716027	1>2	0.0654264	1
12599	LOCUS_014412-RA	4	2	12	4	0	0	0.71436	1>2	0.0655795	1
8509	LOCUS_022990-RA	77	51	109	68	68	51	0.713419	1>2	0.0657331	1
12215	LOCUS_016395-RA	61	57	81	36	51	166	0.712027	2>1	0.0658875	1
6634	LOCUS_018153-RA	247	117	270	106	215	669	0.711546	2>1	0.0660419	1
10365	LOCUS_012799-RA	6	4	18	10	1	17	0.711155	2>1	0.0661964	1
14729	LOCUS_003299-RA	0	2	6	8	6	0	0.711145	1>2	0.0663507	1
490	LOCUS_001974-RA	33	10	35	4	15	36	0.710578	2>1	0.0665052	1
9525	LOCUS_008974-RA	81	25	83	33	34	179	0.710558	2>1	0.0666595	1
1641	LOCUS_026950-RA	56	10	34	36	43	14	0.710485	1>2	0.0668136	1
3640	LOCUS_027527-RA	9	0	12	1	6	1	0.709828	1>2	0.066968	1
765	LOCUS_003802-RA	284	199	363	210	266	140	0.709563	1>2	0.0671223	1
1498	LOCUS_015042-RA	0	2	8	8	4	0	0.708688	1>2	0.067277	1
3666	LOCUS_012238-RA	14	4	24	22	7	0	0.708632	1>2	0.0674316	1
5734	LOCUS_007529-RA	58	50	111	58	77	28	0.707271	1>2	0.0675868	1
154	LOCUS_019453-RA	5	2	17	6	8	2	0.706949	1>2	0.0677421	1
6659	LOCUS_019517-RA	4	4	10	12	8	2	0.706687	1>2	0.0678973	1
12265	LOCUS_018695-RA	13	7	0	1	3	24	0.705693	2>1	0.0680531	1
14565	LOCUS_006675-RA	63	32	67	48	37	66	0.705436	2>1	0.0682087	1
11232	LOCUS_000657-RA	196	62	180	75	132	288	0.705212	2>1	0.0683644	1
2260	LOCUS_005580-RA	36	15	25	10	43	5	0.704489	1>2	0.0685203	1
12276	LOCUS_004629-RA	4	6	2	12	2	0	0.702799	1>2	0.0686771	1
8850	LOCUS_021615-RA	0	2	0	0	4	7	0.702702	2>1	0.0688338	1
2014	LOCUS_005332-RA	6	14	7	9	4	2	0.701813	1>2	0.0689909	1
6795	LOCUS_001266-RA	20	4	9	12	18	4	0.701809	1>2	0.0691478	1
9443	LOCUS_021336-RA	31	24	30	41	32	90	0.701592	2>1	0.0693046	1
6609	LOCUS_030387-RA	2	4	3	1	8	10	0.7015	2>1	0.0694612	1
10393	LOCUS_002371-RA	2	4	8	8	0	0	0.701289	1>2	0.0696178	1
1684	LOCUS_022917-RA	2	1	18	3	3	0	0.700527	1>2	0.0697747	1
9675	LOCUS_018790-RA	108	35	89	57	112	29	0.69984	1>2	0.0699319	1
3784	LOCUS_009155-RA	315	131	349	170	230	279	0.699355	2>1	0.0700892	1
1267	LOCUS_021377-RA	26	13	30	15	13	8	0.699095	1>2	0.0702464	1
14102	LOCUS_022601-RA	54	11	49	45	43	60	0.699018	2>1	0.0704035	1
2258	LOCUS_005589-RA	184	119	171	119	173	185	0.69888	2>1	0.0705604	1
12542	LOCUS_013036-RA	8	8	16	3	24	199	0.698458	2>1	0.0707174	1
3805	LOCUS_024369-RA	195	58	198	119	143	480	0.698148	2>1	0.0708745	1
5944	LOCUS_004444-RA	63	33	89	21	54	117	0.697276	2>1	0.0710318	1
7972	LOCUS_024686-RA	8	1	1	10	2	0	0.696129	1>2	0.0711898	1
10975	LOCUS_020480-RA	47	12	27	9	24	496	0.696007	2>1	0.0713476	1
3915	LOCUS_013432-RA	131	73	155	86	84	73	0.695777	1>2	0.0715054	1
6268	LOCUS_006881-RA	261	115	328	168	217	167	0.695634	1>2	0.0716631	1
1872	LOCUS_022812-RA	8	14	11	10	2	0	0.695582	1>2	0.0718206	1
5527	LOCUS_018526-RA	117	83	99	59	77	31	0.694269	1>2	0.0719787	1
672	LOCUS_014774-RA	2	6	13	6	0	27	0.692924	2>1	0.0721376	1
7586	LOCUS_012825-RA	6	9	10	3	0	1	0.692772	1>2	0.0722963	1
3524	LOCUS_013682-RA	486	212	592	327	452	192	0.691519	1>2	0.0724557	1
2843	LOCUS_018360-RA	18	18	20	21	13	7	0.690859	1>2	0.0726153	1
8467	LOCUS_007185-RA	47	33	63	14	30	18	0.690661	1>2	0.0727748	1
9380	LOCUS_009669-RA	16	4	16	24	24	5	0.688153	1>2	0.0729358	1
4824	LOCUS_000981-RA	113	48	133	44	80	104	0.686625	2>1	0.0730976	1
3747	LOCUS_015061-RA	334	138	306	134	210	324	0.684101	2>1	0.0732609	1
1973	LOCUS_012570-RA	124	46	148	87	107	70	0.683772	1>2	0.0734241	1
8480	LOCUS_012178-RA	79	16	62	38	34	84	0.682777	2>1	0.0735879	1
12544	LOCUS_022800-RA	0	4	9	11	4	0	0.681688	1>2	0.0737521	1
951	LOCUS_006399-RA	14	18	10	18	19	176	0.681331	2>1	0.0739164	1
7926	LOCUS_003710-RA	242	155	291	192	265	285	0.680323	2>1	0.0740811	1
6454	LOCUS_000122-RA	9	13	19	9	2	0	0.679857	1>2	0.0742459	1
9130	LOCUS_028070-RA	10	4	9	2	12	2	0.679602	1>2	0.0744107	1
13965	LOCUS_004185-RA	62	16	52	22	53	57	0.678862	2>1	0.0745757	1
38	LOCUS_011395-RA	15	11	2	4	4	15	0.677496	2>1	0.0747414	1
11511	LOCUS_013702-RA	432	171	397	279	312	251	0.677292	1>2	0.0749071	1
7535	LOCUS_011193-RA	4	0	4	2	4	9	0.677126	2>1	0.0750726	1
7916	LOCUS_014977-RA	24	8	38	13	16	32	0.676908	2>1	0.0752381	1
13258	LOCUS_002214-RA	1	1	10	12	6	0	0.676838	1>2	0.0754034	1
5252	LOCUS_022194-RA	10	6	8	2	1	12	0.676826	2>1	0.0755684	1
8366	LOCUS_006550-RA	184	107	247	93	164	112	0.675734	1>2	0.075734	1
12529	LOCUS_027747-RA	0	0	10	6	2	10	0.675121	2>1	0.0758998	1
3177	LOCUS_005304-RA	0	2	8	10	3	0	0.675075	1>2	0.0760653	1
7359	LOCUS_012951-RA	82	32	53	22	56	30	0.673567	1>2	0.0762317	1
13903	LOCUS_022796-RA	17	21	19	22	15	31	0.673098	2>1	0.0763981	1
10149	LOCUS_010206-RA	23	10	22	11	9	26	0.672197	2>1	0.076565	1
14826	LOCUS_017013-RA	1	8	9	0	4	0	0.671669	1>2	0.0767319	1
1390	LOCUS_021602-RA	120	29	90	61	58	32	0.671076	1>2	0.0768991	1
11892	LOCUS_026335-RA	92	30	111	50	49	86	0.671013	2>1	0.077066	1
4947	LOCUS_005313-RA	111	51	61	59	73	24	0.670172	1>2	0.0772333	1
2125	LOCUS_003498-RA	0	2	16	3	5	0	0.670081	1>2	0.0774004	1
2007	LOCUS_010083-RA	86	23	53	52	45	122	0.669595	2>1	0.0775676	1
6161	LOCUS_017991-RA	8	9	7	3	0	12	0.669495	2>1	0.0777347	1
3295	LOCUS_004953-RA	105	31	61	54	52	37	0.669482	1>2	0.0779015	1
480	LOCUS_020609-RA	0	4	15	6	3	0	0.669037	1>2	0.0780685	1
14269	LOCUS_009559-RA	223	145	273	112	190	234	0.668502	2>1	0.0782355	1
4009	LOCUS_020074-RA	101	66	121	72	82	62	0.665657	1>2	0.0784042	1
7622	LOCUS_002575-RA	0	2	4	4	0	8	0.665081	2>1	0.0785731	1
2138	LOCUS_007445-RA	9	2	6	2	2	0	0.664627	1>2	0.0787421	1
3808	LOCUS_018309-RA	7	1	4	1	8	0	0.664613	1>2	0.0789108	1
6117	LOCUS_023642-RA	8	0	2	5	6	0	0.664585	1>2	0.0790793	1
11818	LOCUS_015715-RA	4	1	4	2	10	0	0.664572	1>2	0.0792476	1
8260	LOCUS_011655-RA	8	0	7	0	6	0	0.664531	1>2	0.0794158	1
7562	LOCUS_025870-RA	2	2	3	5	9	0	0.664454	1>2	0.0795837	1
2817	LOCUS_026660-RA	7	7	3	1	3	0	0.664451	1>2	0.0797515	1
8713	LOCUS_019309-RA	3	7	7	2	2	0	0.664346	1>2	0.079919	1
6885	LOCUS_005671-RA	5	6	6	4	0	0	0.664334	1>2	0.0800864	1
10085	LOCUS_002231-RA	2	6	5	6	2	0	0.664146	1>2	0.0802537	1
8179	LOCUS_009651-RA	8	0	3	8	2	0	0.663941	1>2	0.0804209	1
512	LOCUS_013194-RA	2	1	8	8	2	0	0.663068	1>2	0.0805884	1
2747	LOCUS_004571-RA	0	4	6	7	4	0	0.662696	1>2	0.080756	1
4438	LOCUS_025154-RA	109	24	79	55	61	267	0.662693	2>1	0.0809234	1
4173	LOCUS_010058-RA	0	4	8	6	3	0	0.662388	1>2	0.0810907	1
4863	LOCUS_025976-RA	9	8	27	12	6	4	0.662025	1>2	0.081258	1
10931	LOCUS_020302-RA	71	33	59	31	85	2	0.661154	1>2	0.0814257	1
11687	LOCUS_021221-RA	26	8	31	7	9	6	0.661002	1>2	0.0815933	1
9923	LOCUS_013678-RA	566	205	530	263	395	480	0.660846	2>1	0.0817608	1
11398	LOCUS_008927-RA	169	81	150	85	133	150	0.660562	2>1	0.0819282	1
1227	LOCUS_014859-RA	21	3	4	6	11	17	0.659776	2>1	0.0820959	1
11844	LOCUS_012422-RA	13	2	18	17	11	4	0.657462	1>2	0.0822649	1
6546	LOCUS_017494-RA	373	178	350	179	344	165	0.655828	1>2	0.0824348	1
11632	LOCUS_017412-RA	0	3	3	10	6	0	0.655649	1>2	0.0826045	1
7253	LOCUS_019446-RA	56	34	40	55	51	18	0.655606	1>2	0.0827741	1
3565	LOCUS_002376-RA	515	200	431	233	392	222	0.65472	1>2	0.082944	1
14469	LOCUS_016063-RA	13	12	44	17	30	0	0.654051	1>2	0.0831141	1
1753	LOCUS_012191-RA	44	17	61	46	35	24	0.653651	1>2	0.0832843	1
4463	LOCUS_019909-RA	595	241	509	343	438	340	0.653436	1>2	0.0834544	1
5977	LOCUS_006188-RA	13	0	24	8	21	0	0.651912	1>2	0.0836252	1
4093	LOCUS_000815-RA	23	15	61	28	35	8	0.651889	1>2	0.0837958	1
857	LOCUS_025459-RA	5	5	11	9	6	2	0.651299	1>2	0.0839666	1
2678	LOCUS_000640-RA	956	500	909	479	658	502	0.651269	1>2	0.0841372	1
7372	LOCUS_023647-RA	501	263	565	292	353	317	0.651242	1>2	0.0843076	1
2390	LOCUS_008452-RA	180	65	217	124	180	75	0.65089	1>2	0.084478	1
12901	LOCUS_020574-RA	25	17	8	13	19	6	0.649872	1>2	0.0846489	1
12079	LOCUS_013564-RA	8	10	1	0	4	0	0.648953	1>2	0.0848201	1
11012	LOCUS_023833-RA	0	0	4	0	0	6	0.648444	2>1	0.0849914	1
242	LOCUS_009156-RA	0	2	0	0	2	6	0.648442	2>1	0.0851625	1
1862	LOCUS_023213-RA	0	2	0	2	0	6	0.648428	2>1	0.0853334	1
1322	LOCUS_021372-RA	0	0	0	4	0	6	0.648391	2>1	0.085504	1
2123	LOCUS_003495-RA	0	4	0	0	0	6	0.648265	2>1	0.0856746	1
13186	LOCUS_020509-RA	2	7	10	0	2	0	0.646663	1>2	0.085846	1
12464	LOCUS_023548-RA	59	16	42	12	22	0	0.646493	1>2	0.0860172	1
756	LOCUS_003265-RA	226	152	242	132	186	218	0.644654	2>1	0.0861894	1
12965	LOCUS_019162-RA	216	77	167	128	124	257	0.644295	2>1	0.0863616	1
8499	LOCUS_006155-RA	282	150	248	205	204	299	0.64342	2>1	0.0865342	1
12614	LOCUS_015388-RA	21	0	10	12	16	22	0.643011	2>1	0.0867068	1
4164	LOCUS_008625-RA	701	346	581	406	553	381	0.64279	1>2	0.0868793	1
10767	LOCUS_015398-RA	0	5	14	7	8	14	0.641157	2>1	0.0870526	1
12372	LOCUS_002235-RA	21	2	18	1	6	2	0.641126	1>2	0.0872258	1
969	LOCUS_026466-RA	8	0	17	1	10	1082	0.640947	2>1	0.0873988	1
7885	LOCUS_001771-RA	13	7	11	13	16	4	0.640855	1>2	0.0875717	1
9403	LOCUS_025419-RA	62	58	69	61	69	32	0.640678	1>2	0.0877444	1
14719	LOCUS_017301-RA	126	44	87	50	56	156	0.639186	2>1	0.0879179	1
3491	LOCUS_010766-RA	18	10	23	33	26	0	0.638237	1>2	0.0880918	1
8002	LOCUS_012816-RA	281	193	322	162	253	312	0.636802	2>1	0.0882663	1
1138	LOCUS_027290-RA	85	21	102	40	53	87	0.636458	2>1	0.0884409	1
14561	LOCUS_025492-RA	166	44	143	70	113	264	0.636407	2>1	0.0886153	1
3382	LOCUS_006062-RA	7	3	7	2	7	1	0.634541	1>2	0.0887906	1
6424	LOCUS_019068-RA	10	13	6	0	4	23	0.634063	2>1	0.088966	1
6822	LOCUS_016704-RA	117	50	141	48	68	133	0.633426	2>1	0.0891416	1
9742	LOCUS_025581-RA	2	7	10	8	0	0	0.633138	1>2	0.0893171	1
9655	LOCUS_001194-RA	38	9	21	30	16	10	0.633095	1>2	0.0894925	1
11048	LOCUS_020039-RA	24	16	29	13	15	31	0.632237	2>1	0.0896682	1
1789	LOCUS_003684-RA	27	26	40	10	19	12	0.631659	1>2	0.089844	1
4472	LOCUS_024559-RA	108	38	118	47	82	55	0.631292	1>2	0.0900198	1
5583	LOCUS_007658-RA	189	88	154	129	125	100	0.630208	1>2	0.0901961	1
9384	LOCUS_023350-RA	157	61	173	59	134	174	0.629822	2>1	0.0903724	1
4592	LOCUS_024443-RA	44	7	24	7	25	0	0.629337	1>2	0.0905488	1
6710	LOCUS_021303-RA	107	26	97	41	56	253	0.627685	2>1	0.090726	1
6780	LOCUS_027139-RA	2	6	4	12	2	0	0.624659	1>2	0.0909049	1
13363	LOCUS_023973-RA	752	402	722	381	516	808	0.624351	2>1	0.0910838	1
5055	LOCUS_023332-RA	21	7	24	7	11	5	0.624319	1>2	0.0912624	1
8474	LOCUS_020144-RA	279	171	271	209	234	432	0.623523	2>1	0.0914414	1
13843	LOCUS_016661-RA	94	50	102	33	50	127	0.622362	2>1	0.0916208	1
3268	LOCUS_004085-RA	26	11	57	14	28	47	0.622067	2>1	0.0918002	1
6286	LOCUS_014576-RA	6	10	13	8	3	15	0.618816	2>1	0.0919814	1
10893	LOCUS_014600-RA	0	4	7	10	2	0	0.617942	1>2	0.0921629	1
1726	LOCUS_021868-RA	323	218	396	250	305	192	0.617515	1>2	0.0923445	1
7432	LOCUS_000370-RA	31	15	34	33	34	43	0.616997	2>1	0.0925261	1
9052	LOCUS_016510-RA	73	38	133	59	74	40	0.614499	1>2	0.0927091	1
7184	LOCUS_021258-RA	6	10	16	20	8	3	0.614265	1>2	0.092892	1
13905	LOCUS_023574-RA	99	87	114	66	93	58	0.613939	1>2	0.0930749	1
7069	LOCUS_024577-RA	1	2	4	0	0	7	0.613496	2>1	0.0932579	1
14043	LOCUS_010010-RA	0	8	5	8	8	1	0.612791	1>2	0.093441	1
10851	LOCUS_024143-RA	812	390	870	431	571	688	0.61237	2>1	0.0936242	1
9804	LOCUS_005487-RA	64	42	56	26	28	156	0.611373	2>1	0.0938078	1
1974	LOCUS_012569-RA	4	8	6	8	0	1	0.610361	1>2	0.0939917	1
12391	LOCUS_018729-RA	139	52	103	63	114	118	0.610114	2>1	0.0941756	1
9623	LOCUS_000407-RA	131	48	118	76	98	66	0.609256	1>2	0.0943598	1
4430	LOCUS_014881-RA	44	8	23	18	14	34	0.608871	2>1	0.0945441	1
12263	LOCUS_018697-RA	41	16	55	10	45	0	0.608339	1>2	0.0947284	1
8993	LOCUS_018376-RA	5	2	3	4	6	0	0.60731	1>2	0.0949131	1
1558	LOCUS_023515-RA	8	0	4	4	4	0	0.607304	1>2	0.0950976	1
4738	LOCUS_000714-RA	15	16	6	9	4	2	0.607288	1>2	0.0952819	1
11500	LOCUS_000062-RA	9	2	7	1	1	0	0.607186	1>2	0.095466	1
7323	LOCUS_012510-RA	6	4	8	2	0	0	0.607157	1>2	0.0956499	1
14180	LOCUS_030438-RA	2	6	8	2	2	0	0.60693	1>2	0.0958337	1
2738	LOCUS_009281-RA	6	5	0	6	3	0	0.606743	1>2	0.0960174	1
11772	LOCUS_029143-RA	39	10	28	7	9	0	0.605792	1>2	0.0962015	1
2924	LOCUS_021778-RA	1	4	8	6	1	0	0.605056	1>2	0.0963858	1
7886	LOCUS_001772-RA	4	0	2	2	12	0	0.605017	1>2	0.0965699	1
634	LOCUS_011020-RA	17	8	6	2	1	14	0.604993	2>1	0.0967538	1
6680	LOCUS_009857-RA	162	73	138	103	168	162	0.602369	2>1	0.096939	1
10474	LOCUS_016280-RA	0	4	7	7	2	0	0.601735	1>2	0.0971245	1
12161	LOCUS_009661-RA	264	130	257	139	272	124	0.601429	1>2	0.0973099	1
14041	LOCUS_010013-RA	2	0	9	0	0	8	0.600632	2>1	0.0974955	1
4926	LOCUS_018052-RA	120	52	79	38	71	183	0.600254	2>1	0.0976812	1
2042	LOCUS_005910-RA	17	7	18	6	10	4	0.599995	1>2	0.0978668	1
6305	LOCUS_003962-RA	14	4	14	12	14	4	0.599977	1>2	0.0980521	1
10495	LOCUS_004073-RA	13	0	5	2	0	0	0.599217	1>2	0.0982377	1
10422	LOCUS_016381-RA	4	1	4	15	4	39	0.59801	2>1	0.0984239	1
2853	LOCUS_024451-RA	6	7	0	0	7	0	0.59689	1>2	0.0986104	1
14107	LOCUS_025487-RA	179	90	239	157	154	62	0.594578	1>2	0.0987982	1
12816	LOCUS_001613-RA	22	11	28	26	18	10	0.594117	1>2	0.098986	1
12933	LOCUS_013073-RA	41	13	17	12	19	32	0.593993	2>1	0.0991737	1
13913	LOCUS_007832-RA	84	30	78	41	89	45	0.592717	1>2	0.0993619	1
2524	LOCUS_027671-RA	4	2	16	7	5	2	0.592629	1>2	0.09955	1
4730	LOCUS_003328-RA	7	0	8	5	5	1	0.592132	1>2	0.0997381	1
10679	LOCUS_029508-RA	89	41	70	36	33	92	0.591885	2>1	0.0999261	1
8330	LOCUS_007861-RA	350	124	311	218	293	164	0.591414	1>2	0.100114	1
7188	LOCUS_020705-RA	155	81	189	69	162	55	0.59125	1>2	0.100302	1
10302	LOCUS_014262-RA	568	295	711	411	561	569	0.589945	2>1	0.100491	1
11269	LOCUS_008514-RA	46	46	56	32	30	79	0.589904	2>1	0.100679	1
2965	LOCUS_027619-RA	456	252	554	310	469	696	0.5884	2>1	0.100868	1
5711	LOCUS_025297-RA	15	2	8	0	0	12	0.587925	2>1	0.101057	1
9787	LOCUS_002135-RA	45	34	42	10	36	11	0.587244	1>2	0.101246	1
12392	LOCUS_018730-RA	32	11	47	12	12	59	0.587179	2>1	0.101435	1
9500	LOCUS_014168-RA	18	6	32	12	24	8	0.5864	1>2	0.101625	1
14275	LOCUS_009565-RA	114	33	73	46	86	150	0.586242	2>1	0.101814	1
9123	LOCUS_018608-RA	98	31	73	48	96	164	0.586134	2>1	0.102003	1
7173	LOCUS_015203-RA	40	20	46	29	36	48	0.584433	2>1	0.102193	1
14637	LOCUS_011642-RA	15	3	20	10	1	32	0.583691	2>1	0.102383	1
5005	LOCUS_005073-RA	93	30	95	33	58	78	0.583048	2>1	0.102573	1
3598	LOCUS_018595-RA	320	141	274	124	235	329	0.582511	2>1	0.102763	1
911	LOCUS_025653-RA	4	4	10	18	5	1	0.582211	1>2	0.102953	1
5405	LOCUS_018262-RA	23	0	5	6	7	36	0.581673	2>1	0.103144	1
14635	LOCUS_011640-RA	1	7	14	6	6	2	0.581112	1>2	0.103334	1
884	LOCUS_023680-RA	111	74	94	42	86	41	0.580766	1>2	0.103525	1
10988	LOCUS_015986-RA	77	36	85	20	55	76	0.5804	2>1	0.103715	1
6816	LOCUS_000561-RA	29	10	11	13	22	7	0.57964	1>2	0.103906	1
13351	LOCUS_011921-RA	47	36	78	20	44	306	0.578903	2>1	0.104096	1
4904	LOCUS_017318-RA	23	0	18	12	24	2	0.578547	1>2	0.104287	1
6690	LOCUS_016585-RA	152	46	132	61	123	133	0.578441	2>1	0.104478	1
3976	LOCUS_009134-RA	13	4	3	0	0	0	0.578159	1>2	0.104669	1
3988	LOCUS_004997-RA	239	149	348	167	233	153	0.577923	1>2	0.104859	1
5779	LOCUS_011673-RA	16	19	27	6	7	46	0.577857	2>1	0.105049	1
1678	LOCUS_022659-RA	4	4	8	4	1	10	0.577695	2>1	0.10524	1
2373	LOCUS_000071-RA	185	122	189	107	201	2	0.577208	1>2	0.10543	1
12188	LOCUS_004070-RA	4	9	18	10	22	4	0.576982	1>2	0.10562	1
9483	LOCUS_010692-RA	14	0	23	9	6	19	0.576863	2>1	0.10581	1
6842	LOCUS_024459-RA	12	8	21	0	5	18	0.575993	2>1	0.106	1
2163	LOCUS_002753-RA	70	38	124	51	77	50	0.575346	1>2	0.106191	1
3741	LOCUS_007965-RA	43	20	47	47	37	53	0.575337	2>1	0.106381	1
10730	LOCUS_006524-RA	75	28	83	28	85	30	0.57512	1>2	0.106571	1
11208	LOCUS_020114-RA	254	124	202	122	219	756	0.574365	2>1	0.106762	1
2588	LOCUS_015166-RA	9	1	25	14	17	4	0.573699	1>2	0.106952	1
4157	LOCUS_022497-RA	53	15	34	14	15	44	0.573266	2>1	0.107143	1
10261	LOCUS_021057-RA	2	2	10	10	0	0	0.572468	1>2	0.107334	1
14388	LOCUS_001100-RA	118	75	171	61	90	44	0.572219	1>2	0.107524	1
9217	LOCUS_017428-RA	7	0	2	14	8	0	0.57211	1>2	0.107715	1
4905	LOCUS_017317-RA	27	12	47	25	52	2	0.571973	1>2	0.107905	1
7170	LOCUS_029336-RA	0	4	5	10	2	0	0.571743	1>2	0.108096	1
1807	LOCUS_019156-RA	0	3	3	10	4	0	0.571234	1>2	0.108286	1
9982	LOCUS_019522-RA	2	2	6	10	0	0	0.569741	1>2	0.108477	1
5555	LOCUS_027446-RA	4	8	12	4	10	14	0.568649	2>1	0.108669	1
13482	LOCUS_021820-RA	25	30	26	14	23	12	0.56862	1>2	0.10886	1
9625	LOCUS_000408-RA	0	2	8	10	2	0	0.568486	1>2	0.109051	1
6525	LOCUS_020537-RA	35	4	30	18	17	10	0.568336	1>2	0.109242	1
3001	LOCUS_007503-RA	38	22	51	22	14	16	0.567937	1>2	0.109433	1
9585	LOCUS_017458-RA	50	19	42	49	44	25	0.567037	1>2	0.109624	1
7274	LOCUS_016687-RA	66	24	52	36	31	56	0.56703	2>1	0.109816	1
861	LOCUS_021142-RA	255	85	224	104	166	199	0.566578	2>1	0.110007	1
7526	LOCUS_024766-RA	6	10	9	17	4	2	0.565996	1>2	0.110198	1
6389	LOCUS_006598-RA	331	130	290	213	257	188	0.565175	1>2	0.11039	1
12690	LOCUS_025637-RA	4	4	10	7	8	2	0.563481	1>2	0.110582	1
10203	LOCUS_008888-RA	14	4	8	4	3	2	0.563456	1>2	0.110774	1
10753	LOCUS_023708-RA	2	4	13	5	9	2	0.563028	1>2	0.110966	1
14458	LOCUS_006119-RA	13	2	12	0	6	2	0.562465	1>2	0.111158	1
14255	LOCUS_002836-RA	236	139	201	126	195	135	0.561821	1>2	0.111351	1
11177	LOCUS_011390-RA	14	2	0	0	4	0	0.561626	1>2	0.111543	1
9029	LOCUS_001830-RA	10	2	22	4	19	4	0.561059	1>2	0.111735	1
14795	LOCUS_003206-RA	74	19	38	39	36	179	0.560977	2>1	0.111927	1
2873	LOCUS_016926-RA	29	35	49	18	25	95	0.56024	2>1	0.11212	1
285	LOCUS_009473-RA	26	9	24	6	11	6	0.560075	1>2	0.112312	1
282	LOCUS_009476-RA	49	24	20	25	41	16	0.560065	1>2	0.112504	1
13119	LOCUS_026650-RA	123	36	127	43	72	32	0.559595	1>2	0.112696	1
6866	LOCUS_022978-RA	60	48	106	56	89	134	0.558934	2>1	0.112888	1
5222	LOCUS_018671-RA	46	18	54	49	36	25	0.558443	1>2	0.113081	1
1634	LOCUS_021890-RA	12	4	24	19	12	24	0.557716	2>1	0.113273	1
4599	LOCUS_004809-RA	10	0	2	10	1	241	0.557314	2>1	0.113466	1
9170	LOCUS_010216-RA	23	27	57	37	36	13	0.55706	1>2	0.113658	1
4124	LOCUS_010018-RA	26	29	38	24	23	41	0.556876	2>1	0.113851	1
7835	LOCUS_011787-RA	5	1	21	3	16	0	0.555806	1>2	0.114043	1
5421	LOCUS_023920-RA	54	7	40	18	22	56	0.555323	2>1	0.114236	1
13008	LOCUS_029322-RA	195	70	219	125	118	220	0.553863	2>1	0.11443	1
10987	LOCUS_015985-RA	8	15	16	16	23	6	0.553416	1>2	0.114623	1
11965	LOCUS_002290-RA	27	9	59	22	30	46	0.552056	2>1	0.114817	1
3779	LOCUS_014673-RA	0	8	4	6	2	0	0.549338	1>2	0.115012	1
7935	LOCUS_023591-RA	6	2	21	2	2	34	0.548158	2>1	0.115208	1
11309	LOCUS_008708-RA	22	4	9	0	14	51	0.546835	2>1	0.115405	1
14478	LOCUS_018290-RA	186	105	174	87	103	220	0.545952	2>1	0.115601	1
13436	LOCUS_024758-RA	6	4	5	2	2	0	0.5457	1>2	0.115798	1
6097	LOCUS_016086-RA	2	2	8	2	5	0	0.545686	1>2	0.115994	1
11735	LOCUS_019006-RA	5	4	7	2	1	0	0.545683	1>2	0.11619	1
7941	LOCUS_017561-RA	6	0	3	2	8	0	0.54568	1>2	0.116386	1
3834	LOCUS_026823-RA	1	4	6	4	4	0	0.545663	1>2	0.116582	1
5423	LOCUS_013993-RA	4	2	10	0	3	0	0.54562	1>2	0.116777	1
13747	LOCUS_006824-RA	4	0	14	1	5	1	0.545612	1>2	0.116973	1
7009	LOCUS_012779-RA	2	1	6	7	3	0	0.5456	1>2	0.117168	1
5865	LOCUS_009984-RA	1	0	7	5	6	0	0.545477	1>2	0.117363	1
1736	LOCUS_018859-RA	15	9	13	23	6	24	0.545376	2>1	0.117557	1
5324	LOCUS_000236-RA	1	7	12	8	14	154	0.545178	2>1	0.117752	1
5282	LOCUS_007708-RA	84	21	59	55	69	329	0.545063	2>1	0.117946	1
2035	LOCUS_019467-RA	10	0	2	0	7	0	0.544963	1>2	0.118141	1
1818	LOCUS_027498-RA	1	5	6	6	1	0	0.544036	1>2	0.118335	1
605	LOCUS_014596-RA	5	1	16	3	0	1	0.544012	1>2	0.11853	1
4555	LOCUS_004775-RA	0	4	7	6	2	0	0.543761	1>2	0.118724	1
10190	LOCUS_004555-RA	3	1	2	10	3	0	0.543164	1>2	0.118918	1
6188	LOCUS_004715-RA	167	90	136	62	132	188	0.543044	2>1	0.119113	1
13350	LOCUS_011920-RA	301	155	308	136	207	173	0.542918	1>2	0.119307	1
8388	LOCUS_016552-RA	95	61	67	38	55	20	0.542667	1>2	0.119501	1
5464	LOCUS_005762-RA	1	0	15	3	2	0	0.541593	1>2	0.119695	1
13561	LOCUS_009415-RA	2	9	3	3	2	0	0.541334	1>2	0.11989	1
11967	LOCUS_002293-RA	13	0	1	1	4	0	0.541334	1>2	0.120084	1
11854	LOCUS_009384-RA	234	121	300	148	249	165	0.541033	1>2	0.120278	1
2666	LOCUS_004334-RA	10	2	8	17	8	16	0.540896	2>1	0.120472	1
10228	LOCUS_011364-RA	1	2	12	3	1	0	0.540046	1>2	0.120666	1
10061	LOCUS_009578-RA	12	0	6	1	0	0	0.539963	1>2	0.12086	1
12470	LOCUS_029683-RA	10	0	16	18	10	43	0.539887	2>1	0.121054	1
5867	LOCUS_009988-RA	0	1	10	1	7	0	0.539612	1>2	0.121248	1
9224	LOCUS_015376-RA	8	9	19	8	11	4	0.539558	1>2	0.121441	1
4015	LOCUS_011422-RA	77	49	129	85	89	31	0.539515	1>2	0.121635	1
8615	LOCUS_002547-RA	0	5	3	10	3	0	0.537195	1>2	0.121829	1
9645	LOCUS_022157-RA	4	1	4	10	0	0	0.536267	1>2	0.122024	1
2081	LOCUS_001330-RA	716	276	583	350	470	343	0.535642	1>2	0.122219	1
9520	LOCUS_018276-RA	27	21	32	20	44	16	0.535596	1>2	0.122414	1
14601	LOCUS_030573-RA	19	10	14	11	4	20	0.535492	2>1	0.122608	1
2226	LOCUS_024890-RA	12	5	18	15	25	6	0.53546	1>2	0.122803	1
3022	LOCUS_001963-RA	0	0	12	0	0	12	0.535278	2>1	0.122997	1
4768	LOCUS_004764-RA	15	5	19	9	0	0	0.534202	1>2	0.123192	1
12556	LOCUS_027621-RA	183	121	269	136	156	112	0.533261	1>2	0.123387	1
9630	LOCUS_011940-RA	12	0	12	4	4	2	0.532967	1>2	0.123582	1
12879	LOCUS_012827-RA	8	2	28	11	6	0	0.532417	1>2	0.123777	1
10135	LOCUS_016002-RA	141	48	126	41	89	17	0.531906	1>2	0.123972	1
2561	LOCUS_014970-RA	4	0	2	0	2	7	0.531799	2>1	0.124167	1
5224	LOCUS_018674-RA	230	112	213	174	212	216	0.531692	2>1	0.124361	1
6238	LOCUS_027386-RA	0	4	6	9	1	0	0.530838	1>2	0.124556	1
14353	LOCUS_022339-RA	1	0	2	0	0	5	0.530571	2>1	0.124751	1
7787	LOCUS_023705-RA	39	10	25	4	20	238	0.52996	2>1	0.124946	1
8795	LOCUS_008316-RA	36	4	38	8	27	8	0.529764	1>2	0.125141	1
14002	LOCUS_016001-RA	76	47	92	61	53	47	0.527339	1>2	0.125337	1
11418	LOCUS_028209-RA	36	11	35	6	12	234	0.526281	2>1	0.125534	1
14577	LOCUS_004370-RA	29	3	8	8	9	4	0.525751	1>2	0.125731	1
10037	LOCUS_013912-RA	8	8	22	18	4	0	0.524773	1>2	0.125927	1
8404	LOCUS_010102-RA	4	2	7	11	0	1	0.524256	1>2	0.126124	1
4079	LOCUS_008568-RA	32	36	43	42	40	60	0.522981	2>1	0.126322	1
12429	LOCUS_015543-RA	4	7	15	0	1	0	0.522629	1>2	0.126519	1
2235	LOCUS_012273-RA	368	202	429	209	333	246	0.522517	1>2	0.126717	1
13298	LOCUS_019112-RA	82	34	65	20	38	98	0.522492	2>1	0.126914	1
12573	LOCUS_021864-RA	321	137	229	173	227	275	0.521655	2>1	0.127111	1
10375	LOCUS_017344-RA	0	6	13	10	10	0	0.521522	1>2	0.127308	1
6421	LOCUS_016642-RA	104	70	95	78	62	105	0.521355	2>1	0.127505	1
10861	LOCUS_002477-RA	6	8	8	18	4	2	0.521353	1>2	0.127702	1
13627	LOCUS_006724-RA	71	46	41	38	61	25	0.520601	1>2	0.127899	1
9340	LOCUS_014857-RA	530	273	677	315	451	267	0.520581	1>2	0.128096	1
2514	LOCUS_001673-RA	235	95	183	113	120	325	0.520431	2>1	0.128293	1
3555	LOCUS_008721-RA	206	77	197	73	131	94	0.519872	1>2	0.128489	1
5218	LOCUS_026991-RA	14	8	16	10	6	4	0.519598	1>2	0.128686	1
5565	LOCUS_014805-RA	125	25	95	56	80	19	0.51942	1>2	0.128883	1
601	LOCUS_002877-RA	3	10	4	0	2	0	0.518198	1>2	0.12908	1
781	LOCUS_009882-RA	145	48	162	67	106	131	0.518092	2>1	0.129277	1
6848	LOCUS_003286-RA	62	21	90	27	35	20	0.516444	1>2	0.129474	1
3445	LOCUS_010371-RA	11	4	8	2	2	11	0.516219	2>1	0.129672	1
2948	LOCUS_024257-RA	9	11	31	4	8	3	0.516076	1>2	0.129869	1
5426	LOCUS_013997-RA	21	6	24	9	29	8	0.516008	1>2	0.130066	1
3638	LOCUS_020329-RA	185	108	263	123	209	131	0.515409	1>2	0.130263	1
581	LOCUS_022334-RA	15	14	24	4	20	25	0.513798	2>1	0.130461	1
990	LOCUS_015806-RA	2	0	2	1	0	6	0.512713	2>1	0.13066	1
1181	LOCUS_015341-RA	2	2	1	0	0	6	0.51271	2>1	0.130858	1
11399	LOCUS_008928-RA	49	23	70	15	28	96	0.51216	2>1	0.131056	1
8704	LOCUS_012921-RA	2	4	23	6	6	0	0.511947	1>2	0.131254	1
11034	LOCUS_014128-RA	47	39	65	20	36	26	0.511457	1>2	0.131452	1
867	LOCUS_007788-RA	247	103	279	154	268	30	0.510977	1>2	0.131651	1
10627	LOCUS_015951-RA	20	8	24	23	23	30	0.510767	2>1	0.131849	1
13116	LOCUS_015263-RA	18	0	5	0	10	1	0.510382	1>2	0.132047	1
5233	LOCUS_011887-RA	19	7	32	16	20	29	0.509436	2>1	0.132245	1
8429	LOCUS_012016-RA	19	2	20	24	10	2	0.50792	1>2	0.132444	1
11338	LOCUS_006372-RA	11	1	11	10	0	2	0.507841	1>2	0.132643	1
6878	LOCUS_005665-RA	1147	554	1207	696	774	710	0.507653	1>2	0.132842	1
5771	LOCUS_007059-RA	20	16	37	16	12	10	0.507599	1>2	0.13304	1
14677	LOCUS_021089-RA	115	37	103	32	77	48	0.507171	1>2	0.133239	1
12523	LOCUS_022564-RA	0	4	13	6	1	0	0.507125	1>2	0.133437	1
11637	LOCUS_007675-RA	50	16	52	26	14	17	0.506618	1>2	0.133636	1
8816	LOCUS_004380-RA	13	4	2	0	0	0	0.502414	1>2	0.133836	1
5232	LOCUS_027679-RA	95	29	132	65	73	121	0.502282	2>1	0.134037	1
7810	LOCUS_004600-RA	603	277	658	430	493	537	0.50184	2>1	0.134237	1
6098	LOCUS_016087-RA	48	17	68	22	34	51	0.50133	2>1	0.134437	1
2870	LOCUS_017779-RA	43	24	32	17	26	16	0.501283	1>2	0.134638	1
10568	LOCUS_000181-RA	277	94	228	146	234	281	0.500269	2>1	0.134838	1
664	LOCUS_002793-RA	2	5	16	3	5	2	0.499498	1>2	0.135039	1
12059	LOCUS_000264-RA	2	8	6	5	2	1	0.4994	1>2	0.13524	1
7981	LOCUS_023357-RA	7	7	13	0	0	82	0.49924	2>1	0.13544	1
10398	LOCUS_020859-RA	135	49	125	45	110	65	0.498731	1>2	0.135641	1
147	LOCUS_014642-RA	20	4	7	14	8	4	0.497542	1>2	0.135842	1
8408	LOCUS_010098-RA	10	0	2	1	5	9	0.49743	2>1	0.136043	1
1002	LOCUS_018139-RA	11	0	6	6	0	10	0.49627	2>1	0.136244	1
192	LOCUS_003104-RA	75	37	62	52	59	40	0.49598	1>2	0.136445	1
4714	LOCUS_011710-RA	224	100	293	121	189	212	0.495977	2>1	0.136646	1
14633	LOCUS_011634-RA	379	167	314	198	253	210	0.495205	1>2	0.136847	1
13417	LOCUS_015074-RA	4	0	15	2	2	1	0.494853	1>2	0.137048	1
5425	LOCUS_013996-RA	28	16	23	6	15	8	0.493656	1>2	0.13725	1
14196	LOCUS_006317-RA	22	7	13	11	1	28	0.493003	2>1	0.137452	1
2795	LOCUS_000677-RA	24	22	29	13	8	9	0.491879	1>2	0.137654	1
3568	LOCUS_002373-RA	0	4	11	4	0	0	0.491176	1>2	0.137856	1
12081	LOCUS_029899-RA	30	7	33	34	36	136	0.491007	2>1	0.138058	1
12212	LOCUS_004045-RA	761	339	874	388	579	352	0.490117	1>2	0.138261	1
1841	LOCUS_010591-RA	5	0	8	0	0	8	0.488725	2>1	0.138464	1
4829	LOCUS_000989-RA	9	12	5	12	15	4	0.488617	1>2	0.138666	1
2139	LOCUS_007444-RA	15	0	16	13	3	18	0.488598	2>1	0.138869	1
4350	LOCUS_020258-RA	483	183	375	228	338	69	0.488354	1>2	0.139071	1
6082	LOCUS_004971-RA	21	9	27	16	3	51	0.488264	2>1	0.139274	1
4204	LOCUS_014810-RA	177	111	207	102	202	242	0.487228	2>1	0.139476	1
6364	LOCUS_004814-RA	6	10	9	0	0	14	0.487012	2>1	0.139679	1
2731	LOCUS_030049-RA	0	4	14	0	4	0	0.48582	1>2	0.139882	1
13504	LOCUS_016253-RA	57	24	33	38	58	970	0.483895	2>1	0.140086	1
754	LOCUS_003267-RA	384	208	457	286	413	261	0.483311	1>2	0.14029	1
4688	LOCUS_025078-RA	23	14	18	13	6	24	0.483105	2>1	0.140493	1
9535	LOCUS_007587-RA	55	12	78	24	39	16	0.483019	1>2	0.140697	1
4325	LOCUS_022581-RA	2	3	16	0	3	1	0.482882	1>2	0.140901	1
9575	LOCUS_005621-RA	16	22	44	22	19	228	0.482476	2>1	0.141104	1
2148	LOCUS_005877-RA	3	5	4	3	3	0	0.481765	1>2	0.141308	1
10132	LOCUS_015751-RA	4	4	2	0	8	0	0.481669	1>2	0.141511	1
9047	LOCUS_024578-RA	8	5	3	2	0	0	0.481564	1>2	0.141714	1
11364	LOCUS_000933-RA	2	7	21	7	4	0	0.481082	1>2	0.141918	1
2142	LOCUS_021570-RA	0	4	8	4	2	0	0.481053	1>2	0.142121	1
9924	LOCUS_022197-RA	0	0	6	4	8	0	0.480753	1>2	0.142324	1
350	LOCUS_003702-RA	2	2	3	9	2	0	0.480723	1>2	0.142527	1
11077	LOCUS_018756-RA	125	69	179	124	126	85	0.480381	1>2	0.14273	1
47	LOCUS_014030-RA	1	4	4	8	1	0	0.478108	1>2	0.142934	1
1402	LOCUS_002555-RA	46	13	59	44	26	100	0.477984	2>1	0.143137	1
12004	LOCUS_004168-RA	69	46	104	47	45	45	0.477621	1>2	0.143341	1
1890	LOCUS_012300-RA	94	56	88	44	102	56	0.477558	1>2	0.143544	1
14230	LOCUS_004829-RA	29	13	15	6	6	23	0.476218	2>1	0.143748	1
11764	LOCUS_013049-RA	7	2	14	8	10	3	0.474925	1>2	0.143953	1
2113	LOCUS_007165-RA	86	30	43	27	59	0	0.474464	1>2	0.144157	1
14195	LOCUS_006316-RA	268	151	354	162	195	171	0.474338	1>2	0.144362	1
7346	LOCUS_025505-RA	20	21	46	17	30	15	0.473472	1>2	0.144566	1
7541	LOCUS_013138-RA	572	210	496	332	386	453	0.472862	2>1	0.144771	1
9031	LOCUS_001828-RA	3	6	17	14	17	4	0.47251	1>2	0.144976	1
7208	LOCUS_017635-RA	0	1	12	3	2	0	0.472094	1>2	0.14518	1
11315	LOCUS_028476-RA	8	7	23	0	14	24	0.471381	2>1	0.145385	1
2891	LOCUS_022738-RA	4	10	4	5	0	10	0.470928	2>1	0.14559	1
13112	LOCUS_018174-RA	7	8	9	4	2	2	0.470857	1>2	0.145795	1
13130	LOCUS_017768-RA	17	4	8	0	1	12	0.47034	2>1	0.145999	1
10859	LOCUS_002480-RA	6	0	12	0	0	0	0.469787	1>2	0.146204	1
2933	LOCUS_008322-RA	1	2	12	3	0	0	0.468222	1>2	0.14641	1
10788	LOCUS_005421-RA	23	19	51	32	17	0	0.4671	1>2	0.146615	1
8949	LOCUS_020928-RA	105	59	104	65	87	99	0.46651	2>1	0.146821	1
3878	LOCUS_013016-RA	0	0	9	7	2	0	0.466407	1>2	0.147027	1
14084	LOCUS_006504-RA	140	69	167	97	106	86	0.465674	1>2	0.147233	1
11918	LOCUS_001221-RA	17	14	33	20	27	12	0.464915	1>2	0.147439	1
8256	LOCUS_011439-RA	0	6	10	5	0	0	0.464445	1>2	0.147645	1
12028	LOCUS_009338-RA	0	4	8	6	0	0	0.463023	1>2	0.147852	1
9181	LOCUS_020292-RA	285	119	279	222	230	175	0.462917	1>2	0.148058	1
188	LOCUS_003108-RA	322	194	286	166	267	294	0.462219	2>1	0.148265	1
14420	LOCUS_009042-RA	32	30	23	22	23	38	0.461731	2>1	0.148472	1
541	LOCUS_005388-RA	78	50	57	65	68	81	0.461348	2>1	0.148678	1
5294	LOCUS_006687-RA	6	4	10	4	0	10	0.461276	2>1	0.148885	1
7774	LOCUS_022610-RA	24	25	39	15	37	16	0.460909	1>2	0.149091	1
6599	LOCUS_005568-RA	22	3	4	1	4	19	0.460542	2>1	0.149298	1
247	LOCUS_010029-RA	56	16	59	21	35	50	0.460464	2>1	0.149504	1
12060	LOCUS_003179-RA	14	9	21	17	2	1	0.460361	1>2	0.14971	1
4516	LOCUS_005966-RA	26	0	12	12	10	4	0.460361	1>2	0.149916	1
14065	LOCUS_006931-RA	314	126	349	186	294	285	0.460079	2>1	0.150122	1
3101	LOCUS_023613-RA	0	4	1	0	4	7	0.459607	2>1	0.150327	1
10313	LOCUS_019303-RA	0	8	8	8	2	0	0.459521	1>2	0.150533	1
14736	LOCUS_003290-RA	0	9	9	2	2	0	0.459351	1>2	0.150739	1
6138	LOCUS_002816-RA	8	9	20	8	6	4	0.458643	1>2	0.150944	1
5082	LOCUS_007180-RA	143	63	160	112	166	160	0.458598	2>1	0.15115	1
10081	LOCUS_002225-RA	0	7	2	4	0	8	0.457856	2>1	0.151356	1
8838	LOCUS_000779-RA	75	15	41	23	32	6	0.456612	1>2	0.151562	1
12398	LOCUS_015071-RA	25	3	41	18	33	6	0.456274	1>2	0.151768	1
4023	LOCUS_006947-RA	0	0	6	1	11	0	0.456258	1>2	0.151974	1
14088	LOCUS_010403-RA	35	5	12	6	9	31	0.455194	2>1	0.15218	1
11023	LOCUS_012028-RA	562	364	606	398	507	349	0.454753	1>2	0.152386	1
6676	LOCUS_024408-RA	4	6	4	5	3	1	0.452781	1>2	0.152593	1
11465	LOCUS_017336-RA	26	13	22	7	16	26	0.452243	2>1	0.1528	1
11591	LOCUS_012514-RA	4	16	14	10	14	4	0.452084	1>2	0.153007	1
1597	LOCUS_005365-RA	78	20	59	27	27	108	0.451926	2>1	0.153214	1
10389	LOCUS_011632-RA	154	125	198	123	160	99	0.451846	1>2	0.153421	1
14835	LOCUS_010947-RA	42	9	33	36	32	18	0.451259	1>2	0.153627	1
1829	LOCUS_001357-RA	16	2	17	11	8	18	0.450776	2>1	0.153834	1
6046	LOCUS_002429-RA	50	49	46	41	55	90	0.448819	2>1	0.154042	1
7356	LOCUS_008310-RA	0	10	4	2	8	0	0.448702	1>2	0.154249	1
1578	LOCUS_012880-RA	21	17	31	10	19	10	0.447613	1>2	0.154457	1
1923	LOCUS_023186-RA	24	10	9	25	14	85	0.446464	2>1	0.154665	1
9669	LOCUS_012280-RA	46	13	38	44	50	58	0.445908	2>1	0.154874	1
1158	LOCUS_028538-RA	8	4	16	0	0	1	0.445719	1>2	0.155082	1
11741	LOCUS_000170-RA	34	17	41	41	34	45	0.445571	2>1	0.15529	1
12497	LOCUS_005288-RA	9	3	27	8	7	18	0.442946	2>1	0.155499	1
8190	LOCUS_007067-RA	434	252	458	317	399	304	0.442688	1>2	0.155708	1
3469	LOCUS_004739-RA	4	14	10	7	2	0	0.442633	1>2	0.155917	1
4500	LOCUS_004010-RA	14	18	14	2	8	20	0.442124	2>1	0.156126	1
2942	LOCUS_018747-RA	4	0	4	2	4	8	0.441625	2>1	0.156335	1
152	LOCUS_013929-RA	0	2	10	6	0	0	0.441075	1>2	0.156544	1
14205	LOCUS_009434-RA	76	53	54	42	61	71	0.441069	2>1	0.156752	1
3690	LOCUS_012499-RA	57	55	77	29	57	37	0.441068	1>2	0.156961	1
1942	LOCUS_018041-RA	336	163	269	215	253	192	0.440801	1>2	0.15717	1
1737	LOCUS_020205-RA	22	5	20	4	10	20	0.440166	2>1	0.157378	1
12884	LOCUS_023843-RA	79	22	75	25	73	88	0.439923	2>1	0.157587	1
6482	LOCUS_011242-RA	1	6	10	1	0	0	0.439459	1>2	0.157795	1
1507	LOCUS_026684-RA	65	11	35	28	34	48	0.439457	2>1	0.158004	1
105	LOCUS_029114-RA	2	6	13	4	4	2	0.438717	1>2	0.158212	1
5084	LOCUS_007178-RA	3	4	12	8	2	2	0.438393	1>2	0.158421	1
8909	LOCUS_011089-RA	30	4	10	13	5	0	0.437882	1>2	0.158629	1
4451	LOCUS_000791-RA	2	8	2	0	2	8	0.437204	2>1	0.158838	1
5732	LOCUS_007531-RA	27	7	56	22	25	57	0.43718	2>1	0.159046	1
2650	LOCUS_010719-RA	241	171	270	185	202	258	0.437115	2>1	0.159255	1
6914	LOCUS_005423-RA	16	11	18	7	16	22	0.436155	2>1	0.159463	1
5694	LOCUS_001089-RA	10	14	9	11	6	4	0.435995	1>2	0.159672	1
7179	LOCUS_021276-RA	10	6	12	3	3	12	0.434856	2>1	0.15988	1
2898	LOCUS_020278-RA	92	50	86	77	52	87	0.434822	2>1	0.160089	1
4510	LOCUS_010681-RA	93	51	111	50	80	92	0.434692	2>1	0.160297	1
2755	LOCUS_003586-RA	1	8	6	8	6	2	0.434106	1>2	0.160506	1
6988	LOCUS_000115-RA	78	48	115	59	84	57	0.433286	1>2	0.160715	1
12629	LOCUS_015678-RA	28	10	16	8	6	22	0.433272	2>1	0.160923	1
4986	LOCUS_009740-RA	63	13	52	14	34	111	0.432767	2>1	0.161132	1
75	LOCUS_008984-RA	12	6	26	2	15	20	0.432491	2>1	0.16134	1
10632	LOCUS_026439-RA	74	44	98	25	46	22	0.432286	1>2	0.161549	1
13330	LOCUS_007631-RA	390	171	370	194	229	300	0.432051	2>1	0.161757	1
10716	LOCUS_019281-RA	298	131	327	238	232	138	0.431363	1>2	0.161965	1
12899	LOCUS_020576-RA	140	53	123	64	106	118	0.431158	2>1	0.162174	1
5050	LOCUS_019185-RA	26	17	28	31	49	0	0.431038	1>2	0.162382	1
14053	LOCUS_007774-RA	98	45	84	48	89	87	0.430856	2>1	0.16259	1
9063	LOCUS_011148-RA	78	13	64	29	39	114	0.430716	2>1	0.162798	1
12785	LOCUS_007477-RA	45	16	36	28	37	20	0.428734	1>2	0.163007	1
2331	LOCUS_001757-RA	16	4	4	8	10	14	0.428638	2>1	0.163215	1
11226	LOCUS_000638-RA	115	59	128	37	74	114	0.4286	2>1	0.163424	1
78	LOCUS_013610-RA	23	21	17	7	28	29	0.428556	2>1	0.163632	1
12512	LOCUS_023797-RA	49	16	35	20	36	19	0.427667	1>2	0.16384	1
8791	LOCUS_008388-RA	48	30	54	24	67	30	0.42735	1>2	0.164049	1
6281	LOCUS_001539-RA	24	2	4	4	4	28	0.427171	2>1	0.164257	1
683	LOCUS_009999-RA	222	103	208	111	205	130	0.426276	1>2	0.164465	1
1458	LOCUS_002185-RA	3	3	12	10	1	2	0.424674	1>2	0.164674	1
7074	LOCUS_021319-RA	291	155	334	197	257	278	0.424483	2>1	0.164883	1
12496	LOCUS_005287-RA	9	15	35	14	12	80	0.424089	2>1	0.165092	1
10763	LOCUS_021946-RA	2	8	21	10	6	2	0.424039	1>2	0.165301	1
14435	LOCUS_001909-RA	8	15	21	14	12	6	0.423916	1>2	0.16551	1
13515	LOCUS_012999-RA	231	135	259	157	177	216	0.42339	2>1	0.165718	1
711	LOCUS_026995-RA	25	22	21	10	31	12	0.423172	1>2	0.165927	1
2435	LOCUS_016230-RA	69	43	55	55	83	133	0.422873	2>1	0.166135	1
14613	LOCUS_001880-RA	8	7	5	6	24	75	0.422682	2>1	0.166344	1
9001	LOCUS_010044-RA	67	29	64	54	70	41	0.42122	1>2	0.166553	1
11519	LOCUS_004934-RA	170	72	195	62	124	207	0.42035	2>1	0.166762	1
14235	LOCUS_013967-RA	188	122	177	88	129	245	0.42029	2>1	0.166971	1
4565	LOCUS_022662-RA	4	8	22	2	4	2	0.420043	1>2	0.16718	1
6902	LOCUS_021121-RA	9	3	26	13	19	6	0.418643	1>2	0.167389	1
6150	LOCUS_021236-RA	135	65	153	51	77	57	0.418567	1>2	0.167598	1
14858	LOCUS_026022-RA	5	1	4	5	2	0	0.417892	1>2	0.167808	1
14153	LOCUS_019849-RA	3	0	4	4	6	0	0.417891	1>2	0.168017	1
3921	LOCUS_002591-RA	4	2	3	6	2	0	0.417887	1>2	0.168226	1
8478	LOCUS_006792-RA	6	2	5	4	0	0	0.41788	1>2	0.168435	1
10952	LOCUS_023253-RA	7	2	6	2	0	0	0.41787	1>2	0.168643	1
4022	LOCUS_006948-RA	7	0	8	0	2	0	0.417821	1>2	0.168851	1
3528	LOCUS_001002-RA	0	4	5	4	4	0	0.417813	1>2	0.16906	1
5744	LOCUS_029520-RA	2	0	9	4	2	0	0.417803	1>2	0.169267	1
9621	LOCUS_000404-RA	6	0	5	6	0	0	0.417769	1>2	0.169475	1
8422	LOCUS_007461-RA	7	2	8	0	0	0	0.417644	1>2	0.169683	1
14523	LOCUS_023358-RA	0	4	4	6	3	0	0.417542	1>2	0.16989	1
8475	LOCUS_006795-RA	20	2	5	0	4	12	0.417321	2>1	0.170098	1
8294	LOCUS_025763-RA	5	2	10	0	0	0	0.417288	1>2	0.170305	1
2308	LOCUS_000246-RA	6	7	6	13	0	1	0.416208	1>2	0.170512	1
980	LOCUS_027356-RA	0	2	9	0	6	0	0.416186	1>2	0.170719	1
1782	LOCUS_017695-RA	218	110	232	129	127	190	0.415771	2>1	0.170927	1
2295	LOCUS_019126-RA	194	77	189	101	187	172	0.415739	2>1	0.171134	1
2718	LOCUS_003315-RA	28	4	24	7	7	6	0.415453	1>2	0.171341	1
13534	LOCUS_017247-RA	2	0	10	5	0	0	0.415418	1>2	0.171548	1
[truncated: 12,043 more rows]
